# Supplementary material for: Comprehensive mapping of genetic variation at Epromoters reveals pleiotropic association with multiple disease traits
Source: Nucleic Acids Res. 2024 Dec 27;53(4):gkae1270. doi: 10.1093/nar/gkae1270 (PMC11879118; doi:10.1093/nar/gkae1270)
Supplement: gkae1270_Supplemental_Files [file gkae1270_supplemental_files.zip]

Archive with 10 entries (10 files):
- Supplemental Figures_V4.pptx
- Supplemental information 1_v6.docx
- Supplemental Table 1_new.xlsx
- Supplemental Table 2.xlsx
- Supplemental Table 3.xlsx
- Supplemental Table 4.xlsx
- Supplemental Table 5.xlsx
- Supplemental Table 6.xlsx
- Supplemental Table 7.xlsx
- Supplemental Table 8.xlsx
