# Supplementary material for: Comprehensive mapping of genetic variation at Epromoters reveals pleiotropic association with multiple disease traits
Source: Nucleic Acids Res. 2024 Dec 27;53(4):gkae1270. doi: 10.1093/nar/gkae1270 (PMC11879118; doi:10.1093/nar/gkae1270)
Supplement: gkae1270_Supplemental_Files [file gkae1270_supplemental_files.zip › Supplemental Table 1_new.xlsx]

## Sheet: Sheet1
Supplemental Table 1: Summary list of data resources used in this study.
sample	source or reference	access link	accession number
A549_AZD2906_STARR-seq	ENCODE	https://www.encodeproject.org/functional-characterization-experiments/ENCSR282GET/	ENCSR282GET
A549_AZD9567_STARR-seq	ENCODE	https://www.encodeproject.org/functional-characterization-experiments/ENCSR262PQN/	ENCSR262PQN
A549_CORT108297_STARR-seq	ENCODE	https://www.encodeproject.org/functional-characterization-experiments/ENCSR543JLA/	ENCSR543JLA
A549_CpdA_STARR-seq	ENCODE	https://www.encodeproject.org/functional-characterization-experiments/ENCSR176UAM/	ENCSR176UAM
A549_DMSO_STARR-seq	ENCODE	https://www.encodeproject.org/functional-characterization-experiments/ENCSR005XEA/	ENCSR005XEA
A549_GW870086_STARR-seq	ENCODE	https://www.encodeproject.org/functional-characterization-experiments/ENCSR534WIF/	ENCSR534WIF
A549_Hydrocortisone_STARR-seq	ENCODE	https://www.encodeproject.org/functional-characterization-experiments/ENCSR261RMM/	ENCSR261RMM
A549_Mapracorat_STARR-seq	ENCODE	https://www.encodeproject.org/functional-characterization-experiments/ENCSR687CTB/	ENCSR687CTB
A549_RU486_STARR-seq	ENCODE	https://www.encodeproject.org/functional-characterization-experiments/ENCSR319VAS/	ENCSR319VAS
A549_ZK216348_STARR-seq	ENCODE	https://www.encodeproject.org/functional-characterization-experiments/ENCSR802ODH/	ENCSR802ODH
A549_dexamethasone_STARR-seq	ENCODE	https://www.encodeproject.org/functional-characterization-experiments/ENCSR459NUS/	ENCSR459NUS
A549_normal_STARR-seq	ENCODE	https://www.encodeproject.org/functional-characterization-experiments/ENCSR895FDL/	ENCSR895FDL
HCT116_normal_STARR-seq	ENCODE	https://www.encodeproject.org/functional-characterization-experiments/ENCSR064KUD/	ENCSR064KUD
HepG2_normal_STARR-seq	ENCODE	https://www.encodeproject.org/functional-characterization-experiments/ENCSR135NXN/	ENCSR135NXN
K562_normal_STARR-seq	ENCODE	https://www.encodeproject.org/functional-characterization-experiments/ENCSR858MPS/	ENCSR858MPS
MCF-7_normal_STARR-seq	ENCODE	https://www.encodeproject.org/functional-characterization-experiments/ENCSR547SBZ/	ENCSR547SBZ
SH-SY5Y_normal_STARR-seq	ENCODE	https://www.encodeproject.org/functional-characterization-experiments/ENCSR983SZZ/	ENCSR983SZZ
Hela_inhibitor_STARR-seq	Muerdter at al. 2018	https://www.ncbi.nlm.nih.gov/geo/query/acc.cgi?acc=GSE100432	GSE100432
Hela_no-inhibitor_STARR-seq	Muerdter at al. 2018	https://www.ncbi.nlm.nih.gov/geo/query/acc.cgi?acc=GSE100432	GSE100432
hESC_naive_ChIP-STARR-seq	Barakat et al. 2018	https://www.cell.com/cms/10.1016/j.stem.2018.06.014/attachment/7c1dc347-f5fb-4342-996f-c5f8695635e6/mmc3.xlsx	GSE99631
hESC_primed_ChIP-STARR-seq	Barakat et al. 2018	https://www.cell.com/cms/10.1016/j.stem.2018.06.014/attachment/7c1dc347-f5fb-4342-996f-c5f8695635e6/mmc3.xlsx	GSE99631
Hela_normal_Capstarr-seq	Dao et al. 2017	https://www.ncbi.nlm.nih.gov/geo/query/acc.cgi?acc=GSE83296	GSE83296
K562_normal_Capstarr-seq	Dao et al. 2017	https://www.ncbi.nlm.nih.gov/geo/query/acc.cgi?acc=GSE83296	GSE83296
K562_IFNa_Capstarr-seq	Santiago et al. 2021	https://static-content.springer.com/esm/art%3A10.1038%2Fs41467-021-26861-0/MediaObjects/41467_2021_26861_MOESM3_ESM.xlsx	GSE159462
CCRF-CEM_IFNa_Capstarr-seq	This study	https://www.ncbi.nlm.nih.gov/geo/query/acc.cgi?acc=GSE268615	GSE268615
CCFRF-CEM_NS_Capstarr-seq	This study	https://www.ncbi.nlm.nih.gov/geo/query/acc.cgi?acc=GSE268615	GSE268615
GM12878_normal_Capstarr-seq	This study	https://www.ncbi.nlm.nih.gov/geo/query/acc.cgi?acc=GSE268615	GSE268615
RPMI_normal_Capstarr-seq	This study	https://www.ncbi.nlm.nih.gov/geo/query/acc.cgi?acc=GSE268615	GSE268615
human transcriptomics resources	Uhlén at al. 2016	https://www.embopress.org/doi/suppl/10.15252/msb.20155865/suppl_file/msb155865-sup-0001-tableev1.xls	supplemental file
promoter capture-Hi-C	Javierre at al. 2016	https://www.cell.com/cms/10.1016/j.cell.2016.09.037/attachment/5bc79f6f-1b69-4192-8cb8-4247cc2e0f39/mmc4.zip	supplemental file
promoter capture-Hi-C	Jung at al. 2019	https://static-content.springer.com/esm/art%3A10.1038%2Fs41588-019-0494-8/MediaObjects/41588_2019_494_MOESM4_ESM.xlsx	supplemental file
ABC model predictions	Nasser et al. 2021	https://mitra.stanford.edu/engreitz/oak/public/Nasser2021/AllPredictions.AvgHiC.ABC0.015.minus150.ForABCPaperV3.txt.gz	supplemental file
CRISPRi screen	Gasperini at al. 2019	https://www.ncbi.nlm.nih.gov/geo/query/acc.cgi?acc=GSE120861	GSE120861
Perturb-seq	Replogle et al. 2022	https://gwps.wi.mit.edu/	supplemental file
Placental Mammals sequence conservation data	Zoonomia Consortium at al. 2020	https://hgdownload.soe.ucsc.edu/goldenPath/hg38/cactus241way/cactus241way.phyloP.bw	UCSC genome track
TF binding sites from JASPAR 2022	Castro-Mondragon et al. 2022	http://hgdownload.soe.ucsc.edu/gbdb/hg38/jaspar/JASPAR2022.bb	UCSC genome track
Human ChIP-seq peaks	Hammal at al. 2022	https://remap.univ-amu.fr/storage/remap2022/hg38/MACS2/remap2022_nr_macs2_hg38_v1_0.bed.gz	ReMap
CAGE peaks	FANTOM5	https://fantom.gsc.riken.jp/5/datafiles/reprocessed/hg38_v7/extra/CAGE_peaks/	FANTOM5
CAGE signal	FANTOM5	https://hgdownload.soe.ucsc.edu/gbdb/hg38/fantom5/ctssTotalCounts.fwd.bw https://hgdownload.soe.ucsc.edu/gbdb/hg38/fantom5/ctssTotalCounts.rev.bw	FANTOM5
RNAPII ChIP-seq dataset	de Langen et al. 2023	https://zenodo.org/records/8091826	supplemental file
Humain SNPs	SNPdb	https://ftp.ncbi.nlm.nih.gov/snp/organisms/human_9606/VCF/00-All.vcf.gz	SNPdb
GWAS	GWAS Catalog	https://www.ebi.ac.uk/gwas/api/search/downloads/alternative	GWAS Catalog
Experimental Factor Ontology	EFO database	https://www.ebi.ac.uk/ols4/ontologies/efo	EFO database
GWAS summary statistics	Finucane et al. 2015	https://console.cloud.google.com/storage/browser/broad-alkesgroup-public-requester-pays/LDSCORE?pageState	supplemental file
eQTL data	eQTL Catalogue	https://www.ebi.ac.uk/eqtl/Data_access/	credible sets
SNP-SELEX	Yan et al. 2021	https://static-content.springer.com/esm/art%3A10.1038%2Fs41586-021-03211-0/MediaObjects/41586_2021_3211_MOESM4_ESM.xlsx	supplemental file
ENCODE enhancers	ENCODE	https://downloads.wenglab.org/cCREs/GRCh38-ELS.bed	ENCODE SCREEN
GWAS domains	Watanabe et al. 2019	https://static-content.springer.com/esm/art%3A10.1038%2Fs41588-019-0481-0/MediaObjects/41588_2019_481_MOESM3_ESM.xlsx	supplemental file
