# Supplementary material for: Comprehensive mapping of genetic variation at Epromoters reveals pleiotropic association with multiple disease traits
Source: Nucleic Acids Res. 2024 Dec 27;53(4):gkae1270. doi: 10.1093/nar/gkae1270 (PMC11879118; doi:10.1093/nar/gkae1270)
Supplement: gkae1270_Supplemental_Files [file gkae1270_supplemental_files.zip › Supplemental Table 2.xlsx]

## Sheet: Sheet1
Supplemental Table 2: Summary of STARR-seq datasets and Epromoters
Cell line	Condition	Method	Target region	source	Total enhancers	Epromoters	% of total coding gene promoters
A549	AZD2906	STARR-seq	genome-wide	ENCODE	1486	204	0.00546185
A549	AZD9567	STARR-seq	genome-wide	ENCODE	1488	324	0.0086747
A549	CORT108297	STARR-seq	genome-wide	ENCODE	2383	758	0.0202945
A549	CpdA	STARR-seq	genome-wide	ENCODE	1866	607	0.0162517
A549	DMSO	STARR-seq	genome-wide	ENCODE	1899	665	0.0178046
A549	GW870086	STARR-seq	genome-wide	ENCODE	2297	427	0.0114324
A549	Hydrocortisone	STARR-seq	genome-wide	ENCODE	1642	264	0.00706827
A549	Mapracorat	STARR-seq	genome-wide	ENCODE	1875	324	0.0086747
A549	RU486	STARR-seq	genome-wide	ENCODE	2033	645	0.0172691
A549	ZK216348	STARR-seq	genome-wide	ENCODE	1959	518	0.0138688
A549	dexamethasone	STARR-seq	genome-wide	ENCODE	1904	242	0.00647925
A549	normal	STARR-seq	genome-wide	ENCODE	8468	329	0.00880857
HCT116	normal	STARR-seq	genome-wide	ENCODE	4149	142	0.00380187
HepG2	normal	STARR-seq	genome-wide	ENCODE	4350	99	0.0026506
K562	normal	STARR-seq	genome-wide	ENCODE	2368	130	0.00348059
MCF-7	normal	STARR-seq	genome-wide	ENCODE	9081	1038	0.0277912
SH-SY5Y	normal	STARR-seq	genome-wide	ENCODE	6694	843	0.0225703
Hela	inhibitor	STARR-seq	genome-wide	Muerdter at al. 2018	9610	468	0.0125301
Hela	no-inhibitor	STARR-seq	genome-wide	Muerdter at al. 2018	5243	651	0.0174297
hESC	naive	ChIP-STARR-seq	ChIPed regions from H3K27ac, H3K4me1, Nanog and Oct4	Barakat et al. 2018	12937	909	0.0243373
hESC	primed	ChIP-STARR-seq	ChIPed regions from H3K27ac, H3K4me1, Nanog and Oct5	Barakat et al. 2018	15526	1087	0.0291031
Hela	normal	Capstarr-seq	coding-gene promoters	Dao et al. 2017	453	437	0.0210918
K562	normal	Capstarr-seq	coding-gene promoters	Dao et al. 2017	601	548	0.0264492
K562	IFNa	Capstarr-seq	coding-gene promoters	Santiago et al. 2021	462	431	0.0208022
CEM	IFNa	Capstarr-seq	coding-gene promoters	This study	298	294	0.0141899
CEM	NS	Capstarr-seq	coding-gene promoters	This study	161	151	0.007288
GM12878	normal	Capstarr-seq	coding-gene promoters	This study	376	359	0.0173271
RPMI	normal	Capstarr-seq	coding-gene promoters	This study	336	295	0.0142381
total (no redundant)					58388	5743	0.153762
