# Supplementary material for: Comprehensive mapping of genetic variation at Epromoters reveals pleiotropic association with multiple disease traits
Source: Nucleic Acids Res. 2024 Dec 27;53(4):gkae1270. doi: 10.1093/nar/gkae1270 (PMC11879118; doi:10.1093/nar/gkae1270)
Supplement: gkae1270_Supplemental_Files [file gkae1270_supplemental_files.zip › Supplemental Table 3.xlsx]

## Sheet: Table description
Supplemental Table 3: List of enhancers, Epromoters and control promoters.
Table description
Table Total enhancers
chr	chromosome
start	start of enhancer coordinates
end	end of enhancer coordinates
cell_line_condition	cell lines and conditions of enhancers
method	methods include STARR-seq, ChIP-STARR-seq, CapSTARR-seq
source	source of enhancers include published studies, ENCODE, This study
Table Epromoters_list
chr	chromosome
start	start of Epromoter coordinates
end	end of Epromoter coordinates
strand	strand of Epromoter
geneID	gene ID associated with Epromoter
gene	gene name associated with Epromoter
cell_line_condition	cell lines and conditions of Epromoter
method	methods include STARR-seq, ChIP-STARR-seq, CapSTARR-seq
source	source of enhancers include published studies, ENCODE, This study
Table control_promoters_list
chr	chromosome
start	start of control promoter coordinates
end	end of control promoter coordinates
strand	strand of control promoter
geneID	gene ID associated with control promoter
gene	gene name associated with control promoter

## Sheet: Total enhancers
chr	start	end	cell_line_condition	method	source
chr1	20498	21346	hESC_primed	ChIP-STARR-seq	Barakat2018
chr1	68890	69140	K562_normal	CapSTARR-seq	Dao2017
chr1	629153	629896	hESC_primed	ChIP-STARR-seq	Barakat2018
chr1	629897	630640	hESC_primed	ChIP-STARR-seq	Barakat2018
chr1	630811	631411	hESC_primed	ChIP-STARR-seq	Barakat2018
chr1	631838	632447	hESC_primed	ChIP-STARR-seq	Barakat2018
chr1	633759	634734	hESC_naive	ChIP-STARR-seq	Barakat2018
chr1	646332	646833	hESC_primed	ChIP-STARR-seq	Barakat2018
chr1	697074	697585	hESC_primed	ChIP-STARR-seq	Barakat2018
chr1	732761	734042	Hela_no-inhibitor	STARR-seq	Muerdter2018
chr1	736388	737669	Hela_no-inhibitor	STARR-seq	Muerdter2018
chr1	778328	778849	MCF-7_normal	STARR-seq	ENCODE
chr1	790286	791250	hESC_naive	ChIP-STARR-seq	Barakat2018
chr1	791282	791848	hESC_naive	ChIP-STARR-seq	Barakat2018
chr1	912690	913190	hESC_primed	ChIP-STARR-seq	Barakat2018
chr1	913191	913691	hESC_primed	ChIP-STARR-seq	Barakat2018
chr1	925212	925758	hESC_naive	ChIP-STARR-seq	Barakat2018
chr1	928715	929216	hESC_primed	ChIP-STARR-seq	Barakat2018
chr1	930525	931025	hESC_primed	ChIP-STARR-seq	Barakat2018
chr1	935188	945128	A549_AZD9567,A549_CORT108297,A549_CpdA,A549_DMSO,A549_GW870086,A549_Mapracorat,A549_RU486,A549_ZK216348,Hela_inhibitor,Hela_no-inhibitor	STARR-seq	ENCODE,Muerdter2018
chr1	978275	979526	A549_GW870086	STARR-seq	ENCODE
chr1	980335	984322	A549_AZD2906,A549_GW870086,A549_Hydrocortisone,A549_Mapracorat,A549_dexamethasone	STARR-seq	ENCODE
chr1	997274	1001468	A549_AZD2906,A549_AZD9567,A549_CORT108297,A549_CpdA,A549_DMSO,A549_GW870086,A549_Hydrocortisone,A549_Mapracorat,A549_RU486,A549_ZK216348,A549_dexamethasone,RPMI_normal	CapSTARR-seq,STARR-seq	ENCODE,This_study
chr1	1002792	1007575	A549_AZD9567,A549_CORT108297,A549_CpdA,A549_DMSO,A549_GW870086,A549_Mapracorat,A549_RU486,A549_ZK216348,A549_normal,HCT116_normal,Hela_no-inhibitor	STARR-seq	ENCODE,Muerdter2018
chr1	1012753	1014358	GM12878_normal,Hela_no-inhibitor,Hela_normal,K562_IFNa,MCF-7_normal,hESC_naive	CapSTARR-seq,ChIP-STARR-seq,STARR-seq	Barakat2018,Dao2017,ENCODE,Muerdter2018,Santiago2021,This_study
chr1	1020383	1028181	A549_DMSO,Hela_no-inhibitor,hESC_primed	ChIP-STARR-seq,STARR-seq	Barakat2018,ENCODE,Muerdter2018
chr1	1053782	1054282	A549_normal	STARR-seq	ENCODE
chr1	1061700	1064878	A549_AZD9567,A549_CORT108297,A549_CpdA,A549_DMSO,A549_GW870086,A549_Hydrocortisone,A549_Mapracorat,A549_RU486,A549_ZK216348,Hela_inhibitor,Hela_no-inhibitor,hESC_naive	ChIP-STARR-seq,STARR-seq	Barakat2018,ENCODE,Muerdter2018
chr1	1066878	1071647	A549_CORT108297,A549_CpdA,A549_DMSO,A549_RU486,A549_ZK216348	STARR-seq	ENCODE
chr1	1072261	1075243	A549_CORT108297,A549_RU486,MCF-7_normal	STARR-seq	ENCODE
chr1	1107243	1107754	SH-SY5Y_normal	STARR-seq	ENCODE
chr1	1111789	1112290	hESC_naive	ChIP-STARR-seq	Barakat2018
chr1	1122957	1123775	hESC_primed	ChIP-STARR-seq	Barakat2018
chr1	1138347	1138848	hESC_naive	ChIP-STARR-seq	Barakat2018
chr1	1138849	1139348	hESC_primed	ChIP-STARR-seq	Barakat2018
chr1	1141271	1141792	hESC_naive	ChIP-STARR-seq	Barakat2018
chr1	1179171	1179670	hESC_primed	ChIP-STARR-seq	Barakat2018
chr1	1236204	1240095	A549_GW870086	STARR-seq	ENCODE
chr1	1246665	1247446	hESC_naive	ChIP-STARR-seq	Barakat2018
chr1	1247447	1248227	hESC_naive	ChIP-STARR-seq	Barakat2018
chr1	1264395	1265741	A549_normal,HCT116_normal,Hela_inhibitor,Hela_no-inhibitor	STARR-seq	ENCODE,Muerdter2018
chr1	1271986	1272494	hESC_naive	ChIP-STARR-seq	Barakat2018
chr1	1272868	1275590	A549_CpdA,A549_DMSO	STARR-seq	ENCODE
chr1	1321849	1322357	hESC_naive	ChIP-STARR-seq	Barakat2018
chr1	1323121	1323630	hESC_primed	ChIP-STARR-seq	Barakat2018
chr1	1330376	1333388	A549_AZD2906,A549_dexamethasone	STARR-seq	ENCODE
chr1	1341885	1348257	A549_CORT108297,A549_CpdA,A549_DMSO,A549_GW870086,A549_Mapracorat,A549_RU486,A549_ZK216348,hESC_primed	ChIP-STARR-seq,STARR-seq	Barakat2018,ENCODE
chr1	1353497	1354128	hESC_naive	ChIP-STARR-seq	Barakat2018
chr1	1354761	1355391	hESC_naive	ChIP-STARR-seq	Barakat2018
chr1	1357656	1358238	hESC_primed	ChIP-STARR-seq	Barakat2018
chr1	1371938	1372705	hESC_primed	ChIP-STARR-seq	Barakat2018
chr1	1382021	1382563	hESC_primed	ChIP-STARR-seq	Barakat2018
chr1	1382564	1383105	hESC_primed	ChIP-STARR-seq	Barakat2018
chr1	1392962	1393462	hESC_naive	ChIP-STARR-seq	Barakat2018
chr1	1399288	1399538	Hela_normal,K562_IFNa,K562_normal	CapSTARR-seq	Dao2017,Santiago2021
chr1	1406789	1408491	A549_DMSO,hESC_naive	ChIP-STARR-seq,STARR-seq	Barakat2018,ENCODE
chr1	1410303	1411191	hESC_naive,hESC_primed	ChIP-STARR-seq	Barakat2018
chr1	1418806	1423271	A549_CORT108297,A549_CpdA,A549_DMSO,A549_GW870086,A549_RU486,A549_ZK216348	STARR-seq	ENCODE
chr1	1432369	1433112	hESC_naive	ChIP-STARR-seq	Barakat2018
chr1	1454579	1455078	hESC_naive	ChIP-STARR-seq	Barakat2018
chr1	1508369	1509012	hESC_primed	ChIP-STARR-seq	Barakat2018
chr1	1509013	1509654	hESC_primed	ChIP-STARR-seq	Barakat2018
chr1	1570485	1570986	hESC_primed	ChIP-STARR-seq	Barakat2018
chr1	1574060	1575952	A549_DMSO	STARR-seq	ENCODE
chr1	1580267	1581066	hESC_primed	ChIP-STARR-seq	Barakat2018
chr1	1593974	1594822	hESC_primed	ChIP-STARR-seq	Barakat2018
chr1	1630216	1630779	hESC_primed	ChIP-STARR-seq	Barakat2018
chr1	1669772	1670272	hESC_primed	ChIP-STARR-seq	Barakat2018
chr1	1688480	1688980	hESC_primed	ChIP-STARR-seq	Barakat2018
chr1	1714949	1715551	MCF-7_normal	STARR-seq	ENCODE
chr1	1724450	1725289	hESC_primed	ChIP-STARR-seq	Barakat2018
chr1	1740928	1741517	A549_normal	STARR-seq	ENCODE
chr1	1753464	1754745	Hela_no-inhibitor	STARR-seq	Muerdter2018
chr1	1759994	1760951	hESC_primed	ChIP-STARR-seq	Barakat2018
chr1	1881586	1882135	hESC_naive	ChIP-STARR-seq	Barakat2018
chr1	1914081	1914767	hESC_naive	ChIP-STARR-seq	Barakat2018
chr1	1923342	1923842	hESC_naive	ChIP-STARR-seq	Barakat2018
chr1	1957650	1958290	hESC_primed	ChIP-STARR-seq	Barakat2018
chr1	1958291	1958930	hESC_primed	ChIP-STARR-seq	Barakat2018
chr1	1959876	1960581	hESC_primed	ChIP-STARR-seq	Barakat2018
chr1	1978624	1979581	hESC_naive	ChIP-STARR-seq	Barakat2018
chr1	1979582	1980539	hESC_naive	ChIP-STARR-seq	Barakat2018
chr1	1986078	1986769	hESC_naive	ChIP-STARR-seq	Barakat2018
chr1	1986770	1987460	hESC_naive	ChIP-STARR-seq	Barakat2018
chr1	2018361	2018939	hESC_primed	ChIP-STARR-seq	Barakat2018
chr1	2018940	2019517	hESC_primed	ChIP-STARR-seq	Barakat2018
chr1	2046546	2047299	hESC_naive	ChIP-STARR-seq	Barakat2018
chr1	2094980	2095481	hESC_naive	ChIP-STARR-seq	Barakat2018
chr1	2095482	2095981	hESC_naive	ChIP-STARR-seq	Barakat2018
chr1	2097746	2099027	A549_normal,HCT116_normal,Hela_inhibitor,HepG2_normal,MCF-7_normal	STARR-seq	ENCODE,Muerdter2018
chr1	2131214	2132163	hESC_primed	ChIP-STARR-seq	Barakat2018
chr1	2133114	2134063	hESC_primed	ChIP-STARR-seq	Barakat2018
chr1	2175566	2176174	hESC_naive	ChIP-STARR-seq	Barakat2018
chr1	2177774	2182094	A549_CORT108297,A549_CpdA,A549_DMSO,A549_GW870086,A549_RU486,A549_ZK216348,A549_normal,HCT116_normal,Hela_inhibitor,Hela_no-inhibitor,HepG2_normal,MCF-7_normal,SH-SY5Y_normal	STARR-seq	ENCODE,Muerdter2018
chr1	2183443	2184008	HepG2_normal,K562_normal	STARR-seq	ENCODE
chr1	2226240	2227060	hESC_primed	ChIP-STARR-seq	Barakat2018
chr1	2230890	2231551	hESC_naive	ChIP-STARR-seq	Barakat2018
chr1	2240748	2241660	hESC_primed	ChIP-STARR-seq	Barakat2018
chr1	2243398	2243918	hESC_naive	ChIP-STARR-seq	Barakat2018
chr1	2247388	2248314	hESC_primed	ChIP-STARR-seq	Barakat2018
chr1	2248315	2249240	hESC_primed	ChIP-STARR-seq	Barakat2018
chr1	2255955	2257349	Hela_no-inhibitor,hESC_primed	ChIP-STARR-seq,STARR-seq	Barakat2018,Muerdter2018
chr1	2271456	2272418	hESC_naive	ChIP-STARR-seq	Barakat2018
chr1	2273381	2274343	hESC_naive	ChIP-STARR-seq	Barakat2018
chr1	2284522	2285190	hESC_naive	ChIP-STARR-seq	Barakat2018
chr1	2294035	2294535	hESC_primed	ChIP-STARR-seq	Barakat2018
chr1	2313174	2313827	hESC_primed	ChIP-STARR-seq	Barakat2018
chr1	2388063	2388650	HCT116_normal	STARR-seq	ENCODE
chr1	2390771	2392486	A549_CpdA,A549_DMSO,A549_RU486	STARR-seq	ENCODE
chr1	2408682	2409182	hESC_naive	ChIP-STARR-seq	Barakat2018
chr1	2412373	2412953	Hela_normal,hESC_naive	CapSTARR-seq,ChIP-STARR-seq	Barakat2018,Dao2017
chr1	2412954	2413533	hESC_naive	ChIP-STARR-seq	Barakat2018
chr1	2452276	2452923	hESC_primed	ChIP-STARR-seq	Barakat2018
chr1	2476114	2476364	RPMI_normal	CapSTARR-seq	This_study
chr1	2493825	2495106	Hela_no-inhibitor	STARR-seq	Muerdter2018
chr1	2526578	2526828	CEM_IFNa,K562_IFNa,K562_normal,RPMI_normal	CapSTARR-seq	Dao2017,Santiago2021,This_study
chr1	2528786	2529505	hESC_naive,hESC_primed	ChIP-STARR-seq	Barakat2018
chr1	2532230	2532730	hESC_naive	ChIP-STARR-seq	Barakat2018
chr1	2544715	2545585	hESC_naive	ChIP-STARR-seq	Barakat2018
chr1	2548198	2549067	hESC_naive	ChIP-STARR-seq	Barakat2018
chr1	2567465	2568337	hESC_primed	ChIP-STARR-seq	Barakat2018
chr1	2577219	2579024	Hela_inhibitor,Hela_no-inhibitor	STARR-seq	Muerdter2018
chr1	2655044	2655548	hESC_naive,hESC_primed	ChIP-STARR-seq	Barakat2018
chr1	2666492	2666992	hESC_primed	ChIP-STARR-seq	Barakat2018
chr1	2670345	2671081	hESC_naive	ChIP-STARR-seq	Barakat2018
chr1	2671817	2672552	hESC_naive	ChIP-STARR-seq	Barakat2018
chr1	2675618	2676197	hESC_naive,hESC_primed	ChIP-STARR-seq	Barakat2018
chr1	2677993	2678494	hESC_naive	ChIP-STARR-seq	Barakat2018
chr1	2697489	2697990	hESC_naive	ChIP-STARR-seq	Barakat2018
chr1	2970708	2975472	A549_CORT108297,A549_CpdA,A549_DMSO,A549_normal	STARR-seq	ENCODE
chr1	2999441	3005434	A549_GW870086	STARR-seq	ENCODE
chr1	3014785	3015548	hESC_primed	ChIP-STARR-seq	Barakat2018
chr1	3021281	3021531	K562_normal	CapSTARR-seq	Dao2017
chr1	3109314	3111273	A549_AZD2906,A549_AZD9567,A549_Hydrocortisone,A549_Mapracorat,A549_dexamethasone	STARR-seq	ENCODE
chr1	3113651	3114227	hESC_naive	ChIP-STARR-seq	Barakat2018
chr1	3114228	3114803	hESC_naive	ChIP-STARR-seq	Barakat2018
chr1	3126185	3126795	hESC_naive	ChIP-STARR-seq	Barakat2018
chr1	3163904	3167224	A549_AZD2906,A549_AZD9567,A549_CORT108297,A549_DMSO,A549_GW870086,A549_Hydrocortisone,A549_Mapracorat,A549_RU486,A549_ZK216348,A549_dexamethasone,A549_normal,MCF-7_normal	STARR-seq	ENCODE
chr1	3217266	3218034	hESC_naive	ChIP-STARR-seq	Barakat2018
chr1	3274851	3279266	A549_GW870086	STARR-seq	ENCODE
chr1	3310803	3314351	A549_CORT108297,A549_CpdA,A549_DMSO,A549_GW870086,A549_RU486,A549_ZK216348,Hela_no-inhibitor	STARR-seq	ENCODE,Muerdter2018
chr1	3352104	3353078	hESC_primed	ChIP-STARR-seq	Barakat2018
chr1	3368949	3369530	hESC_naive	ChIP-STARR-seq	Barakat2018
chr1	3387140	3387640	hESC_naive,hESC_primed	ChIP-STARR-seq	Barakat2018
chr1	3387641	3388141	hESC_naive	ChIP-STARR-seq	Barakat2018
chr1	3403563	3404063	hESC_primed	ChIP-STARR-seq	Barakat2018
chr1	3415813	3416508	hESC_naive	ChIP-STARR-seq	Barakat2018
chr1	3433451	3433960	hESC_naive	ChIP-STARR-seq	Barakat2018
chr1	3440595	3441357	hESC_primed	ChIP-STARR-seq	Barakat2018
chr1	3452747	3453499	hESC_primed	ChIP-STARR-seq	Barakat2018
chr1	3471567	3472192	hESC_naive	ChIP-STARR-seq	Barakat2018
chr1	3479487	3485725	A549_AZD2906,A549_AZD9567,A549_GW870086,A549_Hydrocortisone,A549_Mapracorat,A549_dexamethasone	STARR-seq	ENCODE
chr1	3491620	3492145	hESC_primed	ChIP-STARR-seq	Barakat2018
chr1	3492146	3492670	hESC_primed	ChIP-STARR-seq	Barakat2018
chr1	3502770	3506778	A549_CORT108297,A549_CpdA,A549_DMSO,A549_RU486,A549_ZK216348,A549_normal	STARR-seq	ENCODE
chr1	3523159	3523698	hESC_naive	ChIP-STARR-seq	Barakat2018
chr1	3530653	3531338	hESC_primed	ChIP-STARR-seq	Barakat2018
chr1	3533401	3534087	hESC_primed	ChIP-STARR-seq	Barakat2018
chr1	3543079	3543730	hESC_primed	ChIP-STARR-seq	Barakat2018
chr1	3543731	3544384	hESC_naive,hESC_primed	ChIP-STARR-seq	Barakat2018
chr1	3547394	3550910	A549_RU486,hESC_naive	ChIP-STARR-seq,STARR-seq	Barakat2018,ENCODE
chr1	3576963	3577462	hESC_primed	ChIP-STARR-seq	Barakat2018
chr1	3590148	3590713	hESC_primed	ChIP-STARR-seq	Barakat2018
chr1	3590714	3591278	hESC_primed	ChIP-STARR-seq	Barakat2018
chr1	3613045	3613791	hESC_primed	ChIP-STARR-seq	Barakat2018
chr1	3613792	3614537	hESC_primed	ChIP-STARR-seq	Barakat2018
chr1	3683565	3684325	hESC_primed	ChIP-STARR-seq	Barakat2018
chr1	3687568	3691539	A549_CORT108297,hESC_primed	ChIP-STARR-seq,STARR-seq	Barakat2018,ENCODE
chr1	3707335	3708162	hESC_naive	ChIP-STARR-seq	Barakat2018
chr1	3708163	3708991	hESC_naive	ChIP-STARR-seq	Barakat2018
chr1	3720101	3720659	hESC_naive	ChIP-STARR-seq	Barakat2018
chr1	3773097	3773612	hESC_naive	ChIP-STARR-seq	Barakat2018
chr1	3773613	3774128	hESC_naive	ChIP-STARR-seq	Barakat2018
chr1	3793366	3794044	hESC_primed	ChIP-STARR-seq	Barakat2018
chr1	3850598	3851098	hESC_primed	ChIP-STARR-seq	Barakat2018
chr1	3868937	3871584	A549_AZD9567,A549_CORT108297,A549_DMSO,A549_GW870086,A549_Hydrocortisone,A549_Mapracorat,A549_RU486,A549_ZK216348	STARR-seq	ENCODE
chr1	3889994	3891275	Hela_no-inhibitor	STARR-seq	Muerdter2018
chr1	3948295	3948795	A549_normal	STARR-seq	ENCODE
chr1	3954953	3955678	hESC_naive	ChIP-STARR-seq	Barakat2018
chr1	4026512	4027012	hESC_primed	ChIP-STARR-seq	Barakat2018
chr1	4032515	4034329	A549_GW870086,A549_dexamethasone	STARR-seq	ENCODE
chr1	4058414	4058914	hESC_primed	ChIP-STARR-seq	Barakat2018
chr1	4058915	4059415	hESC_primed	ChIP-STARR-seq	Barakat2018
chr1	4107885	4109166	Hela_inhibitor	STARR-seq	Muerdter2018
chr1	4137292	4137892	hESC_naive	ChIP-STARR-seq	Barakat2018
chr1	4152081	4152582	hESC_primed	ChIP-STARR-seq	Barakat2018
chr1	4152583	4153082	hESC_primed	ChIP-STARR-seq	Barakat2018
chr1	4172977	4173478	hESC_naive	ChIP-STARR-seq	Barakat2018
chr1	4177147	4178050	A549_normal,HCT116_normal,HepG2_normal,K562_normal,MCF-7_normal,SH-SY5Y_normal	STARR-seq	ENCODE
chr1	4267253	4267855	HepG2_normal	STARR-seq	ENCODE
chr1	4328871	4329371	hESC_primed	ChIP-STARR-seq	Barakat2018
chr1	4341423	4341924	hESC_primed	ChIP-STARR-seq	Barakat2018
chr1	4341925	4342424	hESC_primed	ChIP-STARR-seq	Barakat2018
chr1	4342649	4343255	A549_normal,SH-SY5Y_normal	STARR-seq	ENCODE
chr1	4380081	4381561	A549_normal,HCT116_normal,Hela_inhibitor,HepG2_normal	STARR-seq	ENCODE,Muerdter2018
chr1	4411649	4412352	MCF-7_normal	STARR-seq	ENCODE
chr1	4425071	4425572	hESC_primed	ChIP-STARR-seq	Barakat2018
chr1	4530749	4531552	A549_normal,HepG2_normal,SH-SY5Y_normal	STARR-seq	ENCODE
chr1	4584897	4586183	Hela_inhibitor,Hela_no-inhibitor	STARR-seq	Muerdter2018
chr1	4592832	4594240	Hela_inhibitor,Hela_no-inhibitor	STARR-seq	Muerdter2018
chr1	4600434	4601216	hESC_naive	ChIP-STARR-seq	Barakat2018
chr1	4613697	4614210	hESC_primed	ChIP-STARR-seq	Barakat2018
chr1	4634184	4639010	A549_GW870086,Hela_inhibitor,Hela_no-inhibitor,hESC_naive	ChIP-STARR-seq,STARR-seq	Barakat2018,ENCODE,Muerdter2018
chr1	4650392	4650954	MCF-7_normal	STARR-seq	ENCODE
chr1	4668791	4670072	Hela_inhibitor	STARR-seq	Muerdter2018
chr1	4701528	4702444	hESC_primed	ChIP-STARR-seq	Barakat2018
chr1	4702750	4703352	A549_normal,HCT116_normal,MCF-7_normal,SH-SY5Y_normal	STARR-seq	ENCODE
chr1	4710372	4710990	hESC_primed	ChIP-STARR-seq	Barakat2018
chr1	4710991	4711607	hESC_naive,hESC_primed	ChIP-STARR-seq	Barakat2018
chr1	4754401	4755262	hESC_primed	ChIP-STARR-seq	Barakat2018
chr1	4768448	4769050	SH-SY5Y_normal	STARR-seq	ENCODE
chr1	4782173	4782691	hESC_primed	ChIP-STARR-seq	Barakat2018
chr1	4821065	4821655	hESC_primed	ChIP-STARR-seq	Barakat2018
chr1	4847383	4848664	Hela_inhibitor	STARR-seq	Muerdter2018
chr1	4963207	4963752	HepG2_normal	STARR-seq	ENCODE
chr1	5083648	5084451	A549_normal,HCT116_normal,HepG2_normal,MCF-7_normal,SH-SY5Y_normal	STARR-seq	ENCODE
chr1	5118410	5119078	hESC_naive,hESC_primed	ChIP-STARR-seq	Barakat2018
chr1	5143053	5143553	hESC_naive	ChIP-STARR-seq	Barakat2018
chr1	5157194	5157694	hESC_naive	ChIP-STARR-seq	Barakat2018
chr1	5218729	5220010	Hela_inhibitor	STARR-seq	Muerdter2018
chr1	5225409	5226006	hESC_naive	ChIP-STARR-seq	Barakat2018
chr1	5226007	5226604	hESC_naive	ChIP-STARR-seq	Barakat2018
chr1	5297543	5298352	A549_normal,HCT116_normal	STARR-seq	ENCODE
chr1	5312782	5313351	A549_normal	STARR-seq	ENCODE
chr1	5332758	5334123	A549_RU486,A549_normal,HCT116_normal,Hela_inhibitor,HepG2_normal,MCF-7_normal	STARR-seq	ENCODE,Muerdter2018
chr1	5348302	5349594	A549_normal,HCT116_normal,Hela_inhibitor,Hela_no-inhibitor,MCF-7_normal,SH-SY5Y_normal	STARR-seq	ENCODE,Muerdter2018
chr1	5379254	5380838	A549_CORT108297,A549_CpdA,A549_DMSO,A549_GW870086,A549_RU486,A549_ZK216348	STARR-seq	ENCODE
chr1	5388096	5389377	Hela_inhibitor	STARR-seq	Muerdter2018
chr1	5424811	5425351	SH-SY5Y_normal	STARR-seq	ENCODE
chr1	5501410	5501910	hESC_primed	ChIP-STARR-seq	Barakat2018
chr1	5501911	5502411	hESC_primed	ChIP-STARR-seq	Barakat2018
chr1	5526565	5527477	hESC_naive	ChIP-STARR-seq	Barakat2018
chr1	5570749	5571465	A549_normal,MCF-7_normal	STARR-seq	ENCODE
chr1	5596967	5598248	Hela_no-inhibitor	STARR-seq	Muerdter2018
chr1	5610836	5612608	A549_AZD2906,A549_AZD9567,A549_CORT108297,A549_CpdA,A549_DMSO,A549_GW870086,A549_Hydrocortisone,A549_Mapracorat,A549_RU486,A549_ZK216348,A549_dexamethasone,A549_normal	STARR-seq	ENCODE
chr1	5643335	5643906	hESC_primed	ChIP-STARR-seq	Barakat2018
chr1	5649263	5650495	A549_AZD2906,A549_AZD9567	STARR-seq	ENCODE
chr1	5651022	5653392	A549_AZD2906,A549_AZD9567,A549_CORT108297,A549_GW870086,A549_Hydrocortisone,A549_Mapracorat,A549_ZK216348,A549_dexamethasone	STARR-seq	ENCODE
chr1	5667793	5668474	hESC_primed	ChIP-STARR-seq	Barakat2018
chr1	5718838	5719799	hESC_naive	ChIP-STARR-seq	Barakat2018
chr1	5745798	5746594	hESC_naive	ChIP-STARR-seq	Barakat2018
chr1	5754103	5754741	hESC_naive	ChIP-STARR-seq	Barakat2018
chr1	5766841	5767488	hESC_naive	ChIP-STARR-seq	Barakat2018
chr1	5779739	5780454	A549_normal,SH-SY5Y_normal	STARR-seq	ENCODE
chr1	5797523	5798232	hESC_naive	ChIP-STARR-seq	Barakat2018
chr1	5823472	5824056	hESC_naive,hESC_primed	ChIP-STARR-seq	Barakat2018
chr1	5831691	5832201	hESC_naive	ChIP-STARR-seq	Barakat2018
chr1	5850333	5850834	hESC_primed	ChIP-STARR-seq	Barakat2018
chr1	5850835	5851334	hESC_primed	ChIP-STARR-seq	Barakat2018
chr1	5857515	5858267	hESC_primed	ChIP-STARR-seq	Barakat2018
chr1	5887710	5892534	A549_AZD2906,A549_dexamethasone,MCF-7_normal	STARR-seq	ENCODE
chr1	5917550	5918251	A549_normal,K562_normal,MCF-7_normal,SH-SY5Y_normal	STARR-seq	ENCODE
chr1	5965347	5965918	A549_normal	STARR-seq	ENCODE
chr1	5966691	5968002	Hela_inhibitor,Hela_no-inhibitor	STARR-seq	Muerdter2018
chr1	5990994	5991848	hESC_naive	ChIP-STARR-seq	Barakat2018
chr1	5999271	5999985	hESC_primed	ChIP-STARR-seq	Barakat2018
chr1	5999986	6000700	hESC_primed	ChIP-STARR-seq	Barakat2018
chr1	6002844	6003558	hESC_naive	ChIP-STARR-seq	Barakat2018
chr1	6012681	6013182	hESC_naive	ChIP-STARR-seq	Barakat2018
chr1	6074041	6074850	A549_normal,HCT116_normal,SH-SY5Y_normal	STARR-seq	ENCODE
chr1	6102129	6102630	hESC_naive	ChIP-STARR-seq	Barakat2018
chr1	6102631	6103130	hESC_naive	ChIP-STARR-seq	Barakat2018
chr1	6126169	6127056	hESC_primed	ChIP-STARR-seq	Barakat2018
chr1	6127057	6127946	hESC_primed	ChIP-STARR-seq	Barakat2018
chr1	6155630	6158841	A549_AZD2906,A549_AZD9567,A549_GW870086,A549_Hydrocortisone,A549_Mapracorat,A549_dexamethasone,A549_normal,MCF-7_normal	STARR-seq	ENCODE
chr1	6199605	6200154	MCF-7_normal	STARR-seq	ENCODE
chr1	6205495	6206314	hESC_naive	ChIP-STARR-seq	Barakat2018
chr1	6224740	6225273	HCT116_normal	STARR-seq	ENCODE
chr1	6239813	6240559	hESC_naive	ChIP-STARR-seq	Barakat2018
chr1	6249683	6250224	hESC_primed	ChIP-STARR-seq	Barakat2018
chr1	6279517	6280382	hESC_naive	ChIP-STARR-seq	Barakat2018
chr1	6280626	6281175	hESC_naive,hESC_primed	ChIP-STARR-seq	Barakat2018
chr1	6299675	6302606	A549_CORT108297,A549_RU486,HCT116_normal,Hela_inhibitor,Hela_no-inhibitor	STARR-seq	ENCODE,Muerdter2018
chr1	6317223	6317783	HepG2_normal	STARR-seq	ENCODE
chr1	6367719	6368499	hESC_naive	ChIP-STARR-seq	Barakat2018
chr1	6385150	6386773	A549_GW870086,A549_Hydrocortisone	STARR-seq	ENCODE
chr1	6393116	6393627	hESC_primed	ChIP-STARR-seq	Barakat2018
chr1	6394141	6394651	hESC_primed	ChIP-STARR-seq	Barakat2018
chr1	6395404	6395928	hESC_primed	ChIP-STARR-seq	Barakat2018
chr1	6413787	6417212	A549_CORT108297,A549_CpdA,A549_DMSO,A549_GW870086,A549_RU486,A549_normal,MCF-7_normal,SH-SY5Y_normal,hESC_naive,hESC_primed	ChIP-STARR-seq,STARR-seq	Barakat2018,ENCODE
chr1	6418280	6421075	A549_CpdA,A549_RU486	STARR-seq	ENCODE
chr1	6441419	6441920	hESC_naive	ChIP-STARR-seq	Barakat2018
chr1	6441921	6442420	hESC_naive	ChIP-STARR-seq	Barakat2018
chr1	6443281	6443823	hESC_naive,hESC_primed	ChIP-STARR-seq	Barakat2018
chr1	6465994	6466942	hESC_primed	ChIP-STARR-seq	Barakat2018
chr1	6471576	6472857	Hela_no-inhibitor	STARR-seq	Muerdter2018
chr1	6474364	6474885	hESC_primed	ChIP-STARR-seq	Barakat2018
chr1	6491480	6492232	Hela_normal,HepG2_normal	CapSTARR-seq,STARR-seq	Dao2017,ENCODE
chr1	6506797	6507297	hESC_naive	ChIP-STARR-seq	Barakat2018
chr1	6554548	6554798	Hela_normal	CapSTARR-seq	Dao2017
chr1	6579378	6580077	hESC_naive	ChIP-STARR-seq	Barakat2018
chr1	6596821	6599170	A549_CORT108297,A549_Mapracorat	STARR-seq	ENCODE
chr1	6600341	6604571	A549_AZD9567,A549_CORT108297,A549_CpdA,A549_DMSO,A549_GW870086,A549_Hydrocortisone,A549_Mapracorat,A549_RU486,A549_ZK216348,A549_normal	STARR-seq	ENCODE
chr1	6624949	6625199	RPMI_normal	CapSTARR-seq	This_study
chr1	6646113	6646612	hESC_primed	ChIP-STARR-seq	Barakat2018
chr1	6700976	6702678	A549_AZD9567,A549_CORT108297,A549_CpdA,A549_DMSO,A549_RU486,A549_ZK216348	STARR-seq	ENCODE
chr1	6714289	6715110	hESC_primed	ChIP-STARR-seq	Barakat2018
chr1	6723943	6725400	Hela_inhibitor,MCF-7_normal,SH-SY5Y_normal	STARR-seq	ENCODE,Muerdter2018
chr1	6783820	6784496	hESC_naive	ChIP-STARR-seq	Barakat2018
chr1	6784497	6785171	hESC_naive	ChIP-STARR-seq	Barakat2018
chr1	6794664	6795945	Hela_inhibitor	STARR-seq	Muerdter2018
chr1	6808884	6809384	hESC_naive	ChIP-STARR-seq	Barakat2018
chr1	6864547	6865160	A549_normal	STARR-seq	ENCODE
chr1	6867345	6868077	hESC_primed	ChIP-STARR-seq	Barakat2018
chr1	6907653	6908378	hESC_naive	ChIP-STARR-seq	Barakat2018
chr1	6909090	6909590	hESC_naive	ChIP-STARR-seq	Barakat2018
chr1	6909591	6910091	hESC_naive	ChIP-STARR-seq	Barakat2018
chr1	6930346	6930846	hESC_primed	ChIP-STARR-seq	Barakat2018
chr1	6950957	6951660	hESC_primed	ChIP-STARR-seq	Barakat2018
chr1	6956487	6957017	hESC_naive	ChIP-STARR-seq	Barakat2018
chr1	6991257	6991765	A549_normal,MCF-7_normal	STARR-seq	ENCODE
chr1	7107382	7110684	A549_AZD2906,A549_dexamethasone	STARR-seq	ENCODE
chr1	7149605	7150212	hESC_naive	ChIP-STARR-seq	Barakat2018
chr1	7265645	7266145	HepG2_normal	STARR-seq	ENCODE
chr1	7267348	7268052	A549_normal,HepG2_normal,K562_normal,MCF-7_normal,SH-SY5Y_normal	STARR-seq	ENCODE
chr1	7284531	7285032	hESC_naive	ChIP-STARR-seq	Barakat2018
chr1	7294175	7294692	hESC_primed	ChIP-STARR-seq	Barakat2018
chr1	7372449	7373051	K562_normal,MCF-7_normal,SH-SY5Y_normal	STARR-seq	ENCODE
chr1	7378442	7379068	hESC_primed	ChIP-STARR-seq	Barakat2018
chr1	7379069	7379694	hESC_primed	ChIP-STARR-seq	Barakat2018
chr1	7401384	7402926	A549_CORT108297,A549_CpdA,A549_DMSO,A549_RU486,A549_ZK216348,A549_normal,HCT116_normal,Hela_inhibitor,Hela_no-inhibitor,K562_normal,MCF-7_normal	STARR-seq	ENCODE,Muerdter2018
chr1	7403252	7403752	hESC_primed	ChIP-STARR-seq	Barakat2018
chr1	7416731	7418381	A549_GW870086,A549_dexamethasone	STARR-seq	ENCODE
chr1	7441239	7441953	SH-SY5Y_normal	STARR-seq	ENCODE
chr1	7457379	7458046	hESC_primed	ChIP-STARR-seq	Barakat2018
chr1	7470749	7471367	A549_normal,MCF-7_normal	STARR-seq	ENCODE
chr1	7491701	7492336	hESC_primed	ChIP-STARR-seq	Barakat2018
chr1	7502039	7502539	hESC_primed	ChIP-STARR-seq	Barakat2018
chr1	7505517	7506154	hESC_naive	ChIP-STARR-seq	Barakat2018
chr1	7533967	7534946	hESC_naive	ChIP-STARR-seq	Barakat2018
chr1	7538218	7538923	hESC_naive	ChIP-STARR-seq	Barakat2018
chr1	7549196	7549756	HCT116_normal,MCF-7_normal	STARR-seq	ENCODE
chr1	7583437	7583936	hESC_primed	ChIP-STARR-seq	Barakat2018
chr1	7586389	7587109	hESC_naive	ChIP-STARR-seq	Barakat2018
chr1	7608832	7609350	HepG2_normal	STARR-seq	ENCODE
chr1	7609517	7610053	hESC_naive	ChIP-STARR-seq	Barakat2018
chr1	7610054	7610591	hESC_naive	ChIP-STARR-seq	Barakat2018
chr1	7635114	7636095	hESC_primed	ChIP-STARR-seq	Barakat2018
chr1	7642057	7643025	hESC_primed	ChIP-STARR-seq	Barakat2018
chr1	7643811	7645287	Hela_inhibitor,hESC_primed	ChIP-STARR-seq,STARR-seq	Barakat2018,Muerdter2018
chr1	7648284	7650150	A549_AZD2906,A549_dexamethasone	STARR-seq	ENCODE
chr1	7669179	7670025	hESC_naive	ChIP-STARR-seq	Barakat2018
chr1	7809916	7811197	Hela_inhibitor	STARR-seq	Muerdter2018
chr1	7826542	7827823	Hela_no-inhibitor	STARR-seq	Muerdter2018
chr1	7852585	7853273	hESC_naive	ChIP-STARR-seq	Barakat2018
chr1	7869067	7870574	A549_CORT108297,A549_CpdA,A549_DMSO,A549_RU486,A549_normal,HCT116_normal,Hela_inhibitor,Hela_no-inhibitor	STARR-seq	ENCODE,Muerdter2018
chr1	7875585	7876084	hESC_naive	ChIP-STARR-seq	Barakat2018
chr1	7888454	7888954	HCT116_normal	STARR-seq	ENCODE
chr1	7910889	7911390	hESC_naive	ChIP-STARR-seq	Barakat2018
chr1	7940228	7941522	HCT116_normal,Hela_inhibitor,Hela_no-inhibitor,MCF-7_normal	STARR-seq	ENCODE,Muerdter2018
chr1	7961723	7963004	Hela_inhibitor	STARR-seq	Muerdter2018
chr1	8004169	8006149	A549_AZD2906,A549_AZD9567,A549_CORT108297,A549_CpdA,A549_DMSO,A549_GW870086,A549_Hydrocortisone,A549_Mapracorat,A549_RU486,A549_ZK216348,A549_dexamethasone	STARR-seq	ENCODE
chr1	8047086	8048367	Hela_inhibitor	STARR-seq	Muerdter2018
chr1	8061231	8061753	A549_normal,MCF-7_normal	STARR-seq	ENCODE
chr1	8106548	8107093	SH-SY5Y_normal	STARR-seq	ENCODE
chr1	8115594	8116094	hESC_primed	ChIP-STARR-seq	Barakat2018
chr1	8126850	8127664	MCF-7_normal	STARR-seq	ENCODE
chr1	8147507	8148788	Hela_inhibitor	STARR-seq	Muerdter2018
chr1	8166949	8167622	hESC_naive	ChIP-STARR-seq	Barakat2018
chr1	8181737	8183018	Hela_no-inhibitor,MCF-7_normal	STARR-seq	ENCODE,Muerdter2018
chr1	8194250	8195050	HepG2_normal,MCF-7_normal	STARR-seq	ENCODE
chr1	8205712	8207168	Hela_inhibitor,Hela_no-inhibitor	STARR-seq	Muerdter2018
chr1	8211499	8212852	HCT116_normal,Hela_inhibitor,Hela_no-inhibitor	STARR-seq	ENCODE,Muerdter2018
chr1	8213258	8214539	A549_normal,Hela_inhibitor	STARR-seq	ENCODE,Muerdter2018
chr1	8258483	8260233	A549_AZD2906,A549_AZD9567,A549_GW870086,A549_Hydrocortisone,A549_Mapracorat,A549_ZK216348,A549_dexamethasone	STARR-seq	ENCODE
chr1	8266526	8267296	hESC_primed	ChIP-STARR-seq	Barakat2018
chr1	8288326	8288826	hESC_primed	ChIP-STARR-seq	Barakat2018
chr1	8297150	8297850	SH-SY5Y_normal	STARR-seq	ENCODE
chr1	8342800	8349648	A549_AZD2906,A549_AZD9567,A549_CORT108297,A549_CpdA,A549_DMSO,A549_GW870086,A549_Hydrocortisone,A549_Mapracorat,A549_RU486,A549_ZK216348,A549_dexamethasone	STARR-seq	ENCODE
chr1	8359237	8359738	hESC_naive	ChIP-STARR-seq	Barakat2018
chr1	8359739	8360238	hESC_naive	ChIP-STARR-seq	Barakat2018
chr1	8364661	8365631	hESC_naive	ChIP-STARR-seq	Barakat2018
chr1	8367457	8367957	hESC_naive	ChIP-STARR-seq	Barakat2018
chr1	8369561	8370549	hESC_primed	ChIP-STARR-seq	Barakat2018
chr1	8394584	8395865	Hela_inhibitor	STARR-seq	Muerdter2018
chr1	8449013	8449512	hESC_naive	ChIP-STARR-seq	Barakat2018
chr1	8502485	8503168	hESC_primed	ChIP-STARR-seq	Barakat2018
chr1	8525748	8526450	SH-SY5Y_normal	STARR-seq	ENCODE
chr1	8545030	8545530	SH-SY5Y_normal	STARR-seq	ENCODE
chr1	8554188	8555651	A549_normal,Hela_inhibitor	STARR-seq	ENCODE,Muerdter2018
chr1	8598432	8598931	hESC_naive	ChIP-STARR-seq	Barakat2018
chr1	8625776	8627057	Hela_inhibitor	STARR-seq	Muerdter2018
chr1	8702049	8702768	MCF-7_normal	STARR-seq	ENCODE
chr1	8730412	8730911	hESC_primed	ChIP-STARR-seq	Barakat2018
chr1	8839845	8840454	A549_normal,MCF-7_normal	STARR-seq	ENCODE
chr1	8865556	8866391	hESC_naive	ChIP-STARR-seq	Barakat2018
chr1	8873447	8874050	MCF-7_normal	STARR-seq	ENCODE
chr1	8877523	8880654	A549_CORT108297,A549_CpdA,A549_DMSO,A549_RU486,A549_ZK216348,hESC_naive,hESC_primed	ChIP-STARR-seq,STARR-seq	Barakat2018,ENCODE
chr1	8883484	8884203	hESC_primed	ChIP-STARR-seq	Barakat2018
chr1	8986150	8986651	hESC_naive	ChIP-STARR-seq	Barakat2018
chr1	8988457	8988957	hESC_primed	ChIP-STARR-seq	Barakat2018
chr1	9001368	9003247	A549_AZD2906,A549_AZD9567,A549_Hydrocortisone,A549_Mapracorat,A549_dexamethasone	STARR-seq	ENCODE
chr1	9037225	9040800	A549_AZD2906,A549_AZD9567,A549_CORT108297,A549_GW870086,A549_Hydrocortisone,A549_Mapracorat,A549_RU486,A549_ZK216348,A549_dexamethasone	STARR-seq	ENCODE
chr1	9060588	9061907	Hela_inhibitor,Hela_no-inhibitor	STARR-seq	Muerdter2018
chr1	9077957	9079603	A549_AZD2906,A549_AZD9567,A549_GW870086,A549_Hydrocortisone,A549_Mapracorat,A549_ZK216348,A549_dexamethasone	STARR-seq	ENCODE
chr1	9110282	9111648	Hela_inhibitor,Hela_no-inhibitor	STARR-seq	Muerdter2018
chr1	9121621	9122121	hESC_naive	ChIP-STARR-seq	Barakat2018
chr1	9122122	9122622	hESC_naive	ChIP-STARR-seq	Barakat2018
chr1	9145151	9145752	HepG2_normal	STARR-seq	ENCODE
chr1	9163645	9164550	A549_normal,HepG2_normal,MCF-7_normal	STARR-seq	ENCODE
chr1	9180988	9184336	A549_AZD2906,A549_AZD9567,A549_CORT108297,A549_CpdA,A549_DMSO,A549_GW870086,A549_Hydrocortisone,A549_Mapracorat,A549_RU486,A549_ZK216348,A549_dexamethasone,hESC_naive,hESC_primed	ChIP-STARR-seq,STARR-seq	Barakat2018,ENCODE
chr1	9198027	9198547	hESC_naive	ChIP-STARR-seq	Barakat2018
chr1	9233222	9233722	HepG2_normal	STARR-seq	ENCODE
chr1	9239061	9242949	A549_dexamethasone	STARR-seq	ENCODE
chr1	9248510	9249433	hESC_primed	ChIP-STARR-seq	Barakat2018
chr1	9249434	9250357	hESC_primed	ChIP-STARR-seq	Barakat2018
chr1	9300035	9300571	A549_normal,MCF-7_normal	STARR-seq	ENCODE
chr1	9315373	9316654	Hela_no-inhibitor	STARR-seq	Muerdter2018
chr1	9321326	9321996	A549_normal	STARR-seq	ENCODE
chr1	9350142	9350643	hESC_primed	ChIP-STARR-seq	Barakat2018
chr1	9350644	9351143	hESC_primed	ChIP-STARR-seq	Barakat2018
chr1	9352718	9353633	hESC_naive	ChIP-STARR-seq	Barakat2018
chr1	9354449	9355138	HCT116_normal	STARR-seq	ENCODE
chr1	9375584	9378006	A549_AZD2906,A549_AZD9567,A549_GW870086,A549_Hydrocortisone,A549_Mapracorat,A549_dexamethasone	STARR-seq	ENCODE
chr1	9385190	9385823	hESC_naive	ChIP-STARR-seq	Barakat2018
chr1	9385824	9386457	hESC_naive	ChIP-STARR-seq	Barakat2018
chr1	9399129	9399972	hESC_naive	ChIP-STARR-seq	Barakat2018
chr1	9437775	9439837	A549_GW870086	STARR-seq	ENCODE
chr1	9593411	9594008	hESC_naive,hESC_primed	ChIP-STARR-seq	Barakat2018
chr1	9594009	9594605	hESC_naive,hESC_primed	ChIP-STARR-seq	Barakat2018
chr1	9615425	9615969	hESC_naive	ChIP-STARR-seq	Barakat2018
chr1	9686633	9688456	A549_CORT108297,A549_CpdA,A549_DMSO,A549_RU486	STARR-seq	ENCODE
chr1	9690303	9690984	hESC_naive	ChIP-STARR-seq	Barakat2018
chr1	9709461	9710158	hESC_primed	ChIP-STARR-seq	Barakat2018
chr1	9715721	9720237	A549_CORT108297,A549_CpdA,A549_DMSO,A549_RU486,A549_ZK216348,A549_normal,Hela_no-inhibitor,hESC_naive	ChIP-STARR-seq,STARR-seq	Barakat2018,ENCODE,Muerdter2018
chr1	9721400	9723940	A549_CpdA	STARR-seq	ENCODE
chr1	9730367	9731648	Hela_no-inhibitor	STARR-seq	Muerdter2018
chr1	9788458	9789246	hESC_naive	ChIP-STARR-seq	Barakat2018
chr1	9825279	9825779	A549_normal	STARR-seq	ENCODE
chr1	9842093	9842634	hESC_naive	ChIP-STARR-seq	Barakat2018
chr1	9842635	9843174	hESC_naive	ChIP-STARR-seq	Barakat2018
chr1	9848317	9848818	hESC_primed	ChIP-STARR-seq	Barakat2018
chr1	9851258	9852058	hESC_naive	ChIP-STARR-seq	Barakat2018
chr1	9872283	9873210	hESC_naive	ChIP-STARR-seq	Barakat2018
chr1	9883928	9884717	hESC_naive,hESC_primed	ChIP-STARR-seq	Barakat2018
chr1	9886793	9887381	hESC_naive	ChIP-STARR-seq	Barakat2018
chr1	9900203	9900704	hESC_primed	ChIP-STARR-seq	Barakat2018
chr1	9910864	9911537	hESC_primed	ChIP-STARR-seq	Barakat2018
chr1	9911538	9912210	hESC_primed	ChIP-STARR-seq	Barakat2018
chr1	9927814	9928323	hESC_naive	ChIP-STARR-seq	Barakat2018
chr1	9942106	9944039	Hela_inhibitor,Hela_no-inhibitor	STARR-seq	Muerdter2018
chr1	10059199	10060129	hESC_primed	ChIP-STARR-seq	Barakat2018
chr1	10089717	10090218	hESC_primed	ChIP-STARR-seq	Barakat2018
chr1	10090219	10090718	hESC_primed	ChIP-STARR-seq	Barakat2018
chr1	10195548	10196119	MCF-7_normal	STARR-seq	ENCODE
chr1	10307449	10307949	hESC_primed	ChIP-STARR-seq	Barakat2018
chr1	10317981	10318522	hESC_naive	ChIP-STARR-seq	Barakat2018
chr1	10325438	10327015	A549_CORT108297,A549_RU486,Hela_inhibitor,Hela_no-inhibitor	STARR-seq	ENCODE,Muerdter2018
chr1	10339543	10340249	SH-SY5Y_normal	STARR-seq	ENCODE
chr1	10373848	10375206	Hela_inhibitor,Hela_no-inhibitor	STARR-seq	Muerdter2018
chr1	10403548	10404857	Hela_inhibitor,Hela_no-inhibitor	STARR-seq	Muerdter2018
chr1	10415269	10415769	A549_normal	STARR-seq	ENCODE
chr1	10426512	10427117	hESC_naive	ChIP-STARR-seq	Barakat2018
chr1	10433156	10433736	hESC_primed	ChIP-STARR-seq	Barakat2018
chr1	10474059	10475024	hESC_naive	ChIP-STARR-seq	Barakat2018
chr1	10508668	10509356	hESC_primed	ChIP-STARR-seq	Barakat2018
chr1	10528071	10529889	A549_normal,HCT116_normal,Hela_inhibitor,Hela_no-inhibitor,MCF-7_normal	STARR-seq	ENCODE,Muerdter2018
chr1	10530065	10531346	Hela_inhibitor	STARR-seq	Muerdter2018
chr1	10598692	10599973	Hela_inhibitor	STARR-seq	Muerdter2018
chr1	10603016	10603515	hESC_primed	ChIP-STARR-seq	Barakat2018
chr1	10615532	10616217	hESC_primed	ChIP-STARR-seq	Barakat2018
chr1	10616218	10616901	hESC_primed	ChIP-STARR-seq	Barakat2018
chr1	10622110	10622609	hESC_primed	ChIP-STARR-seq	Barakat2018
chr1	10633034	10633997	hESC_primed	ChIP-STARR-seq	Barakat2018
chr1	10655206	10655863	hESC_naive	ChIP-STARR-seq	Barakat2018
chr1	10659767	10660277	hESC_naive	ChIP-STARR-seq	Barakat2018
chr1	10660278	10660788	hESC_naive	ChIP-STARR-seq	Barakat2018
chr1	10686122	10686721	hESC_primed	ChIP-STARR-seq	Barakat2018
chr1	10686722	10687322	hESC_primed	ChIP-STARR-seq	Barakat2018
chr1	10701423	10701923	hESC_naive	ChIP-STARR-seq	Barakat2018
chr1	10744261	10745542	A549_normal,Hela_inhibitor	STARR-seq	ENCODE,Muerdter2018
chr1	10824452	10824969	hESC_primed	ChIP-STARR-seq	Barakat2018
chr1	10824970	10825487	hESC_primed	ChIP-STARR-seq	Barakat2018
chr1	10830848	10831460	MCF-7_normal	STARR-seq	ENCODE
chr1	10838146	10838753	hESC_naive	ChIP-STARR-seq	Barakat2018
chr1	10839936	10840436	hESC_primed	ChIP-STARR-seq	Barakat2018
chr1	10861430	10861931	hESC_primed	ChIP-STARR-seq	Barakat2018
chr1	10909877	10910869	hESC_naive	ChIP-STARR-seq	Barakat2018
chr1	10935132	10936097	hESC_naive	ChIP-STARR-seq	Barakat2018
chr1	10941616	10942181	hESC_naive	ChIP-STARR-seq	Barakat2018
chr1	10942182	10942745	hESC_naive	ChIP-STARR-seq	Barakat2018
chr1	10947990	10948491	hESC_naive	ChIP-STARR-seq	Barakat2018
chr1	10958461	10959230	hESC_naive,hESC_primed	ChIP-STARR-seq	Barakat2018
chr1	11012421	11012671	RPMI_normal	CapSTARR-seq	This_study
chr1	11025990	11026490	SH-SY5Y_normal	STARR-seq	ENCODE
chr1	11099035	11099597	hESC_naive	ChIP-STARR-seq	Barakat2018
chr1	11099598	11100158	hESC_primed	ChIP-STARR-seq	Barakat2018
chr1	11168729	11170010	Hela_inhibitor	STARR-seq	Muerdter2018
chr1	11177848	11178386	hESC_naive	ChIP-STARR-seq	Barakat2018
chr1	11241548	11242107	hESC_primed	ChIP-STARR-seq	Barakat2018
chr1	11248415	11248981	hESC_naive	ChIP-STARR-seq	Barakat2018
chr1	11262566	11263165	SH-SY5Y_normal	STARR-seq	ENCODE
chr1	11305340	11306165	hESC_primed	ChIP-STARR-seq	Barakat2018
chr1	11333840	11334342	hESC_naive	ChIP-STARR-seq	Barakat2018
chr1	11343605	11344105	hESC_naive	ChIP-STARR-seq	Barakat2018
chr1	11395530	11396029	hESC_naive	ChIP-STARR-seq	Barakat2018
chr1	11515238	11515865	hESC_primed	ChIP-STARR-seq	Barakat2018
chr1	11569208	11570918	A549_AZD2906,A549_AZD9567,A549_Hydrocortisone,A549_Mapracorat,A549_dexamethasone	STARR-seq	ENCODE
chr1	11600839	11601339	hESC_primed	ChIP-STARR-seq	Barakat2018
chr1	11654656	11655031	RPMI_normal	CapSTARR-seq	This_study
chr1	11657911	11659231	Hela_inhibitor,Hela_no-inhibitor	STARR-seq	Muerdter2018
chr1	11662586	11663151	MCF-7_normal	STARR-seq	ENCODE
chr1	11704280	11704907	hESC_naive	ChIP-STARR-seq	Barakat2018
chr1	11787724	11788531	hESC_primed	ChIP-STARR-seq	Barakat2018
chr1	11790265	11791546	Hela_no-inhibitor	STARR-seq	Muerdter2018
chr1	11797730	11798350	K562_normal	STARR-seq	ENCODE
chr1	11802747	11806874	A549_AZD9567,A549_CORT108297,A549_CpdA,A549_DMSO,A549_GW870086,A549_Hydrocortisone,A549_Mapracorat,A549_RU486,A549_ZK216348,A549_dexamethasone,Hela_no-inhibitor,Hela_normal,hESC_primed	CapSTARR-seq,ChIP-STARR-seq,STARR-seq	Barakat2018,Dao2017,ENCODE,Muerdter2018
chr1	11825996	11827559	A549_AZD2906,A549_dexamethasone	STARR-seq	ENCODE
chr1	11828248	11830458	A549_AZD2906,A549_AZD9567,A549_CORT108297,A549_GW870086,A549_Hydrocortisone,A549_Mapracorat,A549_RU486,A549_ZK216348,A549_dexamethasone,Hela_inhibitor,Hela_no-inhibitor	STARR-seq	ENCODE,Muerdter2018
chr1	11842168	11842668	K562_normal	STARR-seq	ENCODE
chr1	11859601	11860101	A549_normal	STARR-seq	ENCODE
chr1	11872413	11875789	A549_AZD2906,A549_dexamethasone	STARR-seq	ENCODE
chr1	11880188	11880688	hESC_naive	ChIP-STARR-seq	Barakat2018
chr1	11882618	11883247	hESC_primed	ChIP-STARR-seq	Barakat2018
chr1	11883248	11883875	hESC_primed	ChIP-STARR-seq	Barakat2018
chr1	11908280	11908843	hESC_naive	ChIP-STARR-seq	Barakat2018
chr1	11925371	11926033	hESC_naive	ChIP-STARR-seq	Barakat2018
chr1	11926034	11926697	Hela_normal,K562_IFNa,hESC_primed	CapSTARR-seq,ChIP-STARR-seq	Barakat2018,Dao2017,Santiago2021
chr1	11933500	11934425	hESC_primed	ChIP-STARR-seq	Barakat2018
chr1	11934426	11935349	hESC_primed	ChIP-STARR-seq	Barakat2018
chr1	11938385	11940053	A549_dexamethasone,hESC_primed	ChIP-STARR-seq,STARR-seq	Barakat2018,ENCODE
chr1	12007907	12008572	hESC_primed	ChIP-STARR-seq	Barakat2018
chr1	12008573	12009237	hESC_primed	ChIP-STARR-seq	Barakat2018
chr1	12019285	12020155	hESC_primed	ChIP-STARR-seq	Barakat2018
chr1	12020156	12021026	hESC_primed	ChIP-STARR-seq	Barakat2018
chr1	12072934	12074215	Hela_no-inhibitor	STARR-seq	Muerdter2018
chr1	12078016	12079014	hESC_primed	ChIP-STARR-seq	Barakat2018
chr1	12081649	12082351	MCF-7_normal	STARR-seq	ENCODE
chr1	12164896	12166177	Hela_inhibitor	STARR-seq	Muerdter2018
chr1	12191718	12192269	hESC_naive	ChIP-STARR-seq	Barakat2018
chr1	12206379	12209475	A549_AZD2906,A549_AZD9567,A549_CORT108297,A549_CpdA,A549_DMSO,A549_GW870086,A549_Hydrocortisone,A549_Mapracorat,A549_RU486,A549_ZK216348,A549_dexamethasone,A549_normal,HCT116_normal,HepG2_normal,MCF-7_normal,SH-SY5Y_normal,hESC_naive,hESC_primed	ChIP-STARR-seq,STARR-seq	Barakat2018,ENCODE
chr1	12249468	12250459	hESC_naive	ChIP-STARR-seq	Barakat2018
chr1	12298586	12299867	Hela_no-inhibitor	STARR-seq	Muerdter2018
chr1	12355279	12356560	Hela_inhibitor	STARR-seq	Muerdter2018
chr1	12414576	12415857	Hela_inhibitor	STARR-seq	Muerdter2018
chr1	12548022	12548529	hESC_naive	ChIP-STARR-seq	Barakat2018
chr1	12572118	12573399	Hela_inhibitor	STARR-seq	Muerdter2018
chr1	12592782	12593281	hESC_primed	ChIP-STARR-seq	Barakat2018
chr1	12595671	12597576	A549_CORT108297,A549_CpdA,A549_DMSO,A549_RU486	STARR-seq	ENCODE
chr1	12604249	12604851	HepG2_normal	STARR-seq	ENCODE
chr1	12617835	12620967	A549_GW870086,A549_RU486,hESC_naive	ChIP-STARR-seq,STARR-seq	Barakat2018,ENCODE
chr1	12635844	12637659	A549_dexamethasone,Hela_no-inhibitor	STARR-seq	ENCODE,Muerdter2018
chr1	12640462	12641060	SH-SY5Y_normal	STARR-seq	ENCODE
chr1	12712399	12713680	Hela_inhibitor	STARR-seq	Muerdter2018
chr1	12745249	12746457	A549_normal,SH-SY5Y_normal	STARR-seq	ENCODE
chr1	12785848	12786477	A549_normal,SH-SY5Y_normal	STARR-seq	ENCODE
chr1	12810751	12811450	K562_normal	STARR-seq	ENCODE
chr1	12851446	12852552	A549_normal,HCT116_normal,MCF-7_normal	STARR-seq	ENCODE
chr1	12859534	12861301	A549_AZD2906,A549_dexamethasone	STARR-seq	ENCODE
chr1	13352130	13352789	SH-SY5Y_normal	STARR-seq	ENCODE
chr1	13523406	13524918	Hela_inhibitor,Hela_no-inhibitor,MCF-7_normal	STARR-seq	ENCODE,Muerdter2018
chr1	13540997	13542278	Hela_no-inhibitor	STARR-seq	Muerdter2018
chr1	13619236	13620840	A549_AZD2906,A549_Mapracorat,A549_dexamethasone	STARR-seq	ENCODE
chr1	13646447	13647175	A549_normal,HCT116_normal	STARR-seq	ENCODE
chr1	13700039	13700289	K562_IFNa,K562_normal,RPMI_normal	CapSTARR-seq	Dao2017,Santiago2021,This_study
chr1	13759056	13759556	MCF-7_normal	STARR-seq	ENCODE
chr1	13793414	13794695	Hela_inhibitor	STARR-seq	Muerdter2018
chr1	13844212	13844786	hESC_naive	ChIP-STARR-seq	Barakat2018
chr1	13945951	13947232	Hela_inhibitor	STARR-seq	Muerdter2018
chr1	13948050	13950334	A549_AZD2906,A549_AZD9567,A549_CORT108297,A549_GW870086,A549_Hydrocortisone,A549_Mapracorat,A549_RU486,A549_ZK216348,A549_dexamethasone	STARR-seq	ENCODE
chr1	13964940	13966221	Hela_inhibitor	STARR-seq	Muerdter2018
chr1	13981875	13983697	A549_CORT108297	STARR-seq	ENCODE
chr1	14113000	14114281	Hela_no-inhibitor	STARR-seq	Muerdter2018
chr1	14122500	14123781	Hela_inhibitor	STARR-seq	Muerdter2018
chr1	14131148	14132429	Hela_inhibitor	STARR-seq	Muerdter2018
chr1	14149391	14149950	MCF-7_normal	STARR-seq	ENCODE
chr1	14167242	14167743	hESC_primed	ChIP-STARR-seq	Barakat2018
chr1	14195094	14196375	Hela_no-inhibitor	STARR-seq	Muerdter2018
chr1	14259312	14259811	hESC_naive	ChIP-STARR-seq	Barakat2018
chr1	14403702	14404530	hESC_primed	ChIP-STARR-seq	Barakat2018
chr1	14419838	14420391	A549_normal,SH-SY5Y_normal	STARR-seq	ENCODE
chr1	14428657	14429938	Hela_inhibitor	STARR-seq	Muerdter2018
chr1	14436849	14437450	K562_normal	STARR-seq	ENCODE
chr1	14478906	14480428	A549_normal,Hela_inhibitor,Hela_no-inhibitor	STARR-seq	ENCODE,Muerdter2018
chr1	14516754	14518035	Hela_inhibitor	STARR-seq	Muerdter2018
chr1	14520648	14521762	SH-SY5Y_normal	STARR-seq	ENCODE
chr1	14543090	14544371	A549_normal,Hela_inhibitor	STARR-seq	ENCODE,Muerdter2018
chr1	14615726	14616352	A549_normal,HCT116_normal	STARR-seq	ENCODE
chr1	14717857	14718424	hESC_naive	ChIP-STARR-seq	Barakat2018
chr1	14725566	14726252	hESC_primed	ChIP-STARR-seq	Barakat2018
chr1	14732465	14734255	A549_CORT108297,A549_CpdA,A549_DMSO,A549_RU486,A549_normal,SH-SY5Y_normal,hESC_naive	ChIP-STARR-seq,STARR-seq	Barakat2018,ENCODE
chr1	14735355	14736076	hESC_naive	ChIP-STARR-seq	Barakat2018
chr1	14742046	14743224	A549_normal,HCT116_normal,HepG2_normal,hESC_primed	ChIP-STARR-seq,STARR-seq	Barakat2018,ENCODE
chr1	14762168	14762668	hESC_naive	ChIP-STARR-seq	Barakat2018
chr1	14762669	14763169	hESC_naive	ChIP-STARR-seq	Barakat2018
chr1	14765648	14766452	A549_normal,MCF-7_normal	STARR-seq	ENCODE
chr1	14777573	14778157	K562_normal	STARR-seq	ENCODE
chr1	14825652	14827001	Hela_inhibitor,Hela_no-inhibitor,hESC_primed	ChIP-STARR-seq,STARR-seq	Barakat2018,Muerdter2018
chr1	14868105	14868605	hESC_primed	ChIP-STARR-seq	Barakat2018
chr1	14906720	14908434	A549_CORT108297,A549_CpdA,A549_DMSO,A549_RU486,A549_ZK216348,A549_normal,HCT116_normal,HepG2_normal,MCF-7_normal,SH-SY5Y_normal	STARR-seq	ENCODE
chr1	14910936	14911761	A549_normal,HCT116_normal,MCF-7_normal	STARR-seq	ENCODE
chr1	14946375	14947656	Hela_no-inhibitor,MCF-7_normal	STARR-seq	ENCODE,Muerdter2018
chr1	14970048	14970770	hESC_primed	ChIP-STARR-seq	Barakat2018
chr1	14993744	14998251	A549_GW870086,A549_Mapracorat,A549_ZK216348	STARR-seq	ENCODE
chr1	15045823	15048969	A549_CORT108297,A549_CpdA,A549_DMSO,A549_RU486,A549_ZK216348,A549_normal,HCT116_normal,HepG2_normal,MCF-7_normal,SH-SY5Y_normal	STARR-seq	ENCODE
chr1	15059806	15060306	hESC_primed	ChIP-STARR-seq	Barakat2018
chr1	15060307	15060807	hESC_primed	ChIP-STARR-seq	Barakat2018
chr1	15063674	15064955	Hela_no-inhibitor	STARR-seq	Muerdter2018
chr1	15100710	15101419	hESC_primed	ChIP-STARR-seq	Barakat2018
chr1	15111864	15112443	hESC_naive	ChIP-STARR-seq	Barakat2018
chr1	15112444	15113022	hESC_naive	ChIP-STARR-seq	Barakat2018
chr1	15200446	15201149	MCF-7_normal	STARR-seq	ENCODE
chr1	15288950	15290351	HCT116_normal,Hela_inhibitor,Hela_no-inhibitor	STARR-seq	ENCODE,Muerdter2018
chr1	15326478	15327759	Hela_inhibitor	STARR-seq	Muerdter2018
chr1	15345401	15346682	Hela_no-inhibitor	STARR-seq	Muerdter2018
chr1	15352050	15353384	A549_normal,HCT116_normal,Hela_inhibitor,Hela_no-inhibitor,MCF-7_normal	STARR-seq	ENCODE,Muerdter2018
chr1	15356431	15357819	A549_normal,Hela_inhibitor,Hela_no-inhibitor	STARR-seq	ENCODE,Muerdter2018
chr1	15384101	15384748	hESC_naive	ChIP-STARR-seq	Barakat2018
chr1	15422669	15425744	A549_GW870086	STARR-seq	ENCODE
chr1	15426060	15426960	hESC_naive	ChIP-STARR-seq	Barakat2018
chr1	15426961	15427859	hESC_naive	ChIP-STARR-seq	Barakat2018
chr1	15432849	15433448	HepG2_normal	STARR-seq	ENCODE
chr1	15433673	15434172	hESC_naive	ChIP-STARR-seq	Barakat2018
chr1	15526326	15526849	SH-SY5Y_normal	STARR-seq	ENCODE
chr1	15592692	15593263	MCF-7_normal	STARR-seq	ENCODE
chr1	15678475	15679051	A549_normal	STARR-seq	ENCODE
chr1	15679884	15680384	hESC_naive	ChIP-STARR-seq	Barakat2018
chr1	15729706	15730987	Hela_no-inhibitor	STARR-seq	Muerdter2018
chr1	15742080	15742860	hESC_naive	ChIP-STARR-seq	Barakat2018
chr1	15749395	15750052	HepG2_normal	STARR-seq	ENCODE
chr1	15760604	15761548	hESC_primed	ChIP-STARR-seq	Barakat2018
chr1	15765275	15765889	A549_normal,SH-SY5Y_normal	STARR-seq	ENCODE
chr1	15796548	15797250	A549_normal	STARR-seq	ENCODE
chr1	15798546	15799550	A549_normal,HCT116_normal,MCF-7_normal	STARR-seq	ENCODE
chr1	15834298	15836940	A549_CORT108297,A549_CpdA,A549_DMSO,A549_RU486,A549_ZK216348,hESC_naive	ChIP-STARR-seq,STARR-seq	Barakat2018,ENCODE
chr1	15865260	15865760	hESC_primed	ChIP-STARR-seq	Barakat2018
chr1	15886050	15886750	HCT116_normal,MCF-7_normal,SH-SY5Y_normal	STARR-seq	ENCODE
chr1	15892898	15893756	A549_normal,HepG2_normal,K562_normal,MCF-7_normal,SH-SY5Y_normal	STARR-seq	ENCODE
chr1	15897649	15898250	HepG2_normal	STARR-seq	ENCODE
chr1	15937448	15938108	HepG2_normal,K562_normal	STARR-seq	ENCODE
chr1	15952649	15953251	A549_normal,HCT116_normal,K562_normal	STARR-seq	ENCODE
chr1	15961164	15962037	hESC_primed	ChIP-STARR-seq	Barakat2018
chr1	15985243	15986524	Hela_inhibitor	STARR-seq	Muerdter2018
chr1	16016845	16017591	hESC_naive	ChIP-STARR-seq	Barakat2018
chr1	16017592	16018336	hESC_primed	ChIP-STARR-seq	Barakat2018
chr1	16032165	16032972	hESC_primed	ChIP-STARR-seq	Barakat2018
chr1	16032973	16033779	hESC_naive,hESC_primed	ChIP-STARR-seq	Barakat2018
chr1	16073582	16073832	K562_IFNa,K562_normal,RPMI_normal	CapSTARR-seq	Dao2017,Santiago2021,This_study
chr1	16075849	16076650	A549_normal,HCT116_normal	STARR-seq	ENCODE
chr1	16081862	16082361	hESC_naive	ChIP-STARR-seq	Barakat2018
chr1	16082411	16083343	hESC_naive	ChIP-STARR-seq	Barakat2018
chr1	16094530	16095030	A549_normal	STARR-seq	ENCODE
chr1	16114299	16115141	hESC_primed	ChIP-STARR-seq	Barakat2018
chr1	16122596	16123275	hESC_naive	ChIP-STARR-seq	Barakat2018
chr1	16143534	16147093	A549_CORT108297,A549_CpdA,A549_DMSO,A549_RU486,HCT116_normal,Hela_no-inhibitor,hESC_naive	ChIP-STARR-seq,STARR-seq	Barakat2018,ENCODE,Muerdter2018
chr1	16150882	16151517	hESC_naive	ChIP-STARR-seq	Barakat2018
chr1	16163102	16163629	hESC_primed	ChIP-STARR-seq	Barakat2018
chr1	16163630	16164157	hESC_primed	ChIP-STARR-seq	Barakat2018
chr1	16164249	16164853	A549_normal	STARR-seq	ENCODE
chr1	16165110	16166050	hESC_naive	ChIP-STARR-seq	Barakat2018
chr1	16168338	16168983	hESC_naive,hESC_primed	ChIP-STARR-seq	Barakat2018
chr1	16173104	16174385	HCT116_normal,Hela_no-inhibitor,MCF-7_normal	STARR-seq	ENCODE,Muerdter2018
chr1	16181161	16185368	A549_CORT108297,A549_CpdA,A549_DMSO,A549_RU486,A549_ZK216348,A549_normal,MCF-7_normal,hESC_naive	ChIP-STARR-seq,STARR-seq	Barakat2018,ENCODE
chr1	16207292	16208265	hESC_naive	ChIP-STARR-seq	Barakat2018
chr1	16208266	16209238	hESC_naive	ChIP-STARR-seq	Barakat2018
chr1	16231039	16231867	hESC_naive	ChIP-STARR-seq	Barakat2018
chr1	16236676	16237220	hESC_primed	ChIP-STARR-seq	Barakat2018
chr1	16352441	16352691	Hela_normal	CapSTARR-seq	Dao2017
chr1	16380022	16380523	hESC_primed	ChIP-STARR-seq	Barakat2018
chr1	16380524	16381023	hESC_primed	ChIP-STARR-seq	Barakat2018
chr1	16385581	16386081	hESC_naive	ChIP-STARR-seq	Barakat2018
chr1	16386082	16386582	hESC_naive	ChIP-STARR-seq	Barakat2018
chr1	16393018	16393924	hESC_naive	ChIP-STARR-seq	Barakat2018
chr1	16440471	16440721	CEM_IFNa	CapSTARR-seq	This_study
chr1	16492622	16493174	A549_normal,SH-SY5Y_normal	STARR-seq	ENCODE
chr1	16513418	16513923	hESC_naive	ChIP-STARR-seq	Barakat2018
chr1	16513924	16514857	SH-SY5Y_normal,hESC_naive	ChIP-STARR-seq,STARR-seq	Barakat2018,ENCODE
chr1	16532254	16532779	hESC_primed	ChIP-STARR-seq	Barakat2018
chr1	16532780	16533305	hESC_primed	ChIP-STARR-seq	Barakat2018
chr1	16564276	16565153	hESC_naive	ChIP-STARR-seq	Barakat2018
chr1	16566032	16566909	hESC_naive	ChIP-STARR-seq	Barakat2018
chr1	16566910	16567787	hESC_primed	ChIP-STARR-seq	Barakat2018
chr1	16593550	16594831	Hela_inhibitor	STARR-seq	Muerdter2018
chr1	16595052	16595657	A549_normal,MCF-7_normal	STARR-seq	ENCODE
chr1	16603320	16603820	hESC_primed	ChIP-STARR-seq	Barakat2018
chr1	16605560	16606841	Hela_inhibitor	STARR-seq	Muerdter2018
chr1	16607270	16607771	hESC_primed	ChIP-STARR-seq	Barakat2018
chr1	16607772	16608271	hESC_primed	ChIP-STARR-seq	Barakat2018
chr1	16623831	16624341	hESC_primed	ChIP-STARR-seq	Barakat2018
chr1	16644384	16645174	hESC_naive	ChIP-STARR-seq	Barakat2018
chr1	16647916	16648535	hESC_naive	ChIP-STARR-seq	Barakat2018
chr1	16648536	16649153	hESC_naive	ChIP-STARR-seq	Barakat2018
chr1	16649816	16650316	hESC_naive	ChIP-STARR-seq	Barakat2018
chr1	16685411	16686692	Hela_inhibitor	STARR-seq	Muerdter2018
chr1	16707593	16708132	hESC_naive	ChIP-STARR-seq	Barakat2018
chr1	16739870	16740791	hESC_naive	ChIP-STARR-seq	Barakat2018
chr1	16741743	16742243	hESC_naive	ChIP-STARR-seq	Barakat2018
chr1	16749712	16750543	hESC_naive	ChIP-STARR-seq	Barakat2018
chr1	16758237	16759045	hESC_naive	ChIP-STARR-seq	Barakat2018
chr1	16763968	16766969	A549_AZD2906,A549_AZD9567,A549_GW870086,A549_Hydrocortisone,A549_Mapracorat,A549_ZK216348,A549_dexamethasone,hESC_primed	ChIP-STARR-seq,STARR-seq	Barakat2018,ENCODE
chr1	16776383	16776883	hESC_primed	ChIP-STARR-seq	Barakat2018
chr1	16866687	16867286	hESC_primed	ChIP-STARR-seq	Barakat2018
chr1	16895342	16896275	hESC_primed	ChIP-STARR-seq	Barakat2018
chr1	16896276	16897208	hESC_naive,hESC_primed	ChIP-STARR-seq	Barakat2018
chr1	16922890	16923661	hESC_primed	ChIP-STARR-seq	Barakat2018
chr1	16923845	16924455	hESC_primed	ChIP-STARR-seq	Barakat2018
chr1	16978888	16979395	hESC_naive	ChIP-STARR-seq	Barakat2018
chr1	16979396	16979901	hESC_naive	ChIP-STARR-seq	Barakat2018
chr1	17010220	17013544	A549_GW870086,A549_dexamethasone,RPMI_normal	CapSTARR-seq,STARR-seq	ENCODE,This_study
chr1	17127856	17129137	Hela_inhibitor	STARR-seq	Muerdter2018
chr1	17207554	17208854	A549_normal,HCT116_normal,Hela_inhibitor,Hela_no-inhibitor,MCF-7_normal	STARR-seq	ENCODE,Muerdter2018
chr1	17210210	17210711	hESC_naive,hESC_primed	ChIP-STARR-seq	Barakat2018
chr1	17259034	17259535	hESC_naive	ChIP-STARR-seq	Barakat2018
chr1	17259536	17260035	hESC_naive	ChIP-STARR-seq	Barakat2018
chr1	17273997	17274498	hESC_naive	ChIP-STARR-seq	Barakat2018
chr1	17304519	17305379	hESC_naive	ChIP-STARR-seq	Barakat2018
chr1	17309550	17310350	A549_normal	STARR-seq	ENCODE
chr1	17400835	17401771	hESC_primed	ChIP-STARR-seq	Barakat2018
chr1	17419787	17420321	hESC_primed	ChIP-STARR-seq	Barakat2018
chr1	17428125	17428763	hESC_primed	ChIP-STARR-seq	Barakat2018
chr1	17438513	17438763	K562_IFNa,K562_normal	CapSTARR-seq	Dao2017,Santiago2021
chr1	17441145	17441857	A549_normal,MCF-7_normal	STARR-seq	ENCODE
chr1	17443247	17443964	A549_normal,HCT116_normal	STARR-seq	ENCODE
chr1	17467953	17468608	hESC_primed	ChIP-STARR-seq	Barakat2018
chr1	17469917	17470570	hESC_naive,hESC_primed	ChIP-STARR-seq	Barakat2018
chr1	17569120	17570401	A549_normal,Hela_no-inhibitor,HepG2_normal,K562_normal,MCF-7_normal,hESC_primed	ChIP-STARR-seq,STARR-seq	Barakat2018,ENCODE,Muerdter2018
chr1	17588772	17589337	hESC_primed	ChIP-STARR-seq	Barakat2018
chr1	17607886	17608414	hESC_naive	ChIP-STARR-seq	Barakat2018
chr1	17629573	17633084	A549_AZD2906,A549_AZD9567,A549_Hydrocortisone,A549_Mapracorat,A549_dexamethasone,Hela_no-inhibitor,MCF-7_normal	STARR-seq	ENCODE,Muerdter2018
chr1	17648114	17648615	hESC_primed	ChIP-STARR-seq	Barakat2018
chr1	17676913	17677522	hESC_naive	ChIP-STARR-seq	Barakat2018
chr1	17684026	17684627	hESC_naive	ChIP-STARR-seq	Barakat2018
chr1	17754447	17755650	MCF-7_normal	STARR-seq	ENCODE
chr1	17768059	17768625	hESC_naive	ChIP-STARR-seq	Barakat2018
chr1	17826028	17826617	hESC_naive	ChIP-STARR-seq	Barakat2018
chr1	17873949	17874867	A549_normal,HCT116_normal	STARR-seq	ENCODE
chr1	17903358	17903858	A549_normal	STARR-seq	ENCODE
chr1	17913249	17914023	A549_normal	STARR-seq	ENCODE
chr1	18008919	18009444	hESC_primed	ChIP-STARR-seq	Barakat2018
chr1	18020742	18022366	A549_GW870086,A549_dexamethasone,A549_normal	STARR-seq	ENCODE
chr1	18066135	18067416	Hela_no-inhibitor,MCF-7_normal	STARR-seq	ENCODE,Muerdter2018
chr1	18098924	18099446	hESC_naive	ChIP-STARR-seq	Barakat2018
chr1	18192849	18193451	SH-SY5Y_normal	STARR-seq	ENCODE
chr1	18199254	18199754	hESC_primed	ChIP-STARR-seq	Barakat2018
chr1	18199755	18200255	hESC_primed	ChIP-STARR-seq	Barakat2018
chr1	18230997	18231645	hESC_naive	ChIP-STARR-seq	Barakat2018
chr1	18248982	18249482	hESC_naive	ChIP-STARR-seq	Barakat2018
chr1	18297585	18298110	hESC_primed	ChIP-STARR-seq	Barakat2018
chr1	18383118	18383917	hESC_primed	ChIP-STARR-seq	Barakat2018
chr1	18412148	18412851	A549_normal,MCF-7_normal	STARR-seq	ENCODE
chr1	18479951	18483741	A549_CORT108297,A549_CpdA,A549_DMSO,A549_ZK216348,hESC_primed	ChIP-STARR-seq,STARR-seq	Barakat2018,ENCODE
chr1	18532819	18534100	Hela_no-inhibitor	STARR-seq	Muerdter2018
chr1	18550511	18551335	hESC_naive	ChIP-STARR-seq	Barakat2018
chr1	18552885	18553386	hESC_primed	ChIP-STARR-seq	Barakat2018
chr1	18553387	18553886	hESC_primed	ChIP-STARR-seq	Barakat2018
chr1	18557371	18557878	hESC_naive	ChIP-STARR-seq	Barakat2018
chr1	18557879	18558386	hESC_naive	ChIP-STARR-seq	Barakat2018
chr1	18571877	18572376	hESC_primed	ChIP-STARR-seq	Barakat2018
chr1	18599223	18599752	hESC_primed	ChIP-STARR-seq	Barakat2018
chr1	18636568	18637184	hESC_primed	ChIP-STARR-seq	Barakat2018
chr1	18637185	18637802	hESC_primed	ChIP-STARR-seq	Barakat2018
chr1	18640951	18641472	hESC_primed	ChIP-STARR-seq	Barakat2018
chr1	18668334	18669866	A549_RU486,A549_normal,MCF-7_normal	STARR-seq	ENCODE
chr1	18682079	18682848	A549_normal,HCT116_normal	STARR-seq	ENCODE
chr1	18762355	18765319	A549_dexamethasone	STARR-seq	ENCODE
chr1	18796724	18797450	A549_normal	STARR-seq	ENCODE
chr1	18819703	18820212	hESC_naive	ChIP-STARR-seq	Barakat2018
chr1	18820213	18820722	hESC_naive	ChIP-STARR-seq	Barakat2018
chr1	18875397	18875896	hESC_primed	ChIP-STARR-seq	Barakat2018
chr1	18887950	18888633	A549_normal	STARR-seq	ENCODE
chr1	18902791	18903608	hESC_primed	ChIP-STARR-seq	Barakat2018
chr1	18922338	18922918	hESC_naive	ChIP-STARR-seq	Barakat2018
chr1	18926649	18927239	HCT116_normal	STARR-seq	ENCODE
chr1	18935368	18935913	hESC_primed	ChIP-STARR-seq	Barakat2018
chr1	18936459	18937004	hESC_primed	ChIP-STARR-seq	Barakat2018
chr1	18941883	18942400	hESC_primed	ChIP-STARR-seq	Barakat2018
chr1	18950181	18951100	hESC_naive	ChIP-STARR-seq	Barakat2018
chr1	18956282	18956532	RPMI_normal	CapSTARR-seq	This_study
chr1	18965210	18966491	Hela_inhibitor	STARR-seq	Muerdter2018
chr1	18998193	18998850	A549_normal	STARR-seq	ENCODE
chr1	19008285	19008928	hESC_primed	ChIP-STARR-seq	Barakat2018
chr1	19011931	19012842	hESC_naive	ChIP-STARR-seq	Barakat2018
chr1	19043618	19044592	hESC_naive	ChIP-STARR-seq	Barakat2018
chr1	19052303	19052857	HCT116_normal	STARR-seq	ENCODE
chr1	19069941	19070866	hESC_naive	ChIP-STARR-seq	Barakat2018
chr1	19080726	19082007	Hela_inhibitor	STARR-seq	Muerdter2018
chr1	19139373	19140122	hESC_naive	ChIP-STARR-seq	Barakat2018
chr1	19154501	19155782	Hela_no-inhibitor	STARR-seq	Muerdter2018
chr1	19164597	19165878	Hela_inhibitor	STARR-seq	Muerdter2018
chr1	19253759	19254260	hESC_naive	ChIP-STARR-seq	Barakat2018
chr1	19254261	19254760	hESC_naive	ChIP-STARR-seq	Barakat2018
chr1	19264550	19265253	MCF-7_normal,SH-SY5Y_normal	STARR-seq	ENCODE
chr1	19283627	19284502	hESC_naive	ChIP-STARR-seq	Barakat2018
chr1	19288003	19288825	hESC_primed	ChIP-STARR-seq	Barakat2018
chr1	19335171	19335670	hESC_primed	ChIP-STARR-seq	Barakat2018
chr1	19336487	19336987	HCT116_normal	STARR-seq	ENCODE
chr1	19339485	19339986	hESC_naive	ChIP-STARR-seq	Barakat2018
chr1	19401181	19401860	hESC_primed	ChIP-STARR-seq	Barakat2018
chr1	19419444	19419944	hESC_naive	ChIP-STARR-seq	Barakat2018
chr1	19430377	19431265	hESC_naive	ChIP-STARR-seq	Barakat2018
chr1	19447243	19447910	hESC_primed	ChIP-STARR-seq	Barakat2018
chr1	19484325	19484832	hESC_primed	ChIP-STARR-seq	Barakat2018
chr1	19484833	19485341	hESC_primed	ChIP-STARR-seq	Barakat2018
chr1	19529267	19530548	Hela_inhibitor	STARR-seq	Muerdter2018
chr1	19550023	19551304	Hela_inhibitor	STARR-seq	Muerdter2018
chr1	19596442	19597723	Hela_inhibitor,Hela_no-inhibitor,MCF-7_normal	STARR-seq	ENCODE,Muerdter2018
chr1	19652039	19652655	SH-SY5Y_normal	STARR-seq	ENCODE
chr1	19664697	19665669	hESC_primed	ChIP-STARR-seq	Barakat2018
chr1	19668258	19669649	Hela_inhibitor,Hela_no-inhibitor	STARR-seq	Muerdter2018
chr1	19689048	19689562	hESC_naive	ChIP-STARR-seq	Barakat2018
chr1	19800084	19800584	hESC_primed	ChIP-STARR-seq	Barakat2018
chr1	19859650	19860931	Hela_inhibitor	STARR-seq	Muerdter2018
chr1	19878147	19878950	MCF-7_normal	STARR-seq	ENCODE
chr1	19926447	19927148	HepG2_normal	STARR-seq	ENCODE
chr1	19978262	19978761	hESC_naive	ChIP-STARR-seq	Barakat2018
chr1	20070007	20070257	CEM_NS	CapSTARR-seq	This_study
chr1	20132238	20132738	SH-SY5Y_normal	STARR-seq	ENCODE
chr1	20133450	20134053	A549_normal,SH-SY5Y_normal	STARR-seq	ENCODE
chr1	20141931	20142431	hESC_naive	ChIP-STARR-seq	Barakat2018
chr1	20153647	20155024	MCF-7_normal	STARR-seq	ENCODE
chr1	20185247	20186614	Hela_no-inhibitor,HepG2_normal	STARR-seq	ENCODE,Muerdter2018
chr1	20191239	20193441	A549_dexamethasone	STARR-seq	ENCODE
chr1	20210715	20212672	A549_AZD2906,A549_AZD9567,A549_CORT108297,A549_CpdA,A549_DMSO,A549_GW870086,A549_Hydrocortisone,A549_Mapracorat,A549_RU486,A549_ZK216348,A549_dexamethasone,Hela_inhibitor,Hela_no-inhibitor	STARR-seq	ENCODE,Muerdter2018
chr1	20271238	20271955	A549_normal	STARR-seq	ENCODE
chr1	20278651	20279192	hESC_naive	ChIP-STARR-seq	Barakat2018
chr1	20322509	20324125	A549_AZD9567,A549_GW870086,A549_Mapracorat	STARR-seq	ENCODE
chr1	20353537	20354037	hESC_naive	ChIP-STARR-seq	Barakat2018
chr1	20354038	20354538	hESC_naive	ChIP-STARR-seq	Barakat2018
chr1	20406142	20406730	hESC_primed	ChIP-STARR-seq	Barakat2018
chr1	20411049	20411652	A549_normal	STARR-seq	ENCODE
chr1	20426841	20427452	A549_normal	STARR-seq	ENCODE
chr1	20483511	20484445	hESC_primed	ChIP-STARR-seq	Barakat2018
chr1	20507340	20508729	A549_AZD9567,A549_CORT108297,A549_CpdA,A549_DMSO,A549_GW870086,A549_Mapracorat,A549_RU486,MCF-7_normal,SH-SY5Y_normal,hESC_primed	ChIP-STARR-seq,STARR-seq	Barakat2018,ENCODE
chr1	20511848	20512450	MCF-7_normal	STARR-seq	ENCODE
chr1	20600950	20601650	A549_normal,K562_normal,MCF-7_normal,SH-SY5Y_normal	STARR-seq	ENCODE
chr1	20603596	20604930	Hela_inhibitor,Hela_no-inhibitor	STARR-seq	Muerdter2018
chr1	20613826	20614764	hESC_primed	ChIP-STARR-seq	Barakat2018
chr1	20625032	20625566	hESC_naive	ChIP-STARR-seq	Barakat2018
chr1	20661668	20662587	hESC_primed	ChIP-STARR-seq	Barakat2018
chr1	20685050	20685551	hESC_naive	ChIP-STARR-seq	Barakat2018
chr1	20696421	20699294	A549_AZD9567,A549_GW870086,A549_Hydrocortisone,A549_Mapracorat	STARR-seq	ENCODE
chr1	20710081	20710735	hESC_primed	ChIP-STARR-seq	Barakat2018
chr1	20717967	20718217	CEM_IFNa	CapSTARR-seq	This_study
chr1	20727572	20728234	hESC_naive	ChIP-STARR-seq	Barakat2018
chr1	20730490	20734054	A549_CORT108297,A549_CpdA,A549_DMSO,A549_GW870086,A549_Mapracorat,A549_RU486,A549_ZK216348,A549_normal,Hela_no-inhibitor,HepG2_normal,MCF-7_normal,hESC_naive,hESC_primed	ChIP-STARR-seq,STARR-seq	Barakat2018,ENCODE,Muerdter2018
chr1	20738328	20739609	Hela_inhibitor	STARR-seq	Muerdter2018
chr1	20883548	20884212	A549_normal,SH-SY5Y_normal	STARR-seq	ENCODE
chr1	21021511	21023161	Hela_inhibitor,Hela_no-inhibitor,HepG2_normal,MCF-7_normal,SH-SY5Y_normal	STARR-seq	ENCODE,Muerdter2018
chr1	21053152	21054611	A549_AZD2906,A549_dexamethasone	STARR-seq	ENCODE
chr1	21176737	21177237	MCF-7_normal	STARR-seq	ENCODE
chr1	21261266	21263190	A549_GW870086,A549_normal,HCT116_normal,Hela_no-inhibitor,HepG2_normal	STARR-seq	ENCODE,Muerdter2018
chr1	21265664	21266945	Hela_inhibitor	STARR-seq	Muerdter2018
chr1	21277710	21278686	hESC_primed	ChIP-STARR-seq	Barakat2018
chr1	21283638	21284499	hESC_primed	ChIP-STARR-seq	Barakat2018
chr1	21288907	21289468	hESC_naive	ChIP-STARR-seq	Barakat2018
chr1	21307224	21307911	hESC_primed	ChIP-STARR-seq	Barakat2018
chr1	21315159	21315948	hESC_primed	ChIP-STARR-seq	Barakat2018
chr1	21317042	21317859	hESC_primed	ChIP-STARR-seq	Barakat2018
chr1	21317860	21318677	hESC_primed	ChIP-STARR-seq	Barakat2018
chr1	21319496	21320313	hESC_naive	ChIP-STARR-seq	Barakat2018
chr1	21323717	21327173	A549_AZD9567,A549_CORT108297,A549_CpdA,A549_DMSO,A549_GW870086,A549_Hydrocortisone,A549_Mapracorat,A549_RU486,A549_ZK216348,A549_normal,HCT116_normal,Hela_inhibitor,Hela_no-inhibitor,MCF-7_normal,hESC_primed	ChIP-STARR-seq,STARR-seq	Barakat2018,ENCODE,Muerdter2018
chr1	21327640	21328198	hESC_naive	ChIP-STARR-seq	Barakat2018
chr1	21329072	21329729	hESC_naive	ChIP-STARR-seq	Barakat2018
chr1	21342954	21344235	Hela_no-inhibitor	STARR-seq	Muerdter2018
chr1	21355718	21356219	hESC_primed	ChIP-STARR-seq	Barakat2018
chr1	21356220	21356719	hESC_primed	ChIP-STARR-seq	Barakat2018
chr1	21396345	21396954	SH-SY5Y_normal	STARR-seq	ENCODE
chr1	21446680	21448022	Hela_inhibitor,Hela_no-inhibitor	STARR-seq	Muerdter2018
chr1	21465940	21467221	Hela_inhibitor	STARR-seq	Muerdter2018
chr1	21509366	21509936	hESC_primed	ChIP-STARR-seq	Barakat2018
chr1	21537456	21537973	hESC_naive	ChIP-STARR-seq	Barakat2018
chr1	21568061	21568653	A549_normal	STARR-seq	ENCODE
chr1	21574148	21574822	hESC_naive	ChIP-STARR-seq	Barakat2018
chr1	21574823	21575497	hESC_naive	ChIP-STARR-seq	Barakat2018
chr1	21577572	21578095	hESC_primed	ChIP-STARR-seq	Barakat2018
chr1	21608734	21609288	K562_normal	STARR-seq	ENCODE
chr1	21634594	21635342	hESC_primed	ChIP-STARR-seq	Barakat2018
chr1	21638449	21639149	A549_normal,MCF-7_normal	STARR-seq	ENCODE
chr1	21639642	21640471	hESC_primed	ChIP-STARR-seq	Barakat2018
chr1	21651122	21651872	hESC_naive	ChIP-STARR-seq	Barakat2018
chr1	21730313	21730813	SH-SY5Y_normal	STARR-seq	ENCODE
chr1	21772574	21773073	hESC_naive	ChIP-STARR-seq	Barakat2018
chr1	21783433	21784051	SH-SY5Y_normal	STARR-seq	ENCODE
chr1	21821623	21822489	hESC_primed	ChIP-STARR-seq	Barakat2018
chr1	21842607	21843164	A549_normal	STARR-seq	ENCODE
chr1	21843701	21844201	hESC_primed	ChIP-STARR-seq	Barakat2018
chr1	21848389	21848889	hESC_primed	ChIP-STARR-seq	Barakat2018
chr1	21848890	21849390	hESC_primed	ChIP-STARR-seq	Barakat2018
chr1	21864560	21865365	hESC_naive	ChIP-STARR-seq	Barakat2018
chr1	21865366	21866171	hESC_naive	ChIP-STARR-seq	Barakat2018
chr1	21909417	21910133	hESC_primed	ChIP-STARR-seq	Barakat2018
chr1	21910134	21910849	hESC_primed	ChIP-STARR-seq	Barakat2018
chr1	21919797	21920337	hESC_primed	ChIP-STARR-seq	Barakat2018
chr1	21926915	21928752	A549_AZD2906,A549_AZD9567,A549_GW870086,A549_Hydrocortisone,A549_Mapracorat,A549_ZK216348,A549_dexamethasone	STARR-seq	ENCODE
chr1	21955651	21956351	A549_normal	STARR-seq	ENCODE
chr1	21972803	21973353	HepG2_normal	STARR-seq	ENCODE
chr1	21974445	21975354	A549_normal,HepG2_normal,MCF-7_normal,SH-SY5Y_normal	STARR-seq	ENCODE
chr1	21986128	21986629	hESC_naive	ChIP-STARR-seq	Barakat2018
chr1	21986630	21987129	hESC_naive	ChIP-STARR-seq	Barakat2018
chr1	21999443	22000151	A549_normal,HCT116_normal,SH-SY5Y_normal	STARR-seq	ENCODE
chr1	22025149	22025950	MCF-7_normal,SH-SY5Y_normal	STARR-seq	ENCODE
chr1	22053130	22053697	hESC_primed	ChIP-STARR-seq	Barakat2018
chr1	22053698	22054266	hESC_primed	ChIP-STARR-seq	Barakat2018
chr1	22061327	22061827	hESC_primed	ChIP-STARR-seq	Barakat2018
chr1	22061828	22062328	hESC_primed	ChIP-STARR-seq	Barakat2018
chr1	22177248	22177878	MCF-7_normal	STARR-seq	ENCODE
chr1	22228955	22230236	Hela_inhibitor	STARR-seq	Muerdter2018
chr1	22253713	22254617	hESC_naive	ChIP-STARR-seq	Barakat2018
chr1	22266462	22266981	hESC_primed	ChIP-STARR-seq	Barakat2018
chr1	22284837	22287145	A549_AZD9567,A549_CORT108297,A549_CpdA,A549_DMSO,A549_GW870086,A549_Mapracorat,A549_RU486,A549_ZK216348,hESC_naive	ChIP-STARR-seq,STARR-seq	Barakat2018,ENCODE
chr1	22292126	22292625	hESC_naive	ChIP-STARR-seq	Barakat2018
chr1	22295307	22297990	A549_AZD2906,A549_AZD9567,A549_GW870086,A549_Hydrocortisone,A549_Mapracorat,A549_ZK216348,A549_dexamethasone,Hela_inhibitor,hESC_naive	ChIP-STARR-seq,STARR-seq	Barakat2018,ENCODE,Muerdter2018
chr1	22325345	22326036	hESC_naive	ChIP-STARR-seq	Barakat2018
chr1	22348250	22348850	HepG2_normal	STARR-seq	ENCODE
chr1	22378187	22381302	A549_CORT108297,A549_CpdA,A549_DMSO,A549_GW870086,A549_Mapracorat,A549_RU486,A549_ZK216348,A549_normal,HepG2_normal	STARR-seq	ENCODE
chr1	22414049	22414751	MCF-7_normal	STARR-seq	ENCODE
chr1	22442884	22443501	hESC_primed	ChIP-STARR-seq	Barakat2018
chr1	22443502	22444121	hESC_primed	ChIP-STARR-seq	Barakat2018
chr1	22451650	22452341	Hela_normal,K562_IFNa,K562_normal,hESC_primed	CapSTARR-seq,ChIP-STARR-seq	Barakat2018,Dao2017,Santiago2021
chr1	22555260	22555843	hESC_primed	ChIP-STARR-seq	Barakat2018
chr1	22564027	22564527	hESC_naive	ChIP-STARR-seq	Barakat2018
chr1	22613245	22614526	Hela_no-inhibitor	STARR-seq	Muerdter2018
chr1	22677134	22677656	hESC_primed	ChIP-STARR-seq	Barakat2018
chr1	22677689	22678227	hESC_primed	ChIP-STARR-seq	Barakat2018
chr1	22694581	22695081	hESC_primed	ChIP-STARR-seq	Barakat2018
chr1	22695082	22695582	hESC_primed	ChIP-STARR-seq	Barakat2018
chr1	22717164	22717853	hESC_naive,hESC_primed	ChIP-STARR-seq	Barakat2018
chr1	22723290	22723804	hESC_naive	ChIP-STARR-seq	Barakat2018
chr1	22736729	22737290	hESC_naive	ChIP-STARR-seq	Barakat2018
chr1	22747250	22747952	A549_normal	STARR-seq	ENCODE
chr1	22750137	22750750	A549_normal,K562_normal	STARR-seq	ENCODE
chr1	22809781	22810281	hESC_primed	ChIP-STARR-seq	Barakat2018
chr1	22810282	22810782	hESC_primed	ChIP-STARR-seq	Barakat2018
chr1	22817249	22817950	A549_normal,SH-SY5Y_normal	STARR-seq	ENCODE
chr1	22827043	22827582	hESC_primed	ChIP-STARR-seq	Barakat2018
chr1	22831848	22832554	HCT116_normal,HepG2_normal	STARR-seq	ENCODE
chr1	22836594	22837541	hESC_primed	ChIP-STARR-seq	Barakat2018
chr1	22853278	22853841	hESC_naive	ChIP-STARR-seq	Barakat2018
chr1	22853842	22854403	hESC_naive	ChIP-STARR-seq	Barakat2018
chr1	22876702	22877301	hESC_naive	ChIP-STARR-seq	Barakat2018
chr1	22908749	22909351	SH-SY5Y_normal	STARR-seq	ENCODE
chr1	22964432	22964932	hESC_naive	ChIP-STARR-seq	Barakat2018
chr1	23010068	23011706	A549_AZD2906,A549_AZD9567,A549_CORT108297,A549_DMSO,A549_GW870086,A549_Hydrocortisone,A549_Mapracorat,A549_RU486,A549_ZK216348,A549_dexamethasone,A549_normal,Hela_inhibitor,Hela_no-inhibitor	STARR-seq	ENCODE,Muerdter2018
chr1	23188579	23189860	Hela_inhibitor	STARR-seq	Muerdter2018
chr1	23196967	23198248	Hela_no-inhibitor	STARR-seq	Muerdter2018
chr1	23263277	23264111	hESC_primed	ChIP-STARR-seq	Barakat2018
chr1	23343536	23345282	A549_DMSO,hESC_primed	ChIP-STARR-seq,STARR-seq	Barakat2018,ENCODE
chr1	23357343	23358178	hESC_primed	ChIP-STARR-seq	Barakat2018
chr1	23369814	23370064	CEM_IFNa,K562_IFNa	CapSTARR-seq	Santiago2021,This_study
chr1	23370717	23371302	hESC_naive	ChIP-STARR-seq	Barakat2018
chr1	23377083	23377831	A549_normal,HepG2_normal	STARR-seq	ENCODE
chr1	23562140	23562750	A549_normal,SH-SY5Y_normal	STARR-seq	ENCODE
chr1	23576946	23577493	A549_normal,HepG2_normal	STARR-seq	ENCODE
chr1	23584919	23586577	A549_CORT108297,A549_DMSO,A549_GW870086,A549_Hydrocortisone,A549_Mapracorat,A549_ZK216348,A549_normal,MCF-7_normal	STARR-seq	ENCODE
chr1	23592417	23593053	A549_normal,HCT116_normal,MCF-7_normal,SH-SY5Y_normal	STARR-seq	ENCODE
chr1	23593472	23594242	hESC_naive	ChIP-STARR-seq	Barakat2018
chr1	23599183	23599980	hESC_primed	ChIP-STARR-seq	Barakat2018
chr1	23599981	23600778	hESC_primed	ChIP-STARR-seq	Barakat2018
chr1	23619012	23619512	hESC_naive	ChIP-STARR-seq	Barakat2018
chr1	23619513	23620013	hESC_naive	ChIP-STARR-seq	Barakat2018
chr1	23691449	23692250	CEM_IFNa,Hela_normal,K562_IFNa,MCF-7_normal,SH-SY5Y_normal	CapSTARR-seq,STARR-seq	Dao2017,ENCODE,Santiago2021,This_study
chr1	23696781	23698171	Hela_inhibitor,hESC_primed	ChIP-STARR-seq,STARR-seq	Barakat2018,Muerdter2018
chr1	23790629	23791129	SH-SY5Y_normal	STARR-seq	ENCODE
chr1	23807949	23808662	A549_normal,HCT116_normal,SH-SY5Y_normal	STARR-seq	ENCODE
chr1	23825430	23826298	hESC_primed	ChIP-STARR-seq	Barakat2018
chr1	23913174	23913688	hESC_primed	ChIP-STARR-seq	Barakat2018
chr1	23935185	23936471	A549_dexamethasone	STARR-seq	ENCODE
chr1	23960029	23961310	Hela_inhibitor,Hela_no-inhibitor	STARR-seq	Muerdter2018
chr1	23979554	23980544	hESC_primed	ChIP-STARR-seq	Barakat2018
chr1	23980545	23981535	hESC_primed	ChIP-STARR-seq	Barakat2018
chr1	24081781	24082282	hESC_primed	ChIP-STARR-seq	Barakat2018
chr1	24083981	24084549	MCF-7_normal	STARR-seq	ENCODE
chr1	24107108	24107648	hESC_primed	ChIP-STARR-seq	Barakat2018
chr1	24129417	24129917	SH-SY5Y_normal	STARR-seq	ENCODE
chr1	24153495	24154092	hESC_naive	ChIP-STARR-seq	Barakat2018
chr1	24154093	24154690	hESC_naive	ChIP-STARR-seq	Barakat2018
chr1	24254550	24255452	A549_normal,MCF-7_normal,SH-SY5Y_normal	STARR-seq	ENCODE
chr1	24274151	24275151	A549_normal,MCF-7_normal	STARR-seq	ENCODE
chr1	24276425	24277706	Hela_inhibitor	STARR-seq	Muerdter2018
chr1	24322097	24322614	hESC_primed	ChIP-STARR-seq	Barakat2018
chr1	24332248	24332807	SH-SY5Y_normal	STARR-seq	ENCODE
chr1	24338153	24338779	hESC_primed	ChIP-STARR-seq	Barakat2018
chr1	24390962	24392243	Hela_no-inhibitor	STARR-seq	Muerdter2018
chr1	24409448	24410056	MCF-7_normal	STARR-seq	ENCODE
chr1	24455813	24456325	hESC_primed	ChIP-STARR-seq	Barakat2018
chr1	24534029	24534680	hESC_primed	ChIP-STARR-seq	Barakat2018
chr1	24535331	24535982	hESC_naive	ChIP-STARR-seq	Barakat2018
chr1	24535983	24536632	hESC_naive	ChIP-STARR-seq	Barakat2018
chr1	24605392	24606668	A549_GW870086	STARR-seq	ENCODE
chr1	24642159	24644123	A549_AZD2906,A549_AZD9567,A549_CORT108297,A549_CpdA,A549_DMSO,A549_GW870086,A549_Hydrocortisone,A549_Mapracorat,A549_RU486,A549_ZK216348,A549_dexamethasone	STARR-seq	ENCODE
chr1	24678348	24679049	MCF-7_normal	STARR-seq	ENCODE
chr1	24718783	24719283	A549_normal	STARR-seq	ENCODE
chr1	24730176	24730766	hESC_primed	ChIP-STARR-seq	Barakat2018
chr1	24745068	24745318	GM12878_normal	CapSTARR-seq	This_study
chr1	24746247	24746761	SH-SY5Y_normal	STARR-seq	ENCODE
chr1	24785356	24786637	Hela_inhibitor	STARR-seq	Muerdter2018
chr1	24847449	24848173	hESC_naive	ChIP-STARR-seq	Barakat2018
chr1	24910439	24911046	SH-SY5Y_normal	STARR-seq	ENCODE
chr1	24930229	24930479	Hela_normal,K562_normal	CapSTARR-seq	Dao2017
chr1	24938482	24938981	hESC_primed	ChIP-STARR-seq	Barakat2018
chr1	24949686	24950209	hESC_primed	ChIP-STARR-seq	Barakat2018
chr1	24950210	24950735	hESC_primed	ChIP-STARR-seq	Barakat2018
chr1	24966600	24967147	A549_normal,HCT116_normal	STARR-seq	ENCODE
chr1	24972049	24972854	A549_normal,SH-SY5Y_normal	STARR-seq	ENCODE
chr1	25016894	25019181	A549_CORT108297	STARR-seq	ENCODE
chr1	25020465	25025113	A549_AZD2906,A549_AZD9567,A549_CORT108297,A549_CpdA,A549_DMSO,A549_GW870086,A549_Hydrocortisone,A549_Mapracorat,A549_RU486,A549_ZK216348,A549_dexamethasone,Hela_inhibitor,Hela_no-inhibitor	STARR-seq	ENCODE,Muerdter2018
chr1	25027444	25027983	hESC_primed	ChIP-STARR-seq	Barakat2018
chr1	25027984	25028521	hESC_primed	ChIP-STARR-seq	Barakat2018
chr1	25046398	25046938	hESC_naive	ChIP-STARR-seq	Barakat2018
chr1	25046939	25047478	hESC_naive	ChIP-STARR-seq	Barakat2018
chr1	25051589	25052107	hESC_naive	ChIP-STARR-seq	Barakat2018
chr1	25053226	25053777	A549_normal	STARR-seq	ENCODE
chr1	25072021	25072636	hESC_naive	ChIP-STARR-seq	Barakat2018
chr1	25090361	25091413	A549_normal,hESC_naive	ChIP-STARR-seq,STARR-seq	Barakat2018,ENCODE
chr1	25106141	25108283	A549_CORT108297,A549_CpdA,A549_DMSO,A549_GW870086,A549_RU486,A549_ZK216348	STARR-seq	ENCODE
chr1	25168429	25168971	HepG2_normal,hESC_primed	ChIP-STARR-seq,STARR-seq	Barakat2018,ENCODE
chr1	25184224	25184724	hESC_naive	ChIP-STARR-seq	Barakat2018
chr1	25194536	25195069	A549_normal	STARR-seq	ENCODE
chr1	25232451	25233525	SH-SY5Y_normal,hESC_primed	ChIP-STARR-seq,STARR-seq	Barakat2018,ENCODE
chr1	25238793	25239579	hESC_primed	ChIP-STARR-seq	Barakat2018
chr1	25239580	25240365	hESC_primed	ChIP-STARR-seq	Barakat2018
chr1	25253580	25254096	hESC_primed	ChIP-STARR-seq	Barakat2018
chr1	25254097	25254614	hESC_primed	ChIP-STARR-seq	Barakat2018
chr1	25266734	25267251	hESC_naive	ChIP-STARR-seq	Barakat2018
chr1	25320140	25320719	A549_normal	STARR-seq	ENCODE
chr1	25518669	25519263	hESC_naive	ChIP-STARR-seq	Barakat2018
chr1	25563244	25563871	hESC_naive	ChIP-STARR-seq	Barakat2018
chr1	25568753	25569353	HepG2_normal	STARR-seq	ENCODE
chr1	25573977	25574844	hESC_naive	ChIP-STARR-seq	Barakat2018
chr1	25584290	25584853	hESC_naive	ChIP-STARR-seq	Barakat2018
chr1	25587260	25588640	A549_AZD2906,A549_GW870086,A549_dexamethasone	STARR-seq	ENCODE
chr1	25703519	25704019	hESC_naive	ChIP-STARR-seq	Barakat2018
chr1	25705646	25706621	hESC_naive	ChIP-STARR-seq	Barakat2018
chr1	25706622	25707597	hESC_naive	ChIP-STARR-seq	Barakat2018
chr1	25707598	25708852	MCF-7_normal,hESC_naive	ChIP-STARR-seq,STARR-seq	Barakat2018,ENCODE
chr1	25724782	25725425	hESC_naive	ChIP-STARR-seq	Barakat2018
chr1	25748249	25749150	A549_normal,HCT116_normal,MCF-7_normal,SH-SY5Y_normal	STARR-seq	ENCODE
chr1	25751720	25752219	hESC_primed	ChIP-STARR-seq	Barakat2018
chr1	25874888	25875387	hESC_primed	ChIP-STARR-seq	Barakat2018
chr1	25889721	25891406	A549_AZD9567,A549_GW870086,A549_Hydrocortisone,A549_Mapracorat,A549_ZK216348,A549_dexamethasone,HCT116_normal,MCF-7_normal	STARR-seq	ENCODE
chr1	25993571	25994082	hESC_primed	ChIP-STARR-seq	Barakat2018
chr1	25997948	25998660	A549_normal,MCF-7_normal,SH-SY5Y_normal	STARR-seq	ENCODE
chr1	26034982	26039611	A549_AZD2906,A549_AZD9567,A549_CORT108297,A549_GW870086,A549_Hydrocortisone,A549_Mapracorat,A549_ZK216348,A549_dexamethasone	STARR-seq	ENCODE
chr1	26045149	26045717	hESC_naive	ChIP-STARR-seq	Barakat2018
chr1	26155894	26156623	hESC_naive	ChIP-STARR-seq	Barakat2018
chr1	26156624	26157353	hESC_naive	ChIP-STARR-seq	Barakat2018
chr1	26169696	26169946	CEM_IFNa	CapSTARR-seq	This_study
chr1	26190427	26190677	CEM_IFNa	CapSTARR-seq	This_study
chr1	26201455	26202427	hESC_naive	ChIP-STARR-seq	Barakat2018
chr1	26267446	26269362	A549_normal,Hela_inhibitor,MCF-7_normal	STARR-seq	ENCODE,Muerdter2018
chr1	26280495	26281381	hESC_naive,hESC_primed	ChIP-STARR-seq	Barakat2018
chr1	26284543	26285250	HCT116_normal,MCF-7_normal	STARR-seq	ENCODE
chr1	26289753	26290565	hESC_primed	ChIP-STARR-seq	Barakat2018
chr1	26290566	26291379	hESC_primed	ChIP-STARR-seq	Barakat2018
chr1	26306654	26306904	CEM_IFNa	CapSTARR-seq	This_study
chr1	26327980	26328550	SH-SY5Y_normal	STARR-seq	ENCODE
chr1	26336071	26337755	A549_AZD2906,A549_AZD9567,A549_CORT108297,A549_GW870086,A549_Hydrocortisone,A549_Mapracorat,A549_dexamethasone,Hela_no-inhibitor	STARR-seq	ENCODE,Muerdter2018
chr1	26346327	26347080	hESC_naive	ChIP-STARR-seq	Barakat2018
chr1	26350647	26351351	HepG2_normal	STARR-seq	ENCODE
chr1	26387241	26387849	HCT116_normal	STARR-seq	ENCODE
chr1	26404546	26405151	MCF-7_normal	STARR-seq	ENCODE
chr1	26408966	26410083	HCT116_normal,MCF-7_normal,SH-SY5Y_normal,hESC_primed	ChIP-STARR-seq,STARR-seq	Barakat2018,ENCODE
chr1	26418540	26419111	hESC_primed	ChIP-STARR-seq	Barakat2018
chr1	26420256	26420826	hESC_primed	ChIP-STARR-seq	Barakat2018
chr1	26429630	26430358	hESC_naive	ChIP-STARR-seq	Barakat2018
chr1	26431540	26432076	hESC_naive	ChIP-STARR-seq	Barakat2018
chr1	26432077	26432613	hESC_naive	ChIP-STARR-seq	Barakat2018
chr1	26501373	26502030	hESC_naive	ChIP-STARR-seq	Barakat2018
chr1	26531083	26531656	A549_normal	STARR-seq	ENCODE
chr1	26542335	26542979	hESC_naive	ChIP-STARR-seq	Barakat2018
chr1	26555587	26556196	HepG2_normal	STARR-seq	ENCODE
chr1	26619795	26621681	A549_AZD2906,A549_AZD9567,A549_CORT108297,A549_CpdA,A549_DMSO,A549_GW870086,A549_Hydrocortisone,A549_Mapracorat,A549_RU486,A549_ZK216348,A549_dexamethasone	STARR-seq	ENCODE
chr1	26692685	26693199	hESC_naive	ChIP-STARR-seq	Barakat2018
chr1	26694848	26695784	hESC_primed	ChIP-STARR-seq	Barakat2018
chr1	26695785	26696720	hESC_primed	ChIP-STARR-seq	Barakat2018
chr1	26696854	26698135	Hela_inhibitor	STARR-seq	Muerdter2018
chr1	26707416	26707915	hESC_primed	ChIP-STARR-seq	Barakat2018
chr1	26724230	26724809	hESC_primed	ChIP-STARR-seq	Barakat2018
chr1	26724810	26725389	hESC_primed	ChIP-STARR-seq	Barakat2018
chr1	26772377	26773658	Hela_no-inhibitor	STARR-seq	Muerdter2018
chr1	26787762	26788237	Hela_normal	CapSTARR-seq	Dao2017
chr1	26848445	26851649	A549_AZD2906,A549_AZD9567,A549_CORT108297,A549_CpdA,A549_DMSO,A549_GW870086,A549_Hydrocortisone,A549_Mapracorat,A549_RU486,A549_ZK216348,A549_dexamethasone,A549_normal,Hela_no-inhibitor	STARR-seq	ENCODE,Muerdter2018
chr1	26861046	26861750	A549_normal	STARR-seq	ENCODE
chr1	26872245	26873050	HCT116_normal,HepG2_normal,MCF-7_normal	STARR-seq	ENCODE
chr1	26874874	26875373	hESC_naive	ChIP-STARR-seq	Barakat2018
chr1	26900136	26900851	MCF-7_normal,SH-SY5Y_normal	STARR-seq	ENCODE
chr1	26945012	26946293	Hela_no-inhibitor	STARR-seq	Muerdter2018
chr1	26959906	26960588	hESC_naive,hESC_primed	ChIP-STARR-seq	Barakat2018
chr1	26990237	26992032	A549_CORT108297,A549_RU486,A549_normal,HepG2_normal	STARR-seq	ENCODE
chr1	26998565	27000477	A549_Mapracorat,A549_ZK216348,A549_normal,HCT116_normal,Hela_inhibitor,Hela_no-inhibitor	STARR-seq	ENCODE,Muerdter2018
chr1	27003827	27004471	hESC_naive	ChIP-STARR-seq	Barakat2018
chr1	27007048	27007691	hESC_naive,hESC_primed	ChIP-STARR-seq	Barakat2018
chr1	27008336	27008979	hESC_primed	ChIP-STARR-seq	Barakat2018
chr1	27010945	27011450	A549_normal,HCT116_normal	STARR-seq	ENCODE
chr1	27074048	27074783	A549_normal,HepG2_normal,K562_normal	STARR-seq	ENCODE
chr1	27113519	27114093	hESC_naive	ChIP-STARR-seq	Barakat2018
chr1	27114094	27114667	hESC_naive	ChIP-STARR-seq	Barakat2018
chr1	27119095	27119804	hESC_naive	ChIP-STARR-seq	Barakat2018
chr1	27137510	27138321	hESC_naive	ChIP-STARR-seq	Barakat2018
chr1	27155080	27155330	GM12878_normal	CapSTARR-seq	This_study
chr1	27191950	27192454	HepG2_normal	STARR-seq	ENCODE
chr1	27286924	27287566	hESC_naive	ChIP-STARR-seq	Barakat2018
chr1	27298408	27301766	A549_AZD2906,A549_GW870086,A549_Hydrocortisone,A549_dexamethasone,HepG2_normal,hESC_naive	ChIP-STARR-seq,STARR-seq	Barakat2018,ENCODE
chr1	27307256	27307781	hESC_naive	ChIP-STARR-seq	Barakat2018
chr1	27321577	27322123	hESC_naive	ChIP-STARR-seq	Barakat2018
chr1	27392849	27393384	hESC_naive	ChIP-STARR-seq	Barakat2018
chr1	27418050	27418750	A549_normal,HCT116_normal,HepG2_normal,K562_normal,MCF-7_normal,SH-SY5Y_normal	STARR-seq	ENCODE
chr1	27430050	27431023	hESC_naive	ChIP-STARR-seq	Barakat2018
chr1	27490409	27490953	hESC_primed	ChIP-STARR-seq	Barakat2018
chr1	27490954	27491498	hESC_primed	ChIP-STARR-seq	Barakat2018
chr1	27503636	27504223	hESC_naive	ChIP-STARR-seq	Barakat2018
chr1	27504224	27504809	hESC_naive	ChIP-STARR-seq	Barakat2018
chr1	27522808	27523390	hESC_primed	ChIP-STARR-seq	Barakat2018
chr1	27525302	27525940	hESC_primed	ChIP-STARR-seq	Barakat2018
chr1	27539627	27544082	A549_AZD2906,A549_AZD9567,A549_CORT108297,A549_CpdA,A549_DMSO,A549_GW870086,A549_Hydrocortisone,A549_Mapracorat,A549_RU486,A549_ZK216348,A549_dexamethasone,A549_normal,HCT116_normal,MCF-7_normal	STARR-seq	ENCODE
chr1	27545080	27548736	A549_CORT108297,A549_CpdA,A549_GW870086,A549_Hydrocortisone,A549_dexamethasone	STARR-seq	ENCODE
chr1	27581445	27581974	hESC_primed	ChIP-STARR-seq	Barakat2018
chr1	27593036	27593609	hESC_naive	ChIP-STARR-seq	Barakat2018
chr1	27606604	27607452	hESC_primed	ChIP-STARR-seq	Barakat2018
chr1	27623512	27624333	hESC_naive	ChIP-STARR-seq	Barakat2018
chr1	27630371	27634214	A549_AZD2906,A549_AZD9567,A549_GW870086,A549_Hydrocortisone,A549_Mapracorat,A549_dexamethasone,hESC_primed	ChIP-STARR-seq,STARR-seq	Barakat2018,ENCODE
chr1	27662338	27662853	hESC_primed	ChIP-STARR-seq	Barakat2018
chr1	27662854	27663369	hESC_primed	ChIP-STARR-seq	Barakat2018
chr1	27671656	27672937	Hela_no-inhibitor,K562_IFNa,MCF-7_normal	CapSTARR-seq,STARR-seq	ENCODE,Muerdter2018,Santiago2021
chr1	27682250	27682851	HepG2_normal	STARR-seq	ENCODE
chr1	27724717	27726571	A549_DMSO,A549_RU486	STARR-seq	ENCODE
chr1	27772982	27773232	CEM_IFNa	CapSTARR-seq	This_study
chr1	27807191	27807714	hESC_naive	ChIP-STARR-seq	Barakat2018
chr1	27830446	27831015	MCF-7_normal	STARR-seq	ENCODE
chr1	27831047	27831831	hESC_naive	ChIP-STARR-seq	Barakat2018
chr1	27875050	27875653	MCF-7_normal	STARR-seq	ENCODE
chr1	27959914	27960477	hESC_naive	ChIP-STARR-seq	Barakat2018
chr1	27968635	27969184	MCF-7_normal	STARR-seq	ENCODE
chr1	28096049	28096651	HepG2_normal,SH-SY5Y_normal	STARR-seq	ENCODE
chr1	28112549	28113251	A549_normal,HCT116_normal,HepG2_normal	STARR-seq	ENCODE
chr1	28169849	28170550	MCF-7_normal	STARR-seq	ENCODE
chr1	28232736	28233449	MCF-7_normal	STARR-seq	ENCODE
chr1	28241750	28242368	A549_normal	STARR-seq	ENCODE
chr1	28245684	28246183	hESC_primed	ChIP-STARR-seq	Barakat2018
chr1	28249338	28249951	A549_normal,HCT116_normal	STARR-seq	ENCODE
chr1	28250241	28251114	hESC_primed	ChIP-STARR-seq	Barakat2018
chr1	28313637	28314137	hESC_primed	ChIP-STARR-seq	Barakat2018
chr1	28328549	28329455	A549_normal,K562_normal,MCF-7_normal,SH-SY5Y_normal	STARR-seq	ENCODE
chr1	28346043	28346650	HCT116_normal,HepG2_normal,MCF-7_normal	STARR-seq	ENCODE
chr1	28352231	28352731	SH-SY5Y_normal	STARR-seq	ENCODE
chr1	28373209	28373950	A549_normal	STARR-seq	ENCODE
chr1	28417245	28417850	A549_normal	STARR-seq	ENCODE
chr1	28500945	28501445	K562_normal	STARR-seq	ENCODE
chr1	28505449	28506350	K562_normal,MCF-7_normal,SH-SY5Y_normal	STARR-seq	ENCODE
chr1	28511791	28512359	hESC_primed	ChIP-STARR-seq	Barakat2018
chr1	28518003	28518854	hESC_primed	ChIP-STARR-seq	Barakat2018
chr1	28518855	28519705	hESC_primed	ChIP-STARR-seq	Barakat2018
chr1	28524059	28524560	hESC_naive	ChIP-STARR-seq	Barakat2018
chr1	28526748	28527550	MCF-7_normal	STARR-seq	ENCODE
chr1	28580579	28581364	hESC_primed	ChIP-STARR-seq	Barakat2018
chr1	28581365	28582150	hESC_primed	ChIP-STARR-seq	Barakat2018
chr1	28593512	28594060	HepG2_normal	STARR-seq	ENCODE
chr1	28594194	28595475	A549_normal,Hela_inhibitor,Hela_no-inhibitor	STARR-seq	ENCODE,Muerdter2018
chr1	28599073	28599654	hESC_naive	ChIP-STARR-seq	Barakat2018
chr1	28668527	28668777	Hela_normal,K562_IFNa,K562_normal,RPMI_normal	CapSTARR-seq	Dao2017,Santiago2021,This_study
chr1	28736656	28737554	hESC_primed	ChIP-STARR-seq	Barakat2018
chr1	28743289	28743797	hESC_naive	ChIP-STARR-seq	Barakat2018
chr1	28803746	28804553	A549_normal	STARR-seq	ENCODE
chr1	28807048	28807555	hESC_naive	ChIP-STARR-seq	Barakat2018
chr1	28835158	28835658	hESC_primed	ChIP-STARR-seq	Barakat2018
chr1	28835659	28836159	hESC_primed	ChIP-STARR-seq	Barakat2018
chr1	28884801	28885481	hESC_naive	ChIP-STARR-seq	Barakat2018
chr1	28966024	28966553	hESC_primed	ChIP-STARR-seq	Barakat2018
chr1	29122451	29122701	CEM_IFNa	CapSTARR-seq	This_study
chr1	29164482	29165102	hESC_naive	ChIP-STARR-seq	Barakat2018
chr1	29181953	29182590	hESC_naive	ChIP-STARR-seq	Barakat2018
chr1	29182591	29183228	hESC_naive	ChIP-STARR-seq	Barakat2018
chr1	29187259	29187903	hESC_primed	ChIP-STARR-seq	Barakat2018
chr1	29198277	29198777	hESC_naive	ChIP-STARR-seq	Barakat2018
chr1	29209219	29209720	hESC_primed	ChIP-STARR-seq	Barakat2018
chr1	29238949	29239750	A549_normal,MCF-7_normal	STARR-seq	ENCODE
chr1	29310694	29311194	hESC_primed	ChIP-STARR-seq	Barakat2018
chr1	29311195	29311695	hESC_primed	ChIP-STARR-seq	Barakat2018
chr1	29349925	29350462	MCF-7_normal	STARR-seq	ENCODE
chr1	29358725	29359398	hESC_primed	ChIP-STARR-seq	Barakat2018
chr1	29452907	29453407	hESC_naive	ChIP-STARR-seq	Barakat2018
chr1	29563445	29564050	HepG2_normal,K562_normal	STARR-seq	ENCODE
chr1	29569849	29570555	HCT116_normal,MCF-7_normal	STARR-seq	ENCODE
chr1	29583962	29585314	Hela_inhibitor,Hela_no-inhibitor	STARR-seq	Muerdter2018
chr1	29685762	29690809	A549_GW870086,hESC_naive	ChIP-STARR-seq,STARR-seq	Barakat2018,ENCODE
chr1	29706511	29707011	hESC_primed	ChIP-STARR-seq	Barakat2018
chr1	29707012	29707512	hESC_primed	ChIP-STARR-seq	Barakat2018
chr1	29708534	29712458	A549_AZD9567,A549_CORT108297,A549_CpdA,A549_DMSO,A549_GW870086,A549_Mapracorat,A549_RU486,A549_ZK216348,A549_normal,HCT116_normal,Hela_inhibitor,Hela_no-inhibitor,HepG2_normal,MCF-7_normal,hESC_primed	ChIP-STARR-seq,STARR-seq	Barakat2018,ENCODE,Muerdter2018
chr1	29799954	29800455	hESC_primed	ChIP-STARR-seq	Barakat2018
chr1	29802198	29804187	A549_AZD2906,A549_dexamethasone	STARR-seq	ENCODE
chr1	29810526	29811496	hESC_naive	ChIP-STARR-seq	Barakat2018
chr1	29824924	29825423	hESC_primed	ChIP-STARR-seq	Barakat2018
chr1	29845654	29846153	hESC_primed	ChIP-STARR-seq	Barakat2018
chr1	29855068	29856349	Hela_no-inhibitor	STARR-seq	Muerdter2018
chr1	29858168	29858667	hESC_primed	ChIP-STARR-seq	Barakat2018
chr1	29904564	29905845	Hela_inhibitor	STARR-seq	Muerdter2018
chr1	29933454	29934209	hESC_primed	ChIP-STARR-seq	Barakat2018
chr1	29944049	29944666	SH-SY5Y_normal	STARR-seq	ENCODE
chr1	29948242	29948742	A549_normal	STARR-seq	ENCODE
chr1	29973813	29975315	A549_CpdA,A549_DMSO,A549_RU486,A549_normal,HCT116_normal,Hela_inhibitor,Hela_no-inhibitor,HepG2_normal,MCF-7_normal,SH-SY5Y_normal	STARR-seq	ENCODE,Muerdter2018
chr1	30008842	30009419	HepG2_normal	STARR-seq	ENCODE
chr1	30083542	30084823	A549_normal,HCT116_normal,Hela_no-inhibitor,HepG2_normal	STARR-seq	ENCODE,Muerdter2018
chr1	30092846	30093553	A549_normal,K562_normal,MCF-7_normal	STARR-seq	ENCODE
chr1	30106688	30107189	hESC_primed	ChIP-STARR-seq	Barakat2018
chr1	30109482	30110763	A549_normal,Hela_inhibitor	STARR-seq	ENCODE,Muerdter2018
chr1	30153820	30154633	hESC_naive	ChIP-STARR-seq	Barakat2018
chr1	30229745	30230550	A549_normal,HCT116_normal,HepG2_normal,K562_normal,SH-SY5Y_normal	STARR-seq	ENCODE
chr1	30242541	30243822	Hela_inhibitor	STARR-seq	Muerdter2018
chr1	30253845	30254449	A549_normal	STARR-seq	ENCODE
chr1	30257800	30258567	hESC_primed	ChIP-STARR-seq	Barakat2018
chr1	30342204	30342871	hESC_naive	ChIP-STARR-seq	Barakat2018
chr1	30420446	30421152	A549_normal,HCT116_normal,MCF-7_normal,SH-SY5Y_normal	STARR-seq	ENCODE
chr1	30520247	30520950	A549_normal	STARR-seq	ENCODE
chr1	30527200	30528481	Hela_no-inhibitor	STARR-seq	Muerdter2018
chr1	30618149	30618780	HCT116_normal	STARR-seq	ENCODE
chr1	30700831	30701365	A549_normal,MCF-7_normal	STARR-seq	ENCODE
chr1	30707862	30708362	hESC_primed	ChIP-STARR-seq	Barakat2018
chr1	30733324	30733825	hESC_primed	ChIP-STARR-seq	Barakat2018
chr1	30735403	30735951	A549_normal	STARR-seq	ENCODE
chr1	30745787	30750129	A549_CORT108297,A549_CpdA,A549_DMSO,A549_GW870086,A549_RU486,A549_ZK216348,A549_normal,HCT116_normal,HepG2_normal,MCF-7_normal,SH-SY5Y_normal	STARR-seq	ENCODE
chr1	30750504	30751047	hESC_primed	ChIP-STARR-seq	Barakat2018
chr1	30751048	30751589	hESC_primed	ChIP-STARR-seq	Barakat2018
chr1	30768749	30769550	K562_normal	STARR-seq	ENCODE
chr1	30787862	30790923	A549_AZD2906,A549_AZD9567,A549_Hydrocortisone,A549_Mapracorat,A549_ZK216348,A549_dexamethasone	STARR-seq	ENCODE
chr1	30804316	30804983	hESC_primed	ChIP-STARR-seq	Barakat2018
chr1	30804984	30805649	hESC_naive,hESC_primed	ChIP-STARR-seq	Barakat2018
chr1	30823950	30824454	MCF-7_normal	STARR-seq	ENCODE
chr1	30849773	30850273	hESC_naive	ChIP-STARR-seq	Barakat2018
chr1	30850274	30850774	hESC_naive	ChIP-STARR-seq	Barakat2018
chr1	30870536	30871407	hESC_naive	ChIP-STARR-seq	Barakat2018
chr1	30872049	30872651	A549_normal	STARR-seq	ENCODE
chr1	30885776	30886276	hESC_naive	ChIP-STARR-seq	Barakat2018
chr1	30919308	30920306	hESC_primed	ChIP-STARR-seq	Barakat2018
chr1	30985631	30986131	hESC_naive	ChIP-STARR-seq	Barakat2018
chr1	31034060	31034561	hESC_primed	ChIP-STARR-seq	Barakat2018
chr1	31047445	31048151	A549_normal	STARR-seq	ENCODE
chr1	31110714	31111655	hESC_primed	ChIP-STARR-seq	Barakat2018
chr1	31163812	31164311	hESC_naive	ChIP-STARR-seq	Barakat2018
chr1	31166878	31167377	hESC_naive	ChIP-STARR-seq	Barakat2018
chr1	31170729	31171351	A549_normal,HCT116_normal,K562_normal,MCF-7_normal	STARR-seq	ENCODE
chr1	31216134	31216633	hESC_naive	ChIP-STARR-seq	Barakat2018
chr1	31243753	31245034	Hela_no-inhibitor	STARR-seq	Muerdter2018
chr1	31306149	31306754	A549_normal,SH-SY5Y_normal	STARR-seq	ENCODE
chr1	31412961	31413461	hESC_primed	ChIP-STARR-seq	Barakat2018
chr1	31426216	31426716	MCF-7_normal	STARR-seq	ENCODE
chr1	31444654	31445251	A549_normal,HepG2_normal	STARR-seq	ENCODE
chr1	31453546	31454253	A549_normal,HCT116_normal,HepG2_normal,MCF-7_normal	STARR-seq	ENCODE
chr1	31470573	31472351	A549_normal,HCT116_normal,Hela_inhibitor,Hela_no-inhibitor,HepG2_normal,K562_normal,MCF-7_normal	STARR-seq	ENCODE,Muerdter2018
chr1	31480486	31481790	Hela_inhibitor,Hela_no-inhibitor	STARR-seq	Muerdter2018
chr1	31486714	31487995	Hela_no-inhibitor,MCF-7_normal	STARR-seq	ENCODE,Muerdter2018
chr1	31508985	31509485	HepG2_normal	STARR-seq	ENCODE
chr1	31573749	31574350	MCF-7_normal	STARR-seq	ENCODE
chr1	31576326	31577046	hESC_primed	ChIP-STARR-seq	Barakat2018
chr1	31614593	31615379	hESC_primed	ChIP-STARR-seq	Barakat2018
chr1	31624863	31625363	hESC_naive	ChIP-STARR-seq	Barakat2018
chr1	31625364	31625864	hESC_naive	ChIP-STARR-seq	Barakat2018
chr1	31644033	31645651	A549_CORT108297,Hela_no-inhibitor,MCF-7_normal,SH-SY5Y_normal	STARR-seq	ENCODE,Muerdter2018
chr1	31667420	31667957	hESC_primed	ChIP-STARR-seq	Barakat2018
chr1	31681438	31682310	hESC_primed	ChIP-STARR-seq	Barakat2018
chr1	31696462	31696971	hESC_primed	ChIP-STARR-seq	Barakat2018
chr1	31699116	31699869	hESC_naive,hESC_primed	ChIP-STARR-seq	Barakat2018
chr1	31700997	31701552	A549_normal,HepG2_normal	STARR-seq	ENCODE
chr1	31723808	31724309	hESC_primed	ChIP-STARR-seq	Barakat2018
chr1	31752370	31754777	A549_AZD9567,A549_CORT108297,A549_CpdA,A549_DMSO,A549_GW870086,A549_Hydrocortisone,A549_Mapracorat,A549_RU486,A549_ZK216348,A549_normal,HCT116_normal,SH-SY5Y_normal,hESC_primed	ChIP-STARR-seq,STARR-seq	Barakat2018,ENCODE
chr1	31756591	31757195	hESC_primed	ChIP-STARR-seq	Barakat2018
chr1	31761958	31762811	hESC_naive	ChIP-STARR-seq	Barakat2018
chr1	31787941	31788937	SH-SY5Y_normal,hESC_primed	ChIP-STARR-seq,STARR-seq	Barakat2018,ENCODE
chr1	31798650	31799150	HepG2_normal	STARR-seq	ENCODE
chr1	31816001	31816251	Hela_normal	CapSTARR-seq	Dao2017
chr1	31954548	31955099	A549_normal,HCT116_normal	STARR-seq	ENCODE
chr1	31955819	31956596	MCF-7_normal,hESC_naive,hESC_primed	ChIP-STARR-seq,STARR-seq	Barakat2018,ENCODE
chr1	32008218	32008777	hESC_naive	ChIP-STARR-seq	Barakat2018
chr1	32067299	32068093	hESC_naive	ChIP-STARR-seq	Barakat2018
chr1	32072338	32072943	hESC_primed	ChIP-STARR-seq	Barakat2018
chr1	32091766	32092291	hESC_primed	ChIP-STARR-seq	Barakat2018
chr1	32107750	32108268	hESC_naive	ChIP-STARR-seq	Barakat2018
chr1	32108269	32108786	hESC_naive,hESC_primed	ChIP-STARR-seq	Barakat2018
chr1	32221729	32223010	Hela_no-inhibitor,MCF-7_normal,SH-SY5Y_normal,hESC_primed	ChIP-STARR-seq,STARR-seq	Barakat2018,ENCODE,Muerdter2018
chr1	32249930	32250554	HepG2_normal	STARR-seq	ENCODE
chr1	32273910	32274160	CEM_NS	CapSTARR-seq	This_study
chr1	32307252	32307752	K562_normal	STARR-seq	ENCODE
chr1	32321643	32322350	HepG2_normal	STARR-seq	ENCODE
chr1	32335886	32336455	hESC_primed	ChIP-STARR-seq	Barakat2018
chr1	32341741	32343022	Hela_no-inhibitor	STARR-seq	Muerdter2018
chr1	32353135	32353649	hESC_naive	ChIP-STARR-seq	Barakat2018
chr1	32393773	32395274	A549_DMSO	STARR-seq	ENCODE
chr1	32431531	32432812	A549_normal,Hela_inhibitor	STARR-seq	ENCODE,Muerdter2018
chr1	32438112	32438895	hESC_naive,hESC_primed	ChIP-STARR-seq	Barakat2018
chr1	32650247	32650849	MCF-7_normal,SH-SY5Y_normal	STARR-seq	ENCODE
chr1	32688842	32689342	hESC_primed	ChIP-STARR-seq	Barakat2018
chr1	32701535	32704466	A549_CORT108297	STARR-seq	ENCODE
chr1	32724209	32725921	A549_CORT108297,A549_CpdA,A549_DMSO,A549_RU486,hESC_primed	ChIP-STARR-seq,STARR-seq	Barakat2018,ENCODE
chr1	32759249	32760712	A549_normal,HepG2_normal,MCF-7_normal	STARR-seq	ENCODE
chr1	32789145	32789774	MCF-7_normal	STARR-seq	ENCODE
chr1	32804018	32804692	hESC_naive	ChIP-STARR-seq	Barakat2018
chr1	32804693	32805366	hESC_naive	ChIP-STARR-seq	Barakat2018
chr1	32810333	32810969	hESC_naive	ChIP-STARR-seq	Barakat2018
chr1	32814244	32814855	HCT116_normal	STARR-seq	ENCODE
chr1	32816470	32818481	A549_AZD9567,A549_CORT108297,A549_CpdA,A549_DMSO,A549_GW870086,A549_Mapracorat,A549_RU486,A549_ZK216348,Hela_normal,K562_IFNa,K562_normal,hESC_primed	CapSTARR-seq,ChIP-STARR-seq,STARR-seq	Barakat2018,Dao2017,ENCODE,Santiago2021
chr1	32867750	32868251	hESC_primed	ChIP-STARR-seq	Barakat2018
chr1	32895416	32896014	hESC_primed	ChIP-STARR-seq	Barakat2018
chr1	32947553	32948054	hESC_primed	ChIP-STARR-seq	Barakat2018
chr1	32964404	32964908	hESC_naive	ChIP-STARR-seq	Barakat2018
chr1	32980440	32981721	Hela_inhibitor,hESC_primed	ChIP-STARR-seq,STARR-seq	Barakat2018,Muerdter2018
chr1	32989133	32989750	A549_normal,HCT116_normal	STARR-seq	ENCODE
chr1	33010664	33011945	Hela_no-inhibitor	STARR-seq	Muerdter2018
chr1	33049947	33050652	A549_normal,HCT116_normal,SH-SY5Y_normal	STARR-seq	ENCODE
chr1	33092298	33092955	hESC_naive	ChIP-STARR-seq	Barakat2018
chr1	33126948	33128328	Hela_no-inhibitor,MCF-7_normal,SH-SY5Y_normal,hESC_naive	ChIP-STARR-seq,STARR-seq	Barakat2018,ENCODE,Muerdter2018
chr1	33139926	33140525	hESC_primed	ChIP-STARR-seq	Barakat2018
chr1	33141126	33141725	hESC_naive	ChIP-STARR-seq	Barakat2018
chr1	33163179	33163911	hESC_primed	ChIP-STARR-seq	Barakat2018
chr1	33163912	33164644	hESC_primed	ChIP-STARR-seq	Barakat2018
chr1	33220143	33220927	hESC_naive	ChIP-STARR-seq	Barakat2018
chr1	33263533	33264033	hESC_naive	ChIP-STARR-seq	Barakat2018
chr1	33295296	33295806	hESC_naive	ChIP-STARR-seq	Barakat2018
chr1	33342145	33342838	A549_normal,HepG2_normal,MCF-7_normal,hESC_primed	ChIP-STARR-seq,STARR-seq	Barakat2018,ENCODE
chr1	33356245	33356765	hESC_naive	ChIP-STARR-seq	Barakat2018
chr1	33365582	33367638	Hela_inhibitor,hESC_naive	ChIP-STARR-seq,STARR-seq	Barakat2018,Muerdter2018
chr1	33433640	33434184	HepG2_normal	STARR-seq	ENCODE
chr1	33454868	33455367	hESC_naive	ChIP-STARR-seq	Barakat2018
chr1	33468167	33468693	hESC_naive	ChIP-STARR-seq	Barakat2018
chr1	33468694	33469218	hESC_naive	ChIP-STARR-seq	Barakat2018
chr1	33607462	33607962	hESC_naive	ChIP-STARR-seq	Barakat2018
chr1	33607963	33608463	hESC_naive,hESC_primed	ChIP-STARR-seq	Barakat2018
chr1	33633535	33634041	hESC_primed	ChIP-STARR-seq	Barakat2018
chr1	33635009	33635940	hESC_naive	ChIP-STARR-seq	Barakat2018
chr1	33883433	33884714	Hela_inhibitor	STARR-seq	Muerdter2018
chr1	34019295	34020113	hESC_primed	ChIP-STARR-seq	Barakat2018
chr1	34038196	34039190	hESC_primed	ChIP-STARR-seq	Barakat2018
chr1	34165224	34165474	K562_normal	CapSTARR-seq	Dao2017
chr1	34188381	34188934	hESC_naive	ChIP-STARR-seq	Barakat2018
chr1	34199744	34200358	HepG2_normal,MCF-7_normal	STARR-seq	ENCODE
chr1	34268049	34268751	A549_normal,SH-SY5Y_normal	STARR-seq	ENCODE
chr1	34360449	34361250	A549_normal,HCT116_normal,MCF-7_normal	STARR-seq	ENCODE
chr1	34378538	34380947	A549_GW870086,A549_dexamethasone,HepG2_normal,K562_normal	STARR-seq	ENCODE
chr1	34395891	34396487	hESC_naive,hESC_primed	ChIP-STARR-seq	Barakat2018
chr1	34446031	34446650	A549_normal	STARR-seq	ENCODE
chr1	34496347	34497628	Hela_inhibitor	STARR-seq	Muerdter2018
chr1	34549453	34549953	hESC_naive	ChIP-STARR-seq	Barakat2018
chr1	34639876	34640375	hESC_primed	ChIP-STARR-seq	Barakat2018
chr1	34763421	34763951	A549_normal,HCT116_normal,MCF-7_normal	STARR-seq	ENCODE
chr1	34842395	34843082	hESC_primed	ChIP-STARR-seq	Barakat2018
chr1	34853651	34854521	hESC_primed	ChIP-STARR-seq	Barakat2018
chr1	34929535	34929785	K562_IFNa	CapSTARR-seq	Santiago2021
chr1	34947552	34948753	A549_AZD2906,A549_AZD9567,A549_GW870086,A549_Hydrocortisone,A549_Mapracorat,A549_ZK216348,A549_dexamethasone	STARR-seq	ENCODE
chr1	35031247	35032298	GM12878_normal,MCF-7_normal,hESC_primed	CapSTARR-seq,ChIP-STARR-seq,STARR-seq	Barakat2018,ENCODE,This_study
chr1	35057616	35058897	Hela_inhibitor	STARR-seq	Muerdter2018
chr1	35089721	35090221	hESC_primed	ChIP-STARR-seq	Barakat2018
chr1	35190482	35191923	Hela_inhibitor,Hela_no-inhibitor	STARR-seq	Muerdter2018
chr1	35192850	35193642	MCF-7_normal,hESC_primed	ChIP-STARR-seq,STARR-seq	Barakat2018,ENCODE
chr1	35210650	35211317	hESC_naive	ChIP-STARR-seq	Barakat2018
chr1	35215954	35216550	hESC_primed	ChIP-STARR-seq	Barakat2018
chr1	35278721	35280002	Hela_inhibitor	STARR-seq	Muerdter2018
chr1	35389930	35390549	hESC_naive	ChIP-STARR-seq	Barakat2018
chr1	35390550	35391167	hESC_naive	ChIP-STARR-seq	Barakat2018
chr1	35530896	35531397	hESC_naive	ChIP-STARR-seq	Barakat2018
chr1	35531398	35531897	hESC_naive	ChIP-STARR-seq	Barakat2018
chr1	35554120	35555076	hESC_primed	ChIP-STARR-seq	Barakat2018
chr1	35555077	35556032	hESC_primed	ChIP-STARR-seq	Barakat2018
chr1	35559015	35559740	hESC_primed	ChIP-STARR-seq	Barakat2018
chr1	35622685	35623318	hESC_naive	ChIP-STARR-seq	Barakat2018
chr1	35640501	35642431	MCF-7_normal,SH-SY5Y_normal,hESC_primed	ChIP-STARR-seq,STARR-seq	Barakat2018,ENCODE
chr1	35747488	35748769	Hela_inhibitor	STARR-seq	Muerdter2018
chr1	35769900	35770150	GM12878_normal	CapSTARR-seq	This_study
chr1	35807190	35807689	hESC_naive	ChIP-STARR-seq	Barakat2018
chr1	35869351	35870053	HCT116_normal,MCF-7_normal	STARR-seq	ENCODE
chr1	35890044	35890544	SH-SY5Y_normal	STARR-seq	ENCODE
chr1	35894246	35895527	Hela_inhibitor	STARR-seq	Muerdter2018
chr1	36007927	36009346	HCT116_normal,Hela_inhibitor,Hela_no-inhibitor,HepG2_normal,MCF-7_normal,hESC_naive	ChIP-STARR-seq,STARR-seq	Barakat2018,ENCODE,Muerdter2018
chr1	36022926	36024207	Hela_no-inhibitor	STARR-seq	Muerdter2018
chr1	36034043	36035349	Hela_inhibitor,Hela_no-inhibitor	STARR-seq	Muerdter2018
chr1	36044937	36045554	SH-SY5Y_normal	STARR-seq	ENCODE
chr1	36080329	36081610	Hela_inhibitor	STARR-seq	Muerdter2018
chr1	36083874	36084124	RPMI_normal	CapSTARR-seq	This_study
chr1	36084664	36085462	hESC_naive	ChIP-STARR-seq	Barakat2018
chr1	36088754	36090035	Hela_no-inhibitor	STARR-seq	Muerdter2018
chr1	36097474	36097982	hESC_primed	ChIP-STARR-seq	Barakat2018
chr1	36113989	36114929	hESC_primed	ChIP-STARR-seq	Barakat2018
chr1	36114930	36115870	hESC_primed	ChIP-STARR-seq	Barakat2018
chr1	36149156	36150166	A549_normal,hESC_primed	ChIP-STARR-seq,STARR-seq	Barakat2018,ENCODE
chr1	36155764	36156253	K562_IFNa,K562_normal	CapSTARR-seq	Dao2017,Santiago2021
chr1	36178814	36179459	hESC_naive	ChIP-STARR-seq	Barakat2018
chr1	36224215	36224465	Hela_normal	CapSTARR-seq	Dao2017
chr1	36306616	36307416	hESC_primed	ChIP-STARR-seq	Barakat2018
chr1	36322914	36323798	hESC_naive	ChIP-STARR-seq	Barakat2018
chr1	36357673	36358173	hESC_primed	ChIP-STARR-seq	Barakat2018
chr1	36369094	36369762	hESC_primed	ChIP-STARR-seq	Barakat2018
chr1	36369763	36370430	hESC_primed	ChIP-STARR-seq	Barakat2018
chr1	36373313	36374650	HCT116_normal,Hela_inhibitor,Hela_no-inhibitor,HepG2_normal,SH-SY5Y_normal	STARR-seq	ENCODE,Muerdter2018
chr1	36385957	36387625	A549_normal,HCT116_normal,Hela_inhibitor,Hela_no-inhibitor,K562_normal,MCF-7_normal,SH-SY5Y_normal	STARR-seq	ENCODE,Muerdter2018
chr1	36397053	36397765	hESC_primed	ChIP-STARR-seq	Barakat2018
chr1	36397766	36398477	hESC_naive	ChIP-STARR-seq	Barakat2018
chr1	36400195	36400791	hESC_primed	ChIP-STARR-seq	Barakat2018
chr1	36400792	36401387	hESC_primed	ChIP-STARR-seq	Barakat2018
chr1	36436745	36437352	MCF-7_normal	STARR-seq	ENCODE
chr1	36463716	36464997	Hela_no-inhibitor	STARR-seq	Muerdter2018
chr1	36480816	36481601	hESC_primed	ChIP-STARR-seq	Barakat2018
chr1	36483264	36483514	GM12878_normal	CapSTARR-seq	This_study
chr1	36523607	36524107	hESC_naive	ChIP-STARR-seq	Barakat2018
chr1	36524108	36524608	hESC_naive	ChIP-STARR-seq	Barakat2018
chr1	36534385	36534885	hESC_naive	ChIP-STARR-seq	Barakat2018
chr1	36534886	36535386	hESC_naive	ChIP-STARR-seq	Barakat2018
chr1	36730030	36730741	hESC_primed	ChIP-STARR-seq	Barakat2018
chr1	36760949	36761551	HepG2_normal	STARR-seq	ENCODE
chr1	36770285	36770884	hESC_primed	ChIP-STARR-seq	Barakat2018
chr1	36773648	36774552	A549_normal,HCT116_normal,SH-SY5Y_normal	STARR-seq	ENCODE
chr1	36865049	36865751	SH-SY5Y_normal	STARR-seq	ENCODE
chr1	36924175	36924675	hESC_naive	ChIP-STARR-seq	Barakat2018
chr1	37034644	37035205	hESC_naive	ChIP-STARR-seq	Barakat2018
chr1	37035206	37035766	hESC_naive	ChIP-STARR-seq	Barakat2018
chr1	37038012	37038572	hESC_primed	ChIP-STARR-seq	Barakat2018
chr1	37100149	37101051	A549_normal,HepG2_normal,MCF-7_normal,SH-SY5Y_normal	STARR-seq	ENCODE
chr1	37274064	37274958	hESC_primed	ChIP-STARR-seq	Barakat2018
chr1	37313133	37313652	hESC_primed	ChIP-STARR-seq	Barakat2018
chr1	37317687	37318261	hESC_primed	ChIP-STARR-seq	Barakat2018
chr1	37410629	37411129	hESC_primed	ChIP-STARR-seq	Barakat2018
chr1	37451380	37456024	A549_CORT108297,A549_CpdA,A549_DMSO,A549_GW870086,A549_RU486,A549_ZK216348,A549_normal,Hela_inhibitor,Hela_no-inhibitor	STARR-seq	ENCODE,Muerdter2018
chr1	37461001	37462549	A549_dexamethasone	STARR-seq	ENCODE
chr1	37475540	37482364	A549_AZD2906,A549_AZD9567,A549_CORT108297,A549_CpdA,A549_DMSO,A549_GW870086,A549_Hydrocortisone,A549_Mapracorat,A549_RU486,A549_ZK216348,A549_dexamethasone,HCT116_normal,Hela_inhibitor,Hela_no-inhibitor,MCF-7_normal	STARR-seq	ENCODE,Muerdter2018
chr1	37494162	37494829	MCF-7_normal	STARR-seq	ENCODE
chr1	37518007	37519791	A549_DMSO,A549_ZK216348	STARR-seq	ENCODE
chr1	37534251	37534951	HCT116_normal,HepG2_normal,MCF-7_normal	STARR-seq	ENCODE
chr1	37576470	37577055	HCT116_normal	STARR-seq	ENCODE
chr1	37633183	37633710	hESC_primed	ChIP-STARR-seq	Barakat2018
chr1	37663143	37663676	hESC_naive	ChIP-STARR-seq	Barakat2018
chr1	37663677	37664209	hESC_primed	ChIP-STARR-seq	Barakat2018
chr1	37666599	37667318	hESC_primed	ChIP-STARR-seq	Barakat2018
chr1	37690246	37690952	A549_normal,MCF-7_normal,SH-SY5Y_normal	STARR-seq	ENCODE
chr1	37807125	37808899	A549_AZD9567,A549_CORT108297,A549_CpdA,A549_DMSO,A549_RU486,A549_ZK216348	STARR-seq	ENCODE
chr1	37865148	37866016	A549_normal,HCT116_normal,MCF-7_normal	STARR-seq	ENCODE
chr1	37930695	37931194	hESC_naive	ChIP-STARR-seq	Barakat2018
chr1	37946749	37947450	A549_normal,SH-SY5Y_normal,hESC_primed	ChIP-STARR-seq,STARR-seq	Barakat2018,ENCODE
chr1	37948611	37949284	hESC_primed	ChIP-STARR-seq	Barakat2018
chr1	37989281	37990765	A549_CORT108297,A549_CpdA,A549_RU486,A549_ZK216348,A549_normal,CEM_IFNa,GM12878_normal,MCF-7_normal,SH-SY5Y_normal	CapSTARR-seq,STARR-seq	ENCODE,This_study
chr1	37999162	38001074	Hela_no-inhibitor,HepG2_normal,K562_normal,SH-SY5Y_normal,hESC_naive,hESC_primed	ChIP-STARR-seq,STARR-seq	Barakat2018,ENCODE,Muerdter2018
chr1	38003524	38004332	hESC_primed	ChIP-STARR-seq	Barakat2018
chr1	38026769	38027321	hESC_primed	ChIP-STARR-seq	Barakat2018
chr1	38027322	38027873	hESC_primed	ChIP-STARR-seq	Barakat2018
chr1	38047829	38048371	A549_normal	STARR-seq	ENCODE
chr1	38071337	38071836	hESC_primed	ChIP-STARR-seq	Barakat2018
chr1	38082549	38083174	SH-SY5Y_normal	STARR-seq	ENCODE
chr1	38113973	38114838	hESC_primed	ChIP-STARR-seq	Barakat2018
chr1	38117669	38118211	hESC_naive	ChIP-STARR-seq	Barakat2018
chr1	38123247	38123950	MCF-7_normal	STARR-seq	ENCODE
chr1	38140117	38141030	hESC_primed	ChIP-STARR-seq	Barakat2018
chr1	38171096	38171653	HepG2_normal	STARR-seq	ENCODE
chr1	38205512	38206012	hESC_naive	ChIP-STARR-seq	Barakat2018
chr1	38238874	38239404	hESC_naive	ChIP-STARR-seq	Barakat2018
chr1	38257950	38258653	A549_normal	STARR-seq	ENCODE
chr1	38425253	38426196	hESC_primed	ChIP-STARR-seq	Barakat2018
chr1	38484244	38485004	hESC_primed	ChIP-STARR-seq	Barakat2018
chr1	38485005	38485765	hESC_primed	ChIP-STARR-seq	Barakat2018
chr1	38526930	38528211	Hela_no-inhibitor,MCF-7_normal	STARR-seq	ENCODE,Muerdter2018
chr1	38530327	38530969	hESC_primed	ChIP-STARR-seq	Barakat2018
chr1	38599863	38600478	hESC_primed	ChIP-STARR-seq	Barakat2018
chr1	38600479	38601094	hESC_primed	ChIP-STARR-seq	Barakat2018
chr1	38690751	38691251	SH-SY5Y_normal	STARR-seq	ENCODE
chr1	38746874	38747457	hESC_primed	ChIP-STARR-seq	Barakat2018
chr1	38785454	38786735	Hela_no-inhibitor,K562_normal	STARR-seq	ENCODE,Muerdter2018
chr1	38788205	38788770	hESC_primed	ChIP-STARR-seq	Barakat2018
chr1	38856332	38857613	Hela_inhibitor	STARR-seq	Muerdter2018
chr1	38859773	38860023	Hela_normal,K562_IFNa,K562_normal	CapSTARR-seq	Dao2017,Santiago2021
chr1	38872382	38872904	hESC_primed	ChIP-STARR-seq	Barakat2018
chr1	38953332	38953911	hESC_naive	ChIP-STARR-seq	Barakat2018
chr1	38990398	38991293	CEM_IFNa,K562_IFNa,K562_normal,hESC_naive	CapSTARR-seq,ChIP-STARR-seq	Barakat2018,Dao2017,Santiago2021,This_study
chr1	39004350	39005051	A549_normal,SH-SY5Y_normal	STARR-seq	ENCODE
chr1	39014381	39014880	hESC_naive	ChIP-STARR-seq	Barakat2018
chr1	39017165	39017873	hESC_primed	ChIP-STARR-seq	Barakat2018
chr1	39021817	39022317	SH-SY5Y_normal	STARR-seq	ENCODE
chr1	39075761	39077135	A549_GW870086,A549_dexamethasone	STARR-seq	ENCODE
chr1	39102638	39103919	Hela_no-inhibitor,hESC_naive	ChIP-STARR-seq,STARR-seq	Barakat2018,Muerdter2018
chr1	39140150	39140974	hESC_naive	ChIP-STARR-seq	Barakat2018
chr1	39140975	39141798	hESC_naive	ChIP-STARR-seq	Barakat2018
chr1	39141883	39142622	hESC_primed	ChIP-STARR-seq	Barakat2018
chr1	39171793	39172319	hESC_primed	ChIP-STARR-seq	Barakat2018
chr1	39178445	39179228	A549_normal,HCT116_normal	STARR-seq	ENCODE
chr1	39183545	39184609	HCT116_normal,HepG2_normal,hESC_primed	ChIP-STARR-seq,STARR-seq	Barakat2018,ENCODE
chr1	39192018	39192567	A549_normal,HCT116_normal,HepG2_normal	STARR-seq	ENCODE
chr1	39213801	39214519	hESC_primed	ChIP-STARR-seq	Barakat2018
chr1	39291886	39293167	Hela_inhibitor	STARR-seq	Muerdter2018
chr1	39346749	39347453	A549_normal,SH-SY5Y_normal	STARR-seq	ENCODE
chr1	39391844	39392551	SH-SY5Y_normal	STARR-seq	ENCODE
chr1	39442209	39443490	Hela_inhibitor,Hela_no-inhibitor	STARR-seq	Muerdter2018
chr1	39472630	39473911	Hela_inhibitor,Hela_no-inhibitor	STARR-seq	Muerdter2018
chr1	39491445	39491695	GM12878_normal	CapSTARR-seq	This_study
chr1	39514740	39516763	A549_AZD2906,A549_AZD9567,A549_GW870086,A549_Hydrocortisone,A549_Mapracorat,A549_dexamethasone	STARR-seq	ENCODE
chr1	39540265	39541546	A549_normal,Hela_inhibitor	STARR-seq	ENCODE,Muerdter2018
chr1	39559449	39560049	SH-SY5Y_normal	STARR-seq	ENCODE
chr1	39576799	39577049	K562_IFNa	CapSTARR-seq	Santiago2021
chr1	39611248	39611850	A549_normal,SH-SY5Y_normal	STARR-seq	ENCODE
chr1	39624841	39626706	A549_GW870086,A549_Hydrocortisone	STARR-seq	ENCODE
chr1	39691812	39692402	hESC_primed	ChIP-STARR-seq	Barakat2018
chr1	39700816	39701468	hESC_naive	ChIP-STARR-seq	Barakat2018
chr1	39710502	39711259	hESC_naive	ChIP-STARR-seq	Barakat2018
chr1	39711879	39712574	hESC_naive	ChIP-STARR-seq	Barakat2018
chr1	39769402	39771460	A549_AZD2906,A549_AZD9567,A549_GW870086,A549_Hydrocortisone,A549_Mapracorat,A549_dexamethasone	STARR-seq	ENCODE
chr1	39777936	39779611	A549_CORT108297,Hela_inhibitor,Hela_no-inhibitor,hESC_primed	ChIP-STARR-seq,STARR-seq	Barakat2018,ENCODE,Muerdter2018
chr1	39799493	39800455	HepG2_normal,hESC_primed	ChIP-STARR-seq,STARR-seq	Barakat2018,ENCODE
chr1	39816743	39817738	hESC_naive	ChIP-STARR-seq	Barakat2018
chr1	39883455	39883705	Hela_normal	CapSTARR-seq	Dao2017
chr1	39898199	39898770	hESC_naive	ChIP-STARR-seq	Barakat2018
chr1	39906859	39908140	Hela_inhibitor	STARR-seq	Muerdter2018
chr1	39944240	39944762	hESC_primed	ChIP-STARR-seq	Barakat2018
chr1	39959730	39960938	A549_GW870086	STARR-seq	ENCODE
chr1	39976634	39977350	A549_normal,MCF-7_normal,SH-SY5Y_normal	STARR-seq	ENCODE
chr1	39980373	39981226	hESC_primed	ChIP-STARR-seq	Barakat2018
chr1	40024097	40025378	Hela_inhibitor	STARR-seq	Muerdter2018
chr1	40039391	40041450	A549_AZD2906,A549_AZD9567,A549_CORT108297,A549_CpdA,A549_DMSO,A549_GW870086,A549_Hydrocortisone,A549_Mapracorat,A549_RU486,A549_ZK216348,A549_dexamethasone	STARR-seq	ENCODE
chr1	40058908	40059669	hESC_naive	ChIP-STARR-seq	Barakat2018
chr1	40066629	40067910	Hela_no-inhibitor	STARR-seq	Muerdter2018
chr1	40070282	40071563	Hela_inhibitor,Hela_no-inhibitor	STARR-seq	Muerdter2018
chr1	40076839	40077450	K562_normal	STARR-seq	ENCODE
chr1	40107436	40108000	MCF-7_normal	STARR-seq	ENCODE
chr1	40132885	40133384	hESC_primed	ChIP-STARR-seq	Barakat2018
chr1	40257252	40258175	MCF-7_normal,SH-SY5Y_normal	STARR-seq	ENCODE
chr1	40267208	40268489	Hela_inhibitor	STARR-seq	Muerdter2018
chr1	40300376	40304515	A549_AZD2906,A549_GW870086,A549_Hydrocortisone,A549_Mapracorat,A549_ZK216348,A549_dexamethasone	STARR-seq	ENCODE
chr1	40316144	40316780	hESC_naive	ChIP-STARR-seq	Barakat2018
chr1	40373985	40374484	hESC_primed	ChIP-STARR-seq	Barakat2018
chr1	40450363	40451677	HCT116_normal,Hela_inhibitor,Hela_no-inhibitor	STARR-seq	ENCODE,Muerdter2018
chr1	40477429	40477679	Hela_normal	CapSTARR-seq	Dao2017
chr1	40531149	40531851	MCF-7_normal,SH-SY5Y_normal	STARR-seq	ENCODE
chr1	40538938	40540219	Hela_no-inhibitor	STARR-seq	Muerdter2018
chr1	40557949	40558662	SH-SY5Y_normal	STARR-seq	ENCODE
chr1	40663293	40663950	hESC_naive	ChIP-STARR-seq	Barakat2018
chr1	40691019	40692540	A549_CpdA,K562_IFNa,K562_normal,MCF-7_normal	CapSTARR-seq,STARR-seq	Dao2017,ENCODE,Santiago2021
chr1	40769647	40770252	A549_normal	STARR-seq	ENCODE
chr1	40780617	40781898	Hela_no-inhibitor	STARR-seq	Muerdter2018
chr1	40783811	40784061	K562_IFNa,RPMI_normal	CapSTARR-seq	Santiago2021,This_study
chr1	40787915	40788414	hESC_primed	ChIP-STARR-seq	Barakat2018
chr1	40820757	40821258	hESC_primed	ChIP-STARR-seq	Barakat2018
chr1	40839933	40840550	A549_normal	STARR-seq	ENCODE
chr1	40852670	40853951	Hela_inhibitor	STARR-seq	Muerdter2018
chr1	40875158	40876542	Hela_inhibitor,Hela_no-inhibitor,HepG2_normal	STARR-seq	ENCODE,Muerdter2018
chr1	40877180	40878461	Hela_inhibitor	STARR-seq	Muerdter2018
chr1	40881407	40881906	hESC_naive	ChIP-STARR-seq	Barakat2018
chr1	40883819	40884320	hESC_primed	ChIP-STARR-seq	Barakat2018
chr1	40897657	40899628	Hela_inhibitor,Hela_no-inhibitor	STARR-seq	Muerdter2018
chr1	40944831	40945330	hESC_primed	ChIP-STARR-seq	Barakat2018
chr1	40976790	40977347	A549_normal	STARR-seq	ENCODE
chr1	41006478	41008365	A549_CORT108297,A549_CpdA,A549_DMSO,A549_GW870086,A549_RU486,A549_ZK216348,A549_normal,SH-SY5Y_normal	STARR-seq	ENCODE
chr1	41222437	41223048	MCF-7_normal	STARR-seq	ENCODE
chr1	41387070	41388050	hESC_naive	ChIP-STARR-seq	Barakat2018
chr1	41394933	41395502	hESC_naive	ChIP-STARR-seq	Barakat2018
chr1	41412627	41413151	A549_normal	STARR-seq	ENCODE
chr1	41423884	41424441	hESC_naive	ChIP-STARR-seq	Barakat2018
chr1	41428340	41429251	A549_normal	STARR-seq	ENCODE
chr1	41433437	41434068	hESC_primed	ChIP-STARR-seq	Barakat2018
chr1	41434167	41434951	hESC_primed	ChIP-STARR-seq	Barakat2018
chr1	41435448	41436050	HepG2_normal	STARR-seq	ENCODE
chr1	41476932	41477638	hESC_primed	ChIP-STARR-seq	Barakat2018
chr1	41481948	41482753	A549_normal,SH-SY5Y_normal	STARR-seq	ENCODE
chr1	41485351	41487077	Hela_inhibitor,Hela_no-inhibitor	STARR-seq	Muerdter2018
chr1	41490745	41505504	A549_AZD2906,A549_AZD9567,A549_GW870086,A549_Hydrocortisone,A549_Mapracorat,A549_ZK216348,A549_dexamethasone,hESC_primed	ChIP-STARR-seq,STARR-seq	Barakat2018,ENCODE
chr1	41521344	41521938	hESC_primed	ChIP-STARR-seq	Barakat2018
chr1	41665149	41665752	A549_normal,MCF-7_normal	STARR-seq	ENCODE
chr1	41670825	41671415	hESC_primed	ChIP-STARR-seq	Barakat2018
chr1	41690546	41691046	hESC_primed	ChIP-STARR-seq	Barakat2018
chr1	41738336	41739762	A549_normal,Hela_inhibitor,Hela_no-inhibitor,MCF-7_normal	STARR-seq	ENCODE,Muerdter2018
chr1	41811956	41813237	Hela_inhibitor	STARR-seq	Muerdter2018
chr1	41847487	41848768	Hela_inhibitor	STARR-seq	Muerdter2018
chr1	41869940	41870553	SH-SY5Y_normal	STARR-seq	ENCODE
chr1	41901706	41902987	Hela_no-inhibitor	STARR-seq	Muerdter2018
chr1	41963848	41964393	HepG2_normal	STARR-seq	ENCODE
chr1	42080671	42081569	hESC_primed	ChIP-STARR-seq	Barakat2018
chr1	42081570	42082468	hESC_primed	ChIP-STARR-seq	Barakat2018
chr1	42151033	42152314	Hela_inhibitor	STARR-seq	Muerdter2018
chr1	42152920	42155125	A549_dexamethasone	STARR-seq	ENCODE
chr1	42164605	42165569	hESC_naive	ChIP-STARR-seq	Barakat2018
chr1	42173107	42173734	hESC_primed	ChIP-STARR-seq	Barakat2018
chr1	42179554	42180835	Hela_inhibitor	STARR-seq	Muerdter2018
chr1	42249893	42251174	Hela_inhibitor	STARR-seq	Muerdter2018
chr1	42335827	42336077	GM12878_normal	CapSTARR-seq	This_study
chr1	42339951	42340754	MCF-7_normal	STARR-seq	ENCODE
chr1	42399049	42399750	SH-SY5Y_normal	STARR-seq	ENCODE
chr1	42439715	42440251	HepG2_normal	STARR-seq	ENCODE
chr1	42502133	42502953	SH-SY5Y_normal	STARR-seq	ENCODE
chr1	42503149	42503953	K562_normal,MCF-7_normal,SH-SY5Y_normal	STARR-seq	ENCODE
chr1	42512682	42513852	MCF-7_normal,SH-SY5Y_normal	STARR-seq	ENCODE
chr1	42532951	42533568	A549_normal,MCF-7_normal,SH-SY5Y_normal	STARR-seq	ENCODE
chr1	42601556	42602056	MCF-7_normal	STARR-seq	ENCODE
chr1	42681843	42682398	A549_normal,MCF-7_normal	STARR-seq	ENCODE
chr1	42741593	42742195	hESC_primed	ChIP-STARR-seq	Barakat2018
chr1	42784991	42785732	hESC_primed	ChIP-STARR-seq	Barakat2018
chr1	42825377	42825627	K562_IFNa,K562_normal	CapSTARR-seq	Dao2017,Santiago2021
chr1	42937647	42938353	MCF-7_normal	STARR-seq	ENCODE
chr1	42940749	42941551	A549_normal,HCT116_normal,MCF-7_normal,hESC_naive	ChIP-STARR-seq,STARR-seq	Barakat2018,ENCODE
chr1	42953126	42954070	hESC_naive	ChIP-STARR-seq	Barakat2018
chr1	42967047	42967651	A549_normal	STARR-seq	ENCODE
chr1	42980324	42980852	HepG2_normal	STARR-seq	ENCODE
chr1	43008359	43009067	hESC_naive,hESC_primed	ChIP-STARR-seq	Barakat2018
chr1	43009068	43009775	hESC_primed	ChIP-STARR-seq	Barakat2018
chr1	43090956	43091646	hESC_primed	ChIP-STARR-seq	Barakat2018
chr1	43119749	43120751	A549_normal,MCF-7_normal	STARR-seq	ENCODE
chr1	43152079	43153893	A549_AZD2906,A549_AZD9567,A549_CORT108297,A549_CpdA,A549_DMSO,A549_GW870086,A549_Hydrocortisone,A549_Mapracorat,A549_RU486,A549_ZK216348,A549_dexamethasone,A549_normal,HCT116_normal,SH-SY5Y_normal,hESC_primed	ChIP-STARR-seq,STARR-seq	Barakat2018,ENCODE
chr1	43177622	43178123	hESC_primed	ChIP-STARR-seq	Barakat2018
chr1	43185971	43186471	hESC_primed	ChIP-STARR-seq	Barakat2018
chr1	43206264	43208174	A549_CORT108297,A549_CpdA,A549_GW870086,A549_Mapracorat,A549_ZK216348,A549_normal,Hela_inhibitor,Hela_no-inhibitor,MCF-7_normal	STARR-seq	ENCODE,Muerdter2018
chr1	43231957	43233238	Hela_no-inhibitor	STARR-seq	Muerdter2018
chr1	43241211	43242396	A549_dexamethasone	STARR-seq	ENCODE
chr1	43348200	43349171	hESC_naive	ChIP-STARR-seq	Barakat2018
chr1	43349172	43350142	hESC_primed	ChIP-STARR-seq	Barakat2018
chr1	43357750	43358258	hESC_naive	ChIP-STARR-seq	Barakat2018
chr1	43358769	43359277	hESC_naive	ChIP-STARR-seq	Barakat2018
chr1	43367453	43368187	hESC_primed	ChIP-STARR-seq	Barakat2018
chr1	43372949	43373650	HCT116_normal,HepG2_normal	STARR-seq	ENCODE
chr1	43427001	43428282	Hela_no-inhibitor	STARR-seq	Muerdter2018
chr1	43450933	43451820	hESC_primed	ChIP-STARR-seq	Barakat2018
chr1	43451821	43452707	hESC_primed	ChIP-STARR-seq	Barakat2018
chr1	43472029	43473335	A549_normal,HCT116_normal,Hela_inhibitor,Hela_no-inhibitor,HepG2_normal	STARR-seq	ENCODE,Muerdter2018
chr1	43475516	43476797	A549_normal,HCT116_normal,Hela_inhibitor,Hela_no-inhibitor,HepG2_normal	STARR-seq	ENCODE,Muerdter2018
chr1	43521270	43521770	hESC_primed	ChIP-STARR-seq	Barakat2018
chr1	43526177	43526838	A549_normal,HCT116_normal	STARR-seq	ENCODE
chr1	43560666	43561243	hESC_primed	ChIP-STARR-seq	Barakat2018
chr1	43582073	43582573	A549_normal	STARR-seq	ENCODE
chr1	43598264	43598765	hESC_primed	ChIP-STARR-seq	Barakat2018
chr1	43659782	43660458	hESC_naive,hESC_primed	ChIP-STARR-seq	Barakat2018
chr1	43660459	43661134	hESC_naive,hESC_primed	ChIP-STARR-seq	Barakat2018
chr1	43707332	43707582	K562_IFNa	CapSTARR-seq	Santiago2021
chr1	43766889	43767424	hESC_primed	ChIP-STARR-seq	Barakat2018
chr1	43783449	43784159	MCF-7_normal	STARR-seq	ENCODE
chr1	43803243	43804524	Hela_inhibitor	STARR-seq	Muerdter2018
chr1	43819220	43819826	K562_normal	STARR-seq	ENCODE
chr1	43821749	43822466	A549_normal,HCT116_normal,MCF-7_normal	STARR-seq	ENCODE
chr1	43830750	43831362	MCF-7_normal	STARR-seq	ENCODE
chr1	43834167	43834934	hESC_primed	ChIP-STARR-seq	Barakat2018
chr1	43834935	43835702	hESC_primed	ChIP-STARR-seq	Barakat2018
chr1	43870959	43871459	hESC_primed	ChIP-STARR-seq	Barakat2018
chr1	43875768	43877049	Hela_inhibitor	STARR-seq	Muerdter2018
chr1	43899683	43900541	hESC_primed	ChIP-STARR-seq	Barakat2018
chr1	43913717	43914532	hESC_naive	ChIP-STARR-seq	Barakat2018
chr1	43929349	43930150	A549_normal,HCT116_normal,MCF-7_normal	STARR-seq	ENCODE
chr1	43970806	43971352	hESC_primed	ChIP-STARR-seq	Barakat2018
chr1	43971353	43972854	A549_normal,Hela_no-inhibitor,hESC_primed	ChIP-STARR-seq,STARR-seq	Barakat2018,ENCODE,Muerdter2018
chr1	43974113	43974946	hESC_naive	ChIP-STARR-seq	Barakat2018
chr1	43974947	43975779	hESC_naive	ChIP-STARR-seq	Barakat2018
chr1	43977912	43978503	hESC_primed	ChIP-STARR-seq	Barakat2018
chr1	43989368	43991012	Hela_inhibitor,Hela_no-inhibitor	STARR-seq	Muerdter2018
chr1	44028837	44029396	hESC_naive	ChIP-STARR-seq	Barakat2018
chr1	44100932	44102213	Hela_inhibitor	STARR-seq	Muerdter2018
chr1	44213051	44213670	A549_normal,MCF-7_normal,SH-SY5Y_normal	STARR-seq	ENCODE
chr1	44214315	44214816	hESC_naive	ChIP-STARR-seq	Barakat2018
chr1	44214817	44215316	hESC_naive	ChIP-STARR-seq	Barakat2018
chr1	44237755	44241344	A549_AZD2906,A549_Hydrocortisone,A549_Mapracorat,A549_dexamethasone,hESC_naive	ChIP-STARR-seq,STARR-seq	Barakat2018,ENCODE
chr1	44249035	44249646	hESC_primed	ChIP-STARR-seq	Barakat2018
chr1	44339661	44340162	hESC_primed	ChIP-STARR-seq	Barakat2018
chr1	44368424	44368956	hESC_primed	ChIP-STARR-seq	Barakat2018
chr1	44390238	44390761	A549_normal	STARR-seq	ENCODE
chr1	44408437	44409113	hESC_primed	ChIP-STARR-seq	Barakat2018
chr1	44485446	44485962	K562_normal	STARR-seq	ENCODE
chr1	44522788	44523645	hESC_primed	ChIP-STARR-seq	Barakat2018
chr1	44541789	44542596	hESC_naive	ChIP-STARR-seq	Barakat2018
chr1	44545710	44546236	hESC_naive	ChIP-STARR-seq	Barakat2018
chr1	44650284	44650865	hESC_naive	ChIP-STARR-seq	Barakat2018
chr1	44673925	44674426	hESC_naive	ChIP-STARR-seq	Barakat2018
chr1	44791671	44792362	hESC_naive	ChIP-STARR-seq	Barakat2018
chr1	44799051	44801045	A549_AZD9567,A549_CORT108297,A549_CpdA,A549_DMSO,A549_GW870086,A549_Mapracorat,A549_RU486,A549_ZK216348,GM12878_normal,hESC_primed	CapSTARR-seq,ChIP-STARR-seq,STARR-seq	Barakat2018,ENCODE,This_study
chr1	44801194	44802475	Hela_inhibitor	STARR-seq	Muerdter2018
chr1	44806522	44810609	A549_AZD2906,A549_AZD9567,A549_CORT108297,A549_CpdA,A549_DMSO,A549_GW870086,A549_Hydrocortisone,A549_Mapracorat,A549_RU486,A549_ZK216348,A549_dexamethasone,A549_normal,HCT116_normal,Hela_no-inhibitor,HepG2_normal,K562_normal,MCF-7_normal,hESC_primed	ChIP-STARR-seq,STARR-seq	Barakat2018,ENCODE,Muerdter2018
chr1	44819099	44819755	hESC_primed	ChIP-STARR-seq	Barakat2018
chr1	44819756	44820412	hESC_primed	ChIP-STARR-seq	Barakat2018
chr1	44835914	44836414	hESC_naive	ChIP-STARR-seq	Barakat2018
chr1	44986597	44987178	hESC_naive	ChIP-STARR-seq	Barakat2018
chr1	45011846	45012451	MCF-7_normal,SH-SY5Y_normal	STARR-seq	ENCODE
chr1	45013761	45014297	hESC_naive	ChIP-STARR-seq	Barakat2018
chr1	45179337	45181151	A549_AZD2906,A549_AZD9567,A549_CORT108297,A549_GW870086,A549_Hydrocortisone,A549_Mapracorat,A549_ZK216348,A549_dexamethasone,A549_normal	STARR-seq	ENCODE
chr1	45223301	45223941	hESC_naive	ChIP-STARR-seq	Barakat2018
chr1	45266243	45266848	HepG2_normal	STARR-seq	ENCODE
chr1	45275033	45275549	SH-SY5Y_normal	STARR-seq	ENCODE
chr1	45297449	45298150	HepG2_normal	STARR-seq	ENCODE
chr1	45329455	45330389	hESC_naive	ChIP-STARR-seq	Barakat2018
chr1	45340829	45341495	hESC_naive	ChIP-STARR-seq	Barakat2018
chr1	45360465	45360964	hESC_naive	ChIP-STARR-seq	Barakat2018
chr1	45390564	45391064	hESC_primed	ChIP-STARR-seq	Barakat2018
chr1	45521421	45522932	A549_CORT108297,A549_CpdA,A549_DMSO,A549_RU486,A549_ZK216348,K562_IFNa	CapSTARR-seq,STARR-seq	ENCODE,Santiago2021
chr1	45687749	45688552	MCF-7_normal,SH-SY5Y_normal	STARR-seq	ENCODE
chr1	45802548	45803250	MCF-7_normal	STARR-seq	ENCODE
chr1	45803412	45803662	K562_IFNa	CapSTARR-seq	Santiago2021
chr1	45838827	45839328	hESC_primed	ChIP-STARR-seq	Barakat2018
chr1	45871948	45872650	MCF-7_normal	STARR-seq	ENCODE
chr1	45892343	45892950	HCT116_normal	STARR-seq	ENCODE
chr1	45927196	45927889	hESC_primed	ChIP-STARR-seq	Barakat2018
chr1	45940987	45941488	hESC_naive	ChIP-STARR-seq	Barakat2018
chr1	45941489	45941988	hESC_naive	ChIP-STARR-seq	Barakat2018
chr1	45957249	45957953	SH-SY5Y_normal	STARR-seq	ENCODE
chr1	46036963	46037464	hESC_primed	ChIP-STARR-seq	Barakat2018
chr1	46043046	46043890	hESC_naive,hESC_primed	ChIP-STARR-seq	Barakat2018
chr1	46043891	46044734	hESC_naive,hESC_primed	ChIP-STARR-seq	Barakat2018
chr1	46062148	46063429	Hela_no-inhibitor,MCF-7_normal	STARR-seq	ENCODE,Muerdter2018
chr1	46128137	46128850	MCF-7_normal	STARR-seq	ENCODE
chr1	46176445	46176695	CEM_IFNa,CEM_NS	CapSTARR-seq	This_study
chr1	46183049	46183601	A549_normal,HCT116_normal	STARR-seq	ENCODE
chr1	46198399	46198649	K562_IFNa,RPMI_normal	CapSTARR-seq	Santiago2021,This_study
chr1	46218155	46218656	hESC_primed	ChIP-STARR-seq	Barakat2018
chr1	46285284	46285908	hESC_primed	ChIP-STARR-seq	Barakat2018
chr1	46298585	46299086	hESC_primed	ChIP-STARR-seq	Barakat2018
chr1	46357047	46357656	SH-SY5Y_normal	STARR-seq	ENCODE
chr1	46416982	46417548	MCF-7_normal	STARR-seq	ENCODE
chr1	46522220	46523171	hESC_naive	ChIP-STARR-seq	Barakat2018
chr1	46524123	46525073	hESC_naive	ChIP-STARR-seq	Barakat2018
chr1	46525074	46526023	hESC_naive	ChIP-STARR-seq	Barakat2018
chr1	46547833	46548333	hESC_primed	ChIP-STARR-seq	Barakat2018
chr1	46555867	46556368	hESC_primed	ChIP-STARR-seq	Barakat2018
chr1	46556369	46556868	hESC_naive	ChIP-STARR-seq	Barakat2018
chr1	46611617	46612253	MCF-7_normal	STARR-seq	ENCODE
chr1	46623879	46625471	Hela_inhibitor,Hela_no-inhibitor	STARR-seq	Muerdter2018
chr1	46719014	46719264	GM12878_normal	CapSTARR-seq	This_study
chr1	46728350	46728922	A549_normal,HepG2_normal	STARR-seq	ENCODE
chr1	46768217	46769577	A549_CORT108297,Hela_inhibitor,Hela_no-inhibitor	STARR-seq	ENCODE,Muerdter2018
chr1	46805506	46808018	A549_AZD2906,A549_AZD9567,A549_Hydrocortisone,A549_Mapracorat,A549_dexamethasone	STARR-seq	ENCODE
chr1	46857698	46858251	A549_normal,MCF-7_normal	STARR-seq	ENCODE
chr1	46909578	46910859	Hela_inhibitor	STARR-seq	Muerdter2018
chr1	46996690	46997190	HCT116_normal	STARR-seq	ENCODE
chr1	47006249	47007052	A549_normal,HCT116_normal,MCF-7_normal	STARR-seq	ENCODE
chr1	47104114	47104834	hESC_primed	ChIP-STARR-seq	Barakat2018
chr1	47107241	47108554	A549_normal,Hela_inhibitor,Hela_no-inhibitor,MCF-7_normal	STARR-seq	ENCODE,Muerdter2018
chr1	47113009	47113551	hESC_primed	ChIP-STARR-seq	Barakat2018
chr1	47191412	47192050	A549_normal	STARR-seq	ENCODE
chr1	47208120	47208706	hESC_primed	ChIP-STARR-seq	Barakat2018
chr1	47228331	47229292	hESC_primed	ChIP-STARR-seq	Barakat2018
chr1	47232285	47232535	K562_IFNa,K562_normal	CapSTARR-seq	Dao2017,Santiago2021
chr1	47333729	47334532	hESC_primed	ChIP-STARR-seq	Barakat2018
chr1	47434126	47434641	hESC_primed	ChIP-STARR-seq	Barakat2018
chr1	47512205	47513514	Hela_inhibitor,Hela_no-inhibitor	STARR-seq	Muerdter2018
chr1	47569649	47570260	A549_normal,MCF-7_normal	STARR-seq	ENCODE
chr1	47590486	47591026	hESC_primed	ChIP-STARR-seq	Barakat2018
chr1	47643089	47643644	hESC_naive	ChIP-STARR-seq	Barakat2018
chr1	47671235	47671746	HepG2_normal	STARR-seq	ENCODE
chr1	47710810	47711310	hESC_naive	ChIP-STARR-seq	Barakat2018
chr1	47732347	47733054	A549_normal,HepG2_normal	STARR-seq	ENCODE
chr1	47750884	47751384	SH-SY5Y_normal	STARR-seq	ENCODE
chr1	47757769	47759660	A549_AZD9567,A549_CORT108297,A549_CpdA,A549_DMSO,A549_GW870086,A549_Hydrocortisone,A549_Mapracorat,A549_RU486,A549_ZK216348,A549_dexamethasone,A549_normal,Hela_inhibitor,Hela_no-inhibitor	STARR-seq	ENCODE,Muerdter2018
chr1	47764244	47764859	A549_normal	STARR-seq	ENCODE
chr1	47894315	47895885	A549_GW870086,A549_dexamethasone,MCF-7_normal	STARR-seq	ENCODE
chr1	47897080	47897580	hESC_primed	ChIP-STARR-seq	Barakat2018
chr1	47898083	47898608	hESC_naive	ChIP-STARR-seq	Barakat2018
chr1	48005414	48005964	hESC_naive	ChIP-STARR-seq	Barakat2018
chr1	48026148	48026766	A549_normal,K562_normal	STARR-seq	ENCODE
chr1	48046487	48050558	A549_AZD2906,A549_AZD9567,A549_Hydrocortisone,A549_Mapracorat,A549_dexamethasone	STARR-seq	ENCODE
chr1	48061041	48061585	hESC_primed	ChIP-STARR-seq	Barakat2018
chr1	48201522	48202803	Hela_inhibitor	STARR-seq	Muerdter2018
chr1	48208855	48209534	hESC_naive	ChIP-STARR-seq	Barakat2018
chr1	48442036	48442723	hESC_naive	ChIP-STARR-seq	Barakat2018
chr1	48555049	48555695	A549_normal	STARR-seq	ENCODE
chr1	48645232	48645874	hESC_naive,hESC_primed	ChIP-STARR-seq	Barakat2018
chr1	48645875	48646517	hESC_naive	ChIP-STARR-seq	Barakat2018
chr1	48784408	48785689	Hela_inhibitor	STARR-seq	Muerdter2018
chr1	48892253	48892945	hESC_naive	ChIP-STARR-seq	Barakat2018
chr1	48970060	48970560	HepG2_normal	STARR-seq	ENCODE
chr1	49005748	49006341	hESC_naive	ChIP-STARR-seq	Barakat2018
chr1	49045029	49046310	Hela_inhibitor	STARR-seq	Muerdter2018
chr1	49864440	49864991	A549_normal	STARR-seq	ENCODE
chr1	49880446	49881152	MCF-7_normal	STARR-seq	ENCODE
chr1	49934736	49935653	A549_normal,MCF-7_normal	STARR-seq	ENCODE
chr1	50139151	50139651	SH-SY5Y_normal	STARR-seq	ENCODE
chr1	50246845	50247474	HepG2_normal	STARR-seq	ENCODE
chr1	50266250	50266959	A549_normal,SH-SY5Y_normal	STARR-seq	ENCODE
chr1	50418103	50419053	hESC_primed	ChIP-STARR-seq	Barakat2018
chr1	50419054	50420003	hESC_primed	ChIP-STARR-seq	Barakat2018
chr1	50427444	50428436	hESC_naive	ChIP-STARR-seq	Barakat2018
chr1	50451506	50452875	Hela_inhibitor,Hela_no-inhibitor	STARR-seq	Muerdter2018
chr1	50603448	50604062	A549_normal,HepG2_normal,SH-SY5Y_normal	STARR-seq	ENCODE
chr1	50658369	50658886	hESC_naive	ChIP-STARR-seq	Barakat2018
chr1	50699580	50700245	hESC_naive,hESC_primed	ChIP-STARR-seq	Barakat2018
chr1	50700246	50700910	hESC_naive,hESC_primed	ChIP-STARR-seq	Barakat2018
chr1	50910132	50910950	HepG2_normal,MCF-7_normal,SH-SY5Y_normal,hESC_primed	ChIP-STARR-seq,STARR-seq	Barakat2018,ENCODE
chr1	50917351	50917856	MCF-7_normal	STARR-seq	ENCODE
chr1	50939812	50941093	Hela_inhibitor	STARR-seq	Muerdter2018
chr1	50952653	50953227	hESC_naive	ChIP-STARR-seq	Barakat2018
chr1	51032784	51033284	MCF-7_normal	STARR-seq	ENCODE
chr1	51071674	51072174	hESC_primed	ChIP-STARR-seq	Barakat2018
chr1	51072175	51072675	hESC_primed	ChIP-STARR-seq	Barakat2018
chr1	51078211	51078754	MCF-7_normal	STARR-seq	ENCODE
chr1	51185493	51185994	hESC_naive	ChIP-STARR-seq	Barakat2018
chr1	51185995	51186494	hESC_naive	ChIP-STARR-seq	Barakat2018
chr1	51311567	51312068	hESC_primed	ChIP-STARR-seq	Barakat2018
chr1	51312069	51312568	hESC_primed	ChIP-STARR-seq	Barakat2018
chr1	51312957	51313772	hESC_primed	ChIP-STARR-seq	Barakat2018
chr1	51350806	51351354	A549_normal	STARR-seq	ENCODE
chr1	51422071	51422321	Hela_normal,K562_IFNa,K562_normal	CapSTARR-seq	Dao2017,Santiago2021
chr1	51463044	51464325	Hela_inhibitor	STARR-seq	Muerdter2018
chr1	51518521	51519449	hESC_primed	ChIP-STARR-seq	Barakat2018
chr1	51557894	51559175	Hela_inhibitor	STARR-seq	Muerdter2018
chr1	51569549	51570250	MCF-7_normal	STARR-seq	ENCODE
chr1	51622396	51622997	K562_normal	STARR-seq	ENCODE
chr1	51784749	51785352	A549_normal	STARR-seq	ENCODE
chr1	51829012	51829512	SH-SY5Y_normal	STARR-seq	ENCODE
chr1	51878747	51879650	A549_normal,MCF-7_normal,SH-SY5Y_normal	STARR-seq	ENCODE
chr1	51897173	51898464	Hela_inhibitor,Hela_no-inhibitor	STARR-seq	Muerdter2018
chr1	52009645	52010346	MCF-7_normal,SH-SY5Y_normal	STARR-seq	ENCODE
chr1	52055785	52056498	hESC_naive	ChIP-STARR-seq	Barakat2018
chr1	52181871	52182840	hESC_naive,hESC_primed	ChIP-STARR-seq	Barakat2018
chr1	52225949	52226550	MCF-7_normal	STARR-seq	ENCODE
chr1	52444349	52444996	SH-SY5Y_normal	STARR-seq	ENCODE
chr1	52497875	52498394	hESC_primed	ChIP-STARR-seq	Barakat2018
chr1	52498395	52498914	hESC_primed	ChIP-STARR-seq	Barakat2018
chr1	52606442	52607131	SH-SY5Y_normal	STARR-seq	ENCODE
chr1	52636521	52638487	A549_AZD2906,A549_AZD9567,A549_GW870086,A549_Hydrocortisone,A549_Mapracorat,A549_ZK216348,A549_dexamethasone	STARR-seq	ENCODE
chr1	52659245	52659802	HCT116_normal	STARR-seq	ENCODE
chr1	52726258	52726508	CEM_IFNa	CapSTARR-seq	This_study
chr1	52835777	52836458	hESC_primed	ChIP-STARR-seq	Barakat2018
chr1	52836459	52837140	hESC_naive,hESC_primed	ChIP-STARR-seq	Barakat2018
chr1	52843341	52843934	hESC_primed	ChIP-STARR-seq	Barakat2018
chr1	52869188	52870072	hESC_naive	ChIP-STARR-seq	Barakat2018
chr1	52905069	52905860	hESC_naive	ChIP-STARR-seq	Barakat2018
chr1	52921443	52922125	hESC_naive	ChIP-STARR-seq	Barakat2018
chr1	52927371	52927886	hESC_naive	ChIP-STARR-seq	Barakat2018
chr1	53014549	53015155	MCF-7_normal,SH-SY5Y_normal	STARR-seq	ENCODE
chr1	53094886	53095423	hESC_naive,hESC_primed	ChIP-STARR-seq	Barakat2018
chr1	53105447	53105948	hESC_naive	ChIP-STARR-seq	Barakat2018
chr1	53105949	53106448	hESC_naive	ChIP-STARR-seq	Barakat2018
chr1	53111119	53111843	hESC_primed	ChIP-STARR-seq	Barakat2018
chr1	53115180	53116162	hESC_primed	ChIP-STARR-seq	Barakat2018
chr1	53121920	53122719	hESC_primed	ChIP-STARR-seq	Barakat2018
chr1	53146148	53146701	HCT116_normal	STARR-seq	ENCODE
chr1	53163320	53163858	A549_normal	STARR-seq	ENCODE
chr1	53201147	53201750	A549_normal,SH-SY5Y_normal	STARR-seq	ENCODE
chr1	53294551	53295092	hESC_naive	ChIP-STARR-seq	Barakat2018
chr1	53295093	53295633	hESC_primed	ChIP-STARR-seq	Barakat2018
chr1	53307767	53308584	hESC_primed	ChIP-STARR-seq	Barakat2018
chr1	53309299	53309800	hESC_primed	ChIP-STARR-seq	Barakat2018
chr1	53309801	53310300	hESC_primed	ChIP-STARR-seq	Barakat2018
chr1	53325283	53327313	A549_CORT108297,A549_CpdA,A549_DMSO,A549_RU486,Hela_no-inhibitor,hESC_primed	ChIP-STARR-seq,STARR-seq	Barakat2018,ENCODE,Muerdter2018
chr1	53339557	53340058	hESC_primed	ChIP-STARR-seq	Barakat2018
chr1	53392897	53393397	hESC_primed	ChIP-STARR-seq	Barakat2018
chr1	53393457	53394140	hESC_primed	ChIP-STARR-seq	Barakat2018
chr1	53396603	53397478	hESC_primed	ChIP-STARR-seq	Barakat2018
chr1	53397479	53398353	hESC_naive	ChIP-STARR-seq	Barakat2018
chr1	53408472	53409067	hESC_primed	ChIP-STARR-seq	Barakat2018
chr1	53469164	53469703	hESC_naive	ChIP-STARR-seq	Barakat2018
chr1	53469704	53470241	hESC_naive	ChIP-STARR-seq	Barakat2018
chr1	53503557	53504120	hESC_naive	ChIP-STARR-seq	Barakat2018
chr1	53539394	53540361	hESC_naive	ChIP-STARR-seq	Barakat2018
chr1	53540362	53541329	hESC_naive	ChIP-STARR-seq	Barakat2018
chr1	53542011	53542511	A549_normal	STARR-seq	ENCODE
chr1	53661519	53664235	A549_AZD2906,A549_AZD9567,A549_GW870086,A549_Hydrocortisone,A549_Mapracorat,A549_ZK216348,A549_dexamethasone	STARR-seq	ENCODE
chr1	53684731	53685560	hESC_naive	ChIP-STARR-seq	Barakat2018
chr1	53685561	53686389	hESC_naive	ChIP-STARR-seq	Barakat2018
chr1	53733300	53734676	Hela_inhibitor,Hela_no-inhibitor,K562_normal	CapSTARR-seq,STARR-seq	Dao2017,Muerdter2018
chr1	53770538	53771100	hESC_naive	ChIP-STARR-seq	Barakat2018
chr1	53838429	53839150	SH-SY5Y_normal	STARR-seq	ENCODE
chr1	53956794	53958075	Hela_inhibitor,Hela_no-inhibitor	STARR-seq	Muerdter2018
chr1	53958776	53959482	hESC_naive	ChIP-STARR-seq	Barakat2018
chr1	54016249	54016850	MCF-7_normal	STARR-seq	ENCODE
chr1	54020084	54020585	hESC_primed	ChIP-STARR-seq	Barakat2018
chr1	54052697	54053251	hESC_naive	ChIP-STARR-seq	Barakat2018
chr1	54053252	54053851	SH-SY5Y_normal,hESC_naive	ChIP-STARR-seq,STARR-seq	Barakat2018,ENCODE
chr1	54180763	54181263	hESC_primed	ChIP-STARR-seq	Barakat2018
chr1	54238694	54239194	hESC_naive	ChIP-STARR-seq	Barakat2018
chr1	54248428	54248927	hESC_naive	ChIP-STARR-seq	Barakat2018
chr1	54249823	54250323	A549_normal	STARR-seq	ENCODE
chr1	54250922	54251584	hESC_naive,hESC_primed	ChIP-STARR-seq	Barakat2018
chr1	54251585	54252246	hESC_primed	ChIP-STARR-seq	Barakat2018
chr1	54263086	54264078	hESC_primed	ChIP-STARR-seq	Barakat2018
chr1	54278758	54280039	Hela_no-inhibitor	STARR-seq	Muerdter2018
chr1	54281178	54281985	hESC_primed	ChIP-STARR-seq	Barakat2018
chr1	54325194	54326475	Hela_inhibitor	STARR-seq	Muerdter2018
chr1	54331821	54332358	hESC_primed	ChIP-STARR-seq	Barakat2018
chr1	54335636	54336172	HCT116_normal	STARR-seq	ENCODE
chr1	54337030	54337653	hESC_naive	ChIP-STARR-seq	Barakat2018
chr1	54350425	54350972	hESC_naive	ChIP-STARR-seq	Barakat2018
chr1	54373260	54373809	hESC_naive	ChIP-STARR-seq	Barakat2018
chr1	54376010	54376559	hESC_primed	ChIP-STARR-seq	Barakat2018
chr1	54377111	54377660	hESC_naive	ChIP-STARR-seq	Barakat2018
chr1	54406345	54406595	K562_IFNa,RPMI_normal	CapSTARR-seq	Santiago2021,This_study
chr1	54407449	54407952	SH-SY5Y_normal	STARR-seq	ENCODE
chr1	54464228	54465063	hESC_naive	ChIP-STARR-seq	Barakat2018
chr1	54468124	54468625	hESC_primed	ChIP-STARR-seq	Barakat2018
chr1	54479849	54480435	hESC_primed	ChIP-STARR-seq	Barakat2018
chr1	54541428	54543604	A549_AZD9567,A549_GW870086,A549_Hydrocortisone,A549_dexamethasone	STARR-seq	ENCODE
chr1	54571396	54571919	hESC_primed	ChIP-STARR-seq	Barakat2018
chr1	54571920	54572441	hESC_primed	ChIP-STARR-seq	Barakat2018
chr1	54594306	54595128	hESC_naive	ChIP-STARR-seq	Barakat2018
chr1	54622465	54623746	Hela_inhibitor	STARR-seq	Muerdter2018
chr1	54636960	54637591	hESC_primed	ChIP-STARR-seq	Barakat2018
chr1	54640332	54640845	hESC_primed	ChIP-STARR-seq	Barakat2018
chr1	54698079	54698579	hESC_naive	ChIP-STARR-seq	Barakat2018
chr1	54698580	54699080	hESC_naive	ChIP-STARR-seq	Barakat2018
chr1	54715621	54715871	GM12878_normal	CapSTARR-seq	This_study
chr1	54764283	54764906	GM12878_normal,hESC_primed	CapSTARR-seq,ChIP-STARR-seq	Barakat2018,This_study
chr1	54801126	54801891	hESC_primed	ChIP-STARR-seq	Barakat2018
chr1	54869104	54869604	HepG2_normal	STARR-seq	ENCODE
chr1	54903172	54903729	hESC_primed	ChIP-STARR-seq	Barakat2018
chr1	54997178	54998162	hESC_naive	ChIP-STARR-seq	Barakat2018
chr1	55000614	55001114	hESC_primed	ChIP-STARR-seq	Barakat2018
chr1	55022656	55023282	hESC_naive	ChIP-STARR-seq	Barakat2018
chr1	55028594	55029097	hESC_naive	ChIP-STARR-seq	Barakat2018
chr1	55039275	55039525	CEM_NS	CapSTARR-seq	This_study
chr1	55048982	55049537	hESC_primed	ChIP-STARR-seq	Barakat2018
chr1	55059950	55060550	A549_normal,HCT116_normal,SH-SY5Y_normal	STARR-seq	ENCODE
chr1	55096480	55097761	Hela_inhibitor	STARR-seq	Muerdter2018
chr1	55124247	55124869	A549_normal	STARR-seq	ENCODE
chr1	55147472	55147972	SH-SY5Y_normal	STARR-seq	ENCODE
chr1	55155554	55156054	SH-SY5Y_normal	STARR-seq	ENCODE
chr1	55233323	55233878	HepG2_normal	STARR-seq	ENCODE
chr1	55275406	55276687	Hela_inhibitor	STARR-seq	Muerdter2018
chr1	55286799	55288080	Hela_inhibitor	STARR-seq	Muerdter2018
chr1	55323755	55324287	hESC_naive	ChIP-STARR-seq	Barakat2018
chr1	55333477	55334051	HepG2_normal	STARR-seq	ENCODE
chr1	55334498	55334999	hESC_primed	ChIP-STARR-seq	Barakat2018
chr1	55335000	55335499	hESC_primed	ChIP-STARR-seq	Barakat2018
chr1	55428600	55431539	A549_CORT108297,A549_CpdA,A549_DMSO,A549_Mapracorat,A549_RU486,A549_ZK216348,A549_normal,HCT116_normal,Hela_no-inhibitor,HepG2_normal,MCF-7_normal	STARR-seq	ENCODE,Muerdter2018
chr1	55474049	55474650	K562_normal	STARR-seq	ENCODE
chr1	55572949	55573650	HepG2_normal	STARR-seq	ENCODE
chr1	55580240	55583065	A549_Hydrocortisone,A549_dexamethasone	STARR-seq	ENCODE
chr1	55607311	55607850	K562_normal	STARR-seq	ENCODE
chr1	55622569	55624160	Hela_inhibitor,Hela_no-inhibitor	STARR-seq	Muerdter2018
chr1	55760178	55760703	hESC_primed	ChIP-STARR-seq	Barakat2018
chr1	55812149	55812826	MCF-7_normal	STARR-seq	ENCODE
chr1	55821413	55821930	K562_normal	STARR-seq	ENCODE
chr1	56025749	56026366	A549_normal,MCF-7_normal	STARR-seq	ENCODE
chr1	56079577	56080878	Hela_inhibitor,Hela_no-inhibitor	STARR-seq	Muerdter2018
chr1	56133393	56134674	Hela_inhibitor	STARR-seq	Muerdter2018
chr1	56148379	56148879	SH-SY5Y_normal	STARR-seq	ENCODE
chr1	56331487	56332768	Hela_inhibitor	STARR-seq	Muerdter2018
chr1	56369894	56370420	hESC_primed	ChIP-STARR-seq	Barakat2018
chr1	56414750	56415250	HepG2_normal	STARR-seq	ENCODE
chr1	56435256	56435870	hESC_naive	ChIP-STARR-seq	Barakat2018
chr1	56448025	56449767	Hela_inhibitor,Hela_no-inhibitor	STARR-seq	Muerdter2018
chr1	56452727	56453402	hESC_primed	ChIP-STARR-seq	Barakat2018
chr1	56453403	56454078	hESC_primed	ChIP-STARR-seq	Barakat2018
chr1	56456387	56457668	Hela_inhibitor	STARR-seq	Muerdter2018
chr1	56476507	56478102	A549_AZD2906,A549_GW870086,A549_Hydrocortisone,Hela_no-inhibitor	STARR-seq	ENCODE,Muerdter2018
chr1	56490397	56490896	hESC_primed	ChIP-STARR-seq	Barakat2018
chr1	56502452	56503050	K562_normal	STARR-seq	ENCODE
chr1	56509955	56510685	hESC_naive	ChIP-STARR-seq	Barakat2018
chr1	56535355	56535998	hESC_primed	ChIP-STARR-seq	Barakat2018
chr1	56537197	56537698	hESC_primed	ChIP-STARR-seq	Barakat2018
chr1	56549099	56549674	hESC_primed	ChIP-STARR-seq	Barakat2018
chr1	56576981	56577548	hESC_primed	ChIP-STARR-seq	Barakat2018
chr1	56688348	56688973	HCT116_normal,HepG2_normal,MCF-7_normal	STARR-seq	ENCODE
chr1	56755873	56756373	HepG2_normal	STARR-seq	ENCODE
chr1	56758615	56759896	Hela_inhibitor	STARR-seq	Muerdter2018
chr1	56924119	56925400	Hela_inhibitor	STARR-seq	Muerdter2018
chr1	56963740	56964240	HCT116_normal	STARR-seq	ENCODE
chr1	57112094	57112628	hESC_naive	ChIP-STARR-seq	Barakat2018
chr1	57203648	57205066	Hela_inhibitor,Hela_no-inhibitor	STARR-seq	Muerdter2018
chr1	57218606	57219153	K562_normal	STARR-seq	ENCODE
chr1	57238150	57238850	A549_normal	STARR-seq	ENCODE
chr1	57357023	57358304	Hela_inhibitor,hESC_primed	ChIP-STARR-seq,STARR-seq	Barakat2018,Muerdter2018
chr1	57489547	57490048	HCT116_normal,SH-SY5Y_normal	STARR-seq	ENCODE
chr1	57590739	57591320	MCF-7_normal	STARR-seq	ENCODE
chr1	57622683	57623184	hESC_naive	ChIP-STARR-seq	Barakat2018
chr1	57623185	57623684	hESC_naive	ChIP-STARR-seq	Barakat2018
chr1	57630397	57631054	SH-SY5Y_normal	STARR-seq	ENCODE
chr1	57674302	57675583	A549_normal,HCT116_normal,Hela_inhibitor,K562_normal,MCF-7_normal	STARR-seq	ENCODE,Muerdter2018
chr1	57796649	57797163	MCF-7_normal	STARR-seq	ENCODE
chr1	57902956	57904237	Hela_no-inhibitor	STARR-seq	Muerdter2018
chr1	58002959	58003588	hESC_primed	ChIP-STARR-seq	Barakat2018
chr1	58003589	58004218	hESC_primed	ChIP-STARR-seq	Barakat2018
chr1	58007089	58008057	hESC_primed	ChIP-STARR-seq	Barakat2018
chr1	58119745	58120317	HepG2_normal	STARR-seq	ENCODE
chr1	58206649	58207351	A549_normal,HepG2_normal,SH-SY5Y_normal	STARR-seq	ENCODE
chr1	58293320	58293952	SH-SY5Y_normal	STARR-seq	ENCODE
chr1	58395249	58395865	HCT116_normal,HepG2_normal	STARR-seq	ENCODE
chr1	58573649	58574260	HCT116_normal	STARR-seq	ENCODE
chr1	58583923	58585419	Hela_inhibitor,Hela_no-inhibitor	STARR-seq	Muerdter2018
chr1	58618177	58618677	K562_normal	STARR-seq	ENCODE
chr1	58700025	58700275	Hela_normal	CapSTARR-seq	Dao2017
chr1	58704230	58705072	hESC_primed	ChIP-STARR-seq	Barakat2018
chr1	58727236	58727848	HCT116_normal,HepG2_normal	STARR-seq	ENCODE
chr1	58755118	58756399	A549_normal,HCT116_normal,Hela_inhibitor,Hela_no-inhibitor,HepG2_normal	STARR-seq	ENCODE,Muerdter2018
chr1	58782202	58785372	A549_AZD9567,A549_CORT108297,A549_CpdA,A549_DMSO,A549_RU486,A549_ZK216348,CEM_IFNa,Hela_no-inhibitor,K562_IFNa,K562_normal,MCF-7_normal	CapSTARR-seq,STARR-seq	Dao2017,ENCODE,Muerdter2018,Santiago2021,This_study
chr1	58848438	58849818	A549_CpdA,A549_RU486,HCT116_normal	STARR-seq	ENCODE
chr1	58870491	58871772	Hela_inhibitor	STARR-seq	Muerdter2018
chr1	58872651	58873294	A549_normal,HCT116_normal	STARR-seq	ENCODE
chr1	58881361	58884239	A549_RU486,A549_normal,Hela_inhibitor,Hela_no-inhibitor	STARR-seq	ENCODE,Muerdter2018
chr1	59020049	59020650	MCF-7_normal	STARR-seq	ENCODE
chr1	59041785	59043066	Hela_inhibitor	STARR-seq	Muerdter2018
chr1	59061736	59062250	SH-SY5Y_normal	STARR-seq	ENCODE
chr1	59076543	59077086	hESC_primed	ChIP-STARR-seq	Barakat2018
chr1	59107236	59107736	hESC_naive	ChIP-STARR-seq	Barakat2018
chr1	59107737	59108237	hESC_naive	ChIP-STARR-seq	Barakat2018
chr1	59132101	59133382	Hela_no-inhibitor	STARR-seq	Muerdter2018
chr1	59139277	59139778	hESC_primed	ChIP-STARR-seq	Barakat2018
chr1	59139779	59140278	hESC_primed	ChIP-STARR-seq	Barakat2018
chr1	59143047	59143649	A549_normal,HepG2_normal	STARR-seq	ENCODE
chr1	59150568	59152064	A549_GW870086	STARR-seq	ENCODE
chr1	59206639	59207261	hESC_naive	ChIP-STARR-seq	Barakat2018
chr1	59390150	59390855	HepG2_normal,K562_normal,MCF-7_normal,SH-SY5Y_normal	STARR-seq	ENCODE
chr1	59431510	59432800	Hela_inhibitor,Hela_no-inhibitor	STARR-seq	Muerdter2018
chr1	59446049	59446662	A549_normal,HCT116_normal,SH-SY5Y_normal	STARR-seq	ENCODE
chr1	59604737	59606018	Hela_inhibitor	STARR-seq	Muerdter2018
chr1	59652949	59654150	A549_normal,HCT116_normal,MCF-7_normal,SH-SY5Y_normal	STARR-seq	ENCODE
chr1	59669298	59669852	hESC_primed	ChIP-STARR-seq	Barakat2018
chr1	59672375	59674040	Hela_inhibitor,hESC_primed	ChIP-STARR-seq,STARR-seq	Barakat2018,Muerdter2018
chr1	59886949	59887551	SH-SY5Y_normal	STARR-seq	ENCODE
chr1	59943086	59944367	Hela_inhibitor	STARR-seq	Muerdter2018
chr1	60187663	60188163	SH-SY5Y_normal	STARR-seq	ENCODE
chr1	60359949	60360754	SH-SY5Y_normal	STARR-seq	ENCODE
chr1	60489548	60490966	A549_normal,HCT116_normal,MCF-7_normal,hESC_naive	ChIP-STARR-seq,STARR-seq	Barakat2018,ENCODE
chr1	60573651	60574195	HCT116_normal	STARR-seq	ENCODE
chr1	60639922	60640613	SH-SY5Y_normal	STARR-seq	ENCODE
chr1	60957965	60958474	K562_normal	STARR-seq	ENCODE
chr1	60966581	60967862	Hela_inhibitor	STARR-seq	Muerdter2018
chr1	61183783	61185064	Hela_no-inhibitor,MCF-7_normal	STARR-seq	ENCODE,Muerdter2018
chr1	61215309	61216590	Hela_inhibitor,MCF-7_normal	STARR-seq	ENCODE,Muerdter2018
chr1	61241248	61241957	MCF-7_normal,SH-SY5Y_normal	STARR-seq	ENCODE
chr1	61301832	61303113	Hela_inhibitor	STARR-seq	Muerdter2018
chr1	61337749	61338880	MCF-7_normal	STARR-seq	ENCODE
chr1	61436591	61437092	hESC_primed	ChIP-STARR-seq	Barakat2018
chr1	61455359	61455869	K562_normal	STARR-seq	ENCODE
chr1	61477304	61477818	hESC_primed	ChIP-STARR-seq	Barakat2018
chr1	61480807	61482338	A549_GW870086,A549_Mapracorat,Hela_inhibitor,Hela_no-inhibitor	STARR-seq	ENCODE,Muerdter2018
chr1	61605851	61607132	Hela_inhibitor	STARR-seq	Muerdter2018
chr1	61618751	61619266	A549_normal	STARR-seq	ENCODE
chr1	61724850	61725816	A549_normal,MCF-7_normal,SH-SY5Y_normal,hESC_naive,hESC_primed	ChIP-STARR-seq,STARR-seq	Barakat2018,ENCODE
chr1	61746365	61747646	Hela_inhibitor	STARR-seq	Muerdter2018
[truncated: 56,389 more rows]

## Sheet: Epromoters_list
chr	start	end	strand	geneID	gene	cell_line_condition	method	source
chr1	68555	69055	+	ENSG00000186092	OR4F5	K562_normal	CapSTARR-seq	Dao2017
chr1	925231	925942	+	ENSG00000187634	SAMD11	hESC_naive	ChIP-STARR-seq	Barakat2018
chr1	938775	939275	+	ENSG00000187634	SAMD11	A549_AZD9567,A549_CORT108297,A549_CpdA,A549_DMSO,A549_GW870086,A549_Mapracorat,A549_RU486,A549_ZK216348,Hela_inhibitor,Hela_no-inhibitor	STARR-seq	ENCODE,Muerdter2018
chr1	981029	981529	-	ENSG00000187642	PERM1	A549_AZD2906,A549_GW870086,A549_Hydrocortisone,A549_Mapracorat,A549_dexamethasone	STARR-seq	ENCODE
chr1	982093	982593	-	ENSG00000187642	PERM1	A549_AZD2906,A549_GW870086,A549_Hydrocortisone,A549_Mapracorat,A549_dexamethasone	STARR-seq	ENCODE
chr1	999981	1001145	+,-	ENSG00000187608,ENSG00000188290	HES4,ISG15	A549_AZD2906,A549_AZD9567,A549_CORT108297,A549_CpdA,A549_DMSO,A549_GW870086,A549_Hydrocortisone,A549_Mapracorat,A549_RU486,A549_ZK216348,A549_dexamethasone,RPMI_normal	CapSTARR-seq,STARR-seq	ENCODE,This_study
chr1	1012997	1013497	+	ENSG00000187608	ISG15	GM12878_normal,Hela_no-inhibitor,Hela_normal,K562_IFNa,MCF-7_normal,hESC_naive	CapSTARR-seq,ChIP-STARR-seq,STARR-seq	Barakat2018,Dao2017,ENCODE,Muerdter2018,Santiago2021,This_study
chr1	1074306	1074806	-	ENSG00000237330	RNF223	A549_CORT108297,A549_RU486,MCF-7_normal	STARR-seq	ENCODE
chr1	1179197	1179697	+	ENSG00000162571	TTLL10	hESC_primed	ChIP-STARR-seq	Barakat2018
chr1	1246722	1247222	-	ENSG00000184163	C1QTNF12	hESC_naive	ChIP-STARR-seq	Barakat2018
chr1	1273471	1274355	-	ENSG00000160087	UBE2J2	A549_CpdA,A549_DMSO	STARR-seq	ENCODE
chr1	1330780	1331280	+	ENSG00000169962	TAS1R3	A549_AZD2906,A549_dexamethasone	STARR-seq	ENCODE
chr1	1398956	1399835	-	ENSG00000221978	CCNL2	Hela_normal,K562_IFNa,K562_normal	CapSTARR-seq	Dao2017,Santiago2021
chr1	1406998	1407793	-	ENSG00000242485	MRPL20	A549_DMSO,hESC_naive	ChIP-STARR-seq,STARR-seq	Barakat2018,ENCODE
chr1	1421091	1422269	-	ENSG00000235098	ANKRD65	A549_CORT108297,A549_CpdA,A549_DMSO,A549_GW870086,A549_RU486,A549_ZK216348	STARR-seq	ENCODE
chr1	1574584	1575363	-	ENSG00000160075	SSU72	A549_DMSO	STARR-seq	ENCODE
chr1	1724274	1724857	-	ENSG00000008128	CDK11A	hESC_primed	ChIP-STARR-seq	Barakat2018
chr1	1959974	1960474	-	ENSG00000142609	CFAP74	hESC_primed	ChIP-STARR-seq	Barakat2018
chr1	2018829	2019484	+	ENSG00000187730	GABRD	hESC_primed	ChIP-STARR-seq	Barakat2018
chr1	2133138	2133638	+	ENSG00000067606	PRKCZ	hESC_primed	ChIP-STARR-seq	Barakat2018
chr1	2388337	2388837	-	ENSG00000116151	MORN1	HCT116_normal	STARR-seq	ENCODE
chr1	2391275	2392207	+,-	ENSG00000116151,ENSG00000157916	MORN1,RER1	A549_CpdA,A549_DMSO,A549_RU486	STARR-seq	ENCODE
chr1	2412540	2413064	-	ENSG00000157911	PEX10	Hela_normal,hESC_naive	CapSTARR-seq,ChIP-STARR-seq	Barakat2018,Dao2017
chr1	2475789	2476315	+	ENSG00000149527	PLCH2	RPMI_normal	CapSTARR-seq	This_study
chr1	2526596	2527096	-	ENSG00000157881	PANK4	CEM_IFNa,K562_IFNa,K562_normal,RPMI_normal	CapSTARR-seq	Dao2017,Santiago2021,This_study
chr1	3020967	3021467	+	ENSG00000169717	ACTRT2	K562_normal	CapSTARR-seq	Dao2017
chr1	3690172	3690672	+	ENSG00000078900	TP73	A549_CORT108297,hESC_primed	ChIP-STARR-seq,STARR-seq	Barakat2018,ENCODE
chr1	5990820	5991320	+	ENSG00000069424	KCNAB2	hESC_naive	ChIP-STARR-seq	Barakat2018
chr1	6199553	6200095	-	ENSG00000116251	RPL22	MCF-7_normal	STARR-seq	ENCODE
chr1	6205619	6206119	+	ENSG00000158286	RNF207	hESC_naive	ChIP-STARR-seq	Barakat2018
chr1	6385813	6386313	-	ENSG00000097021	ACOT7	A549_GW870086,A549_Hydrocortisone	STARR-seq	ENCODE
chr1	6393361	6393861	-	ENSG00000097021	ACOT7	hESC_primed	ChIP-STARR-seq	Barakat2018
chr1	6419903	6420419	-	ENSG00000069812	HES2	A549_CpdA,A549_RU486	STARR-seq	ENCODE
chr1	6466107	6466675	-	ENSG00000215788	TNFRSF25	hESC_primed	ChIP-STARR-seq	Barakat2018
chr1	6491667	6492196	-	ENSG00000171680	PLEKHG5	Hela_normal,HepG2_normal	CapSTARR-seq,STARR-seq	Dao2017,ENCODE
chr1	6554513	6555013	-	ENSG00000162408	NOL9	Hela_normal	CapSTARR-seq	Dao2017
chr1	6579494	6580088	+	ENSG00000204859	ZBTB48	hESC_naive	ChIP-STARR-seq	Barakat2018
chr1	6602869	6603501	-	ENSG00000162413	KLHL21	A549_AZD9567,A549_CORT108297,A549_CpdA,A549_DMSO,A549_GW870086,A549_Hydrocortisone,A549_Mapracorat,A549_RU486,A549_ZK216348,A549_normal	STARR-seq	ENCODE
chr1	6603684	6604184	-	ENSG00000162413	KLHL21	A549_AZD9567,A549_CORT108297,A549_CpdA,A549_DMSO,A549_GW870086,A549_Hydrocortisone,A549_Mapracorat,A549_RU486,A549_ZK216348,A549_normal	STARR-seq	ENCODE
chr1	6624681	6625230	+	ENSG00000041988	THAP3	RPMI_normal	CapSTARR-seq	This_study
chr1	6701802	6702424	-	ENSG00000007923	DNAJC11	A549_AZD9567,A549_CORT108297,A549_CpdA,A549_DMSO,A549_RU486,A549_ZK216348	STARR-seq	ENCODE
chr1	7940839	7941339	-	ENSG00000049249	TNFRSF9	HCT116_normal,Hela_inhibitor,Hela_no-inhibitor,MCF-7_normal	STARR-seq	ENCODE,Muerdter2018
chr1	8525939	8526527	-	ENSG00000142599	RERE	SH-SY5Y_normal	STARR-seq	ENCODE
chr1	8878032	8879690	-	ENSG00000074800	ENO1	A549_CORT108297,A549_CpdA,A549_DMSO,A549_RU486,A549_ZK216348,hESC_naive,hESC_primed	ChIP-STARR-seq,STARR-seq	Barakat2018,ENCODE
chr1	9111370	9111870	-	ENSG00000180758	GPR157	Hela_inhibitor,Hela_no-inhibitor	STARR-seq	Muerdter2018
chr1	9239344	9239844	+	ENSG00000049239	H6PD	A549_dexamethasone	STARR-seq	ENCODE
chr1	9709698	9710198	+	ENSG00000171608	PIK3CD	hESC_primed	ChIP-STARR-seq	Barakat2018
chr1	9942768	9943907	+,-	ENSG00000162441,ENSG00000173614	LZIC,NMNAT1	Hela_inhibitor,Hela_no-inhibitor	STARR-seq	Muerdter2018
chr1	10474450	10474982	+	ENSG00000142655	PEX14	hESC_naive	ChIP-STARR-seq	Barakat2018
chr1	10947870	10948370	-	ENSG00000175262	C1orf127	hESC_naive	ChIP-STARR-seq	Barakat2018
chr1	11012122	11012670	+	ENSG00000120948	TARDBP	RPMI_normal	CapSTARR-seq	This_study
chr1	11099869	11100369	-	ENSG00000171824	EXOSC10	hESC_primed	ChIP-STARR-seq	Barakat2018
chr1	11262551	11263051	-	ENSG00000198793	MTOR	SH-SY5Y_normal	STARR-seq	ENCODE
chr1	11654357	11654929	+,-	ENSG00000116661,ENSG00000132879	FBXO2,FBXO44	RPMI_normal	CapSTARR-seq	This_study
chr1	11658042	11658542	+	ENSG00000132879	FBXO44	Hela_inhibitor,Hela_no-inhibitor	STARR-seq	Muerdter2018
chr1	11803383	11804026	-	ENSG00000177000	MTHFR	A549_AZD9567,A549_CORT108297,A549_CpdA,A549_DMSO,A549_GW870086,A549_Hydrocortisone,A549_Mapracorat,A549_RU486,A549_ZK216348,A549_dexamethasone,Hela_no-inhibitor,Hela_normal,hESC_primed	CapSTARR-seq,ChIP-STARR-seq,STARR-seq	Barakat2018,Dao2017,ENCODE,Muerdter2018
chr1	11805294	11806563	+,-	ENSG00000011021,ENSG00000177000	CLCN6,MTHFR	A549_AZD9567,A549_CORT108297,A549_CpdA,A549_DMSO,A549_GW870086,A549_Hydrocortisone,A549_Mapracorat,A549_RU486,A549_ZK216348,A549_dexamethasone,Hela_no-inhibitor,Hela_normal,hESC_primed	CapSTARR-seq,ChIP-STARR-seq,STARR-seq	Barakat2018,Dao2017,ENCODE,Muerdter2018
chr1	11926403	11926928	-	ENSG00000116685	KIAA2013	Hela_normal,K562_IFNa,hESC_primed	CapSTARR-seq,ChIP-STARR-seq	Barakat2018,Dao2017,Santiago2021
chr1	11934194	11934743	+	ENSG00000083444	PLOD1	hESC_primed	ChIP-STARR-seq	Barakat2018
chr1	12596308	12596808	-	ENSG00000162496	DHRS3	A549_CORT108297,A549_CpdA,A549_DMSO,A549_RU486	STARR-seq	ENCODE
chr1	12618210	12618710	-	ENSG00000162496	DHRS3	A549_GW870086,A549_RU486,hESC_naive	ChIP-STARR-seq,STARR-seq	Barakat2018,ENCODE
chr1	12745700	12746425	+	ENSG00000157330	C1orf158	A549_normal,SH-SY5Y_normal	STARR-seq	ENCODE
chr1	13699698	13700240	+	ENSG00000116731	PRDM2	K562_IFNa,K562_normal,RPMI_normal	CapSTARR-seq	Dao2017,Santiago2021,This_study
chr1	15526313	15527034	+,-	ENSG00000116138,ENSG00000132906	CASP9,DNAJC16	SH-SY5Y_normal	STARR-seq	ENCODE
chr1	15741999	15742499	+	ENSG00000162460	TMEM82	hESC_naive	ChIP-STARR-seq	Barakat2018
chr1	15835595	15836095	+	ENSG00000065526	SPEN	A549_CORT108297,A549_CpdA,A549_DMSO,A549_RU486,A549_ZK216348,hESC_naive	ChIP-STARR-seq,STARR-seq	Barakat2018,ENCODE
chr1	16017825	16018573	-	ENSG00000173641	HSPB7	hESC_primed	ChIP-STARR-seq	Barakat2018
chr1	16073651	16074151	-	ENSG00000185519	FAM131C	K562_IFNa,K562_normal,RPMI_normal	CapSTARR-seq	Dao2017,Santiago2021,This_study
chr1	16236659	16237159	-	ENSG00000132881	CPLANE2	hESC_primed	ChIP-STARR-seq	Barakat2018
chr1	16352480	16352980	-	ENSG00000037637	FBXO42	Hela_normal	CapSTARR-seq	Dao2017
chr1	16440221	16440736	+	ENSG00000157191	NECAP2	CEM_IFNa	CapSTARR-seq	This_study
chr1	17011757	17012428	-	ENSG00000159363,ENSG00000288636	AL049569.3,ATP13A2	A549_GW870086,A549_dexamethasone,RPMI_normal	CapSTARR-seq,STARR-seq	ENCODE,This_study
chr1	17438561	17439061	-	ENSG00000179051	RCC2	K562_IFNa,K562_normal	CapSTARR-seq	Dao2017,Santiago2021
chr1	17754833	17755333	+	ENSG00000117148	ACTL8	MCF-7_normal	STARR-seq	ENCODE
chr1	18480430	18480930	+	ENSG00000179023	KLHDC7A	A549_CORT108297,A549_CpdA,A549_DMSO,A549_ZK216348,hESC_primed	ChIP-STARR-seq,STARR-seq	Barakat2018,ENCODE
chr1	18902553	18903224	-	ENSG00000159423	ALDH4A1	hESC_primed	ChIP-STARR-seq	Barakat2018
chr1	19484664	19485164	-	ENSG00000077549	CAPZB	hESC_primed	ChIP-STARR-seq	Barakat2018
chr1	19596477	19596979	+	ENSG00000158747,ENSG00000173436	MICOS10,NBL1	Hela_inhibitor,Hela_no-inhibitor,MCF-7_normal	STARR-seq	ENCODE,Muerdter2018
chr1	19799916	19800416	-	ENSG00000162542	TMCO4	hESC_primed	ChIP-STARR-seq	Barakat2018
chr1	20069694	20070194	+	ENSG00000127472	PLA2G5	CEM_NS	CapSTARR-seq	This_study
chr1	20185596	20186096	+	ENSG00000162543	UBXN10	Hela_no-inhibitor,HepG2_normal	STARR-seq	ENCODE,Muerdter2018
chr1	20508151	20508651	-	ENSG00000090432	MUL1	A549_AZD9567,A549_CORT108297,A549_CpdA,A549_DMSO,A549_GW870086,A549_Mapracorat,A549_RU486,MCF-7_normal,SH-SY5Y_normal,hESC_primed	ChIP-STARR-seq,STARR-seq	Barakat2018,ENCODE
chr1	20661544	20662044	-	ENSG00000244038	DDOST	hESC_primed	ChIP-STARR-seq	Barakat2018
chr1	20718007	20718517	-	ENSG00000117245	KIF17	CEM_IFNa	CapSTARR-seq	This_study
chr1	20731175	20732091	-	ENSG00000189410	SH2D5	A549_CORT108297,A549_CpdA,A549_DMSO,A549_GW870086,A549_Mapracorat,A549_RU486,A549_ZK216348,A549_normal,Hela_no-inhibitor,HepG2_normal,MCF-7_normal,hESC_naive,hESC_primed	ChIP-STARR-seq,STARR-seq	Barakat2018,ENCODE,Muerdter2018
chr1	20732278	20733337	-	ENSG00000189410	SH2D5	A549_CORT108297,A549_CpdA,A549_DMSO,A549_GW870086,A549_Mapracorat,A549_RU486,A549_ZK216348,A549_normal,Hela_no-inhibitor,HepG2_normal,MCF-7_normal,hESC_naive,hESC_primed	ChIP-STARR-seq,STARR-seq	Barakat2018,ENCODE,Muerdter2018
chr1	21176836	21177388	-	ENSG00000075151	EIF4G3	MCF-7_normal	STARR-seq	ENCODE
chr1	21783195	21784106	-	ENSG00000090686	USP48	SH-SY5Y_normal	STARR-seq	ENCODE
chr1	22025011	22025511	+	ENSG00000070831	CDC42	MCF-7_normal,SH-SY5Y_normal	STARR-seq	ENCODE
chr1	22052986	22053486	+	ENSG00000070831	CDC42	hESC_primed	ChIP-STARR-seq	Barakat2018
chr1	23344281	23344836	-	ENSG00000125944	HNRNPR	A549_DMSO,hESC_primed	ChIP-STARR-seq,STARR-seq	Barakat2018,ENCODE
chr1	23369836	23370336	-	ENSG00000125945	ZNF436	CEM_IFNa,K562_IFNa	CapSTARR-seq	Santiago2021,This_study
chr1	23691242	23692306	+	ENSG00000142676	RPL11	CEM_IFNa,Hela_normal,K562_IFNa,MCF-7_normal,SH-SY5Y_normal	CapSTARR-seq,STARR-seq	Dao2017,ENCODE,Santiago2021,This_study
chr1	23790645	23791221	+	ENSG00000011009	LYPLA2	SH-SY5Y_normal	STARR-seq	ENCODE
chr1	23825402	23825929	-	ENSG00000117305	HMGCL	hESC_primed	ChIP-STARR-seq	Barakat2018
chr1	23913362	23913862	-	ENSG00000188822	CNR2	hESC_primed	ChIP-STARR-seq	Barakat2018
chr1	23960468	23960968	+	ENSG00000189266	PNRC2	Hela_inhibitor,Hela_no-inhibitor	STARR-seq	Muerdter2018
chr1	23980294	23980856	-	ENSG00000188529	SRSF10	hESC_primed	ChIP-STARR-seq	Barakat2018
chr1	24391679	24392179	-	ENSG00000001460	STPG1	Hela_no-inhibitor	STARR-seq	Muerdter2018
chr1	24455666	24456166	+	ENSG00000001461	NIPAL3	hESC_primed	ChIP-STARR-seq	Barakat2018
chr1	24642799	24643559	+	ENSG00000133226	SRRM1	A549_AZD2906,A549_AZD9567,A549_CORT108297,A549_CpdA,A549_DMSO,A549_GW870086,A549_Hydrocortisone,A549_Mapracorat,A549_RU486,A549_ZK216348,A549_dexamethasone	STARR-seq	ENCODE
chr1	24744947	24745447	+	ENSG00000169504	CLIC4	GM12878_normal	CapSTARR-seq	This_study
chr1	24930276	24930776	-	ENSG00000020633	RUNX3	Hela_normal,K562_normal	CapSTARR-seq	Dao2017
chr1	25232486	25233002	-	ENSG00000117614	SYF2	SH-SY5Y_normal,hESC_primed	ChIP-STARR-seq,STARR-seq	Barakat2018,ENCODE
chr1	25998044	25998563	-	ENSG00000158006	PAFAH2	A549_normal,MCF-7_normal,SH-SY5Y_normal	STARR-seq	ENCODE
chr1	26169408	26169942	+	ENSG00000142684	ZNF593	CEM_IFNa	CapSTARR-seq	This_study
chr1	26190061	26190602	+	ENSG00000188782	CATSPER4	CEM_IFNa	CapSTARR-seq	This_study
chr1	26306576	26307145	-	ENSG00000158062	UBXN11	CEM_IFNa	CapSTARR-seq	This_study
chr1	26431816	26432403	+	ENSG00000117682	DHDDS	hESC_naive	ChIP-STARR-seq	Barakat2018
chr1	26542612	26543112	+	ENSG00000117676	RPS6KA1	hESC_naive	ChIP-STARR-seq	Barakat2018
chr1	26692736	26693236	+	ENSG00000117713	ARID1A	hESC_naive	ChIP-STARR-seq	Barakat2018
chr1	26695515	26696404	+	ENSG00000117713	ARID1A	hESC_primed	ChIP-STARR-seq	Barakat2018
chr1	26787677	26788195	+	ENSG00000060642	PIGV	Hela_normal	CapSTARR-seq	Dao2017
chr1	26849862	26850362	+	ENSG00000204160	ZDHHC18	A549_AZD2906,A549_AZD9567,A549_CORT108297,A549_CpdA,A549_DMSO,A549_GW870086,A549_Hydrocortisone,A549_Mapracorat,A549_RU486,A549_ZK216348,A549_dexamethasone,A549_normal,Hela_no-inhibitor	STARR-seq	ENCODE,Muerdter2018
chr1	26900467	26900967	-	ENSG00000198746	GPATCH3	MCF-7_normal,SH-SY5Y_normal	STARR-seq	ENCODE
chr1	27155125	27155625	-	ENSG00000090020	SLC9A1	GM12878_normal	CapSTARR-seq	This_study
chr1	27321645	27322300	+	ENSG00000186501	TMEM222	hESC_naive	ChIP-STARR-seq	Barakat2018
chr1	27490167	27490667	-	ENSG00000158195	WASF2	hESC_primed	ChIP-STARR-seq	Barakat2018
chr1	27624062	27624562	-	ENSG00000000938	FGR	hESC_naive	ChIP-STARR-seq	Barakat2018
chr1	27672178	27672712	-	ENSG00000126709	IFI6	Hela_no-inhibitor,K562_IFNa,MCF-7_normal	CapSTARR-seq,STARR-seq	ENCODE,Muerdter2018,Santiago2021
chr1	27725461	27726057	+	ENSG00000009780	FAM76A	A549_DMSO,A549_RU486	STARR-seq	ENCODE
chr1	27772719	27773235	+	ENSG00000117758	STX12	CEM_IFNa	CapSTARR-seq	This_study
chr1	27830282	27830822	+	ENSG00000117751	PPP1R8	MCF-7_normal	STARR-seq	ENCODE
chr1	27830824	27831324	+	ENSG00000117751	PPP1R8	hESC_naive	ChIP-STARR-seq	Barakat2018
chr1	28233029	28233529	-	ENSG00000126698	DNAJC8	MCF-7_normal	STARR-seq	ENCODE
chr1	28328540	28329055	+	ENSG00000130772	MED18	A549_normal,K562_normal,MCF-7_normal,SH-SY5Y_normal	STARR-seq	ENCODE
chr1	28505443	28506057	+	ENSG00000180198	RCC1	K562_normal,MCF-7_normal,SH-SY5Y_normal	STARR-seq	ENCODE
chr1	28517757	28518695	+	ENSG00000180198	RCC1	hESC_primed	ChIP-STARR-seq	Barakat2018
chr1	28668278	28668784	+	ENSG00000162419	GMEB1	Hela_normal,K562_IFNa,K562_normal,RPMI_normal	CapSTARR-seq	Dao2017,Santiago2021,This_study
chr1	28736440	28736965	+	ENSG00000198492	YTHDF2	hESC_primed	ChIP-STARR-seq	Barakat2018
chr1	29122501	29123001	-	ENSG00000253304	TMEM200B	CEM_IFNa	CapSTARR-seq	This_study
chr1	29181882	29182400	-	ENSG00000116350	SRSF4	hESC_naive	ChIP-STARR-seq	Barakat2018
chr1	31412713	31413213	+	ENSG00000168528	SERINC2	hESC_primed	ChIP-STARR-seq	Barakat2018
chr1	31644876	31645376	-	ENSG00000162517	PEF1	A549_CORT108297,Hela_no-inhibitor,MCF-7_normal,SH-SY5Y_normal	STARR-seq	ENCODE,Muerdter2018
chr1	31756801	31757315	-	ENSG00000121753	ADGRB2	hESC_primed	ChIP-STARR-seq	Barakat2018
chr1	31798716	31799339	-	ENSG00000134668	SPOCD1	HepG2_normal	STARR-seq	ENCODE
chr1	31816002	31816551	-	ENSG00000134668	SPOCD1	Hela_normal	CapSTARR-seq	Dao2017
chr1	32072435	32072939	+	ENSG00000121775	TMEM39B	hESC_primed	ChIP-STARR-seq	Barakat2018
chr1	32107556	32108056	+	ENSG00000025800	KPNA6	hESC_naive	ChIP-STARR-seq	Barakat2018
chr1	32221628	32222853	+,-	ENSG00000084623,ENSG00000160055	EIF3I,TMEM234	Hela_no-inhibitor,MCF-7_normal,SH-SY5Y_normal,hESC_primed	ChIP-STARR-seq,STARR-seq	Barakat2018,ENCODE,Muerdter2018
chr1	32273611	32274132	+	ENSG00000182866	LCK	CEM_NS	CapSTARR-seq	This_study
chr1	32352954	32353454	+	ENSG00000162526	TSSK3	hESC_naive	ChIP-STARR-seq	Barakat2018
chr1	32394425	32394941	-	ENSG00000160058	BSDC1	A549_DMSO	STARR-seq	ENCODE
chr1	32650525	32651084	-	ENSG00000176261	ZBTB8OS	MCF-7_normal,SH-SY5Y_normal	STARR-seq	ENCODE
chr1	32702756	32703579	-	ENSG00000162520	SYNC	A549_CORT108297	STARR-seq	ENCODE
chr1	32703596	32704096	-	ENSG00000162520	SYNC	A549_CORT108297	STARR-seq	ENCODE
chr1	32816267	32816767	+	ENSG00000116497	S100PBP	A549_AZD9567,A549_CORT108297,A549_CpdA,A549_DMSO,A549_GW870086,A549_Mapracorat,A549_RU486,A549_ZK216348,Hela_normal,K562_IFNa,K562_normal,hESC_primed	CapSTARR-seq,ChIP-STARR-seq,STARR-seq	Barakat2018,Dao2017,ENCODE,Santiago2021
chr1	32816942	32817880	+,-	ENSG00000116497,ENSG00000134684	S100PBP,YARS1	A549_AZD9567,A549_CORT108297,A549_CpdA,A549_DMSO,A549_GW870086,A549_Mapracorat,A549_RU486,A549_ZK216348,Hela_normal,K562_IFNa,K562_normal,hESC_primed	CapSTARR-seq,ChIP-STARR-seq,STARR-seq	Barakat2018,Dao2017,ENCODE,Santiago2021
chr1	34165274	34165774	-	ENSG00000121904	CSMD2	K562_normal	CapSTARR-seq	Dao2017
chr1	34929650	34930150	-	ENSG00000116544	DLGAP3	K562_IFNa	CapSTARR-seq	Santiago2021
chr1	35031632	35032445	+,-	ENSG00000163867,ENSG00000197056	ZMYM1,ZMYM6	GM12878_normal,MCF-7_normal,hESC_primed	CapSTARR-seq,ChIP-STARR-seq,STARR-seq	Barakat2018,ENCODE,This_study
chr1	35193145	35193645	-	ENSG00000116560	SFPQ	MCF-7_normal,hESC_primed	ChIP-STARR-seq,STARR-seq	Barakat2018,ENCODE
chr1	35554987	35555487	-	ENSG00000142687	KIAA0319L	hESC_primed	ChIP-STARR-seq	Barakat2018
chr1	35641526	35642026	-	ENSG00000126067	PSMB2	MCF-7_normal,SH-SY5Y_normal,hESC_primed	ChIP-STARR-seq,STARR-seq	Barakat2018,ENCODE
chr1	35769928	35770478	-	ENSG00000092853	CLSPN	GM12878_normal	CapSTARR-seq	This_study
chr1	35869308	35869808	+	ENSG00000092847	AGO1	HCT116_normal,MCF-7_normal	STARR-seq	ENCODE
chr1	36083594	36084094	+	ENSG00000092850	TEKT2	RPMI_normal	CapSTARR-seq	This_study
chr1	36149451	36150014	-	ENSG00000054116	TRAPPC3	A549_normal,hESC_primed	ChIP-STARR-seq,STARR-seq	Barakat2018,ENCODE
chr1	36155698	36156202	+	ENSG00000116871	MAP7D1	K562_IFNa,K562_normal	CapSTARR-seq	Dao2017,Santiago2021
chr1	36223932	36224443	+	ENSG00000054118	THRAP3	Hela_normal	CapSTARR-seq	Dao2017
chr1	36306610	36307110	+	ENSG00000214193	SH3D21	hESC_primed	ChIP-STARR-seq	Barakat2018
chr1	36385884	36386424	-	ENSG00000196182	STK40	A549_normal,HCT116_normal,Hela_inhibitor,Hela_no-inhibitor,K562_normal,MCF-7_normal,SH-SY5Y_normal	STARR-seq	ENCODE,Muerdter2018
chr1	36397908	36398408	-	ENSG00000181817	LSM10	hESC_naive	ChIP-STARR-seq	Barakat2018
chr1	36464384	36464884	-	ENSG00000116898	MRPS15	Hela_no-inhibitor	STARR-seq	Muerdter2018
chr1	36482913	36483778	-	ENSG00000119535	CSF3R	GM12878_normal	CapSTARR-seq	This_study
chr1	37034515	37035015	-	ENSG00000163873	GRIK3	hESC_naive	ChIP-STARR-seq	Barakat2018
chr1	37481190	37481690	+	ENSG00000163874	ZC3H12A	A549_AZD2906,A549_AZD9567,A549_CORT108297,A549_CpdA,A549_DMSO,A549_GW870086,A549_Hydrocortisone,A549_Mapracorat,A549_RU486,A549_ZK216348,A549_dexamethasone,HCT116_normal,Hela_inhibitor,Hela_no-inhibitor,MCF-7_normal	STARR-seq	ENCODE,Muerdter2018
chr1	37690504	37691020	-	ENSG00000116922	C1orf109	A549_normal,MCF-7_normal,SH-SY5Y_normal	STARR-seq	ENCODE
chr1	37807247	37807790	+	ENSG00000197982	C1orf122	A549_AZD9567,A549_CORT108297,A549_CpdA,A549_DMSO,A549_RU486,A549_ZK216348	STARR-seq	ENCODE
chr1	37808208	37808708	-	ENSG00000196449	YRDC	A549_AZD9567,A549_CORT108297,A549_CpdA,A549_DMSO,A549_RU486,A549_ZK216348	STARR-seq	ENCODE
chr1	37947021	37947557	-	ENSG00000204084	INPP5B	A549_normal,SH-SY5Y_normal,hESC_primed	ChIP-STARR-seq,STARR-seq	Barakat2018,ENCODE
chr1	37990022	37990522	-	ENSG00000183431	SF3A3	A549_CORT108297,A549_CpdA,A549_RU486,A549_ZK216348,A549_normal,CEM_IFNa,GM12878_normal,MCF-7_normal,SH-SY5Y_normal	CapSTARR-seq,STARR-seq	ENCODE,This_study
chr1	38859772	38860272	-	ENSG00000116954	RRAGC	Hela_normal,K562_IFNa,K562_normal	CapSTARR-seq	Dao2017,Santiago2021
chr1	38990776	38991496	+	ENSG00000174574	AKIRIN1	CEM_IFNa,K562_IFNa,K562_normal,hESC_naive	CapSTARR-seq,ChIP-STARR-seq	Barakat2018,Dao2017,Santiago2021,This_study
chr1	39491136	39491636	+	ENSG00000183682	BMP8A	GM12878_normal	CapSTARR-seq	This_study
chr1	39576744	39577290	-	ENSG00000090621	PABPC4	K562_IFNa	CapSTARR-seq	Santiago2021
chr1	39691682	39692182	+	ENSG00000084072	PPIE	hESC_primed	ChIP-STARR-seq	Barakat2018
chr1	39883434	39884006	-	ENSG00000043514	TRIT1	Hela_normal	CapSTARR-seq	Dao2017
chr1	40039733	40040882	+	ENSG00000131236	CAP1	A549_AZD2906,A549_AZD9567,A549_CORT108297,A549_CpdA,A549_DMSO,A549_GW870086,A549_Hydrocortisone,A549_Mapracorat,A549_RU486,A549_ZK216348,A549_dexamethasone	STARR-seq	ENCODE
chr1	40257736	40258236	+	ENSG00000084073	ZMPSTE24	MCF-7_normal,SH-SY5Y_normal	STARR-seq	ENCODE
chr1	40316104	40316604	-	ENSG00000049089	COL9A2	hESC_naive	ChIP-STARR-seq	Barakat2018
chr1	40374148	40374648	+	ENSG00000084070	SMAP2	hESC_primed	ChIP-STARR-seq	Barakat2018
chr1	40477130	40477630	+	ENSG00000187815	ZFP69	Hela_normal	CapSTARR-seq	Dao2017
chr1	40531073	40531663	+	ENSG00000117010	ZNF684	MCF-7_normal,SH-SY5Y_normal	STARR-seq	ENCODE
chr1	40691189	40692290	+	ENSG00000066136	NFYC	A549_CpdA,K562_IFNa,K562_normal,MCF-7_normal	CapSTARR-seq,STARR-seq	Dao2017,ENCODE,Santiago2021
chr1	40783594	40784094	+	ENSG00000117013	KCNQ4	K562_IFNa,RPMI_normal	CapSTARR-seq	Santiago2021,This_study
chr1	42152910	42153410	+	ENSG00000044012	GUCA2B	A549_dexamethasone	STARR-seq	ENCODE
chr1	42164745	42165245	-	ENSG00000197273	GUCA2A	hESC_naive	ChIP-STARR-seq	Barakat2018
chr1	42335877	42336377	-	ENSG00000198815	FOXJ3	GM12878_normal	CapSTARR-seq	This_study
chr1	42681918	42682440	+	ENSG00000065978	YBX1	A549_normal,MCF-7_normal	STARR-seq	ENCODE
chr1	42825060	42825560	+	ENSG00000164010	ERMAP	K562_IFNa,K562_normal	CapSTARR-seq	Dao2017,Santiago2021
chr1	43348763	43349263	+	ENSG00000117400	MPL	hESC_naive	ChIP-STARR-seq	Barakat2018
chr1	43367738	43368238	-	ENSG00000066322	ELOVL1	hESC_primed	ChIP-STARR-seq	Barakat2018
chr1	43598339	43598839	+	ENSG00000142949	PTPRF	hESC_primed	ChIP-STARR-seq	Barakat2018
chr1	43707027	43707841	+	ENSG00000126091	ST3GAL3	K562_IFNa	CapSTARR-seq	Santiago2021
chr1	43970614	43971114	+	ENSG00000132768	DPH2	hESC_primed	ChIP-STARR-seq	Barakat2018
chr1	43973987	43974960	+	ENSG00000117410	ATP6V0B	hESC_naive	ChIP-STARR-seq	Barakat2018
chr1	44212955	44213841	+	ENSG00000178028	DMAP1	A549_normal,MCF-7_normal,SH-SY5Y_normal	STARR-seq	ENCODE
chr1	44799877	44800377	+	ENSG00000173846	PLK3	A549_AZD9567,A549_CORT108297,A549_CpdA,A549_DMSO,A549_GW870086,A549_Mapracorat,A549_RU486,A549_ZK216348,GM12878_normal,hESC_primed	CapSTARR-seq,ChIP-STARR-seq,STARR-seq	Barakat2018,ENCODE,This_study
chr1	44807351	44807851	-	ENSG00000188396	TCTEX1D4	A549_AZD2906,A549_AZD9567,A549_CORT108297,A549_CpdA,A549_DMSO,A549_GW870086,A549_Hydrocortisone,A549_Mapracorat,A549_RU486,A549_ZK216348,A549_dexamethasone,A549_normal,HCT116_normal,Hela_no-inhibitor,HepG2_normal,K562_normal,MCF-7_normal,hESC_primed	ChIP-STARR-seq,STARR-seq	Barakat2018,ENCODE,Muerdter2018
chr1	44807982	44808523	+	ENSG00000222009	BTBD19	A549_AZD2906,A549_AZD9567,A549_CORT108297,A549_CpdA,A549_DMSO,A549_GW870086,A549_Hydrocortisone,A549_Mapracorat,A549_RU486,A549_ZK216348,A549_dexamethasone,A549_normal,HCT116_normal,Hela_no-inhibitor,HepG2_normal,K562_normal,MCF-7_normal,hESC_primed	ChIP-STARR-seq,STARR-seq	Barakat2018,ENCODE,Muerdter2018
chr1	44986587	44987222	-	ENSG00000070785	EIF2B3	hESC_naive	ChIP-STARR-seq	Barakat2018
chr1	45011662	45012691	+	ENSG00000126088	UROD	MCF-7_normal,SH-SY5Y_normal	STARR-seq	ENCODE
chr1	45521854	45522438	-	ENSG00000117450	PRDX1	A549_CORT108297,A549_CpdA,A549_DMSO,A549_RU486,A549_ZK216348,K562_IFNa	CapSTARR-seq,STARR-seq	ENCODE,Santiago2021
chr1	45687681	45688181	+	ENSG00000159596	TMEM69	MCF-7_normal,SH-SY5Y_normal	STARR-seq	ENCODE
chr1	45803112	45803612	+	ENSG00000086015	MAST2	K562_IFNa	CapSTARR-seq	Santiago2021
chr1	46176488	46176988	-	ENSG00000250719	P3R3URF	CEM_IFNa,CEM_NS	CapSTARR-seq	This_study
chr1	46198434	46198934	-	ENSG00000085998	POMGNT1	K562_IFNa,RPMI_normal	CapSTARR-seq	Santiago2021,This_study
chr1	46719114	46719636	-	ENSG00000159658	EFCAB14	GM12878_normal	CapSTARR-seq	This_study
chr1	46806307	46806807	+	ENSG00000142973	CYP4B1	A549_AZD2906,A549_AZD9567,A549_Hydrocortisone,A549_Mapracorat,A549_dexamethasone	STARR-seq	ENCODE
chr1	49045714	49046214	-	ENSG00000186094	AGBL4	Hela_inhibitor	STARR-seq	Muerdter2018
chr1	51878727	51879437	-	ENSG00000078618	NRDC	A549_normal,MCF-7_normal,SH-SY5Y_normal	STARR-seq	ENCODE
chr1	52055771	52056321	+	ENSG00000134717	BTF3L4	hESC_naive	ChIP-STARR-seq	Barakat2018
chr1	52725953	52726467	+	ENSG00000162378	ZYG11B	CEM_IFNa	CapSTARR-seq	This_study
chr1	52921718	52922274	-	ENSG00000121310	ECHDC2	hESC_naive	ChIP-STARR-seq	Barakat2018
chr1	53014428	53014974	+	ENSG00000116171	SCP2	MCF-7_normal,SH-SY5Y_normal	STARR-seq	ENCODE
chr1	53734204	53734704	-	ENSG00000174332	GLIS1	Hela_inhibitor,Hela_no-inhibitor,K562_normal	CapSTARR-seq,STARR-seq	Dao2017,Muerdter2018
chr1	53838296	53838796	-	ENSG00000058804	NDC1	SH-SY5Y_normal	STARR-seq	ENCODE
chr1	54053108	54054004	+,-	ENSG00000116205,ENSG00000116209	TCEANC2,TMEM59	SH-SY5Y_normal,hESC_naive	ChIP-STARR-seq,STARR-seq	Barakat2018,ENCODE
chr1	54251860	54252360	-	ENSG00000157216	SSBP3	hESC_primed	ChIP-STARR-seq	Barakat2018
chr1	54406008	54406919	-	ENSG00000157216	SSBP3	K562_IFNa,RPMI_normal	CapSTARR-seq	Santiago2021,This_study
chr1	54715361	54715861	+	ENSG00000243725	TTC4	GM12878_normal	CapSTARR-seq	This_study
chr1	54764523	54765023	-	ENSG00000162396	PARS2	GM12878_normal,hESC_primed	CapSTARR-seq,ChIP-STARR-seq	Barakat2018,This_study
chr1	54801198	54801823	-	ENSG00000006555	TTC22	hESC_primed	ChIP-STARR-seq	Barakat2018
chr1	55039048	55039548	+	ENSG00000169174	PCSK9	CEM_NS	CapSTARR-seq	This_study
chr1	58700062	58700572	-	ENSG00000162601	MYSM1	Hela_normal	CapSTARR-seq	Dao2017
chr1	58784047	58784547	-	ENSG00000177606	JUN	A549_AZD9567,A549_CORT108297,A549_CpdA,A549_DMSO,A549_RU486,A549_ZK216348,CEM_IFNa,Hela_no-inhibitor,K562_IFNa,K562_normal,MCF-7_normal	CapSTARR-seq,STARR-seq	Dao2017,ENCODE,Muerdter2018,Santiago2021,This_study
chr1	61725133	61725923	-	ENSG00000162604	TM2D1	A549_normal,MCF-7_normal,SH-SY5Y_normal,hESC_naive,hESC_primed	ChIP-STARR-seq,STARR-seq	Barakat2018,ENCODE
chr1	62194349	62194849	+	ENSG00000240563	L1TD1	hESC_primed	ChIP-STARR-seq	Barakat2018
chr1	62435797	62436304	+	ENSG00000162607	USP1	A549_CORT108297,A549_CpdA,A549_DMSO,A549_RU486	STARR-seq	ENCODE
chr1	62436549	62437049	+	ENSG00000162607	USP1	A549_CORT108297,A549_CpdA,A549_DMSO,A549_RU486	STARR-seq	ENCODE
chr1	62783632	62784135	+	ENSG00000125703	ATG4C	SH-SY5Y_normal	STARR-seq	ENCODE
chr1	64744595	64745095	+	ENSG00000162437	RAVER2	K562_IFNa,K562_normal,RPMI_normal	CapSTARR-seq	Dao2017,Santiago2021,This_study
chr1	66532883	66533615	+	ENSG00000118473	SGIP1	Hela_no-inhibitor	STARR-seq	Muerdter2018
chr1	66533653	66534153	+	ENSG00000118473	SGIP1	Hela_no-inhibitor	STARR-seq	Muerdter2018
chr1	67430372	67430915	-	ENSG00000142864	SERBP1	A549_CORT108297,A549_CpdA,A549_DMSO,Hela_normal,K562_IFNa,K562_normal,MCF-7_normal	CapSTARR-seq,STARR-seq	Dao2017,ENCODE,Santiago2021
chr1	67684701	67685405	+	ENSG00000116717	GADD45A	A549_CORT108297,A549_CpdA,A549_DMSO,A549_GW870086,A549_Hydrocortisone,A549_Mapracorat,A549_RU486,A549_ZK216348,A549_normal,HCT116_normal,Hela_inhibitor,MCF-7_normal,SH-SY5Y_normal,hESC_naive	ChIP-STARR-seq,STARR-seq	Barakat2018,ENCODE,Muerdter2018
chr1	68497082	68497721	-	ENSG00000024526	DEPDC1	CEM_IFNa	CapSTARR-seq	This_study
chr1	70354722	70355234	-	ENSG00000118454	ANKRD13C	GM12878_normal	CapSTARR-seq	This_study
chr1	71081011	71081789	-	ENSG00000132485	ZRANB2	A549_normal,MCF-7_normal,SH-SY5Y_normal	STARR-seq	ENCODE
chr1	74732652	74733561	+,-	ENSG00000116791,ENSG00000162623	CRYZ,TYW3	Hela_inhibitor,MCF-7_normal,SH-SY5Y_normal	STARR-seq	ENCODE,Muerdter2018
chr1	75785731	75786256	+	ENSG00000137955	RABGGTB	Hela_inhibitor,MCF-7_normal,SH-SY5Y_normal	STARR-seq	ENCODE,Muerdter2018
chr1	77219429	77219930	-	ENSG00000142892	PIGK	SH-SY5Y_normal	STARR-seq	ENCODE
chr1	77683374	77683919	-	ENSG00000036549	ZZZ3	hESC_naive	ChIP-STARR-seq	Barakat2018
chr1	77779124	77779775	+	ENSG00000180488	MIGA1	SH-SY5Y_normal	STARR-seq	ENCODE
chr1	77888013	77888662	+	ENSG00000162614	NEXN	K562_IFNa,K562_normal	CapSTARR-seq	Dao2017,Santiago2021
chr1	77917628	77918128	+	ENSG00000162614	NEXN	Hela_inhibitor	STARR-seq	Muerdter2018
chr1	77979072	77979610	-	ENSG00000162613	FUBP1	MCF-7_normal	STARR-seq	ENCODE
chr1	78619948	78620722	+	ENSG00000137959	IFI44L	Hela_no-inhibitor,MCF-7_normal	STARR-seq	ENCODE,Muerdter2018
chr1	78649331	78649832	+	ENSG00000137965	IFI44	Hela_inhibitor,Hela_no-inhibitor,MCF-7_normal	STARR-seq	ENCODE,Muerdter2018
chr1	84506565	84507081	-	ENSG00000174021	GNG5	K562_IFNa,K562_normal	CapSTARR-seq	Dao2017,Santiago2021
chr1	85061812	85062327	+	ENSG00000162643	DNAI3	hESC_primed	ChIP-STARR-seq	Barakat2018
chr1	85259633	85260162	-	ENSG00000162642	C1orf52	GM12878_normal	CapSTARR-seq	This_study
chr1	85276456	85277132	-	ENSG00000142867	BCL10	A549_CORT108297,A549_CpdA,A549_DMSO,A549_GW870086,A549_RU486,hESC_primed	ChIP-STARR-seq,STARR-seq	Barakat2018,ENCODE
chr1	85578363	85578863	-	ENSG00000153904	DDAH1	Hela_normal	CapSTARR-seq	Dao2017
chr1	85708433	85708933	-	ENSG00000117174	ZNHIT6	MCF-7_normal,SH-SY5Y_normal,hESC_primed	ChIP-STARR-seq,STARR-seq	Barakat2018,ENCODE
chr1	86423671	86424171	+	ENSG00000137975	CLCA2	A549_normal	STARR-seq	ENCODE
chr1	86914126	86914648	+,-	ENSG00000153936,ENSG00000183291	HS2ST1,SELENOF	A549_normal,MCF-7_normal,SH-SY5Y_normal,hESC_naive,hESC_primed	ChIP-STARR-seq,STARR-seq	Barakat2018,ENCODE
chr1	89022866	89023366	-	ENSG00000117226	GBP3	Hela_inhibitor,Hela_no-inhibitor,Hela_normal,K562_IFNa,K562_normal	CapSTARR-seq,STARR-seq	Dao2017,Muerdter2018,Santiago2021
chr1	89065208	89065860	-	ENSG00000117228	GBP1	Hela_no-inhibitor	STARR-seq	Muerdter2018
chr1	89126114	89126614	-	ENSG00000162645	GBP2	Hela_inhibitor,K562_IFNa,K562_normal	CapSTARR-seq,STARR-seq	Dao2017,Muerdter2018,Santiago2021
chr1	91021457	91021973	-	ENSG00000122482	ZNF644	Hela_inhibitor,Hela_no-inhibitor	STARR-seq	Muerdter2018
chr1	91022035	91022535	-	ENSG00000122482	ZNF644	Hela_inhibitor,Hela_no-inhibitor	STARR-seq	Muerdter2018
chr1	92831513	92832109	+	ENSG00000122406	RPL5	A549_CORT108297,MCF-7_normal,SH-SY5Y_normal,hESC_primed	ChIP-STARR-seq,STARR-seq	Barakat2018,ENCODE
chr1	92961462	92962022	-	ENSG00000154511	DIPK1A	RPMI_normal	CapSTARR-seq	This_study
chr1	93847150	93847650	-	ENSG00000137936	BCAR3	hESC_naive	ChIP-STARR-seq	Barakat2018
chr1	93879164	93879706	-	ENSG00000067334	DNTTIP2	Hela_inhibitor,Hela_no-inhibitor,MCF-7_normal,SH-SY5Y_normal,hESC_naive	ChIP-STARR-seq,STARR-seq	Barakat2018,ENCODE,Muerdter2018
chr1	93909430	93909956	-	ENSG00000023909	GCLM	A549_CORT108297,A549_CpdA,A549_DMSO,A549_GW870086,A549_Mapracorat,A549_RU486,A549_ZK216348,K562_IFNa,K562_normal	CapSTARR-seq,STARR-seq	Dao2017,ENCODE,Santiago2021
chr1	94541637	94542259	-	ENSG00000117525	F3	Hela_normal,K562_normal	CapSTARR-seq	Dao2017
chr1	95072951	95073451	-	ENSG00000172339	ALG14	SH-SY5Y_normal	STARR-seq	ENCODE
chr1	97921034	97921549	-	ENSG00000188641	DPYD	CEM_NS	CapSTARR-seq	This_study
chr1	99849861	99850489	+	ENSG00000162688	AGL	hESC_primed	ChIP-STARR-seq	Barakat2018
chr1	100132650	100133430	+,-	ENSG00000122435,ENSG00000156876	SASS6,TRMT13	A549_normal,K562_normal,MCF-7_normal,SH-SY5Y_normal,hESC_naive,hESC_primed	ChIP-STARR-seq,STARR-seq	Barakat2018,ENCODE
chr1	100249820	100250334	-	ENSG00000137992	DBT	hESC_primed	ChIP-STARR-seq	Barakat2018
chr1	107148094	107148594	+	ENSG00000162631	NTNG1	Hela_inhibitor	STARR-seq	Muerdter2018
chr1	108691810	108692341	+	ENSG00000134186	PRPF38B	MCF-7_normal	STARR-seq	ENCODE
chr1	108746174	108746674	+	ENSG00000116266	STXBP3	hESC_naive	ChIP-STARR-seq	Barakat2018
chr1	109249039	109249539	+	ENSG00000143126	CELSR2	hESC_primed	ChIP-STARR-seq	Barakat2018
chr1	109307011	109307511	-	ENSG00000221986	MYBPHL	CEM_NS,K562_normal,RPMI_normal	CapSTARR-seq	Dao2017,This_study
chr1	109389899	109390399	-	ENSG00000134243	SORT1	K562_normal	STARR-seq	ENCODE
chr1	109426132	109426948	-	ENSG00000143106	PSMA5	A549_DMSO,MCF-7_normal	STARR-seq	ENCODE
chr1	109483439	109483939	+	ENSG00000162650	ATXN7L2	hESC_primed	ChIP-STARR-seq	Barakat2018
chr1	109620603	109621232	+	ENSG00000116337	AMPD2	hESC_naive	ChIP-STARR-seq	Barakat2018
chr1	110034124	110034624	+	ENSG00000143093	STRIP1	A549_CORT108297,A549_CpdA,A549_DMSO,A549_RU486,A549_ZK216348,CEM_IFNa,CEM_NS,Hela_normal,K562_IFNa,K562_normal,MCF-7_normal,SH-SY5Y_normal	CapSTARR-seq,STARR-seq	Dao2017,ENCODE,Santiago2021,This_study
chr1	110963922	110964465	-	ENSG00000121931	LRIF1	SH-SY5Y_normal	STARR-seq	ENCODE
chr1	111227110	111227713	+	ENSG00000064886	CHI3L2	GM12878_normal	CapSTARR-seq	This_study
chr1	111234516	111235016	+	ENSG00000064886	CHI3L2	Hela_inhibitor	STARR-seq	Muerdter2018
chr1	111448729	111449756	+,-	ENSG00000116455,ENSG00000116459	ATP5PB,WDR77	A549_normal,HCT116_normal,Hela_no-inhibitor,MCF-7_normal	STARR-seq	ENCODE,Muerdter2018
chr1	111541718	111542218	+	ENSG00000116473	RAP1A	HCT116_normal	STARR-seq	ENCODE
chr1	111755401	111755930	+	ENSG00000064703	DDX20	hESC_primed	ChIP-STARR-seq	Barakat2018
chr1	112508465	112508965	+	ENSG00000134245	WNT2B	hESC_naive	ChIP-STARR-seq	Barakat2018
chr1	112618928	112619832	+,-	ENSG00000007341,ENSG00000116489	CAPZA1,ST7L	Hela_inhibitor,Hela_no-inhibitor,K562_normal	CapSTARR-seq,STARR-seq	Dao2017,Muerdter2018
chr1	112957013	112957513	-	ENSG00000155380	SLC16A1	hESC_naive	ChIP-STARR-seq	Barakat2018
chr1	113978891	113979474	+	ENSG00000116774	OLFML3	HepG2_normal	STARR-seq	ENCODE
chr1	114581615	114582115	-	ENSG00000116752	BCAS2	Hela_no-inhibitor,MCF-7_normal,SH-SY5Y_normal	STARR-seq	ENCODE,Muerdter2018
chr1	114757969	114758550	-	ENSG00000009307	CSDE1	CEM_IFNa,CEM_NS,Hela_normal,K562_IFNa,K562_normal,MCF-7_normal,SH-SY5Y_normal	CapSTARR-seq,STARR-seq	Dao2017,ENCODE,Santiago2021,This_study
chr1	114780685	114781185	-	ENSG00000052723	SIKE1	hESC_naive	ChIP-STARR-seq	Barakat2018
chr1	118914125	118914625	-	ENSG00000092607	TBX15	HepG2_normal	STARR-seq	ENCODE
chr1	119140648	119141153	-	ENSG00000116874	WARS2	A549_normal,MCF-7_normal	STARR-seq	ENCODE
chr1	119648266	119648766	-	ENSG00000143067	ZNF697	hESC_primed	ChIP-STARR-seq	Barakat2018
chr1	120176520	120177020	-	ENSG00000265808	SEC22B	MCF-7_normal,SH-SY5Y_normal,hESC_primed	ChIP-STARR-seq,STARR-seq	Barakat2018,ENCODE
chr1	144461647	144462147	-	ENSG00000266338	NBPF15	hESC_primed	ChIP-STARR-seq	Barakat2018
chr1	145910050	145910590	-	ENSG00000143127	ITGA10	GM12878_normal	CapSTARR-seq	This_study
chr1	145926758	145927258	+	ENSG00000280778	AC243547.3	CEM_IFNa,HCT116_normal,Hela_no-inhibitor,HepG2_normal,K562_normal,MCF-7_normal,SH-SY5Y_normal	CapSTARR-seq,STARR-seq	ENCODE,Muerdter2018,This_study
chr1	145927447	145927984	-	ENSG00000265241	RBM8A	CEM_IFNa,HCT116_normal,Hela_no-inhibitor,HepG2_normal,K562_normal,MCF-7_normal,SH-SY5Y_normal	CapSTARR-seq,STARR-seq	ENCODE,Muerdter2018,This_study
chr1	145996579	145997079	-	ENSG00000265972	TXNIP	K562_IFNa,K562_normal,SH-SY5Y_normal	CapSTARR-seq,STARR-seq	Dao2017,ENCODE,Santiago2021
chr1	147242154	147243140	+	ENSG00000131778	CHD1L	A549_GW870086,A549_Hydrocortisone,A549_Mapracorat,A549_dexamethasone	STARR-seq	ENCODE
chr1	148844806	148845306	+	ENSG00000178104	PDE4DIP	hESC_naive	ChIP-STARR-seq	Barakat2018
chr1	148888963	148889645	+	ENSG00000178104	PDE4DIP	K562_IFNa,K562_normal,hESC_primed	CapSTARR-seq,ChIP-STARR-seq	Barakat2018,Dao2017,Santiago2021
chr1	148951437	148952341	+	ENSG00000178104	PDE4DIP	GM12878_normal,hESC_primed	CapSTARR-seq,ChIP-STARR-seq	Barakat2018,This_study
chr1	149887965	149888465	-	ENSG00000184270	H2AC21	SH-SY5Y_normal	STARR-seq	ENCODE
chr1	149927591	149928303	-	ENSG00000143368	SF3B4	A549_CORT108297,A549_RU486,A549_ZK216348,A549_normal,Hela_inhibitor,Hela_no-inhibitor,MCF-7_normal,SH-SY5Y_normal	STARR-seq	ENCODE,Muerdter2018
chr1	150269016	150269709	-	ENSG00000117362	APH1A	SH-SY5Y_normal	STARR-seq	ENCODE
chr1	150293361	150293920	+	ENSG00000266472	MRPS21	Hela_inhibitor,Hela_no-inhibitor,MCF-7_normal,SH-SY5Y_normal	STARR-seq	ENCODE,Muerdter2018
chr1	150321033	150321533	+	ENSG00000117360	PRPF3	MCF-7_normal	STARR-seq	ENCODE
chr1	150364150	150364711	+	ENSG00000163125	RPRD2	Hela_inhibitor	STARR-seq	Muerdter2018
chr1	150486864	150487420	+	ENSG00000143374	TARS2	SH-SY5Y_normal	STARR-seq	ENCODE
chr1	150507576	150508109	+	ENSG00000143369	ECM1	K562_normal	CapSTARR-seq	Dao2017
chr1	150579530	150580238	-	ENSG00000143384	MCL1	RPMI_normal	CapSTARR-seq	This_study
chr1	150629116	150630112	-	ENSG00000143420	ENSA	MCF-7_normal	STARR-seq	ENCODE
chr1	150876579	150877208	-	ENSG00000143437	ARNT	CEM_IFNa	CapSTARR-seq	This_study
chr1	151070261	151070825	+,-	ENSG00000143458,ENSG00000197622	CDC42SE1,GABPB2	A549_normal,HCT116_normal,HepG2_normal,K562_normal,MCF-7_normal,SH-SY5Y_normal	STARR-seq	ENCODE
chr1	151165579	151166448	+,-	ENSG00000163155,ENSG00000163156	LYSMD1,SCNM1	A549_normal,MCF-7_normal,SH-SY5Y_normal,hESC_primed	ChIP-STARR-seq,STARR-seq	Barakat2018,ENCODE
chr1	151197449	151197949	+	ENSG00000143398	PIP5K1A	Hela_no-inhibitor	STARR-seq	Muerdter2018
chr1	151198051	151198554	+	ENSG00000143398	PIP5K1A	Hela_no-inhibitor	STARR-seq	Muerdter2018
chr1	151254209	151254734	+	ENSG00000159352	PSMD4	MCF-7_normal	STARR-seq	ENCODE
chr1	151281118	151281618	+	ENSG00000143373	ZNF687	hESC_primed	ChIP-STARR-seq	Barakat2018
chr1	151281799	151282312	+	ENSG00000143373	ZNF687	hESC_primed	ChIP-STARR-seq	Barakat2018
chr1	151289951	151290451	+	ENSG00000143373	ZNF687	Hela_no-inhibitor,hESC_naive	ChIP-STARR-seq,STARR-seq	Barakat2018,Muerdter2018
chr1	151294473	151294973	-	ENSG00000143393	PI4KB	hESC_primed	ChIP-STARR-seq	Barakat2018
chr1	151346606	151347826	-	ENSG00000143390	RFX5	Hela_no-inhibitor,hESC_naive	ChIP-STARR-seq,STARR-seq	Barakat2018,Muerdter2018
chr1	151399073	151399573	+	ENSG00000159377	PSMB4	Hela_no-inhibitor,MCF-7_normal,SH-SY5Y_normal	STARR-seq	ENCODE,Muerdter2018
chr1	151638480	151638980	+	ENSG00000143376	SNX27	Hela_inhibitor	STARR-seq	Muerdter2018
chr1	151709933	151710433	+	ENSG00000178796	RIIAD1	SH-SY5Y_normal	STARR-seq	ENCODE
chr1	151992578	151993078	-	ENSG00000197747	S100A10	A549_AZD2906,A549_AZD9567,A549_CORT108297,A549_CpdA,A549_DMSO,A549_GW870086,A549_Hydrocortisone,A549_Mapracorat,A549_RU486,A549_ZK216348,A549_dexamethasone,A549_normal,HCT116_normal,Hela_no-inhibitor,MCF-7_normal	STARR-seq	ENCODE,Muerdter2018
chr1	151993859	151994359	-	ENSG00000197747	S100A10	A549_AZD2906,A549_AZD9567,A549_CORT108297,A549_CpdA,A549_DMSO,A549_GW870086,A549_Hydrocortisone,A549_Mapracorat,A549_RU486,A549_ZK216348,A549_dexamethasone,A549_normal,HCT116_normal,Hela_no-inhibitor,MCF-7_normal	STARR-seq	ENCODE,Muerdter2018
chr1	152580516	152581016	-	ENSG00000163202	LCE3D	Hela_inhibitor	STARR-seq	Muerdter2018
chr1	152785714	152786257	+	ENSG00000186226	LCE1E	A549_normal	STARR-seq	ENCODE
chr1	153001247	153001751	+	ENSG00000163209	SPRR3	K562_normal	CapSTARR-seq	Dao2017
chr1	153535991	153536744	-	ENSG00000197956	S100A6	A549_GW870086,A549_normal,hESC_primed	ChIP-STARR-seq,STARR-seq	Barakat2018,ENCODE
chr1	153545063	153545563	-	ENSG00000196154	S100A4	A549_normal	STARR-seq	ENCODE
chr1	153565542	153566344	-	ENSG00000196754	S100A2	A549_CORT108297,A549_CpdA,A549_ZK216348,A549_normal,HCT116_normal,Hela_inhibitor,Hela_no-inhibitor,HepG2_normal,MCF-7_normal,hESC_naive	ChIP-STARR-seq,STARR-seq	Barakat2018,ENCODE,Muerdter2018
chr1	153566755	153567255	-	ENSG00000196754	S100A2	A549_CORT108297,A549_CpdA,A549_ZK216348,A549_normal,HCT116_normal,Hela_inhibitor,Hela_no-inhibitor,HepG2_normal,MCF-7_normal,hESC_naive	ChIP-STARR-seq,STARR-seq	Barakat2018,ENCODE,Muerdter2018
chr1	153567890	153568390	-	ENSG00000196754	S100A2	A549_CORT108297,A549_CpdA,A549_ZK216348,A549_normal,HCT116_normal,Hela_inhibitor,Hela_no-inhibitor,HepG2_normal,MCF-7_normal,hESC_naive	ChIP-STARR-seq,STARR-seq	Barakat2018,ENCODE,Muerdter2018
chr1	153608322	153608822	-	ENSG00000188643	S100A16	A549_AZD2906,A549_AZD9567,A549_CORT108297,A549_GW870086,A549_Hydrocortisone,A549_Mapracorat,A549_ZK216348,A549_dexamethasone,HepG2_normal,MCF-7_normal,hESC_naive	ChIP-STARR-seq,STARR-seq	Barakat2018,ENCODE
chr1	153609337	153609844	-	ENSG00000188643	S100A16	A549_AZD2906,A549_AZD9567,A549_CORT108297,A549_GW870086,A549_Hydrocortisone,A549_Mapracorat,A549_ZK216348,A549_dexamethasone,HepG2_normal,MCF-7_normal,hESC_naive	ChIP-STARR-seq,STARR-seq	Barakat2018,ENCODE
chr1	153633482	153634080	+	ENSG00000160679	CHTOP	A549_normal,HCT116_normal,MCF-7_normal,SH-SY5Y_normal	STARR-seq	ENCODE
chr1	153678188	153678688	+	ENSG00000169418	NPR1	hESC_primed	ChIP-STARR-seq	Barakat2018
chr1	153727550	153728091	+	ENSG00000143624	INTS3	CEM_IFNa,GM12878_normal	CapSTARR-seq	This_study
chr1	153963262	153964141	-	ENSG00000143570	SLC39A1	Hela_no-inhibitor,hESC_primed	ChIP-STARR-seq,STARR-seq	Barakat2018,Muerdter2018
chr1	153967392	153968243	+,-	ENSG00000143570,ENSG00000143578	CREB3L4,SLC39A1	hESC_naive	ChIP-STARR-seq	Barakat2018
chr1	153985366	153985866	-	ENSG00000143545	RAB13	GM12878_normal,Hela_normal,K562_IFNa,K562_normal	CapSTARR-seq,STARR-seq	Dao2017,ENCODE,Santiago2021,This_study
chr1	153986339	153986839	-	ENSG00000143545	RAB13	GM12878_normal	CapSTARR-seq	This_study
chr1	153990262	153990762	+	ENSG00000177954	RPS27	MCF-7_normal,hESC_naive	ChIP-STARR-seq,STARR-seq	Barakat2018,ENCODE
chr1	154183130	154183749	-	ENSG00000143549	TPM3	A549_CORT108297,A549_DMSO	STARR-seq	ENCODE
chr1	154220349	154221328	+,-	ENSG00000143569,ENSG00000143612	C1orf43,UBAP2L	Hela_no-inhibitor,hESC_primed	ChIP-STARR-seq,STARR-seq	Barakat2018,Muerdter2018
chr1	154272089	154272668	+	ENSG00000143575	HAX1	MCF-7_normal	STARR-seq	ENCODE
chr1	154486044	154486544	-	ENSG00000169291	SHE	A549_AZD2906,A549_AZD9567,A549_Hydrocortisone,A549_Mapracorat,A549_dexamethasone	STARR-seq	ENCODE
chr1	154489166	154489666	-	ENSG00000169291	SHE	hESC_naive	ChIP-STARR-seq	Barakat2018
chr1	154608170	154608686	-	ENSG00000160710	ADAR	Hela_no-inhibitor,Hela_normal,K562_IFNa,MCF-7_normal	CapSTARR-seq,STARR-seq	Dao2017,ENCODE,Muerdter2018,Santiago2021
chr1	154859843	154860343	-	ENSG00000143603	KCNN3	A549_normal,hESC_naive	ChIP-STARR-seq,STARR-seq	Barakat2018,ENCODE
chr1	154936719	154937219	-	ENSG00000163344	PMVK	GM12878_normal,hESC_primed	CapSTARR-seq,ChIP-STARR-seq	Barakat2018,This_study
chr1	154961782	154962282	-	ENSG00000163348	PYGO2	hESC_naive	ChIP-STARR-seq	Barakat2018
chr1	154970741	154971247	-	ENSG00000160691	SHC1	Hela_normal	CapSTARR-seq	Dao2017
chr1	154974153	154974836	+,-	ENSG00000160691,ENSG00000173207	CKS1B,SHC1	SH-SY5Y_normal	STARR-seq	ENCODE
chr1	155173254	155173804	+,-	ENSG00000163462,ENSG00000163463	KRTCAP2,TRIM46	hESC_naive	ChIP-STARR-seq	Barakat2018
chr1	155192867	155193415	-	ENSG00000185499	MUC1	Hela_no-inhibitor	STARR-seq	Muerdter2018
chr1	155241249	155241775	-	ENSG00000177628	GBA	Hela_normal,MCF-7_normal,SH-SY5Y_normal	CapSTARR-seq,STARR-seq	Dao2017,ENCODE
chr1	155262360	155262930	-	ENSG00000116521	SCAMP3	MCF-7_normal,SH-SY5Y_normal	STARR-seq	ENCODE
chr1	155301438	155301938	-	ENSG00000143627	PKLR	K562_normal	CapSTARR-seq	Dao2017
chr1	155609718	155610241	+	ENSG00000125459	MSTO1	hESC_primed	ChIP-STARR-seq	Barakat2018
chr1	155688294	155688975	-	ENSG00000163374	YY1AP1	hESC_primed	ChIP-STARR-seq	Barakat2018
chr1	155857204	155857795	-	ENSG00000116580	GON4L	CEM_NS	CapSTARR-seq	This_study
chr1	155934373	155934913	-	ENSG00000132680	KHDC4	Hela_inhibitor,Hela_no-inhibitor,MCF-7_normal,SH-SY5Y_normal	STARR-seq	ENCODE,Muerdter2018
chr1	155991212	155991712	-	ENSG00000116584	ARHGEF2	HCT116_normal,Hela_inhibitor,Hela_no-inhibitor,HepG2_normal	STARR-seq	ENCODE,Muerdter2018
chr1	156020789	156021451	-	ENSG00000163479	SSR2	MCF-7_normal,SH-SY5Y_normal	STARR-seq	ENCODE
chr1	156060660	156061160	+	ENSG00000132698	RAB25	CEM_NS	CapSTARR-seq	This_study
chr1	156114211	156114722	+	ENSG00000160789	LMNA	GM12878_normal	CapSTARR-seq	This_study
chr1	156193432	156194089	+	ENSG00000160785	SLC25A44	A549_normal,MCF-7_normal,SH-SY5Y_normal	STARR-seq	ENCODE
chr1	156241684	156242184	+	ENSG00000242252	BGLAP	hESC_naive	ChIP-STARR-seq	Barakat2018
chr1	156601470	156601990	-	ENSG00000160818	GPATCH4	Hela_inhibitor,MCF-7_normal,SH-SY5Y_normal	STARR-seq	ENCODE,Muerdter2018
chr1	156728766	156729266	-	ENSG00000143319	ISG20L2	MCF-7_normal	STARR-seq	ENCODE
chr1	156740562	156741062	-	ENSG00000143314	MRPL24	A549_DMSO,A549_normal,Hela_normal,MCF-7_normal,SH-SY5Y_normal	CapSTARR-seq,STARR-seq	Dao2017,ENCODE
chr1	156741088	156742090	-	ENSG00000143314	MRPL24	A549_DMSO,A549_normal,Hela_normal,MCF-7_normal,SH-SY5Y_normal	CapSTARR-seq,STARR-seq	Dao2017,ENCODE
chr1	156767035	156767535	+	ENSG00000143294	PRCC	A549_CORT108297,A549_CpdA,A549_DMSO,Hela_no-inhibitor,MCF-7_normal,SH-SY5Y_normal	STARR-seq	ENCODE,Muerdter2018
chr1	157138395	157138974	-	ENSG00000117036	ETV3	Hela_normal	CapSTARR-seq	Dao2017
chr1	157820060	157820620	-	ENSG00000163534	FCRL1	CEM_IFNa	CapSTARR-seq	This_study
chr1	158331025	158331525	-	ENSG00000158485	CD1B	Hela_inhibitor	STARR-seq	Muerdter2018
chr1	158686715	158687215	-	ENSG00000163554	SPTA1	K562_IFNa,K562_normal	CapSTARR-seq	Dao2017,Santiago2021
chr1	159009392	159010010	+	ENSG00000163565	IFI16	Hela_no-inhibitor,K562_IFNa,K562_normal,MCF-7_normal	CapSTARR-seq,STARR-seq	Dao2017,ENCODE,Muerdter2018,Santiago2021
chr1	159015173	159015673	+	ENSG00000163565	IFI16	A549_normal,Hela_inhibitor,Hela_no-inhibitor,K562_normal,MCF-7_normal	STARR-seq	ENCODE,Muerdter2018
chr1	159076766	159077266	-	ENSG00000163568	AIM2	HCT116_normal,Hela_no-inhibitor,MCF-7_normal	STARR-seq	ENCODE,Muerdter2018
chr1	159923717	159924217	-	ENSG00000158710	TAGLN2	A549_AZD2906,A549_AZD9567,A549_CORT108297,A549_CpdA,A549_DMSO,A549_GW870086,A549_Hydrocortisone,A549_Mapracorat,A549_RU486,A549_ZK216348,A549_dexamethasone,Hela_inhibitor,Hela_no-inhibitor,Hela_normal,K562_IFNa,K562_normal,hESC_naive	CapSTARR-seq,ChIP-STARR-seq,STARR-seq	Barakat2018,Dao2017,ENCODE,Muerdter2018,Santiago2021
chr1	159924551	159925051	-	ENSG00000158710	TAGLN2	A549_AZD2906,A549_AZD9567,A549_CORT108297,A549_CpdA,A549_DMSO,A549_GW870086,A549_Hydrocortisone,A549_Mapracorat,A549_RU486,A549_ZK216348,A549_dexamethasone,Hela_inhibitor,Hela_no-inhibitor,Hela_normal,K562_IFNa,K562_normal,hESC_naive	CapSTARR-seq,ChIP-STARR-seq,STARR-seq	Barakat2018,Dao2017,ENCODE,Muerdter2018,Santiago2021
chr1	159925229	159926007	-	ENSG00000158710	TAGLN2	A549_AZD2906,A549_AZD9567,A549_CORT108297,A549_CpdA,A549_DMSO,A549_GW870086,A549_Hydrocortisone,A549_Mapracorat,A549_RU486,A549_ZK216348,A549_dexamethasone,Hela_inhibitor,Hela_no-inhibitor,Hela_normal,K562_IFNa,K562_normal,hESC_naive	CapSTARR-seq,ChIP-STARR-seq,STARR-seq	Barakat2018,Dao2017,ENCODE,Muerdter2018,Santiago2021
chr1	159945596	159946113	-	ENSG00000085552	IGSF9	hESC_naive	ChIP-STARR-seq	Barakat2018
chr1	160261802	160262302	-	ENSG00000132716	DCAF8	hESC_primed	ChIP-STARR-seq	Barakat2018
chr1	160262407	160263049	-	ENSG00000132716	DCAF8	K562_IFNa,K562_normal	CapSTARR-seq	Dao2017,Santiago2021
chr1	160342853	160343758	+,-	ENSG00000122218,ENSG00000162736	COPA,NCSTN	A549_normal,MCF-7_normal,SH-SY5Y_normal	STARR-seq	ENCODE
chr1	161021096	161021843	-	ENSG00000158769	F11R	hESC_primed	ChIP-STARR-seq	Barakat2018
chr1	161044941	161045441	-	ENSG00000158773	USF1	A549_normal,HCT116_normal,Hela_normal,K562_IFNa,K562_normal,MCF-7_normal,SH-SY5Y_normal,hESC_naive,hESC_primed	CapSTARR-seq,ChIP-STARR-seq,STARR-seq	Barakat2018,Dao2017,ENCODE,Santiago2021
chr1	161045873	161046477	-	ENSG00000158773	USF1	A549_normal,HCT116_normal,Hela_normal,K562_IFNa,K562_normal,MCF-7_normal,SH-SY5Y_normal,hESC_naive,hESC_primed	CapSTARR-seq,ChIP-STARR-seq,STARR-seq	Barakat2018,Dao2017,ENCODE,Santiago2021
chr1	161117605	161118537	+,-	ENSG00000143256,ENSG00000158793	NIT1,PFDN2	hESC_primed	ChIP-STARR-seq	Barakat2018
chr1	161132466	161133188	-	ENSG00000158796	DEDD	Hela_normal,K562_normal	CapSTARR-seq	Dao2017
chr1	161153478	161153978	+	ENSG00000143222	UFC1	Hela_inhibitor,Hela_no-inhibitor,K562_normal,MCF-7_normal,SH-SY5Y_normal,hESC_primed	ChIP-STARR-seq,STARR-seq	Barakat2018,ENCODE,Muerdter2018
chr1	161196872	161197424	+	ENSG00000158864	NDUFS2	hESC_primed	ChIP-STARR-seq	Barakat2018
chr1	161201770	161202367	+	ENSG00000158864	NDUFS2	SH-SY5Y_normal	STARR-seq	ENCODE
chr1	161307471	161307971	-	ENSG00000158887	MPZ	Hela_no-inhibitor	STARR-seq	Muerdter2018
chr1	161313881	161314388	+	ENSG00000143252	SDHC	Hela_normal	CapSTARR-seq	Dao2017
chr1	161749286	161749786	+	ENSG00000081721	DUSP12	A549_CORT108297,Hela_normal,MCF-7_normal,SH-SY5Y_normal,hESC_primed	CapSTARR-seq,ChIP-STARR-seq,STARR-seq	Barakat2018,Dao2017,ENCODE
chr1	161765798	161766564	+	ENSG00000118217	ATF6	CEM_NS,SH-SY5Y_normal	CapSTARR-seq,STARR-seq	ENCODE,This_study
chr1	162381228	162381728	+	ENSG00000239887	C1orf226	A549_dexamethasone,Hela_inhibitor,Hela_no-inhibitor,MCF-7_normal	STARR-seq	ENCODE,Muerdter2018
chr1	162561006	162561533	+	ENSG00000117143	UAP1	A549_CORT108297,A549_DMSO,A549_RU486	STARR-seq	ENCODE
chr1	162868761	162869315	-	ENSG00000185860	CCDC190	MCF-7_normal	STARR-seq	ENCODE
chr1	163202835	163203416	-	ENSG00000143248	RGS5	hESC_primed	ChIP-STARR-seq	Barakat2018
chr1	165768837	165769422	-	ENSG00000143183	TMCO1	SH-SY5Y_normal,hESC_primed	ChIP-STARR-seq,STARR-seq	Barakat2018,ENCODE
chr1	165827755	165828255	-	ENSG00000143183	TMCO1	hESC_primed	ChIP-STARR-seq	Barakat2018
chr1	166988589	166989288	+	ENSG00000143194	MAEL	Hela_inhibitor,Hela_no-inhibitor,K562_IFNa,K562_normal	CapSTARR-seq,STARR-seq	Dao2017,Muerdter2018,Santiago2021
chr1	167936040	167937572	+,-	ENSG00000143158,ENSG00000143164	DCAF6,MPC2	A549_CORT108297	STARR-seq	ENCODE
chr1	168178462	168179055	+	ENSG00000143155	TIPRL	GM12878_normal,hESC_naive	CapSTARR-seq,ChIP-STARR-seq	Barakat2018,This_study
chr1	169105197	169105697	+	ENSG00000143153	ATP1B1	hESC_primed	ChIP-STARR-seq	Barakat2018
chr1	169367470	169368446	+,-	ENSG00000117475,ENSG00000143156	BLZF1,NME7	MCF-7_normal,SH-SY5Y_normal	STARR-seq	ENCODE
chr1	169485931	169486444	-	ENSG00000117479	SLC19A2	A549_AZD2906,A549_AZD9567,A549_GW870086,A549_Hydrocortisone,A549_Mapracorat,A549_dexamethasone,hESC_primed	ChIP-STARR-seq,STARR-seq	Barakat2018,ENCODE
chr1	169733659	169734579	-	ENSG00000007908	SELE	Hela_inhibitor	STARR-seq	Muerdter2018
chr1	169794540	169795463	+,-	ENSG00000000460,ENSG00000171806	C1orf112,METTL18	MCF-7_normal,SH-SY5Y_normal	STARR-seq	ENCODE
chr1	169893896	169894767	-	ENSG00000000457	SCYL3	A549_normal,MCF-7_normal,SH-SY5Y_normal,hESC_naive	ChIP-STARR-seq,STARR-seq	Barakat2018,ENCODE
chr1	171184800	171185524	+	ENSG00000094963	FMO2	GM12878_normal	CapSTARR-seq	This_study
chr1	171485051	171485556	+	ENSG00000117523	PRRC2C	A549_normal,Hela_normal,MCF-7_normal,SH-SY5Y_normal	CapSTARR-seq,STARR-seq	Dao2017,ENCODE
chr1	173050963	173051463	-	ENSG00000120337	TNFSF18	CEM_NS	CapSTARR-seq	This_study
chr1	173714481	173714981	+	ENSG00000076321	KLHL20	SH-SY5Y_normal	STARR-seq	ENCODE
chr1	173824132	173824960	+,-	ENSG00000117593,ENSG00000120334	CENPL,DARS2	MCF-7_normal,hESC_naive	ChIP-STARR-seq,STARR-seq	Barakat2018,ENCODE
chr1	173867582	173868394	+	ENSG00000185278	ZBTB37	A549_CORT108297,A549_CpdA,A549_DMSO,A549_RU486,A549_ZK216348,MCF-7_normal	STARR-seq	ENCODE
chr1	173868456	173868956	+	ENSG00000185278	ZBTB37	A549_CORT108297,A549_CpdA,A549_DMSO,A549_RU486,A549_ZK216348,MCF-7_normal	STARR-seq	ENCODE
chr1	173917327	173917827	-	ENSG00000117601	SERPINC1	Hela_no-inhibitor	STARR-seq	Muerdter2018
chr1	174998663	174999435	+	ENSG00000116161	CACYBP	A549_CORT108297,A549_CpdA,A549_DMSO,A549_RU486,A549_ZK216348,A549_normal,K562_normal,MCF-7_normal,SH-SY5Y_normal	STARR-seq	ENCODE
chr1	174999447	175000213	+	ENSG00000116161	CACYBP	A549_CORT108297,A549_CpdA,A549_DMSO,A549_RU486,A549_ZK216348,A549_normal,K562_normal,MCF-7_normal,SH-SY5Y_normal	STARR-seq	ENCODE
chr1	175023425	175023925	-	ENSG00000120333	MRPS14	Hela_normal	CapSTARR-seq	Dao2017
chr1	177969915	177970713	-	ENSG00000120341	SEC16B	Hela_no-inhibitor	STARR-seq	Muerdter2018
chr1	178093604	178094104	+	ENSG00000075391	RASAL2	hESC_primed	ChIP-STARR-seq	Barakat2018
chr1	178451937	178452437	+	ENSG00000075391	RASAL2	Hela_inhibitor,Hela_no-inhibitor	STARR-seq	Muerdter2018
chr1	179143044	179143589	-	ENSG00000143322	ABL2	A549_normal,Hela_inhibitor,Hela_no-inhibitor,Hela_normal,K562_normal	CapSTARR-seq,STARR-seq	Dao2017,ENCODE,Muerdter2018
chr1	179877790	179878303	-	ENSG00000169905	TOR1AIP2	SH-SY5Y_normal	STARR-seq	ENCODE
chr1	179881542	179882889	+	ENSG00000143337	TOR1AIP1	A549_CORT108297,A549_CpdA,A549_DMSO,A549_GW870086,A549_RU486,A549_ZK216348,Hela_no-inhibitor	STARR-seq	ENCODE,Muerdter2018
chr1	180040703	180041203	+	ENSG00000135837	CEP350	Hela_inhibitor	STARR-seq	Muerdter2018
chr1	180940693	180941193	+	ENSG00000135835	KIAA1614	hESC_naive	ChIP-STARR-seq	Barakat2018
chr1	182400667	182401167	-	ENSG00000203730	TEDDM1	RPMI_normal	CapSTARR-seq	This_study
chr1	182604389	182604889	-	ENSG00000143333	RGS16	GM12878_normal	CapSTARR-seq	This_study
chr1	182838847	182839347	+	ENSG00000135829	DHX9	A549_CORT108297,A549_DMSO,A549_RU486,A549_ZK216348	STARR-seq	ENCODE
chr1	182953166	182953666	-	ENSG00000157060	SHCBP1L	MCF-7_normal	STARR-seq	ENCODE
chr1	183022920	183023420	+	ENSG00000135862	LAMC1	hESC_naive	ChIP-STARR-seq	Barakat2018
chr1	183185738	183186264	+	ENSG00000058085	LAMC2	hESC_naive	ChIP-STARR-seq	Barakat2018
chr1	183471978	183472621	+	ENSG00000116698	SMG7	Hela_normal,MCF-7_normal,SH-SY5Y_normal	CapSTARR-seq,STARR-seq	Dao2017,ENCODE
chr1	183635585	183636283	+,-	ENSG00000143344,ENSG00000162704	ARPC5,RGL1	A549_CORT108297,A549_CpdA,A549_DMSO,A549_RU486	STARR-seq	ENCODE
chr1	183653316	183653816	-	ENSG00000173627	APOBEC4	GM12878_normal	CapSTARR-seq	This_study
chr1	185139560	185140060	-	ENSG00000121486	TRMT1L	Hela_inhibitor	STARR-seq	Muerdter2018
chr1	185156580	185157167	+	ENSG00000116668	SWT1	hESC_primed	ChIP-STARR-seq	Barakat2018
chr1	192808539	192809039	+	ENSG00000116741	RGS2	A549_AZD9567	STARR-seq	ENCODE
chr1	193058954	193060057	+,-	ENSG00000116747,ENSG00000116750	RO60,UCHL5	A549_DMSO	STARR-seq	ENCODE
chr1	193121531	193122180	+	ENSG00000134371	CDC73	A549_CORT108297,A549_RU486,hESC_primed	ChIP-STARR-seq,STARR-seq	Barakat2018,ENCODE
chr1	197201293	197201793	-	ENSG00000177888	ZBTB41	hESC_primed	ChIP-STARR-seq	Barakat2018
chr1	200409992	200410556	-	ENSG00000162702	ZNF281	hESC_primed	ChIP-STARR-seq	Barakat2018
chr1	201127184	201127684	-	ENSG00000232237	ASCL5	hESC_naive	ChIP-STARR-seq	Barakat2018
chr1	201171574	201172074	-	ENSG00000116857	TMEM9	K562_normal	CapSTARR-seq	Dao2017
chr1	201399309	201399824	-	ENSG00000159166	LAD1	hESC_primed	ChIP-STARR-seq	Barakat2018
chr1	201469188	201469737	-	ENSG00000174307	PHLDA3	A549_AZD2906,A549_AZD9567,A549_CORT108297,A549_CpdA,A549_DMSO,A549_GW870086,A549_Hydrocortisone,A549_Mapracorat,A549_RU486,A549_ZK216348,A549_dexamethasone	STARR-seq	ENCODE
chr1	201888398	201888898	+	ENSG00000198892	SHISA4	hESC_primed	ChIP-STARR-seq	Barakat2018
chr1	202159991	202160491	-	ENSG00000143851	PTPN7	K562_normal	CapSTARR-seq	Dao2017
chr1	202213655	202214155	+	ENSG00000133067	LGR6	hESC_primed	ChIP-STARR-seq	Barakat2018
chr1	202341936	202342436	-	ENSG00000077152	UBE2T	CEM_IFNa	CapSTARR-seq	This_study
chr1	202348199	202348728	+	ENSG00000077157	PPP1R12B	hESC_primed	ChIP-STARR-seq	Barakat2018
chr1	202729715	202730215	-	ENSG00000117139	KDM5B	Hela_inhibitor	STARR-seq	Muerdter2018
chr1	203795123	203795714	+	ENSG00000058673,ENSG00000257315	ZBED6,ZC3H11A	A549_normal,Hela_inhibitor,Hela_no-inhibitor,K562_IFNa,MCF-7_normal,SH-SY5Y_normal	CapSTARR-seq,STARR-seq	ENCODE,Muerdter2018,Santiago2021
chr1	203861099	203861599	+	ENSG00000182004	SNRPE	A549_normal,MCF-7_normal,SH-SY5Y_normal	STARR-seq	ENCODE
chr1	204077629	204078129	+	ENSG00000143842	SOX13	hESC_naive	ChIP-STARR-seq	Barakat2018
chr1	204149881	204150381	-	ENSG00000143845	ETNK2	A549_Hydrocortisone,A549_Mapracorat,A549_dexamethasone	STARR-seq	ENCODE
chr1	204151428	204152544	-	ENSG00000143845	ETNK2	A549_Hydrocortisone,A549_Mapracorat,A549_dexamethasone	STARR-seq	ENCODE
chr1	204411817	204412317	-	ENSG00000158615	PPP1R15B	HCT116_normal,Hela_inhibitor,Hela_no-inhibitor,Hela_normal,K562_IFNa,K562_normal,MCF-7_normal,SH-SY5Y_normal	CapSTARR-seq,STARR-seq	Dao2017,ENCODE,Muerdter2018,Santiago2021
chr1	204515879	204516406	+	ENSG00000198625	MDM4	Hela_normal,K562_normal,MCF-7_normal,SH-SY5Y_normal	CapSTARR-seq,STARR-seq	Dao2017,ENCODE
chr1	204524990	204525519	+	ENSG00000198625	MDM4	A549_normal	STARR-seq	ENCODE
chr1	205121978	205122515	-	ENSG00000117222	RBBP5	MCF-7_normal,SH-SY5Y_normal	STARR-seq	ENCODE
chr1	205750182	205750682	-	ENSG00000069275	NUCKS1	MCF-7_normal,SH-SY5Y_normal	STARR-seq	ENCODE
chr1	205813198	205813698	-	ENSG00000133065	SLC41A1	CEM_IFNa	CapSTARR-seq	This_study
chr1	206556665	206557165	+	ENSG00000266094	RASSF5	K562_IFNa	CapSTARR-seq	Santiago2021
chr1	206865123	206865809	+	ENSG00000162891	IL20	Hela_no-inhibitor	STARR-seq	Muerdter2018
chr1	206946466	206946966	-	ENSG00000162896	PIGR	K562_normal	CapSTARR-seq	Dao2017
chr1	207051208	207051708	-	ENSG00000180667	YOD1	A549_RU486,hESC_primed	ChIP-STARR-seq,STARR-seq	Barakat2018,ENCODE
chr1	207052775	207053480	+,-	ENSG00000123836,ENSG00000180667	PFKFB2,YOD1	A549_RU486,hESC_primed	ChIP-STARR-seq,STARR-seq	Barakat2018,ENCODE
chr1	207088360	207089283	+	ENSG00000123843	C4BPB	Hela_no-inhibitor	STARR-seq	Muerdter2018
chr1	207453730	207454328	+	ENSG00000117322	CR2	GM12878_normal	CapSTARR-seq	This_study
chr1	207890492	207890992	-	ENSG00000174059	CD34	Hela_inhibitor,Hela_no-inhibitor	STARR-seq	Muerdter2018
chr1	209652329	209652925	-	ENSG00000196878	LAMB3	Hela_no-inhibitor	STARR-seq	Muerdter2018
chr1	209674912	209675412	+	ENSG00000123689	G0S2	K562_normal	CapSTARR-seq	Dao2017
chr1	209784559	209785059	-	ENSG00000162757	C1orf74	MCF-7_normal	STARR-seq	ENCODE
chr1	209827472	209827972	+	ENSG00000117597	UTP25	MCF-7_normal,SH-SY5Y_normal	STARR-seq	ENCODE
chr1	210439083	210439583	+	ENSG00000054392	HHAT	Hela_inhibitor	STARR-seq	Muerdter2018
chr1	211259475	211259975	+	ENSG00000117625	RCOR3	hESC_primed	ChIP-STARR-seq	Barakat2018
chr1	212608128	212608915	+	ENSG00000162772	ATF3	K562_normal,hESC_naive,hESC_naive	CapSTARR-seq,ChIP-STARR-seq,ChIP-STARR-seq	Barakat2018,Barakat2018,Dao2017
chr1	213015826	213016367	-	ENSG00000174606	ANGEL2	MCF-7_normal,SH-SY5Y_normal	STARR-seq	ENCODE
chr1	214280659	214281159	+	ENSG00000143499	SMYD2	GM12878_normal	CapSTARR-seq	This_study
chr1	214330477	214330977	+	ENSG00000143499	SMYD2	Hela_inhibitor	STARR-seq	Muerdter2018
chr1	214551223	214552102	-	ENSG00000152104	PTPN14	hESC_primed	ChIP-STARR-seq	Barakat2018
chr1	218284793	218285293	+	ENSG00000067533	RRP15	CEM_NS,MCF-7_normal,SH-SY5Y_normal	CapSTARR-seq,STARR-seq	ENCODE,This_study
chr1	218344836	218345336	+	ENSG00000092969	TGFB2	K562_IFNa,K562_normal	CapSTARR-seq	Dao2017,Santiago2021
chr1	221742089	221742589	-	ENSG00000143507	DUSP10	hESC_naive,hESC_primed	ChIP-STARR-seq	Barakat2018
chr1	222589759	222590433	-	ENSG00000143498	TAF1A	K562_normal,SH-SY5Y_normal	STARR-seq	ENCODE
chr1	222643803	222644303	+	ENSG00000154305	MIA3	A549_normal,HCT116_normal,HepG2_normal,K562_normal,MCF-7_normal,SH-SY5Y_normal	STARR-seq	ENCODE
chr1	222712053	222713369	+,-	ENSG00000162819,ENSG00000186063	AIDA,BROX	hESC_primed	ChIP-STARR-seq	Barakat2018
chr1	222736707	222737207	+	ENSG00000197520	FAM177B	hESC_primed	ChIP-STARR-seq	Barakat2018
chr1	223665701	223666223	-	ENSG00000203697	CAPN8	MCF-7_normal	STARR-seq	ENCODE
chr1	223712039	223712539	+	ENSG00000162909	CAPN2	hESC_primed	ChIP-STARR-seq	Barakat2018
chr1	224113611	224114111	+	ENSG00000143756	FBXO28	MCF-7_normal,SH-SY5Y_normal	STARR-seq	ENCODE
chr1	225923993	225924840	-	ENSG00000143811,ENSG00000255835	AL117348.2,PYCR2	hESC_naive	ChIP-STARR-seq	Barakat2018
chr1	225999343	225999843	-	ENSG00000143751	SDE2	A549_CORT108297,A549_CpdA,A549_DMSO,A549_RU486,A549_ZK216348,K562_IFNa,K562_normal	CapSTARR-seq,STARR-seq	Dao2017,ENCODE,Santiago2021
chr1	226186741	226187241	-	ENSG00000182827	ACBD3	A549_DMSO	STARR-seq	ENCODE
chr1	226739175	226739675	-	ENSG00000143772	ITPKB	CEM_NS	CapSTARR-seq	This_study
chr1	227317182	227317682	-	ENSG00000143776	CDC42BPA	Hela_inhibitor	STARR-seq	Muerdter2018
chr1	227727700	227728707	+	ENSG00000143740	SNAP47	hESC_naive	ChIP-STARR-seq	Barakat2018
chr1	228082160	228083150	+	ENSG00000143761	ARF1	A549_CORT108297,A549_CpdA,A549_DMSO,A549_RU486,A549_ZK216348,K562_normal	CapSTARR-seq,STARR-seq	Dao2017,ENCODE
chr1	228165304	228165804	+	ENSG00000181873	IBA57	A549_CORT108297,A549_DMSO,A549_ZK216348,hESC_primed	ChIP-STARR-seq,STARR-seq	Barakat2018,ENCODE
chr1	228425360	228425860	-	ENSG00000168148	H3-4	GM12878_normal,K562_normal,RPMI_normal	CapSTARR-seq	Dao2017,This_study
chr1	228457607	228458373	+,-	ENSG00000181218,ENSG00000196890	H2AW,H2BU1	A549_CORT108297,A549_CpdA,A549_DMSO,A549_RU486,GM12878_normal	CapSTARR-seq,STARR-seq	ENCODE,This_study
chr1	228486882	228487382	+	ENSG00000168159	RNF187	hESC_naive	ChIP-STARR-seq	Barakat2018
chr1	229508341	229508841	-	ENSG00000069248	NUP133	A549_CORT108297,CEM_IFNa	CapSTARR-seq,STARR-seq	ENCODE,This_study
chr1	230868521	230869021	-	ENSG00000119280	C1orf198	hESC_naive	ChIP-STARR-seq	Barakat2018
chr1	231241090	231241678	-	ENSG00000143633	C1orf131	hESC_primed	ChIP-STARR-seq	Barakat2018
chr1	231528041	231528669	+	ENSG00000116918	TSNAX	GM12878_normal,hESC_naive	CapSTARR-seq,ChIP-STARR-seq	Barakat2018,This_study
chr1	232515566	232516066	-	ENSG00000116991	SIPA1L2	CEM_NS	CapSTARR-seq	This_study
chr1	233613606	233614106	+	ENSG00000135750	KCNK1	RPMI_normal	CapSTARR-seq	This_study
chr1	234372956	234373701	+	ENSG00000168275	COA6	SH-SY5Y_normal	STARR-seq	ENCODE
chr1	235161220	235161758	-	ENSG00000188739	RBM34	GM12878_normal,Hela_no-inhibitor	CapSTARR-seq,STARR-seq	Muerdter2018,This_study
chr1	235326850	235327350	+	ENSG00000152904	GGPS1	K562_normal,hESC_naive	CapSTARR-seq,ChIP-STARR-seq	Barakat2018,Dao2017
chr1	235366860	235367430	+	ENSG00000284770	TBCE	Hela_no-inhibitor,hESC_naive	ChIP-STARR-seq,STARR-seq	Barakat2018,Muerdter2018
chr1	235504422	235504952	-	ENSG00000162885	B3GALNT2	hESC_primed	ChIP-STARR-seq	Barakat2018
chr1	236394913	236395413	+	ENSG00000186197	EDARADD	K562_IFNa	CapSTARR-seq	Santiago2021
chr1	236604488	236605016	-	ENSG00000119285	HEATR1	Hela_inhibitor,Hela_no-inhibitor,MCF-7_normal,SH-SY5Y_normal	STARR-seq	ENCODE,Muerdter2018
chr1	236663641	236664141	+	ENSG00000077522	ACTN2	Hela_inhibitor,Hela_no-inhibitor,MCF-7_normal	STARR-seq	ENCODE,Muerdter2018
chr1	241531634	241532405	+	ENSG00000117009	KMO	K562_IFNa,K562_normal	CapSTARR-seq	Dao2017,Santiago2021
chr1	241999098	241999598	-	ENSG00000197769	MAP1LC3C	CEM_NS	CapSTARR-seq	This_study
chr1	242449425	242449982	-	ENSG00000180287	PLD5	Hela_inhibitor	STARR-seq	Muerdter2018
chr1	243843164	243844084	-	ENSG00000117020	AKT3	Hela_inhibitor	STARR-seq	Muerdter2018
chr1	244835116	244835658	+	ENSG00000203667	COX20	A549_CORT108297,A549_DMSO,K562_IFNa,K562_normal	CapSTARR-seq,STARR-seq	Dao2017,ENCODE,Santiago2021
chr1	246417409	246417909	-	ENSG00000185420	SMYD3	CEM_IFNa,K562_normal	CapSTARR-seq	Dao2017,This_study
chr1	247331743	247332243	-	ENSG00000162714	ZNF496	K562_IFNa,RPMI_normal	CapSTARR-seq	Santiago2021,This_study
chr1	247452006	247452506	-	ENSG00000177535	OR2B11	GM12878_normal	CapSTARR-seq	This_study
chr1	247506558	247507124	+	ENSG00000169224	GCSAML	CEM_NS	CapSTARR-seq	This_study
chr1	248445012	248445637	+	ENSG00000196240	OR2T2	A549_normal	STARR-seq	ENCODE
chr1	248597700	248598200	-	ENSG00000184022	OR2T10	Hela_inhibitor,K562_normal	STARR-seq	ENCODE,Muerdter2018
chr1	248825915	248826415	-	ENSG00000175137	SH3BP5L	A549_RU486	STARR-seq	ENCODE
chr1	248837724	248838331	+	ENSG00000171161	ZNF672	GM12878_normal	CapSTARR-seq	This_study
chr1	248905696	248906235	+	ENSG00000185220	PGBD2	CEM_IFNa	CapSTARR-seq	This_study
chr2	286919	287823	-	ENSG00000189292	ALKAL2	Hela_inhibitor	STARR-seq	Muerdter2018
chr2	677406	677906	-	ENSG00000151353	TMEM18	MCF-7_normal	STARR-seq	ENCODE
chr2	1413882	1414409	+	ENSG00000115705	TPO	RPMI_normal	CapSTARR-seq	This_study
chr2	1692570	1693070	-	ENSG00000130508	PXDN	hESC_naive	ChIP-STARR-seq	Barakat2018
chr2	2331234	2331848	-	ENSG00000186487	MYT1L	K562_normal	CapSTARR-seq	Dao2017
chr2	3377790	3378330	-	ENSG00000032389	EIPR1	A549_CORT108297	STARR-seq	ENCODE
chr2	3379175	3379694	+	ENSG00000171853	TRAPPC12	A549_CORT108297	STARR-seq	ENCODE
chr2	3558333	3558833	-	ENSG00000171865	RNASEH1	A549_AZD9567,A549_CORT108297,A549_CpdA,A549_DMSO,A549_GW870086,A549_Hydrocortisone,A549_Mapracorat,A549_RU486,A549_ZK216348,A549_dexamethasone,Hela_normal	CapSTARR-seq,STARR-seq	Dao2017,ENCODE
chr2	3574760	3575358	+	ENSG00000171863	RPS7	A549_normal,K562_normal,MCF-7_normal,SH-SY5Y_normal	STARR-seq	ENCODE
chr2	6865057	6866407	+,-	ENSG00000134321,ENSG00000134326	CMPK2,RSAD2	GM12878_normal,Hela_no-inhibitor,K562_IFNa,K562_normal	CapSTARR-seq,STARR-seq	Dao2017,Muerdter2018,Santiago2021,This_study
chr2	6877277	6877777	+	ENSG00000134321	RSAD2	CEM_IFNa,Hela_no-inhibitor,K562_IFNa,MCF-7_normal	CapSTARR-seq,STARR-seq	ENCODE,Muerdter2018,Santiago2021,This_study
chr2	6916912	6917412	+	ENSG00000151692	RNF144A	RPMI_normal	CapSTARR-seq	This_study
chr2	8678345	8678845	+	ENSG00000115738	ID2	hESC_naive	ChIP-STARR-seq	Barakat2018
chr2	8681556	8682056	+	ENSG00000115738	ID2	CEM_IFNa,CEM_NS,Hela_normal	CapSTARR-seq	Dao2017,This_study
chr2	9206265	9206812	+	ENSG00000151693	ASAP2	hESC_naive	ChIP-STARR-seq	Barakat2018
chr2	9555830	9556330	-	ENSG00000151694	ADAM17	A549_CORT108297,A549_CpdA,A549_DMSO,A549_RU486,A549_ZK216348	STARR-seq	ENCODE
chr2	10043050	10043829	+	ENSG00000172059	KLF11	GM12878_normal	CapSTARR-seq	This_study
chr2	10122239	10123171	+	ENSG00000171848	RRM2	GM12878_normal,Hela_inhibitor,Hela_no-inhibitor	CapSTARR-seq,STARR-seq	Muerdter2018,This_study
chr2	15561334	15561834	-	ENSG00000151779	NBAS	MCF-7_normal,SH-SY5Y_normal	STARR-seq	ENCODE
chr2	15940050	15940566	+	ENSG00000134323	MYCN	hESC_primed	ChIP-STARR-seq	Barakat2018
chr2	17815960	17816460	+	ENSG00000151379	MSGN1	A549_normal,HepG2_normal,MCF-7_normal,SH-SY5Y_normal	STARR-seq	ENCODE
chr2	17877347	17877847	+	ENSG00000170745	KCNS3	A549_AZD2906,A549_GW870086,A549_Mapracorat	STARR-seq	ENCODE
chr2	17878167	17878667	+	ENSG00000170745	KCNS3	A549_AZD2906,A549_GW870086,A549_Mapracorat	STARR-seq	ENCODE
chr2	17878883	17879383	+	ENSG00000170745	KCNS3	A549_AZD2906,A549_GW870086,A549_Mapracorat	STARR-seq	ENCODE
chr2	20225096	20225933	-	ENSG00000115884	SDC1	hESC_naive	ChIP-STARR-seq	Barakat2018
chr2	20350702	20351344	-	ENSG00000055917	PUM2	hESC_primed	ChIP-STARR-seq	Barakat2018
chr2	20446574	20447074	+	ENSG00000143878	RHOB	A549_CORT108297,A549_DMSO,A549_RU486	STARR-seq	ENCODE
chr2	20651063	20651598	-	ENSG00000118960	HS1BP3	Hela_normal,K562_normal	CapSTARR-seq	Dao2017
chr2	20823089	20823630	-	ENSG00000118961	LDAH	MCF-7_normal,SH-SY5Y_normal	STARR-seq	ENCODE
chr2	24047361	24047891	-	ENSG00000163026	WDCP	SH-SY5Y_normal	STARR-seq	ENCODE
chr2	24084311	24084826	-	ENSG00000115129	TP53I3	A549_AZD2906,A549_AZD9567,A549_CORT108297,A549_CpdA,A549_DMSO,A549_GW870086,A549_Hydrocortisone,A549_Mapracorat,A549_ZK216348,A549_dexamethasone,CEM_IFNa,CEM_NS,hESC_naive	CapSTARR-seq,ChIP-STARR-seq,STARR-seq	Barakat2018,ENCODE,This_study
chr2	24084834	24085715	-	ENSG00000115129	TP53I3	A549_AZD2906,A549_AZD9567,A549_CORT108297,A549_CpdA,A549_DMSO,A549_GW870086,A549_Hydrocortisone,A549_Mapracorat,A549_ZK216348,A549_dexamethasone,CEM_IFNa,CEM_NS,hESC_naive	CapSTARR-seq,ChIP-STARR-seq,STARR-seq	Barakat2018,ENCODE,This_study
chr2	24360309	24361036	-	ENSG00000198399	ITSN2	K562_IFNa,K562_normal	CapSTARR-seq	Dao2017,Santiago2021
chr2	24792645	24793891	+,-	ENSG00000138092,ENSG00000184924	CENPO,PTRHD1	A549_CORT108297,A549_CpdA,A549_DMSO,A549_RU486,A549_ZK216348,Hela_no-inhibitor	STARR-seq	ENCODE,Muerdter2018
chr2	24971955	24972594	-	ENSG00000115137	DNAJC27	A549_CORT108297,A549_CpdA,A549_DMSO,A549_RU486,A549_ZK216348,GM12878_normal	CapSTARR-seq,STARR-seq	ENCODE,This_study
chr2	25252311	25252811	-	ENSG00000119772	DNMT3A	A549_GW870086	STARR-seq	ENCODE
chr2	25878466	25878987	-	ENSG00000143970	ASXL2	Hela_normal	CapSTARR-seq	Dao2017
chr2	25982497	25982997	-	ENSG00000084731	KIF3C	GM12878_normal	CapSTARR-seq	This_study
chr2	26033584	26034084	+	ENSG00000084733	RAB10	A549_CORT108297	STARR-seq	ENCODE
chr2	26478042	26478624	-	ENSG00000115155	OTOF	A549_GW870086,hESC_naive	ChIP-STARR-seq,STARR-seq	Barakat2018,ENCODE
chr2	26763784	26764284	+	ENSG00000213699	SLC35F6	CEM_NS	CapSTARR-seq	This_study
chr2	27051178	27051905	+	ENSG00000084693	AGBL5	hESC_naive	ChIP-STARR-seq	Barakat2018
chr2	27274933	27275845	+,-	ENSG00000115194,ENSG00000163793	DNAJC5G,SLC30A3	RPMI_normal	CapSTARR-seq	This_study
chr2	27281929	27282462	+	ENSG00000138100	TRIM54	Hela_no-inhibitor	STARR-seq	Muerdter2018
chr2	27323054	27323602	-	ENSG00000115204	MPV17	hESC_primed	ChIP-STARR-seq	Barakat2018
chr2	27356492	27357534	-	ENSG00000115207	GTF3C2	A549_CORT108297,A549_CpdA,A549_DMSO,A549_RU486,A549_ZK216348,A549_normal,MCF-7_normal,SH-SY5Y_normal	STARR-seq	ENCODE
chr2	27369996	27370957	+,-	ENSG00000115211,ENSG00000115234	EIF2B4,SNX17	hESC_naive,hESC_primed	ChIP-STARR-seq	Barakat2018
chr2	27431177	27431677	+	ENSG00000115216	NRBP1	HepG2_normal	STARR-seq	ENCODE
chr2	27442754	27443254	+	ENSG00000157992	KRTCAP3	hESC_primed	ChIP-STARR-seq	Barakat2018
chr2	27489743	27490289	-	ENSG00000138002	IFT172	GM12878_normal	CapSTARR-seq	This_study
chr2	27582469	27583042	+	ENSG00000243943	ZNF512	MCF-7_normal,SH-SY5Y_normal	STARR-seq	ENCODE
chr2	27628148	27629512	+,-	ENSG00000176714,ENSG00000198522	CCDC121,GPN1	A549_CORT108297,SH-SY5Y_normal	STARR-seq	ENCODE
chr2	27663389	27664140	+,-	ENSG00000119760,ENSG00000163798	SLC4A1AP,SUPT7L	SH-SY5Y_normal	STARR-seq	ENCODE
chr2	28392302	28392858	+	ENSG00000075426	FOSL2	A549_GW870086,hESC_primed	ChIP-STARR-seq,STARR-seq	Barakat2018,ENCODE
chr2	28870309	28870809	-	ENSG00000171103	TRMT61B	CEM_IFNa	CapSTARR-seq	This_study
chr2	28894586	28895086	+	ENSG00000163811	WDR43	hESC_primed	ChIP-STARR-seq	Barakat2018
chr2	28895304	28895804	+	ENSG00000163811	WDR43	hESC_primed	ChIP-STARR-seq	Barakat2018
chr2	28904506	28905006	+	ENSG00000163811	WDR43	Hela_inhibitor	STARR-seq	Muerdter2018
chr2	29117695	29118195	+	ENSG00000115295	CLIP4	A549_normal,HCT116_normal,HepG2_normal,MCF-7_normal	STARR-seq	ENCODE
chr2	29130171	29130671	+	ENSG00000115295	CLIP4	A549_normal,Hela_inhibitor	STARR-seq	ENCODE,Muerdter2018
chr2	32011008	32011508	-	ENSG00000162959	MEMO1	CEM_IFNa	CapSTARR-seq	This_study
chr2	32063282	32064211	+	ENSG00000021574	SPAST	hESC_naive	ChIP-STARR-seq	Barakat2018
chr2	32277404	32277904	+	ENSG00000119820	YIPF4	MCF-7_normal,SH-SY5Y_normal	STARR-seq	ENCODE
chr2	32356528	32357325	+	ENSG00000115760	BIRC6	A549_CORT108297	STARR-seq	ENCODE
chr2	32627532	32628050	+	ENSG00000018699	TTC27	hESC_naive,hESC_primed	ChIP-STARR-seq	Barakat2018
chr2	33275409	33275909	+	ENSG00000049323	LTBP1	A549_normal,HCT116_normal,Hela_inhibitor,Hela_no-inhibitor,HepG2_normal,K562_normal,MCF-7_normal	STARR-seq	ENCODE,Muerdter2018
chr2	33476123	33476649	+	ENSG00000152689	RASGRP3	Hela_no-inhibitor	STARR-seq	Muerdter2018
chr2	36598168	36598691	-	ENSG00000171055	FEZ2	hESC_primed	ChIP-STARR-seq	Barakat2018
chr2	37156942	37157547	-	ENSG00000055332	EIF2AK2	K562_IFNa	CapSTARR-seq	Santiago2021
chr2	38076076	38076654	-	ENSG00000138061	CYP1B1	A549_DMSO	STARR-seq	ENCODE
chr2	38376224	38377094	-	ENSG00000119787	ATL2	hESC_primed	ChIP-STARR-seq	Barakat2018
chr2	38665617	38666117	+	ENSG00000143891	GALM	hESC_naive	ChIP-STARR-seq	Barakat2018
chr2	38751034	38751994	+,-	ENSG00000115875,ENSG00000152147	GEMIN6,SRSF7	MCF-7_normal,SH-SY5Y_normal	STARR-seq	ENCODE
chr2	38777710	38778210	+	ENSG00000152147	GEMIN6	MCF-7_normal,SH-SY5Y_normal	STARR-seq	ENCODE
chr2	39779258	39779758	-	ENSG00000138050	THUMPD2	K562_normal	CapSTARR-seq	Dao2017
chr2	42168853	42169461	+	ENSG00000143924	EML4	K562_IFNa,hESC_naive	CapSTARR-seq,ChIP-STARR-seq	Barakat2018,Santiago2021
chr2	42361149	42361717	-	ENSG00000115944	COX7A2L	hESC_naive	ChIP-STARR-seq	Barakat2018
chr2	43226606	43227106	-	ENSG00000152518	ZFP36L2	hESC_primed	ChIP-STARR-seq	Barakat2018
chr2	43636760	43637260	+	ENSG00000152527	PLEKHH2	CEM_IFNa	CapSTARR-seq	This_study
chr2	44361447	44362306	+,-	ENSG00000138078,ENSG00000143919	CAMKMT,PREPL	A549_normal,HCT116_normal,Hela_normal,MCF-7_normal,SH-SY5Y_normal	CapSTARR-seq,STARR-seq	Dao2017,ENCODE
chr2	46698795	46699295	+	ENSG00000171150	SOCS5	hESC_naive	ChIP-STARR-seq	Barakat2018
chr2	47368811	47369495	+	ENSG00000119888	EPCAM	K562_IFNa,K562_normal	CapSTARR-seq	Dao2017,Santiago2021
chr2	47906498	47906998	-	ENSG00000138081	FBXO11	hESC_primed	ChIP-STARR-seq	Barakat2018
chr2	48440266	48441129	+	ENSG00000162869	PPP1R21	A549_AZD2906,A549_AZD9567,A549_CORT108297,A549_CpdA,A549_DMSO,A549_GW870086,A549_Hydrocortisone,A549_Mapracorat,A549_RU486,A549_ZK216348,A549_dexamethasone,CEM_IFNa,CEM_NS,Hela_normal,K562_IFNa,K562_normal	CapSTARR-seq,STARR-seq	Dao2017,ENCODE,Santiago2021,This_study
chr2	48755569	48756230	-	ENSG00000138039	LHCGR	hESC_naive	ChIP-STARR-seq	Barakat2018
chr2	49973939	49974703	-	ENSG00000179915	NRXN1	SH-SY5Y_normal	STARR-seq	ENCODE
chr2	51027703	51028203	-	ENSG00000179915	NRXN1	hESC_primed	ChIP-STARR-seq	Barakat2018
chr2	53786544	53787080	+	ENSG00000068912	ERLEC1	hESC_primed	ChIP-STARR-seq	Barakat2018
chr2	54256229	54256729	-	ENSG00000178021	TSPYL6	MCF-7_normal,SH-SY5Y_normal	STARR-seq	ENCODE
chr2	54557894	54558394	+	ENSG00000115306	SPTBN1	K562_IFNa,K562_normal	CapSTARR-seq	Dao2017,Santiago2021
chr2	55049198	55050140	-	ENSG00000115310	RTN4	A549_CORT108297,A549_CpdA,HCT116_normal,Hela_no-inhibitor	STARR-seq	ENCODE,Muerdter2018
chr2	55050376	55051328	-	ENSG00000115310	RTN4	A549_CORT108297,A549_CpdA,HCT116_normal,Hela_no-inhibitor	STARR-seq	ENCODE,Muerdter2018
chr2	55231932	55233063	+,-	ENSG00000143947,ENSG00000162994	CLHC1,RPS27A	MCF-7_normal,SH-SY5Y_normal	STARR-seq	ENCODE
chr2	55519104	55519731	+	ENSG00000163001	CFAP36	SH-SY5Y_normal	STARR-seq	ENCODE
chr2	55617608	55618122	-	ENSG00000275052	PPP4R3B	A549_CORT108297,A549_CpdA,A549_DMSO,A549_RU486,A549_ZK216348,MCF-7_normal	STARR-seq	ENCODE
chr2	55693823	55694344	-	ENSG00000138035	PNPT1	Hela_no-inhibitor,K562_IFNa,MCF-7_normal	CapSTARR-seq,STARR-seq	ENCODE,Muerdter2018,Santiago2021
chr2	61065728	61066228	+	ENSG00000162929	KIAA1841	hESC_primed	ChIP-STARR-seq	Barakat2018
chr2	61538197	61538856	-	ENSG00000082898	XPO1	Hela_normal,K562_IFNa,K562_normal,MCF-7_normal,RPMI_normal	CapSTARR-seq,STARR-seq	Dao2017,ENCODE,Santiago2021,This_study
chr2	62195615	62196115	+	ENSG00000170340	B3GNT2	hESC_naive	ChIP-STARR-seq	Barakat2018
chr2	63049557	63050057	+	ENSG00000115507	OTX1	hESC_naive	ChIP-STARR-seq	Barakat2018
chr2	63588458	63589299	+,-	ENSG00000014641,ENSG00000143951	MDH1,WDPCP	MCF-7_normal	STARR-seq	ENCODE
chr2	65130101	65130606	-	ENSG00000138069	RAB1A	A549_CORT108297,A549_CpdA,A549_DMSO,A549_RU486,A549_ZK216348,hESC_primed	ChIP-STARR-seq,STARR-seq	Barakat2018,ENCODE
chr2	65227331	65228176	+	ENSG00000138071	ACTR2	hESC_primed	ChIP-STARR-seq	Barakat2018
chr2	65366650	65367150	-	ENSG00000198369	SPRED2	K562_IFNa,K562_normal,MCF-7_normal	CapSTARR-seq,STARR-seq	Dao2017,ENCODE,Santiago2021
chr2	66434625	66435558	+	ENSG00000143995	MEIS1	K562_normal,MCF-7_normal	CapSTARR-seq,STARR-seq	Dao2017,ENCODE
chr2	68062982	68063509	-	ENSG00000197223	C1D	Hela_inhibitor,HepG2_normal,K562_normal,MCF-7_normal,SH-SY5Y_normal	STARR-seq	ENCODE,Muerdter2018
chr2	68157388	68158027	+,-	ENSG00000115946,ENSG00000243667	PNO1,WDR92	MCF-7_normal,hESC_primed	ChIP-STARR-seq,STARR-seq	Barakat2018,ENCODE
chr2	68467294	68467794	-	ENSG00000204923	FBXO48	hESC_naive	ChIP-STARR-seq	Barakat2018
chr2	70190699	70191519	-	ENSG00000115998	C2orf42	hESC_primed	ChIP-STARR-seq	Barakat2018
chr2	70248454	70249160	-	ENSG00000116001	TIA1	Hela_normal,K562_IFNa,K562_normal,MCF-7_normal,hESC_primed	CapSTARR-seq,ChIP-STARR-seq,STARR-seq	Barakat2018,Dao2017,ENCODE,Santiago2021
chr2	70292776	70293276	-	ENSG00000143977	SNRPG	hESC_naive	ChIP-STARR-seq	Barakat2018
chr2	71067778	71068662	+	ENSG00000124357	NAGK	A549_dexamethasone	STARR-seq	ENCODE
chr2	71331228	71331782	+	ENSG00000075292	ZNF638	hESC_primed	ChIP-STARR-seq	Barakat2018
chr2	71453222	71453722	+	ENSG00000135636	DYSF	hESC_naive	ChIP-STARR-seq	Barakat2018
chr2	73112948	73113518	-	ENSG00000135631	RAB11FIP5	CEM_NS	CapSTARR-seq	This_study
chr2	73233736	73234308	+	ENSG00000135624	CCT7	MCF-7_normal,SH-SY5Y_normal	STARR-seq	ENCODE
chr2	73269630	73270130	-	ENSG00000163013	FBXO41	hESC_naive	ChIP-STARR-seq	Barakat2018
chr2	73385258	73385869	+	ENSG00000116127	ALMS1	A549_CORT108297,A549_DMSO,A549_RU486	STARR-seq	ENCODE
chr2	73737345	73737900	-	ENSG00000144034	TPRKB	MCF-7_normal,SH-SY5Y_normal	STARR-seq	ENCODE
chr2	73783689	73784189	+	ENSG00000187833	C2orf78	A549_normal,MCF-7_normal	STARR-seq	ENCODE
chr2	73828416	73829031	+	ENSG00000124356	STAMBP	MCF-7_normal	STARR-seq	ENCODE
chr2	73926326	73926880	+	ENSG00000114956	DGUOK	Hela_inhibitor,Hela_no-inhibitor,K562_normal,MCF-7_normal,SH-SY5Y_normal	STARR-seq	ENCODE,Muerdter2018
chr2	74147905	74148412	-	ENSG00000163170	BOLA3	hESC_primed	ChIP-STARR-seq	Barakat2018
chr2	74178879	74179379	-	ENSG00000114978	MOB1A	CEM_IFNa	CapSTARR-seq	This_study
chr2	74205884	74206394	+	ENSG00000065911	MTHFD2	Hela_no-inhibitor	STARR-seq	Muerdter2018
chr2	74374735	74375235	-	ENSG00000204843	DCTN1	CEM_IFNa,CEM_NS	CapSTARR-seq	This_study
chr2	74454587	74455116	+	ENSG00000115274	INO80B	SH-SY5Y_normal	STARR-seq	ENCODE
chr2	74457900	74458472	+	ENSG00000239779	WBP1	hESC_naive,hESC_primed	ChIP-STARR-seq	Barakat2018
chr2	74482587	74483498	+,-	ENSG00000115282,ENSG00000135637	CCDC142,TTC31	SH-SY5Y_normal	STARR-seq	ENCODE
chr2	74502984	74503816	-	ENSG00000179528	LBX2	A549_DMSO,A549_RU486,Hela_normal,K562_IFNa,K562_normal,hESC_naive	CapSTARR-seq,ChIP-STARR-seq,STARR-seq	Barakat2018,Dao2017,ENCODE,Santiago2021
chr2	74958143	74958643	+	ENSG00000115350	POLE4	hESC_naive	ChIP-STARR-seq	Barakat2018
chr2	75646283	75646979	+	ENSG00000115364	MRPL19	SH-SY5Y_normal	STARR-seq	ENCODE
chr2	77593196	77593696	-	ENSG00000176204	LRRTM4	hESC_naive,hESC_primed	ChIP-STARR-seq	Barakat2018
chr2	79159753	79160253	-	ENSG00000172016	REG3A	Hela_inhibitor,Hela_no-inhibitor	STARR-seq	Muerdter2018
chr2	85414039	85414574	-	ENSG00000042493	CAPG	K562_normal	CapSTARR-seq	Dao2017
chr2	85418432	85418932	-	ENSG00000042493	CAPG	hESC_naive	ChIP-STARR-seq	Barakat2018
chr2	85888386	85888901	-	ENSG00000115525	ST3GAL5	hESC_primed	ChIP-STARR-seq	Barakat2018
chr2	85905199	85905699	-	ENSG00000115525	ST3GAL5	Hela_inhibitor	STARR-seq	Muerdter2018
chr2	86563374	86563979	-	ENSG00000115561	CHMP3	A549_AZD9567,A549_CORT108297,A549_CpdA,A549_DMSO,A549_GW870086,A549_Mapracorat,A549_RU486,A549_ZK216348,MCF-7_normal	STARR-seq	ENCODE
chr2	88627464	88627964	-	ENSG00000172071	EIF2AK3	A549_GW870086,A549_Hydrocortisone,A549_Mapracorat	STARR-seq	ENCODE
chr2	95165289	95165913	+,-	ENSG00000144026,ENSG00000275111	ZNF2,ZNF514	MCF-7_normal,SH-SY5Y_normal	STARR-seq	ENCODE
chr2	95402208	95402791	+	ENSG00000115042	FAHD2A	hESC_primed	ChIP-STARR-seq	Barakat2018
chr2	96335266	96335818	+	ENSG00000121152	NCAPH	hESC_primed	ChIP-STARR-seq	Barakat2018
chr2	96505345	96505857	-	ENSG00000163121	NEURL3	A549_normal,Hela_normal	CapSTARR-seq,STARR-seq	Dao2017,ENCODE
chr2	96740064	96740564	-	ENSG00000114988	LMAN2L	hESC_primed	ChIP-STARR-seq	Barakat2018
chr2	96986580	96987080	-	ENSG00000168754	FAM178B	Hela_normal	CapSTARR-seq	Dao2017
chr2	97645562	97646062	+	ENSG00000135940	COX5B	hESC_naive	ChIP-STARR-seq	Barakat2018
chr2	97664044	97664544	-	ENSG00000115073	ACTR1B	A549_AZD2906,A549_AZD9567,A549_CORT108297,A549_CpdA,A549_DMSO,A549_GW870086,A549_Hydrocortisone,A549_Mapracorat,A549_RU486,A549_ZK216348,A549_dexamethasone,K562_IFNa,K562_normal	CapSTARR-seq,STARR-seq	Dao2017,ENCODE,Santiago2021
chr2	97995948	97996448	-	ENSG00000075568	TMEM131	A549_CORT108297,A549_CpdA,A549_DMSO,A549_RU486	STARR-seq	ENCODE
chr2	98086667	98087167	+	ENSG00000168658	VWA3B	CEM_IFNa	CapSTARR-seq	This_study
chr2	98869362	98869862	-	ENSG00000196872	CRACDL	Hela_no-inhibitor	STARR-seq	Muerdter2018
chr2	99141419	99142072	-	ENSG00000135951	TSGA10	hESC_naive	ChIP-STARR-seq	Barakat2018
chr2	99154455	99155442	+,-	ENSG00000135951,ENSG00000144182,ENSG00000273155	AC092587.1,LIPT1,TSGA10	GM12878_normal,hESC_primed	CapSTARR-seq,ChIP-STARR-seq	Barakat2018,This_study
chr2	99180684	99181558	+,-	ENSG00000158411,ENSG00000185414	MITD1,MRPL30	MCF-7_normal	STARR-seq	ENCODE
chr2	99489973	99490517	-	ENSG00000135945	REV1	hESC_naive	ChIP-STARR-seq	Barakat2018
chr2	100322501	100323001	-	ENSG00000170500	LONRF2	RPMI_normal	CapSTARR-seq	This_study
chr2	101001783	101002739	+	ENSG00000071082	RPL31	MCF-7_normal	STARR-seq	ENCODE
chr2	102064044	102064544	+	ENSG00000115594	IL1R1	A549_AZD2906,A549_AZD9567,A549_CORT108297,A549_DMSO,A549_GW870086,A549_Hydrocortisone,A549_Mapracorat,A549_RU486,A549_ZK216348,A549_dexamethasone,Hela_no-inhibitor	STARR-seq	ENCODE,Muerdter2018
chr2	102069876	102070376	+	ENSG00000115594	IL1R1	K562_normal	CapSTARR-seq	Dao2017
chr2	102336648	102337258	+	ENSG00000115602	IL1RL1	Hela_normal,MCF-7_normal	CapSTARR-seq,STARR-seq	Dao2017,ENCODE
chr2	104853615	104854115	+	ENSG00000198914	POU3F3	hESC_naive,hESC_primed	ChIP-STARR-seq	Barakat2018
chr2	105337032	105337540	+	ENSG00000135974	C2orf49	A549_normal,MCF-7_normal,SH-SY5Y_normal	STARR-seq	ENCODE
chr2	105396785	105397285	-	ENSG00000115641	FHL2	HepG2_normal	STARR-seq	ENCODE
chr2	106194299	106194801	-	ENSG00000115652	UXS1	CEM_IFNa	CapSTARR-seq	This_study
chr2	108377454	108378185	+	ENSG00000198075	SULT1C4	CEM_NS	CapSTARR-seq	This_study
chr2	108448706	108449231	+	ENSG00000135968	GCC2	A549_CORT108297,A549_CpdA,A549_DMSO,A549_RU486,A549_ZK216348,hESC_primed	ChIP-STARR-seq,STARR-seq	Barakat2018,ENCODE
chr2	108449384	108449884	+	ENSG00000135968	GCC2	A549_CORT108297,A549_CpdA,A549_DMSO,A549_RU486,A549_ZK216348,hESC_primed	ChIP-STARR-seq,STARR-seq	Barakat2018,ENCODE
chr2	108587811	108588466	+	ENSG00000169756	LIMS1	K562_normal	CapSTARR-seq	Dao2017
chr2	110677800	110678563	-	ENSG00000169679	BUB1	CEM_NS,hESC_primed	CapSTARR-seq,ChIP-STARR-seq	Barakat2018,This_study
chr2	110804819	110805319	+	ENSG00000153093	ACOXL	A549_AZD2906,A549_AZD9567,A549_CORT108297,A549_GW870086,A549_Hydrocortisone,A549_Mapracorat,A549_ZK216348,A549_dexamethasone,Hela_inhibitor	STARR-seq	ENCODE,Muerdter2018
chr2	112275097	112275601	+	ENSG00000188177	ZC3H6	CEM_IFNa,CEM_NS,K562_IFNa,K562_normal,RPMI_normal	CapSTARR-seq	Dao2017,Santiago2021,This_study
chr2	112434488	112434988	-	ENSG00000169629	RGPD8	hESC_primed	ChIP-STARR-seq	Barakat2018
chr2	112583941	112584595	+	ENSG00000125611	CHCHD5	A549_normal,HCT116_normal,Hela_no-inhibitor,MCF-7_normal,SH-SY5Y_normal,hESC_primed	ChIP-STARR-seq,STARR-seq	Barakat2018,ENCODE,Muerdter2018
chr2	113117393	113117897	+	ENSG00000136689	IL1RN	Hela_normal,K562_normal	CapSTARR-seq	Dao2017
chr2	113241683	113242183	-	ENSG00000125618	PAX8	Hela_inhibitor,MCF-7_normal	STARR-seq	ENCODE,Muerdter2018
chr2	113889563	113890093	+	ENSG00000115091	ACTR3	A549_CORT108297,hESC_naive	ChIP-STARR-seq,STARR-seq	Barakat2018,ENCODE
chr2	113890098	113890598	+	ENSG00000115091	ACTR3	A549_CORT108297,hESC_naive	ChIP-STARR-seq,STARR-seq	Barakat2018,ENCODE
chr2	117814191	117814691	+	ENSG00000088205	DDX18	MCF-7_normal,SH-SY5Y_normal	STARR-seq	ENCODE
chr2	119366682	119367334	+,-	ENSG00000155368,ENSG00000186132	C2orf76,DBI	GM12878_normal	CapSTARR-seq	This_study
chr2	120223400	120223900	-	ENSG00000226479	TMEM185B	A549_CpdA,A549_DMSO	STARR-seq	ENCODE
chr2	121649438	121649976	-	ENSG00000074054	CLASP1	Hela_normal,SH-SY5Y_normal	CapSTARR-seq,STARR-seq	Dao2017,ENCODE
chr2	127387932	127388432	-	ENSG00000169967	MAP3K2	A549_DMSO,A549_RU486	STARR-seq	ENCODE
chr2	127422789	127423289	+	ENSG00000115718	PROC	hESC_primed	ChIP-STARR-seq	Barakat2018
chr2	127526489	127527386	-	ENSG00000163166	IWS1	Hela_inhibitor,Hela_no-inhibitor,Hela_normal	CapSTARR-seq,STARR-seq	Dao2017,Muerdter2018
chr2	127700997	127701497	+	ENSG00000173349	SFT2D3	A549_normal,HCT116_normal,Hela_inhibitor,Hela_normal,MCF-7_normal,hESC_primed	CapSTARR-seq,ChIP-STARR-seq,STARR-seq	Barakat2018,Dao2017,ENCODE,Muerdter2018
chr2	127885956	127886461	-	ENSG00000144233	AMMECR1L	hESC_primed	ChIP-STARR-seq	Barakat2018
chr2	128090700	128091200	+	ENSG00000136731	UGGT1	A549_CORT108297,A549_CpdA,A549_DMSO,A549_RU486,SH-SY5Y_normal	STARR-seq	ENCODE
chr2	130129222	130129722	-	ENSG00000196604	POTEF	MCF-7_normal	STARR-seq	ENCODE
chr2	130342164	130342924	+,-	ENSG00000136710,ENSG00000136718	CCDC115,IMP4	SH-SY5Y_normal	STARR-seq	ENCODE
chr2	130755151	130755651	+	ENSG00000178171	AMER3	hESC_naive	ChIP-STARR-seq	Barakat2018
chr2	131104347	131104944	+	ENSG00000115762	PLEKHB2	Hela_normal	CapSTARR-seq	Dao2017
chr2	131492397	131492897	-	ENSG00000173272	MZT2A	hESC_naive	ChIP-STARR-seq	Barakat2018
chr2	134917741	134918241	+	ENSG00000082258	CCNT2	A549_CORT108297,A549_CpdA,A549_DMSO,A549_RU486,A549_ZK216348,Hela_inhibitor,Hela_no-inhibitor	STARR-seq	ENCODE,Muerdter2018
chr2	134918322	134918825	+	ENSG00000082258	CCNT2	A549_CORT108297,A549_CpdA,A549_DMSO,A549_RU486,A549_ZK216348,Hela_inhibitor,Hela_no-inhibitor	STARR-seq	ENCODE,Muerdter2018
chr2	135051792	135052299	+	ENSG00000115839	RAB3GAP1	Hela_normal,K562_normal,RPMI_normal	CapSTARR-seq	Dao2017,This_study
chr2	135741234	135741855	+	ENSG00000144224	UBXN4	CEM_NS,Hela_normal	CapSTARR-seq	Dao2017,This_study
chr2	135985626	135986600	-	ENSG00000115866	DARS1	Hela_inhibitor,Hela_no-inhibitor,MCF-7_normal	STARR-seq	ENCODE,Muerdter2018
chr2	137963810	137964473	+	ENSG00000150540	HNMT	RPMI_normal	CapSTARR-seq	This_study
chr2	142131005	142131516	-	ENSG00000168702	LRP1B	Hela_inhibitor,Hela_no-inhibitor	STARR-seq	Muerdter2018
chr2	143128919	143129419	+	ENSG00000075884	ARHGAP15	CEM_NS	CapSTARR-seq	This_study
chr2	144332516	144333034	-	ENSG00000121964	GTDC1	hESC_naive	ChIP-STARR-seq	Barakat2018
chr2	144517506	144518051	-	ENSG00000169554	ZEB2	hESC_primed	ChIP-STARR-seq	Barakat2018
chr2	148021565	148022104	-	ENSG00000115947	ORC4	CEM_NS	CapSTARR-seq	This_study
chr2	148644920	148645420	+	ENSG00000135999	EPC2	hESC_primed	ChIP-STARR-seq	Barakat2018
chr2	149587602	149588278	-	ENSG00000168288	MMADHC	A549_normal,HCT116_normal,Hela_inhibitor,Hela_no-inhibitor,HepG2_normal,K562_normal,MCF-7_normal,SH-SY5Y_normal	STARR-seq	ENCODE,Muerdter2018
chr2	150539011	150539511	-	ENSG00000115963	RND3	A549_normal,Hela_inhibitor,Hela_no-inhibitor	STARR-seq	ENCODE,Muerdter2018
chr2	151261778	151262363	-	ENSG00000184898	RBM43	Hela_no-inhibitor,K562_IFNa,MCF-7_normal	CapSTARR-seq,STARR-seq	ENCODE,Muerdter2018,Santiago2021
chr2	151289668	151290394	-	ENSG00000123609	NMI	Hela_no-inhibitor,K562_IFNa,K562_normal,MCF-7_normal,RPMI_normal	CapSTARR-seq,STARR-seq	Dao2017,ENCODE,Muerdter2018,Santiago2021,This_study
chr2	151828421	151828968	-	ENSG00000162980	ARL5A	A549_CpdA,A549_DMSO,A549_Mapracorat,A549_ZK216348	STARR-seq	ENCODE
chr2	152175763	152176263	-	ENSG00000115145	STAM2	Hela_normal	CapSTARR-seq	Dao2017
chr2	152717457	152717957	-	ENSG00000196504	PRPF40A	A549_CORT108297	STARR-seq	ENCODE
chr2	152717981	152718620	+,-	ENSG00000177917,ENSG00000196504	ARL6IP6,PRPF40A	A549_CORT108297	STARR-seq	ENCODE
chr2	154301079	154301579	+	ENSG00000144278	GALNT13	Hela_inhibitor	STARR-seq	Muerdter2018
chr2	159616505	159617048	-	ENSG00000123636	BAZ2B	K562_normal,hESC_naive	CapSTARR-seq,ChIP-STARR-seq	Barakat2018,Dao2017
chr2	161136408	161136927	+	ENSG00000136560	TANK	Hela_inhibitor	STARR-seq	Muerdter2018
chr2	161159799	161160726	+	ENSG00000136560	TANK	Hela_inhibitor,Hela_no-inhibitor,Hela_normal	CapSTARR-seq,STARR-seq	Dao2017,Muerdter2018
chr2	162318228	162319184	+,-	ENSG00000115267,ENSG00000115271	GCA,IFIH1	Hela_inhibitor,Hela_no-inhibitor,MCF-7_normal	STARR-seq	ENCODE,Muerdter2018
chr2	162838730	162839267	-	ENSG00000184611	KCNH7	K562_normal	CapSTARR-seq	Dao2017
chr2	165793879	165794747	-	ENSG00000115339	GALNT3	hESC_primed	ChIP-STARR-seq	Barakat2018
chr2	165953776	165954341	-	ENSG00000123607	TTC21B	hESC_naive	ChIP-STARR-seq	Barakat2018
chr2	166611482	166611982	-	ENSG00000136546	SCN7A	SH-SY5Y_normal	STARR-seq	ENCODE
chr2	169031324	169031824	-	ENSG00000073734	ABCB11	K562_normal	CapSTARR-seq	Dao2017
chr2	169509202	169509702	+	ENSG00000239474	KLHL41	K562_normal	CapSTARR-seq	Dao2017
chr2	169573812	169574375	-	ENSG00000138399	FASTKD1	SH-SY5Y_normal,hESC_primed	ChIP-STARR-seq,STARR-seq	Barakat2018,ENCODE
chr2	169583842	169584800	+	ENSG00000138398	PPIG	MCF-7_normal,SH-SY5Y_normal	STARR-seq	ENCODE
chr2	169824814	169825431	-	ENSG00000138382	METTL5	CEM_NS	CapSTARR-seq	This_study
chr2	170714837	170715337	+	ENSG00000204335	SP5	hESC_naive	ChIP-STARR-seq	Barakat2018
chr2	170928753	170929253	+	ENSG00000115806	GORASP2	Hela_inhibitor	STARR-seq	Muerdter2018
chr2	171686909	171688006	+	ENSG00000077380	DYNC1I2	SH-SY5Y_normal	STARR-seq	ENCODE
chr2	171894244	171894744	-	ENSG00000115840	SLC25A12	CEM_IFNa	CapSTARR-seq	This_study
chr2	171921961	171922461	+	ENSG00000128708	HAT1	Hela_no-inhibitor,MCF-7_normal,hESC_naive	ChIP-STARR-seq,STARR-seq	Barakat2018,ENCODE,Muerdter2018
chr2	171999453	171999953	+	ENSG00000172878	METAP1D	Hela_inhibitor	STARR-seq	Muerdter2018
chr2	172859538	172860038	+	ENSG00000091428	RAPGEF4	CEM_IFNa,CEM_NS	CapSTARR-seq	This_study
chr2	173354320	173354872	+	ENSG00000144354	CDCA7	hESC_primed	ChIP-STARR-seq	Barakat2018
chr2	173964069	173964719	-	ENSG00000172845	SP3	hESC_naive	ChIP-STARR-seq	Barakat2018
chr2	176268942	176269502	+	ENSG00000128654	MTX2	hESC_naive	ChIP-STARR-seq	Barakat2018
chr2	177212063	177213266	+	ENSG00000170144	HNRNPA3	A549_CORT108297,A549_DMSO,A549_RU486,Hela_no-inhibitor,hESC_primed	ChIP-STARR-seq,STARR-seq	Barakat2018,ENCODE,Muerdter2018
chr2	177263454	177264300	-	ENSG00000116044	NFE2L2	Hela_no-inhibitor	STARR-seq	Muerdter2018
chr2	177552796	177553296	-	ENSG00000196659	TTC30B	SH-SY5Y_normal	STARR-seq	ENCODE
chr2	180007113	180007797	-	ENSG00000163510	CWC22	HCT116_normal,MCF-7_normal,SH-SY5Y_normal	STARR-seq	ENCODE
chr2	181985368	181986022	+	ENSG00000150722	PPP1R1C	CEM_NS	CapSTARR-seq	This_study
chr2	182427031	182427548	-	ENSG00000115252	PDE1A	K562_normal	CapSTARR-seq	Dao2017
chr2	183123943	183124443	+	ENSG00000163002	NUP35	MCF-7_normal,SH-SY5Y_normal	STARR-seq	ENCODE
chr2	186485760	186486260	+	ENSG00000065548	ZC3H15	A549_CORT108297	STARR-seq	ENCODE
chr2	186589556	186590080	+	ENSG00000138448	ITGAV	GM12878_normal	CapSTARR-seq	This_study
chr2	187554351	187554992	-	ENSG00000003436	TFPI	K562_IFNa	CapSTARR-seq	Santiago2021
chr2	187565760	187566260	-	ENSG00000003436	TFPI	hESC_primed	ChIP-STARR-seq	Barakat2018
chr2	188291169	188292040	+	ENSG00000144366	GULP1	K562_normal	CapSTARR-seq	Dao2017
chr2	189440974	189441493	+	ENSG00000115368	WDR75	MCF-7_normal,hESC_primed	ChIP-STARR-seq,STARR-seq	Barakat2018,ENCODE
chr2	189660939	189661521	+	ENSG00000138381,ENSG00000286053,ENSG00000286165	AC012488.2,ASDURF,ASNSD1	MCF-7_normal	STARR-seq	ENCODE
chr2	189762767	189763698	-	ENSG00000128694	OSGEPL1	SH-SY5Y_normal,hESC_primed	ChIP-STARR-seq,STARR-seq	Barakat2018,ENCODE
chr2	191013955	191014731	-	ENSG00000115415	STAT1	Hela_no-inhibitor	STARR-seq	Muerdter2018
chr2	191020320	191020820	-	ENSG00000115415	STAT1	Hela_no-inhibitor	STARR-seq	Muerdter2018
chr2	191020960	191021460	-	ENSG00000115415	STAT1	Hela_no-inhibitor	STARR-seq	Muerdter2018
chr2	192194916	192195433	-	ENSG00000144339	TMEFF2	hESC_primed	ChIP-STARR-seq	Barakat2018
chr2	195575477	195575977	+	ENSG00000196950	SLC39A10	A549_normal,Hela_inhibitor	STARR-seq	ENCODE,Muerdter2018
chr2	195656636	195657449	+	ENSG00000196950	SLC39A10	GM12878_normal	CapSTARR-seq	This_study
chr2	195795879	195796379	-	ENSG00000118997	DNAH7	Hela_inhibitor	STARR-seq	Muerdter2018
chr2	196799659	196800183	-	ENSG00000119041	GTF3C3	SH-SY5Y_normal	STARR-seq	ENCODE
chr2	197122733	197123233	-	ENSG00000065413	ANKRD44	Hela_inhibitor	STARR-seq	Muerdter2018
chr2	197435028	197435579	-	ENSG00000115524	SF3B1	A549_CpdA,A549_normal,Hela_no-inhibitor,MCF-7_normal,SH-SY5Y_normal	STARR-seq	ENCODE,Muerdter2018
chr2	197452923	197453794	+	ENSG00000115520	COQ10B	A549_CORT108297,A549_CpdA,A549_DMSO,A549_RU486,GM12878_normal,hESC_naive	CapSTARR-seq,ChIP-STARR-seq,STARR-seq	Barakat2018,ENCODE,This_study
chr2	197499543	197500774	+,-	ENSG00000115541,ENSG00000144381,ENSG00000270757	HSPD1,HSPE1,HSPE1-MOB4	A549_CORT108297	STARR-seq	ENCODE
chr2	200811046	200812676	+	ENSG00000082153	BZW1	A549_AZD9567,A549_CORT108297,A549_CpdA,A549_DMSO,A549_RU486,A549_ZK216348	STARR-seq	ENCODE
chr2	200888827	200889803	+,-	ENSG00000196290,ENSG00000240344	NIF3L1,PPIL3	SH-SY5Y_normal,hESC_primed	ChIP-STARR-seq,STARR-seq	Barakat2018,ENCODE
chr2	201071501	201072169	+,-	ENSG00000119013,ENSG00000155744	FAM126B,NDUFB3	hESC_primed	ChIP-STARR-seq	Barakat2018
chr2	201116337	201117039	+	ENSG00000003402	CFLAR	Hela_no-inhibitor	STARR-seq	Muerdter2018
chr2	201117991	201118491	+	ENSG00000003402	CFLAR	GM12878_normal	CapSTARR-seq	This_study
chr2	201129003	201129866	+	ENSG00000003402	CFLAR	Hela_inhibitor,Hela_no-inhibitor	STARR-seq	Muerdter2018
chr2	201260000	201260536	+	ENSG00000064012	CASP8	CEM_IFNa	CapSTARR-seq	This_study
chr2	201451240	201451796	+	ENSG00000082146	STRADB	hESC_primed	ChIP-STARR-seq	Barakat2018
chr2	201780878	201781658	-	ENSG00000003393	ALS2	Hela_no-inhibitor,SH-SY5Y_normal	STARR-seq	ENCODE,Muerdter2018
chr2	202265263	202265763	+	ENSG00000055044	NOP58	MCF-7_normal	STARR-seq	ENCODE
chr2	202911673	202912289	+,-	ENSG00000138380,ENSG00000138442	CARF,WDR12	SH-SY5Y_normal	STARR-seq	ENCODE
chr2	203014379	203014879	+	ENSG00000144426	NBEAL1	Hela_inhibitor	STARR-seq	Muerdter2018
chr2	206086174	206086803	-	ENSG00000114933	INO80D	hESC_primed	ChIP-STARR-seq	Barakat2018
chr2	206159085	206160009	+,-	ENSG00000023228,ENSG00000114942	EEF1B2,NDUFS1	Hela_no-inhibitor	STARR-seq	Muerdter2018
chr2	206443367	206443867	+	ENSG00000114948	ADAM23	K562_IFNa,RPMI_normal	CapSTARR-seq	Santiago2021,This_study
chr2	206765106	206765828	+,-	ENSG00000118246,ENSG00000138400	FASTKD2,MDH1B	MCF-7_normal	STARR-seq	ENCODE
chr2	207165571	207166686	-	ENSG00000118263	KLF7	hESC_naive,hESC_primed	ChIP-STARR-seq	Barakat2018
chr2	207166847	207167767	-	ENSG00000118263	KLF7	hESC_naive	ChIP-STARR-seq	Barakat2018
chr2	207624551	207625483	-	ENSG00000144401	METTL21A	K562_normal	CapSTARR-seq	Dao2017
chr2	207625927	207626427	-	ENSG00000144401	METTL21A	hESC_primed	ChIP-STARR-seq	Barakat2018
chr2	210171327	210171909	-	ENSG00000144445	KANSL1L	hESC_primed	ChIP-STARR-seq	Barakat2018
chr2	216108848	216109351	+	ENSG00000079246	XRCC5	MCF-7_normal	STARR-seq	ENCODE
chr2	216372483	216372983	-	ENSG00000144583	MARCHF4	A549_CORT108297,A549_CpdA,A549_DMSO,A549_RU486,HCT116_normal,Hela_inhibitor,Hela_no-inhibitor	STARR-seq	ENCODE,Muerdter2018
chr2	216411914	216412765	+	ENSG00000138375	SMARCAL1	SH-SY5Y_normal	STARR-seq	ENCODE
chr2	216498344	216499140	+	ENSG00000197756	RPL37A	Hela_normal,MCF-7_normal	CapSTARR-seq,STARR-seq	Dao2017,ENCODE
chr2	217978934	217979434	-	ENSG00000079308	TNS1	hESC_naive,hESC_primed	ChIP-STARR-seq	Barakat2018
chr2	218068755	218069255	+	ENSG00000188282	RUFY4	hESC_primed	ChIP-STARR-seq	Barakat2018
chr2	218216641	218217210	+	ENSG00000163466	ARPC2	Hela_no-inhibitor,Hela_normal	CapSTARR-seq,STARR-seq	Dao2017,Muerdter2018
chr2	218292503	218293086	-	ENSG00000135926	TMBIM1	hESC_naive	ChIP-STARR-seq	Barakat2018
chr2	218322673	218323173	+	ENSG00000127838	PNKD	hESC_primed	ChIP-STARR-seq	Barakat2018
chr2	218399368	218400134	+	ENSG00000144579	CTDSP1	K562_normal	CapSTARR-seq	Dao2017
chr2	218568080	218568875	+,-	ENSG00000135913,ENSG00000144580	CNOT9,USP37	hESC_primed	ChIP-STARR-seq	Barakat2018
chr2	218661450	218662197	+	ENSG00000074582	BCS1L	Hela_inhibitor	STARR-seq	Muerdter2018
chr2	218671569	218672502	+,-	ENSG00000163481,ENSG00000163482	RNF25,STK36	SH-SY5Y_normal	STARR-seq	ENCODE
chr2	218781647	218782147	+	ENSG00000135929	CYP27A1	K562_normal	CapSTARR-seq	Dao2017
chr2	219177775	219178714	+,-	ENSG00000115649,ENSG00000144567	CNPPD1,RETREG2	hESC_naive	ChIP-STARR-seq	Barakat2018
chr2	219229283	219230217	+,-	ENSG00000163516,ENSG00000198925	ANKZF1,ATG9A	hESC_primed	ChIP-STARR-seq	Barakat2018
chr2	219244955	219245978	+,-	ENSG00000115661,ENSG00000163521	GLB1L,STK16	SH-SY5Y_normal	STARR-seq	ENCODE
chr2	219495625	219496355	+	ENSG00000286095	SPEGNB	hESC_primed	ChIP-STARR-seq	Barakat2018
chr2	219543097	219544309	+,-	ENSG00000123989,ENSG00000188760	CHPF,TMEM198	GM12878_normal	CapSTARR-seq	This_study
chr2	219597357	219597857	+	ENSG00000144589	STK11IP	MCF-7_normal	STARR-seq	ENCODE
chr2	222424043	222424543	+	ENSG00000163082	SGPP2	Hela_inhibitor	STARR-seq	Muerdter2018
chr2	222860442	222861423	+	ENSG00000123983	ACSL3	K562_normal	CapSTARR-seq	Dao2017
chr2	222909116	222909616	+	ENSG00000123983	ACSL3	Hela_inhibitor	STARR-seq	Muerdter2018
chr2	224816652	224817152	-	ENSG00000135905	DOCK10	A549_normal,HCT116_normal	STARR-seq	ENCODE
chr2	227164124	227164624	+	ENSG00000169031	COL4A3	hESC_naive	ChIP-STARR-seq	Barakat2018
chr2	227471652	227472372	+	ENSG00000173744	AGFG1	CEM_IFNa,CEM_NS,GM12878_normal,Hela_normal	CapSTARR-seq	Dao2017,This_study
chr2	227805239	227805739	+	ENSG00000115009	CCL20	Hela_no-inhibitor	STARR-seq	Muerdter2018
chr2	227813342	227813842	+	ENSG00000115009	CCL20	Hela_inhibitor,Hela_no-inhibitor	STARR-seq	Muerdter2018
chr2	229921358	229922302	+,-	ENSG00000153827,ENSG00000153832	FBXO36,TRIP12	hESC_primed	ChIP-STARR-seq	Barakat2018
chr2	230219902	230220484	-	ENSG00000135899	SP110	Hela_no-inhibitor,MCF-7_normal	STARR-seq	ENCODE,Muerdter2018
chr2	230326684	230327270	+	ENSG00000185404	SP140L	GM12878_normal,Hela_no-inhibitor,MCF-7_normal	CapSTARR-seq,STARR-seq	ENCODE,Muerdter2018,This_study
chr2	230341570	230342070	+	ENSG00000185404	SP140L	hESC_naive	ChIP-STARR-seq	Barakat2018
chr2	230415442	230416756	+	ENSG00000067066	SP100	Hela_no-inhibitor,K562_IFNa,MCF-7_normal	CapSTARR-seq,STARR-seq	ENCODE,Muerdter2018,Santiago2021
chr2	230759498	230759998	+	ENSG00000135932	CAB39	Hela_inhibitor	STARR-seq	Muerdter2018
chr2	230864748	230865664	+	ENSG00000135916	ITM2C	hESC_naive	ChIP-STARR-seq	Barakat2018
chr2	231056345	231057173	+	ENSG00000173692	PSMD1	A549_DMSO,MCF-7_normal,SH-SY5Y_normal	STARR-seq	ENCODE
chr2	231463693	231465051	-	ENSG00000115053	NCL	A549_AZD2906,A549_AZD9567,A549_CORT108297,A549_CpdA,A549_DMSO,A549_GW870086,A549_Hydrocortisone,A549_Mapracorat,A549_RU486,A549_ZK216348,A549_dexamethasone	STARR-seq	ENCODE
chr2	231707184	231707684	+	ENSG00000187514	PTMA	MCF-7_normal	STARR-seq	ENCODE
chr2	231708016	231708536	+	ENSG00000187514	PTMA	hESC_naive	ChIP-STARR-seq	Barakat2018
chr2	231781171	231781791	+,-	ENSG00000144524,ENSG00000156973	COPS7B,PDE6D	SH-SY5Y_normal	STARR-seq	ENCODE
chr2	232378251	232378751	+	ENSG00000163283	ALPP	A549_dexamethasone,hESC_naive	ChIP-STARR-seq,STARR-seq	Barakat2018,ENCODE
chr2	232519888	232520388	+	ENSG00000237412	PRSS56	CEM_IFNa	CapSTARR-seq	This_study
chr2	232856770	232857270	+	ENSG00000182600	SNORC	A549_CORT108297,A549_DMSO,A549_RU486,Hela_inhibitor	STARR-seq	ENCODE,Muerdter2018
chr2	232890980	232891480	-	ENSG00000066248	NGEF	A549_AZD2906,A549_AZD9567,A549_GW870086,A549_Hydrocortisone,A549_dexamethasone,hESC_naive	ChIP-STARR-seq,STARR-seq	Barakat2018,ENCODE
chr2	232901462	232901962	-	ENSG00000066248	NGEF	A549_CORT108297,A549_CpdA,A549_DMSO,A549_GW870086,A549_RU486,HCT116_normal	STARR-seq	ENCODE
chr2	233251071	233251714	+	ENSG00000085978	ATG16L1	GM12878_normal,Hela_normal,K562_IFNa	CapSTARR-seq	Dao2017,Santiago2021,This_study
chr2	233691107	233691644	+	ENSG00000167165	UGT1A6	hESC_naive	ChIP-STARR-seq	Barakat2018
chr2	233916873	233917398	+	ENSG00000144481	TRPM8	CEM_NS	CapSTARR-seq	This_study
chr2	234981124	234981624	+	ENSG00000130147	SH3BP4	Hela_no-inhibitor	STARR-seq	Muerdter2018
chr2	234994340	234994840	+	ENSG00000130147	SH3BP4	A549_CORT108297,A549_DMSO,A549_RU486	STARR-seq	ENCODE
chr2	235708677	235709178	+	ENSG00000157985	AGAP1	A549_AZD2906,A549_AZD9567,A549_CORT108297,A549_CpdA,A549_DMSO,A549_GW870086,A549_Hydrocortisone,A549_Mapracorat,A549_RU486,A549_ZK216348,A549_dexamethasone,A549_normal,HCT116_normal,Hela_inhibitor,Hela_no-inhibitor	STARR-seq	ENCODE,Muerdter2018
chr2	236503696	236504197	-	ENSG00000132321	IQCA1	GM12878_normal	CapSTARR-seq	This_study
chr2	237414148	237414707	-	ENSG00000163359	COL6A3	Hela_inhibitor,Hela_no-inhibitor	STARR-seq	Muerdter2018
chr2	237485909	237486410	+	ENSG00000115648	MLPH	hESC_primed	ChIP-STARR-seq	Barakat2018
chr2	237486751	237487276	+	ENSG00000115648	MLPH	hESC_primed	ChIP-STARR-seq	Barakat2018
chr2	237590734	237591280	-	ENSG00000124839	RAB17	Hela_no-inhibitor	STARR-seq	Muerdter2018
chr2	237858393	237858893	+	ENSG00000132329	RAMP1	hESC_primed	ChIP-STARR-seq	Barakat2018
chr2	238060424	238061091	+	ENSG00000132330	SCLY	GM12878_normal	CapSTARR-seq	This_study
chr2	238288610	238289110	-	ENSG00000132326	PER2	hESC_primed	ChIP-STARR-seq	Barakat2018
chr2	238290102	238290602	-	ENSG00000132326	PER2	A549_normal,MCF-7_normal	STARR-seq	ENCODE
chr2	239400949	239401520	-	ENSG00000068024	HDAC4	A549_CORT108297,A549_CpdA,A549_DMSO,A549_RU486,A549_ZK216348	STARR-seq	ENCODE
chr2	240025306	240025889	-	ENSG00000130414	NDUFA10	GM12878_normal	CapSTARR-seq	This_study
chr2	240500104	240500604	-	ENSG00000144504	ANKMY1	hESC_primed	ChIP-STARR-seq	Barakat2018
chr2	240560776	240561610	-	ENSG00000144504	ANKMY1	A549_CORT108297,A549_DMSO,A549_ZK216348	STARR-seq	ENCODE
chr2	240565304	240565804	+	ENSG00000142327	RNPEPL1	A549_CORT108297,A549_CpdA,A549_DMSO,A549_RU486,A549_ZK216348,A549_normal,HCT116_normal,MCF-7_normal	STARR-seq	ENCODE
chr2	240998118	240998618	+	ENSG00000162804	SNED1	A549_AZD2906,A549_AZD9567,A549_GW870086,A549_Hydrocortisone,A549_dexamethasone	STARR-seq	ENCODE
chr2	241314770	241316202	+,-	ENSG00000115677,ENSG00000168385	HDLBP,SEPTIN2	A549_CORT108297,A549_CpdA,A549_DMSO,A549_ZK216348	STARR-seq	ENCODE
chr2	241617490	241618001	-	ENSG00000176946	THAP4	SH-SY5Y_normal	STARR-seq	ENCODE
chr2	241637112	241637710	+,-	ENSG00000168397,ENSG00000176946	ATG4B,THAP4	hESC_naive	ChIP-STARR-seq	Barakat2018
chr2	241686585	241687315	+,-	ENSG00000168393,ENSG00000168395	DTYMK,ING5	A549_CORT108297	STARR-seq	ENCODE
chr2	241810432	241811000	+	ENSG00000204099	NEU4	RPMI_normal	CapSTARR-seq	This_study
chr2	241813517	241814017	+	ENSG00000204099	NEU4	Hela_inhibitor,Hela_no-inhibitor	STARR-seq	Muerdter2018
chr3	3109980	3110874	-	ENSG00000091181	IL5RA	CEM_IFNa	CapSTARR-seq	This_study
chr3	4814028	4814639	+	ENSG00000150995	ITPR1	Hela_inhibitor,Hela_no-inhibitor	STARR-seq	Muerdter2018
chr3	5187207	5187707	+	ENSG00000134109	EDEM1	A549_DMSO	STARR-seq	ENCODE
chr3	5187849	5188349	+	ENSG00000134109	EDEM1	A549_DMSO	STARR-seq	ENCODE
chr3	6769569	6770069	+	ENSG00000196277	GRM7	SH-SY5Y_normal	STARR-seq	ENCODE
chr3	8768677	8769177	-	ENSG00000180914	OXTR	hESC_naive	ChIP-STARR-seq	Barakat2018
chr3	9397115	9397904	+	ENSG00000168137	SETD5	A549_AZD9567,A549_CORT108297,A549_CpdA,A549_DMSO,A549_GW870086,A549_Hydrocortisone,A549_Mapracorat,A549_RU486,A549_ZK216348,A549_dexamethasone	STARR-seq	ENCODE
chr3	9422608	9423108	+	ENSG00000168137	SETD5	HCT116_normal,SH-SY5Y_normal	STARR-seq	ENCODE
chr3	9441667	9442167	+	ENSG00000168137	SETD5	Hela_inhibitor	STARR-seq	Muerdter2018
chr3	9648933	9649512	+	ENSG00000163719	MTMR14	hESC_primed	ChIP-STARR-seq	Barakat2018
chr3	9703326	9703833	+	ENSG00000144550	CPNE9	hESC_naive	ChIP-STARR-seq	Barakat2018
chr3	9791995	9792495	+	ENSG00000241553	ARPC4	K562_IFNa,K562_normal	CapSTARR-seq	Dao2017,Santiago2021
chr3	9986682	9987182	-	ENSG00000125037	EMC3	hESC_primed	ChIP-STARR-seq	Barakat2018
chr3	10011116	10011616	-	ENSG00000125037	EMC3	hESC_primed	ChIP-STARR-seq	Barakat2018
chr3	10025914	10026499	+	ENSG00000144554	FANCD2	hESC_primed	ChIP-STARR-seq	Barakat2018
chr3	10292917	10293447	-	ENSG00000157017	GHRL	K562_normal	CapSTARR-seq	Dao2017
chr3	11136593	11137093	+	ENSG00000196639	HRH1	A549_normal,HCT116_normal,Hela_no-inhibitor,Hela_normal,HepG2_normal	CapSTARR-seq,STARR-seq	Dao2017,ENCODE,Muerdter2018
chr3	11225531	11226031	+	ENSG00000196639	HRH1	Hela_no-inhibitor	STARR-seq	Muerdter2018
chr3	11568924	11569424	-	ENSG00000144560	VGLL4	A549_AZD9567,A549_CORT108297,A549_GW870086,A549_Hydrocortisone,A549_Mapracorat,A549_RU486,A549_ZK216348,A549_normal,Hela_inhibitor,Hela_no-inhibitor	STARR-seq	ENCODE,Muerdter2018
chr3	12286868	12287860	+	ENSG00000132170	PPARG	hESC_primed	ChIP-STARR-seq	Barakat2018
chr3	12483921	12484605	+	ENSG00000154743	TSEN2	GM12878_normal	CapSTARR-seq	This_study
chr3	12664117	12664617	-	ENSG00000132155	RAF1	hESC_naive	ChIP-STARR-seq	Barakat2018
chr3	12759259	12759777	-	ENSG00000088726	TMEM40	A549_normal	STARR-seq	ENCODE
chr3	12840882	12841382	-	ENSG00000144713	RPL32	MCF-7_normal,SH-SY5Y_normal,hESC_naive	ChIP-STARR-seq,STARR-seq	Barakat2018,ENCODE
chr3	12841529	12842082	-	ENSG00000144713	RPL32	MCF-7_normal,SH-SY5Y_normal,hESC_naive	ChIP-STARR-seq,STARR-seq	Barakat2018,ENCODE
chr3	13480200	13481246	+	ENSG00000163517	HDAC11	hESC_naive	ChIP-STARR-seq	Barakat2018
chr3	14124552	14125370	+,-	ENSG00000163528,ENSG00000170876	CHCHD4,TMEM43	A549_AZD2906,A549_GW870086,A549_Hydrocortisone,A549_dexamethasone,hESC_primed	ChIP-STARR-seq,STARR-seq	Barakat2018,ENCODE
chr3	14178317	14179121	+,-	ENSG00000154767,ENSG00000170860	LSM3,XPC	A549_CORT108297,A549_CpdA,A549_DMSO,A549_Mapracorat,A549_RU486,A549_ZK216348	STARR-seq	ENCODE
chr3	14432170	14432670	+	ENSG00000131389	SLC6A6	HCT116_normal,HepG2_normal,MCF-7_normal,hESC_primed	ChIP-STARR-seq,STARR-seq	Barakat2018,ENCODE
chr3	14651246	14651764	+	ENSG00000154781	CCDC174	Hela_no-inhibitor,Hela_normal,K562_normal,MCF-7_normal,SH-SY5Y_normal	CapSTARR-seq,STARR-seq	Dao2017,ENCODE,Muerdter2018
chr3	14947084	14947584	+	ENSG00000177463	NR2C2	hESC_naive	ChIP-STARR-seq	Barakat2018
chr3	15065260	15065817	-	ENSG00000131368	MRPS25	A549_AZD2906,A549_Hydrocortisone,A549_dexamethasone,CEM_NS	CapSTARR-seq,STARR-seq	ENCODE,This_study
chr3	15798184	15798684	-	ENSG00000206560	ANKRD28	CEM_NS,K562_IFNa,K562_normal,RPMI_normal	CapSTARR-seq	Dao2017,Santiago2021,This_study
chr3	16264660	16265469	+,-	ENSG00000154813,ENSG00000154814	DPH3,OXNAD1	SH-SY5Y_normal	STARR-seq	ENCODE
chr3	16482865	16483365	-	ENSG00000131378	RFTN1	hESC_primed	ChIP-STARR-seq	Barakat2018
chr3	16604790	16605290	-	ENSG00000092345	DAZL	K562_normal	CapSTARR-seq	Dao2017
chr3	17700006	17700520	-	ENSG00000131374	TBC1D5	K562_IFNa	CapSTARR-seq	Santiago2021
chr3	19946597	19947405	+	ENSG00000144566	RAB5A	MCF-7_normal	STARR-seq	ENCODE
chr3	23202520	23203100	+	ENSG00000182247	UBE2E2	hESC_primed	ChIP-STARR-seq	Barakat2018
chr3	23805455	23805965	+	ENSG00000170142	UBE2E1	Hela_no-inhibitor	STARR-seq	Muerdter2018
chr3	23810958	23811458	+	ENSG00000170142	UBE2E1	Hela_inhibitor	STARR-seq	Muerdter2018
chr3	23916715	23917705	+,-	ENSG00000174748,ENSG00000197885	NKIRAS1,RPL15	CEM_IFNa,K562_IFNa,K562_normal,MCF-7_normal	CapSTARR-seq,STARR-seq	Dao2017,ENCODE,Santiago2021,This_study
chr3	25427763	25428263	+	ENSG00000077092	RARB	K562_IFNa,K562_normal	CapSTARR-seq	Dao2017,Santiago2021
chr3	25457810	25458310	+	ENSG00000077092	RARB	K562_normal	CapSTARR-seq	Dao2017
chr3	25664372	25664872	-	ENSG00000077097	TOP2B	RPMI_normal	CapSTARR-seq	This_study
chr3	26622306	26622806	+	ENSG00000179796	LRRC3B	hESC_primed	ChIP-STARR-seq	Barakat2018
chr3	26624167	26624667	+	ENSG00000179796	LRRC3B	hESC_naive	ChIP-STARR-seq	Barakat2018
chr3	28241118	28241619	+	ENSG00000187118	CMC1	GM12878_normal	CapSTARR-seq	This_study
chr3	28348221	28349550	+,-	ENSG00000163512,ENSG00000206559	AZI2,ZCWPW2	CEM_IFNa,Hela_no-inhibitor,hESC_naive	CapSTARR-seq,ChIP-STARR-seq,STARR-seq	Barakat2018,Muerdter2018,This_study
chr3	31532425	31532925	+	ENSG00000163527	STT3B	A549_CORT108297	STARR-seq	ENCODE
chr3	32105189	32105689	+	ENSG00000152642	GPD1L	A549_normal,MCF-7_normal	STARR-seq	ENCODE
chr3	33718049	33718713	-	ENSG00000163539	CLASP2	CEM_NS	CapSTARR-seq	This_study
chr3	33798071	33798630	+	ENSG00000170248	PDCD6IP	A549_CORT108297,A549_CpdA,A549_DMSO,A549_RU486,Hela_normal,hESC_naive	CapSTARR-seq,ChIP-STARR-seq,STARR-seq	Barakat2018,Dao2017,ENCODE
chr3	36908518	36909018	-	ENSG00000168016	TRANK1	Hela_no-inhibitor,MCF-7_normal	STARR-seq	ENCODE,Muerdter2018
chr3	36992850	36993826	+,-	ENSG00000076242,ENSG00000178567	EPM2AIP1,MLH1	MCF-7_normal	STARR-seq	ENCODE
chr3	37176251	37177032	-	ENSG00000093167	LRRFIP2	hESC_naive	ChIP-STARR-seq	Barakat2018
chr3	37242677	37243338	+	ENSG00000144674	GOLGA4	Hela_inhibitor,Hela_no-inhibitor	STARR-seq	Muerdter2018
chr3	38029642	38030142	-	ENSG00000187091	PLCD1	K562_normal	CapSTARR-seq	Dao2017
chr3	38038705	38039208	+	ENSG00000008226	DLEC1	Hela_inhibitor,Hela_no-inhibitor	STARR-seq	Muerdter2018
chr3	39051516	39052301	+	ENSG00000114742	WDR48	MCF-7_normal,SH-SY5Y_normal	STARR-seq	ENCODE
chr3	39154562	39155062	-	ENSG00000144655	CSRNP1	hESC_naive,hESC_primed	ChIP-STARR-seq	Barakat2018
chr3	40456792	40457354	+	ENSG00000188846	RPL14	MCF-7_normal	STARR-seq	ENCODE
chr3	40476613	40477142	+	ENSG00000177873	ZNF619	MCF-7_normal	STARR-seq	ENCODE
chr3	41198970	41200143	+	ENSG00000168036	CTNNB1	hESC_naive	ChIP-STARR-seq	Barakat2018
chr3	41961994	41962630	-	ENSG00000168038	ULK4	GM12878_normal	CapSTARR-seq	This_study
chr3	42581340	42581840	+	ENSG00000008324	SS18L2	hESC_naive	ChIP-STARR-seq	Barakat2018
chr3	42581942	42582467	-	ENSG00000093183	SEC22C	hESC_naive	ChIP-STARR-seq	Barakat2018
chr3	42600186	42600761	+	ENSG00000114857	NKTR	MCF-7_normal	STARR-seq	ENCODE
chr3	42701521	42702021	-	ENSG00000010282	HHATL	A549_normal	STARR-seq	ENCODE
chr3	42773253	42773753	-	ENSG00000244607	CCDC13	CEM_NS	CapSTARR-seq	This_study
chr3	42875879	42876398	-	ENSG00000180432	CYP8B1	A549_dexamethasone	STARR-seq	ENCODE
chr3	42935886	42936859	+	ENSG00000240747,ENSG00000273291	AC092042.3,KRBOX1	SH-SY5Y_normal	STARR-seq	ENCODE
chr3	43286038	43286586	+	ENSG00000163788	SNRK	hESC_naive	ChIP-STARR-seq	Barakat2018
chr3	44337619	44338452	+	ENSG00000179152	TCAIM	GM12878_normal	CapSTARR-seq	This_study
chr3	44510636	44511136	-	ENSG00000178917	ZNF852	hESC_primed	ChIP-STARR-seq	Barakat2018
chr3	44648232	44648745	+	ENSG00000169981	ZNF35	hESC_naive	ChIP-STARR-seq	Barakat2018
chr3	44712143	44712676	+	ENSG00000196653	ZNF502	MCF-7_normal,SH-SY5Y_normal	STARR-seq	ENCODE
chr3	44761294	44762119	+,-	ENSG00000163807,ENSG00000163808	KIAA1143,KIF15	CEM_IFNa,Hela_normal,MCF-7_normal	CapSTARR-seq,STARR-seq	Dao2017,ENCODE,This_study
chr3	44975744	44976685	+,-	ENSG00000075914,ENSG00000163812	EXOSC7,ZDHHC3	A549_CORT108297,A549_DMSO,hESC_primed	ChIP-STARR-seq,STARR-seq	Barakat2018,ENCODE
chr3	45915643	45916224	-	ENSG00000163818	LZTFL1	A549_RU486,MCF-7_normal	STARR-seq	ENCODE
chr3	46406759	46407619	+	ENSG00000121797	CCRL2	K562_IFNa,K562_normal	CapSTARR-seq,STARR-seq	Dao2017,ENCODE,Santiago2021
chr3	47282198	47283347	+,-	ENSG00000088727,ENSG00000114648	KIF9,KLHL18	Hela_no-inhibitor	STARR-seq	Muerdter2018
chr3	47380514	47381021	+	ENSG00000076201	PTPN23	hESC_naive	ChIP-STARR-seq	Barakat2018
chr3	48473208	48473708	-	ENSG00000164054	SHISA5	CEM_IFNa,Hela_no-inhibitor,Hela_normal,K562_IFNa,MCF-7_normal,hESC_naive	CapSTARR-seq,ChIP-STARR-seq,STARR-seq	Barakat2018,Dao2017,ENCODE,Muerdter2018,Santiago2021,This_study
chr3	48504050	48504640	-	ENSG00000164054	SHISA5	K562_IFNa	CapSTARR-seq	Santiago2021
chr3	48595267	48595829	-	ENSG00000114270	COL7A1	A549_normal,Hela_inhibitor,Hela_no-inhibitor	STARR-seq	ENCODE,Muerdter2018
chr3	48609646	48610146	-	ENSG00000010256	UQCRC1	hESC_naive,hESC_primed	ChIP-STARR-seq	Barakat2018
chr3	48662886	48663386	-	ENSG00000008300	CELSR3	A549_CORT108297,A549_CpdA,A549_DMSO,A549_RU486,A549_ZK216348,Hela_no-inhibitor,hESC_primed	ChIP-STARR-seq,STARR-seq	Barakat2018,ENCODE,Muerdter2018
chr3	48685835	48686864	-	ENSG00000213672	NCKIPSD	hESC_primed	ChIP-STARR-seq	Barakat2018
chr3	48752318	48752818	-	ENSG00000114302	PRKAR2A	A549_normal	STARR-seq	ENCODE
chr3	48898882	48899404	-	ENSG00000178537	SLC25A20	CEM_IFNa,GM12878_normal,K562_IFNa	CapSTARR-seq	Santiago2021,This_study
chr3	48918321	48918864	+	ENSG00000177479	ARIH2	A549_CORT108297,A549_DMSO	STARR-seq	ENCODE
chr3	48989389	48990241	+	ENSG00000178467	P4HTM	Hela_normal,K562_IFNa,K562_normal,hESC_primed	CapSTARR-seq,ChIP-STARR-seq	Barakat2018,Dao2017,Santiago2021
chr3	49001126	49001626	+	ENSG00000178467	P4HTM	A549_normal,HCT116_normal,SH-SY5Y_normal	STARR-seq	ENCODE
chr3	49006562	49007396	+	ENSG00000178252	WDR6	hESC_naive	ChIP-STARR-seq	Barakat2018
chr3	49021058	49022121	+,-	ENSG00000178057,ENSG00000178149	DALRD3,NDUFAF3	hESC_naive	ChIP-STARR-seq	Barakat2018
chr3	49029378	49029926	-	ENSG00000178035	IMPDH2	CEM_IFNa,GM12878_normal,hESC_primed	CapSTARR-seq,ChIP-STARR-seq	Barakat2018,This_study
chr3	49093611	49094863	-	ENSG00000198218	QRICH1	A549_CORT108297,A549_DMSO,A549_RU486,A549_ZK216348	STARR-seq	ENCODE
chr3	49104462	49105630	-	ENSG00000172053	QARS1	Hela_inhibitor,Hela_no-inhibitor	STARR-seq	Muerdter2018
chr3	49120668	49121438	-	ENSG00000172046	USP19	hESC_primed	ChIP-STARR-seq	Barakat2018
chr3	49340033	49340553	-	ENSG00000114316	USP4	hESC_naive	ChIP-STARR-seq	Barakat2018
chr3	49358312	49358853	-	ENSG00000233276	GPX1	A549_CORT108297,A549_CpdA,A549_DMSO,A549_RU486,A549_ZK216348	STARR-seq	ENCODE
chr3	49411645	49412500	+,-	ENSG00000067560,ENSG00000145022	RHOA,TCTA	A549_CORT108297,A549_CpdA,A549_DMSO	STARR-seq	ENCODE
chr3	49412538	49413038	-	ENSG00000067560	RHOA	A549_CORT108297,A549_CpdA,A549_DMSO	STARR-seq	ENCODE
chr3	49422172	49423054	-	ENSG00000145020	AMT	hESC_naive	ChIP-STARR-seq	Barakat2018
chr3	49553977	49554477	+	ENSG00000164061	BSN	RPMI_normal	CapSTARR-seq	This_study
chr3	49689038	49689557	+,-	ENSG00000164068,ENSG00000173531	MST1,RNF123	K562_normal,hESC_naive	CapSTARR-seq,ChIP-STARR-seq	Barakat2018,Dao2017
chr3	49786194	49787042	-	ENSG00000176095	IP6K1	K562_normal,RPMI_normal,hESC_primed	CapSTARR-seq,ChIP-STARR-seq	Barakat2018,Dao2017,This_study
chr3	49813953	49814453	-	ENSG00000182179	UBA7	Hela_no-inhibitor	STARR-seq	Muerdter2018
chr3	49939541	49940461	+	ENSG00000004534	RBM6	hESC_primed	ChIP-STARR-seq	Barakat2018
chr3	50088419	50088954	+	ENSG00000003756	RBM5	A549_normal,HCT116_normal,Hela_normal,HepG2_normal,K562_IFNa,K562_normal,MCF-7_normal,SH-SY5Y_normal	CapSTARR-seq,STARR-seq	Dao2017,ENCODE,Santiago2021
chr3	50173307	50173807	+	ENSG00000001617	SEMA3F	A549_CORT108297,A549_CpdA,A549_RU486,A549_normal,Hela_no-inhibitor,SH-SY5Y_normal,hESC_primed	ChIP-STARR-seq,STARR-seq	Barakat2018,ENCODE,Muerdter2018
chr3	50322741	50323282	-	ENSG00000068001	HYAL2	hESC_primed	ChIP-STARR-seq	Barakat2018
chr3	50503597	50504134	-	ENSG00000007402	CACNA2D2	hESC_primed	ChIP-STARR-seq	Barakat2018
chr3	50504244	50504744	-	ENSG00000007402	CACNA2D2	hESC_primed	ChIP-STARR-seq	Barakat2018
chr3	50567665	50568247	-	ENSG00000088543	C3orf18	GM12878_normal	CapSTARR-seq	This_study
chr3	50611408	50612274	+,-	ENSG00000114737,ENSG00000114738	CISH,MAPKAPK3	K562_IFNa,K562_normal	CapSTARR-seq	Dao2017,Santiago2021
chr3	50616631	50617390	+	ENSG00000114738	MAPKAPK3	CEM_IFNa	CapSTARR-seq	This_study
chr3	51390785	51391285	+	ENSG00000259956	RBM15B	Hela_normal	CapSTARR-seq	Dao2017
chr3	51670738	51671296	+	ENSG00000164081	TEX264	CEM_IFNa	CapSTARR-seq	This_study
chr3	51968184	51968910	-	ENSG00000090097	PCBP4	hESC_naive,hESC_primed	ChIP-STARR-seq	Barakat2018
chr3	51995814	51996395	-	ENSG00000162244	RPL29	MCF-7_normal,SH-SY5Y_normal	STARR-seq	ENCODE
chr3	52225645	52226145	-	ENSG00000239732	TLR9	hESC_naive	ChIP-STARR-seq	Barakat2018
chr3	52239142	52239665	-	ENSG00000247596	TWF2	CEM_IFNa	CapSTARR-seq	This_study
chr3	52278321	52279149	-	ENSG00000164091	WDR82	Hela_normal,K562_IFNa	CapSTARR-seq	Dao2017,Santiago2021
chr3	52315819	52316319	+	ENSG00000114841	DNAH1	A549_CORT108297,A549_GW870086,A549_RU486,MCF-7_normal,hESC_primed	ChIP-STARR-seq,STARR-seq	Barakat2018,ENCODE
chr3	52455104	52455617	+	ENSG00000010322	NISCH	Hela_normal	CapSTARR-seq	Dao2017
chr3	52494838	52495338	+	ENSG00000010327	STAB1	K562_normal	CapSTARR-seq	Dao2017
chr3	52536102	52536605	+	ENSG00000168273	SMIM4	GM12878_normal	CapSTARR-seq	This_study
chr3	52685516	52686417	+,-	ENSG00000163938,ENSG00000163939	GNL3,PBRM1	hESC_primed	ChIP-STARR-seq	Barakat2018
chr3	52770856	52771440	-	ENSG00000114904	NEK4	hESC_primed	ChIP-STARR-seq	Barakat2018
chr3	53130411	53130953	-	ENSG00000163933	RFT1	MCF-7_normal	STARR-seq	ENCODE
chr3	53168241	53168797	+	ENSG00000163932	PRKCD	hESC_primed	ChIP-STARR-seq	Barakat2018
chr3	53494111	53494674	+	ENSG00000157388	CACNA1D	hESC_naive	ChIP-STARR-seq	Barakat2018
chr3	53891859	53892462	-	ENSG00000113811	SELENOK	MCF-7_normal,SH-SY5Y_normal	STARR-seq	ENCODE
chr3	57060164	57060664	+	ENSG00000186451	SPATA12	A549_normal,HepG2_normal,MCF-7_normal	STARR-seq	ENCODE
chr3	57079265	57079808	-	ENSG00000163947	ARHGEF3	RPMI_normal	CapSTARR-seq	This_study
chr3	57199938	57200478	-	ENSG00000163666	HESX1	hESC_primed	ChIP-STARR-seq	Barakat2018
chr3	57292682	57293185	-	ENSG00000239388	ASB14	K562_IFNa,K562_normal	CapSTARR-seq	Dao2017,Santiago2021
chr3	57597325	57598008	-	ENSG00000168374	ARF4	A549_AZD9567,A549_CORT108297,A549_CpdA,A549_DMSO,A549_GW870086,A549_Mapracorat,A549_RU486,A549_ZK216348,Hela_inhibitor,Hela_no-inhibitor,hESC_primed	ChIP-STARR-seq,STARR-seq	Barakat2018,ENCODE,Muerdter2018
chr3	57598220	57598720	-	ENSG00000168374	ARF4	A549_AZD9567,A549_CORT108297,A549_CpdA,A549_DMSO,A549_GW870086,A549_Mapracorat,A549_RU486,A549_ZK216348,Hela_inhibitor,Hela_no-inhibitor,hESC_primed	ChIP-STARR-seq,STARR-seq	Barakat2018,ENCODE,Muerdter2018
chr3	57755730	57756309	+	ENSG00000163681	SLMAP	SH-SY5Y_normal	STARR-seq	ENCODE
chr3	58214671	58215197	-	ENSG00000163687	DNASE1L3	Hela_inhibitor	STARR-seq	Muerdter2018
chr3	58237032	58238028	+	ENSG00000163686	ABHD6	hESC_naive	ChIP-STARR-seq	Barakat2018
chr3	58433814	58434357	-	ENSG00000168291	PDHB	CEM_IFNa,GM12878_normal	CapSTARR-seq	This_study
chr3	59049991	59050584	-	ENSG00000163689	CFAP20DC	A549_CpdA,CEM_IFNa	CapSTARR-seq,STARR-seq	ENCODE,This_study
chr3	62875029	62875916	-	ENSG00000163618	CADPS	GM12878_normal	CapSTARR-seq	This_study
chr3	63652175	63652698	+	ENSG00000188817	SNTN	hESC_naive	ChIP-STARR-seq	Barakat2018
chr3	64023456	64023994	-	ENSG00000163636	PSMD6	GM12878_normal,hESC_naive	CapSTARR-seq,ChIP-STARR-seq	Barakat2018,This_study
chr3	65597735	65598386	-	ENSG00000151276	MAGI1	hESC_primed	ChIP-STARR-seq	Barakat2018
chr3	66133110	66133610	+	ENSG00000144741	SLC25A26	GM12878_normal	CapSTARR-seq	This_study
chr3	67654607	67655112	-	ENSG00000172340	SUCLG2	Hela_normal,K562_normal,hESC_naive	CapSTARR-seq,ChIP-STARR-seq	Barakat2018,Dao2017
chr3	69052333	69052839	-	ENSG00000144747	TMF1	A549_normal,MCF-7_normal,SH-SY5Y_normal	STARR-seq	ENCODE
chr3	69122595	69123095	-	ENSG00000163380	LMOD3	Hela_inhibitor	STARR-seq	Muerdter2018
chr3	69738964	69739482	+	ENSG00000187098	MITF	GM12878_normal	CapSTARR-seq	This_study
chr3	71064926	71065483	-	ENSG00000114861	FOXP1	hESC_primed	ChIP-STARR-seq	Barakat2018
chr3	71210869	71211369	-	ENSG00000114861	FOXP1	A549_AZD2906,hESC_naive	ChIP-STARR-seq,STARR-seq	Barakat2018,ENCODE
chr3	71305986	71306553	-	ENSG00000114861	FOXP1	hESC_primed	ChIP-STARR-seq	Barakat2018
chr3	71753355	71754124	+,-	ENSG00000163412,ENSG00000170837	EIF4E3,GPR27	K562_IFNa,K562_normal,RPMI_normal	CapSTARR-seq	Dao2017,Santiago2021,This_study
chr3	71754229	71754883	-	ENSG00000163412,ENSG00000285708	AC097634.4,EIF4E3	K562_IFNa	CapSTARR-seq	Santiago2021
chr3	81761645	81762145	-	ENSG00000114480	GBE1	A549_DMSO	STARR-seq	ENCODE
chr3	94062561	94063416	+,-	ENSG00000178694,ENSG00000178700	DHFR2,NSUN3	SH-SY5Y_normal	STARR-seq	ENCODE
chr3	97764021	97764758	+	ENSG00000113966	ARL6	SH-SY5Y_normal,hESC_naive	ChIP-STARR-seq,STARR-seq	Barakat2018,ENCODE
chr3	98769889	98770389	+	ENSG00000064225	ST3GAL6	Hela_no-inhibitor,MCF-7_normal	STARR-seq	ENCODE,Muerdter2018
chr3	98770555	98771055	+	ENSG00000064225	ST3GAL6	Hela_no-inhibitor,MCF-7_normal	STARR-seq	ENCODE,Muerdter2018
chr3	98901171	98902195	-	ENSG00000057019	DCBLD2	GM12878_normal,hESC_primed	CapSTARR-seq,ChIP-STARR-seq	Barakat2018,This_study
chr3	100260492	100261001	+	ENSG00000036054	TBC1D23	A549_CORT108297,A549_CpdA,A549_RU486,hESC_naive	ChIP-STARR-seq,STARR-seq	Barakat2018,ENCODE
chr3	100334311	100334811	+	ENSG00000114021	NIT2	hESC_naive	ChIP-STARR-seq	Barakat2018
chr3	100708795	100709970	+	ENSG00000114354	TFG	MCF-7_normal,SH-SY5Y_normal,hESC_primed	ChIP-STARR-seq,STARR-seq	Barakat2018,ENCODE
chr3	101513184	101513741	-	ENSG00000138468	SENP7	SH-SY5Y_normal	STARR-seq	ENCODE
chr3	101561368	101562041	+	ENSG00000174173	TRMT10C	A549_normal,MCF-7_normal,SH-SY5Y_normal	STARR-seq	ENCODE
chr3	101573680	101574203	+	ENSG00000081154	PCNP	A549_AZD2906,A549_AZD9567,A549_CORT108297,A549_CpdA,A549_DMSO,A549_GW870086,A549_Hydrocortisone,A549_Mapracorat,A549_RU486,A549_ZK216348,A549_dexamethasone,MCF-7_normal,SH-SY5Y_normal,hESC_naive	ChIP-STARR-seq,STARR-seq	Barakat2018,ENCODE
chr3	101677118	101677632	-	ENSG00000066422	ZBTB11	CEM_IFNa,MCF-7_normal	CapSTARR-seq,STARR-seq	ENCODE,This_study
chr3	101686695	101687218	-	ENSG00000114391	RPL24	A549_normal,HCT116_normal,K562_normal,MCF-7_normal,SH-SY5Y_normal	STARR-seq	ENCODE
chr3	101827491	101827993	+	ENSG00000144802	NFKBIZ	K562_normal	CapSTARR-seq	Dao2017
chr3	101849014	101849514	+	ENSG00000144802	NFKBIZ	Hela_inhibitor,Hela_no-inhibitor,hESC_naive	ChIP-STARR-seq,STARR-seq	Barakat2018,Muerdter2018
chr3	101849763	101850263	+	ENSG00000144802	NFKBIZ	Hela_inhibitor,Hela_no-inhibitor,hESC_naive	ChIP-STARR-seq,STARR-seq	Barakat2018,Muerdter2018
chr3	107598813	107599313	+	ENSG00000114439	BBX	hESC_primed	ChIP-STARR-seq	Barakat2018
chr3	108222375	108222924	-	ENSG00000114446	IFT57	CEM_IFNa,GM12878_normal	CapSTARR-seq	This_study
chr3	108822272	108822786	+	ENSG00000163519	TRAT1	RPMI_normal	CapSTARR-seq	This_study
chr3	111541650	111542197	+	ENSG00000153283	CD96	Hela_inhibitor	STARR-seq	Muerdter2018
chr3	111859250	111859796	+	ENSG00000144824	PHLDB2	hESC_primed	ChIP-STARR-seq	Barakat2018
chr3	112085835	112086437	+	ENSG00000114529	C3orf52	hESC_naive	ChIP-STARR-seq	Barakat2018
chr3	112332656	112333178	+	ENSG00000091972	CD200	hESC_naive	ChIP-STARR-seq	Barakat2018
chr3	112990484	112991000	+	ENSG00000163607	GTPBP8	hESC_primed	ChIP-STARR-seq	Barakat2018
chr3	113211695	113212562	+	ENSG00000144857	BOC	hESC_naive	ChIP-STARR-seq	Barakat2018
chr3	113514844	113515687	-	ENSG00000163611	SPICE1	CEM_IFNa	CapSTARR-seq	This_study
chr3	113746535	113747050	+	ENSG00000114573	ATP6V1A	hESC_naive	ChIP-STARR-seq	Barakat2018
chr3	114056235	114057094	+,-	ENSG00000151576,ENSG00000163617	CCDC191,QTRT2	A549_CORT108297,A549_CpdA,A549_DMSO,A549_RU486,A549_ZK216348	STARR-seq	ENCODE
chr3	114624206	114624706	-	ENSG00000181722	ZBTB20	A549_normal,HCT116_normal,Hela_inhibitor,Hela_no-inhibitor,Hela_normal	CapSTARR-seq,STARR-seq	Dao2017,ENCODE,Muerdter2018
chr3	114624945	114625524	-	ENSG00000181722	ZBTB20	A549_normal,HCT116_normal,Hela_inhibitor,Hela_no-inhibitor,Hela_normal	CapSTARR-seq,STARR-seq	Dao2017,ENCODE,Muerdter2018
chr3	119468463	119469330	+,-	ENSG00000163389,ENSG00000176142	POGLUT1,TMEM39A	hESC_naive,hESC_primed	ChIP-STARR-seq	Barakat2018
chr3	119498047	119498581	+	ENSG00000113845	TIMMDC1	A549_DMSO,MCF-7_normal,SH-SY5Y_normal	STARR-seq	ENCODE
chr3	119557728	119558228	-	ENSG00000121594	CD80	K562_normal	STARR-seq	ENCODE
chr3	119581565	119582065	+	ENSG00000144843	ADPRH	A549_normal,Hela_inhibitor,Hela_no-inhibitor	STARR-seq	ENCODE,Muerdter2018
chr3	119702522	119703076	+	ENSG00000183833,ENSG00000285585	AC069444.2,CFAP91	hESC_primed	ChIP-STARR-seq	Barakat2018
chr3	120093891	120095494	-	ENSG00000082701	GSK3B	A549_CORT108297,A549_CpdA,A549_DMSO,A549_RU486	STARR-seq	ENCODE
chr3	120595828	120596347	+	ENSG00000065518	NDUFB4	CEM_IFNa,MCF-7_normal	CapSTARR-seq,STARR-seq	ENCODE,This_study
chr3	120742137	120743020	+,-	ENSG00000144840,ENSG00000153767	GTF2E1,RABL3	MCF-7_normal	STARR-seq	ENCODE
chr3	121545988	121546488	-	ENSG00000051341	POLQ	SH-SY5Y_normal	STARR-seq	ENCODE
chr3	121592879	121593379	+	ENSG00000163833	FBXO40	K562_normal,hESC_primed	CapSTARR-seq,ChIP-STARR-seq	Barakat2018,Dao2017
chr3	121660898	121661403	-	ENSG00000180353	HCLS1	MCF-7_normal	STARR-seq	ENCODE
chr3	121893901	121894440	+	ENSG00000163406	SLC15A2	RPMI_normal	CapSTARR-seq	This_study
chr3	122324748	122325262	+	ENSG00000121552	CSTA	K562_normal	CapSTARR-seq	Dao2017
chr3	122416062	122416562	-	ENSG00000196981	WDR5B	MCF-7_normal,SH-SY5Y_normal	STARR-seq	ENCODE
chr3	122563838	122565077	+,-	ENSG00000138496,ENSG00000163840	DTX3L,PARP9	Hela_no-inhibitor,K562_IFNa	CapSTARR-seq,STARR-seq	Muerdter2018,Santiago2021
chr3	122615115	122615615	+	ENSG00000173200	PARP15	GM12878_normal	CapSTARR-seq	This_study
chr3	122680339	122680859	+	ENSG00000173193	PARP14	Hela_no-inhibitor,Hela_normal,K562_IFNa,K562_normal	CapSTARR-seq,STARR-seq	Dao2017,Muerdter2018,Santiago2021
chr3	122793831	122794331	-	ENSG00000169087	HSPBAP1	Hela_inhibitor,Hela_no-inhibitor	STARR-seq	Muerdter2018
chr3	122794569	122795069	+	ENSG00000138463	SLC49A4	Hela_inhibitor,Hela_no-inhibitor	STARR-seq	Muerdter2018
chr3	123419209	123419709	-	ENSG00000173175	ADCY5	A549_AZD2906,A549_GW870086,A549_Hydrocortisone,A549_Mapracorat,A549_dexamethasone	STARR-seq	ENCODE
chr3	123420274	123420774	-	ENSG00000173175	ADCY5	A549_AZD2906,A549_GW870086,A549_Hydrocortisone,A549_Mapracorat,A549_dexamethasone	STARR-seq	ENCODE
chr3	123992046	123992658	-	ENSG00000065371	ROPN1	hESC_naive	ChIP-STARR-seq	Barakat2018
chr3	125120854	125121354	-	ENSG00000221955	SLC12A8	hESC_naive,hESC_primed	ChIP-STARR-seq	Barakat2018
chr3	125375249	125375825	-	ENSG00000163848	ZNF148	A549_CORT108297,A549_DMSO,A549_RU486,Hela_normal	CapSTARR-seq,STARR-seq	Dao2017,ENCODE
chr3	125595497	125595997	-	ENSG00000144909	OSBPL11	Hela_normal	CapSTARR-seq	Dao2017
chr3	125937039	125937539	-	ENSG00000189366	ALG1L	MCF-7_normal,hESC_primed	ChIP-STARR-seq,STARR-seq	Barakat2018,ENCODE
chr3	126056838	126057338	-	ENSG00000114544	SLC41A3	A549_AZD2906,A549_AZD9567,A549_CORT108297,A549_GW870086,A549_Hydrocortisone,A549_Mapracorat,A549_ZK216348,A549_dexamethasone	STARR-seq	ENCODE
chr3	126180575	126181686	-	ENSG00000144908	ALDH1L1	hESC_primed	ChIP-STARR-seq	Barakat2018
chr3	126357408	126357908	-	ENSG00000163884	KLF15	A549_GW870086,A549_Mapracorat,A549_dexamethasone,hESC_naive	ChIP-STARR-seq,STARR-seq	Barakat2018,ENCODE
chr3	126475865	126476391	-	ENSG00000070476	ZXDC	Hela_normal	CapSTARR-seq	Dao2017
chr3	126523655	126524333	+	ENSG00000180767	CHST13	hESC_naive	ChIP-STARR-seq	Barakat2018
chr3	126558932	126559432	-	ENSG00000180697	C3orf22	GM12878_normal	CapSTARR-seq	This_study
chr3	127597911	127598767	+,-	ENSG00000073111,ENSG00000163870	MCM2,TPRA1	GM12878_normal	CapSTARR-seq	This_study
chr3	128488530	128489030	-	ENSG00000179348	GATA2	hESC_primed	ChIP-STARR-seq	Barakat2018
chr3	128490648	128491148	-	ENSG00000179348	GATA2	hESC_naive	ChIP-STARR-seq	Barakat2018
chr3	128681075	128681575	-	ENSG00000163902	RPN1	A549_CORT108297,A549_CpdA,A549_DMSO,A549_RU486,A549_ZK216348,Hela_no-inhibitor,hESC_primed	ChIP-STARR-seq,STARR-seq	Barakat2018,ENCODE,Muerdter2018
chr3	128725636	128726193	+	ENSG00000075785	RAB7A	A549_AZD9567,A549_CORT108297,A549_DMSO,A549_GW870086,A549_Mapracorat,A549_RU486,A549_ZK216348,Hela_normal,hESC_primed	CapSTARR-seq,ChIP-STARR-seq,STARR-seq	Barakat2018,Dao2017,ENCODE
chr3	128879096	128879629	+	ENSG00000177646	ACAD9	CEM_IFNa,hESC_primed	CapSTARR-seq,ChIP-STARR-seq	Barakat2018,This_study
chr3	129161036	129161563	-	ENSG00000240682,ENSG00000261796	ISY1,ISY1-RAB43	MCF-7_normal,SH-SY5Y_normal	STARR-seq	ENCODE
chr3	129183896	129184422	-	ENSG00000169714	CNBP	A549_CpdA,A549_DMSO,A549_RU486,RPMI_normal	CapSTARR-seq,STARR-seq	ENCODE,This_study
chr3	129316286	129316786	-	ENSG00000184897	H1-10	GM12878_normal	CapSTARR-seq	This_study
chr3	129449371	129449871	+	ENSG00000163913	IFT122	hESC_naive	ChIP-STARR-seq	Barakat2018
chr3	130746829	130747329	-	ENSG00000196455	PIK3R4	SH-SY5Y_normal	STARR-seq	ENCODE
chr3	130850095	130850601	+	ENSG00000017260	ATP2C1	K562_IFNa,K562_normal	CapSTARR-seq,STARR-seq	Dao2017,ENCODE,Santiago2021
chr3	131502937	131503483	-	ENSG00000114686	MRPL3	hESC_primed	ChIP-STARR-seq	Barakat2018
chr3	132653946	132654446	+	ENSG00000081307	UBA5	K562_normal	CapSTARR-seq	Dao2017
chr3	133573934	133574648	+	ENSG00000091527	CDV3	K562_IFNa,RPMI_normal	CapSTARR-seq	Santiago2021,This_study
chr3	133661941	133662441	-	ENSG00000163781	TOPBP1	Hela_inhibitor,Hela_no-inhibitor	STARR-seq	Muerdter2018
chr3	134029914	134030425	-	ENSG00000174640	SLCO2A1	hESC_primed	ChIP-STARR-seq	Barakat2018
chr3	134250468	134251244	-	ENSG00000163785	RYK	RPMI_normal	CapSTARR-seq	This_study
chr3	134373788	134375418	-	ENSG00000114019	AMOTL2	hESC_naive	ChIP-STARR-seq	Barakat2018
chr3	134485243	134486523	+,-	ENSG00000129055,ENSG00000182923	ANAPC13,CEP63	SH-SY5Y_normal,hESC_primed	ChIP-STARR-seq,STARR-seq	Barakat2018,ENCODE
chr3	134486716	134487216	-	ENSG00000129055	ANAPC13	hESC_primed	ChIP-STARR-seq	Barakat2018
chr3	135067032	135067532	+	ENSG00000154928	EPHB1	A549_normal,HCT116_normal,HepG2_normal,MCF-7_normal	STARR-seq	ENCODE
chr3	136196327	136196835	-	ENSG00000174579	MSL2	hESC_naive,hESC_primed	ChIP-STARR-seq	Barakat2018
chr3	136249840	136250375	+	ENSG00000114054	PCCB	hESC_primed	ChIP-STARR-seq	Barakat2018
chr3	136929970	136930502	+	ENSG00000158092	NCK1	Hela_inhibitor	STARR-seq	Muerdter2018
chr3	136957483	136957983	+	ENSG00000174564	IL20RB	K562_IFNa,K562_normal	CapSTARR-seq	Dao2017,Santiago2021
chr3	137763815	137764315	+	ENSG00000168875	SOX14	hESC_naive	ChIP-STARR-seq	Barakat2018
chr3	138348079	138349262	+	ENSG00000158186	MRAS	hESC_naive	ChIP-STARR-seq	Barakat2018
chr3	139343520	139344039	+	ENSG00000175110	MRPS22	CEM_IFNa,MCF-7_normal,SH-SY5Y_normal	CapSTARR-seq,STARR-seq	ENCODE,This_study
chr3	139344065	139344565	+	ENSG00000175110	MRPS22	CEM_IFNa,MCF-7_normal,SH-SY5Y_normal	CapSTARR-seq,STARR-seq	ENCODE,This_study
chr3	139389640	139390236	-	ENSG00000184432	COPB2	A549_DMSO,MCF-7_normal,hESC_naive	ChIP-STARR-seq,STARR-seq	Barakat2018,ENCODE
chr3	141431223	141431723	+	ENSG00000177311	ZBTB38	Hela_inhibitor,Hela_no-inhibitor	STARR-seq	Muerdter2018
chr3	142028597	142029126	-	ENSG00000114126	TFDP2	hESC_naive	ChIP-STARR-seq	Barakat2018
chr3	142595893	142596455	+	ENSG00000120756	PLS1	MCF-7_normal	STARR-seq	ENCODE
chr3	142723534	142724435	+	ENSG00000144935	TRPC1	A549_CORT108297,A549_CpdA	STARR-seq	ENCODE
chr3	143001024	143001621	+	ENSG00000163714	U2SURP	A549_CORT108297,MCF-7_normal	STARR-seq	ENCODE
chr3	143001728	143002228	+	ENSG00000163714	U2SURP	A549_CORT108297,MCF-7_normal	STARR-seq	ENCODE
chr3	146544570	146545356	-	ENSG00000188313	PLSCR1	Hela_no-inhibitor,K562_IFNa,MCF-7_normal	CapSTARR-seq,STARR-seq	ENCODE,Muerdter2018,Santiago2021
chr3	147404284	147404784	-	ENSG00000174963	ZIC4	Hela_no-inhibitor	STARR-seq	Muerdter2018
chr3	147408865	147409365	+	ENSG00000152977	ZIC1	hESC_naive,hESC_primed	ChIP-STARR-seq	Barakat2018
chr3	149086504	149087054	-	ENSG00000071794	HLTF	hESC_naive	ChIP-STARR-seq	Barakat2018
chr3	149657767	149658541	-	ENSG00000018408	WWTR1	hESC_naive	ChIP-STARR-seq	Barakat2018
chr3	149670909	149671409	-	ENSG00000018408	WWTR1	hESC_primed	ChIP-STARR-seq	Barakat2018
chr3	149752489	149752989	-	ENSG00000114744	COMMD2	GM12878_normal	CapSTARR-seq	This_study
chr3	150022799	150023311	-	ENSG00000070087	PFN2	Hela_no-inhibitor	STARR-seq	Muerdter2018
chr3	150407835	150408335	+	ENSG00000196428	TSC22D2	Hela_normal	CapSTARR-seq	Dao2017
chr3	150410469	150411009	+	ENSG00000196428	TSC22D2	hESC_primed	ChIP-STARR-seq	Barakat2018
chr3	150546185	150547001	+,-	ENSG00000120742,ENSG00000144895	EIF2A,SERP1	A549_RU486,Hela_no-inhibitor,MCF-7_normal,SH-SY5Y_normal,hESC_naive	ChIP-STARR-seq,STARR-seq	Barakat2018,ENCODE,Muerdter2018
chr3	152267968	152269449	+	ENSG00000152601	MBNL1	hESC_naive	ChIP-STARR-seq	Barakat2018
chr3	153161726	153162226	+	ENSG00000181467	RAP2B	A549_CORT108297,A549_CpdA,A549_DMSO,A549_RU486,A549_ZK216348,hESC_naive	ChIP-STARR-seq,STARR-seq	Barakat2018,ENCODE
chr3	154324416	154324987	-	ENSG00000174953	DHX36	CEM_IFNa,CEM_NS,MCF-7_normal,SH-SY5Y_normal	CapSTARR-seq,STARR-seq	ENCODE,This_study
chr3	155854427	155854946	-	ENSG00000169359	SLC33A1	GM12878_normal	CapSTARR-seq	This_study
chr3	156680666	156681166	+	ENSG00000163659	TIPARP	Hela_inhibitor	STARR-seq	Muerdter2018
chr3	156825800	156826359	+	ENSG00000197980	LEKR1	A549_CpdA,A549_RU486,A549_ZK216348,HCT116_normal,Hela_inhibitor,Hela_no-inhibitor,MCF-7_normal	STARR-seq	ENCODE,Muerdter2018
chr3	157160094	157160647	-	ENSG00000163660	CCNL1	Hela_inhibitor,Hela_no-inhibitor,MCF-7_normal	STARR-seq	ENCODE,Muerdter2018
chr3	157160760	157161260	-	ENSG00000163660	CCNL1	Hela_inhibitor,Hela_no-inhibitor,MCF-7_normal	STARR-seq	ENCODE,Muerdter2018
chr3	157436350	157436850	+	ENSG00000163661	PTX3	Hela_inhibitor	STARR-seq	Muerdter2018
chr3	157499554	157500054	-	ENSG00000197415	VEPH1	hESC_naive	ChIP-STARR-seq	Barakat2018
chr3	158570663	158571567	+	ENSG00000178053	MLF1	GM12878_normal	CapSTARR-seq	This_study
chr3	158644027	158644705	+	ENSG00000168827	GFM1	SH-SY5Y_normal	STARR-seq	ENCODE
chr3	158672648	158673148	-	ENSG00000079257	LXN	hESC_naive	ChIP-STARR-seq	Barakat2018
chr3	159272744	159273244	+	ENSG00000283154	IQCJ-SCHIP1	K562_normal	CapSTARR-seq,STARR-seq	Dao2017,ENCODE
chr3	159273255	159273755	+	ENSG00000283154	IQCJ-SCHIP1	K562_normal	CapSTARR-seq,STARR-seq	Dao2017,ENCODE
chr3	159763213	159764216	+	ENSG00000283154	IQCJ-SCHIP1	A549_CORT108297,A549_CpdA	STARR-seq	ENCODE
chr3	159764603	159765103	+	ENSG00000283154	IQCJ-SCHIP1	A549_CORT108297,A549_CpdA	STARR-seq	ENCODE
chr3	159988335	159988954	+	ENSG00000168811	IL12A	hESC_primed	ChIP-STARR-seq	Barakat2018
chr3	160398774	160399773	+,-	ENSG00000068885,ENSG00000113810	IFT80,SMC4	MCF-7_normal,SH-SY5Y_normal	STARR-seq	ENCODE
chr3	160449725	160450286	-	ENSG00000213186	TRIM59	hESC_naive	ChIP-STARR-seq	Barakat2018
chr3	160565439	160566071	-	ENSG00000186432	KPNA4	A549_AZD9567,A549_CORT108297,A549_CpdA,A549_DMSO,A549_GW870086,A549_Mapracorat,A549_RU486,A549_ZK216348,Hela_no-inhibitor	STARR-seq	ENCODE,Muerdter2018
chr3	160676660	160677160	+	ENSG00000179674	ARL14	A549_normal,HCT116_normal,Hela_inhibitor,Hela_no-inhibitor,Hela_normal,HepG2_normal,K562_normal,MCF-7_normal,RPMI_normal	CapSTARR-seq,STARR-seq	Dao2017,ENCODE,Muerdter2018,This_study
chr3	161220762	161221559	+	ENSG00000169251	NMD3	Hela_no-inhibitor,MCF-7_normal,SH-SY5Y_normal	STARR-seq	ENCODE,Muerdter2018
chr3	161371501	161372001	-	ENSG00000196542	SPTSSB	hESC_naive,hESC_primed	ChIP-STARR-seq	Barakat2018
chr3	168095924	168096424	-	ENSG00000173905	GOLIM4	hESC_naive	ChIP-STARR-seq	Barakat2018
chr3	169769561	169770061	-	ENSG00000184378	ACTRT3	K562_normal	CapSTARR-seq	Dao2017
chr3	169966307	169966808	+	ENSG00000008952	SEC62	Hela_normal	CapSTARR-seq	Dao2017
chr3	170418368	170418868	+	ENSG00000013297	CLDN11	hESC_naive	ChIP-STARR-seq	Barakat2018
chr3	170870033	170870695	-	ENSG00000163584	RPL22L1	A549_CORT108297,A549_CpdA,A549_DMSO,A549_RU486,MCF-7_normal	STARR-seq	ENCODE
chr3	172040054	172040555	+	ENSG00000075420	FNDC3B	hESC_naive	ChIP-STARR-seq	Barakat2018
chr3	178558200	178558830	+	ENSG00000197584	KCNMB2	K562_normal	CapSTARR-seq	Dao2017
chr3	179147614	179148357	+	ENSG00000121879	PIK3CA	SH-SY5Y_normal	STARR-seq	ENCODE
chr3	179604287	179605149	+,-	ENSG00000136521,ENSG00000136522	MRPL47,NDUFB5	CEM_IFNa,Hela_normal,MCF-7_normal,SH-SY5Y_normal	CapSTARR-seq,STARR-seq	Dao2017,ENCODE,This_study
chr3	179652624	179653162	+	ENSG00000058056	USP13	hESC_primed	ChIP-STARR-seq	Barakat2018
chr3	179653193	179653693	+	ENSG00000058056	USP13	hESC_primed	ChIP-STARR-seq	Barakat2018
chr3	179741697	179742197	+	ENSG00000058056	USP13	Hela_inhibitor	STARR-seq	Muerdter2018
chr3	180601663	180602506	+	ENSG00000163728	TTC14	CEM_IFNa,MCF-7_normal	CapSTARR-seq,STARR-seq	ENCODE,This_study
chr3	180911982	180912538	+	ENSG00000114416	FXR1	hESC_naive	ChIP-STARR-seq	Barakat2018
chr3	183400548	183401048	-	ENSG00000053524	MCF2L2	hESC_primed	ChIP-STARR-seq	Barakat2018
chr3	183844274	183844774	-	ENSG00000175193	PARL	MCF-7_normal	STARR-seq	ENCODE
chr3	184176278	184176994	+	ENSG00000161203	AP2M1	Hela_no-inhibitor	STARR-seq	Muerdter2018
chr3	184261553	184262053	-	ENSG00000163888	CAMK2N2	A549_AZD9567,A549_GW870086,A549_Hydrocortisone,A549_dexamethasone,hESC_naive	ChIP-STARR-seq,STARR-seq	Barakat2018,ENCODE
chr3	184298698	184299241	+	ENSG00000175166	PSMD2	Hela_normal	CapSTARR-seq	Dao2017
chr3	184314664	184315763	+	ENSG00000114867	EIF4G1	K562_normal,RPMI_normal,hESC_naive	CapSTARR-seq,ChIP-STARR-seq	Barakat2018,Dao2017,This_study
chr3	184319797	184320461	+	ENSG00000114867	EIF4G1	Hela_normal	CapSTARR-seq	Dao2017
chr3	184338329	184338829	+	ENSG00000175182	FAM131A	hESC_primed	ChIP-STARR-seq	Barakat2018
chr3	184362502	184363403	+	ENSG00000163882	POLR2H	K562_IFNa,K562_normal	CapSTARR-seq	Dao2017,Santiago2021
chr3	185282441	185283026	+	ENSG00000073803	MAP3K13	MCF-7_normal,SH-SY5Y_normal	STARR-seq	ENCODE
chr3	185585795	185586295	+	ENSG00000163904	SENP2	hESC_primed	ChIP-STARR-seq	Barakat2018
chr3	185821131	185821631	-	ENSG00000073792	IGF2BP2	HCT116_normal,Hela_normal,MCF-7_normal	CapSTARR-seq,STARR-seq	Dao2017,ENCODE
chr3	185938013	185938603	-	ENSG00000136527	TRA2B	A549_AZD9567,A549_CORT108297,A549_CpdA,A549_DMSO,A549_RU486,A549_ZK216348	STARR-seq	ENCODE
chr3	186782705	186783577	+	ENSG00000156976	EIF4A2	A549_CORT108297,A549_CpdA,A549_DMSO,A549_RU486,A549_ZK216348,Hela_inhibitor,Hela_no-inhibitor	STARR-seq	ENCODE,Muerdter2018
chr3	186783703	186784203	+	ENSG00000156976	EIF4A2	A549_CORT108297,A549_CpdA,A549_DMSO,A549_RU486,A549_ZK216348,Hela_inhibitor,Hela_no-inhibitor	STARR-seq	ENCODE,Muerdter2018
chr3	187139484	187139996	-	ENSG00000163923	RPL39L	RPMI_normal	CapSTARR-seq	This_study
chr3	187180908	187181408	-	ENSG00000163923	RPL39L	hESC_naive,hESC_primed	ChIP-STARR-seq	Barakat2018
chr3	187367885	187368385	+	ENSG00000136514	RTP4	Hela_inhibitor,Hela_no-inhibitor,K562_IFNa,MCF-7_normal,RPMI_normal	CapSTARR-seq,STARR-seq	ENCODE,Muerdter2018,Santiago2021,This_study
chr3	187737944	187738444	-	ENSG00000113916	BCL6	hESC_primed	ChIP-STARR-seq	Barakat2018
chr3	187745468	187746225	-	ENSG00000113916	BCL6	Hela_no-inhibitor,K562_IFNa,K562_normal	CapSTARR-seq,STARR-seq	Dao2017,ENCODE,Muerdter2018,Santiago2021
chr3	188152784	188153284	+	ENSG00000145012	LPP	Hela_no-inhibitor,hESC_naive	ChIP-STARR-seq,STARR-seq	Barakat2018,Muerdter2018
chr3	188153372	188153942	+	ENSG00000145012	LPP	Hela_no-inhibitor,hESC_naive	ChIP-STARR-seq,STARR-seq	Barakat2018,Muerdter2018
chr3	188946714	188947214	+	ENSG00000188001	TPRG1	A549_AZD2906,A549_Hydrocortisone,A549_Mapracorat,A549_ZK216348,A549_dexamethasone	STARR-seq	ENCODE
chr3	193592644	193593287	+	ENSG00000198836	OPA1	hESC_primed	ChIP-STARR-seq	Barakat2018
chr3	194135648	194136148	+	ENSG00000114315	HES1	Hela_inhibitor,Hela_no-inhibitor,RPMI_normal	CapSTARR-seq,STARR-seq	Muerdter2018,This_study
chr3	194351318	194351828	-	ENSG00000178772	CPN2	hESC_primed	ChIP-STARR-seq	Barakat2018
chr3	194498364	194498864	-	ENSG00000133657	ATP13A3	Hela_inhibitor,Hela_no-inhibitor	STARR-seq	Muerdter2018
chr3	194672191	194672691	-	ENSG00000041802	LSG1	SH-SY5Y_normal	STARR-seq	ENCODE
chr3	195543027	195543853	-	ENSG00000184203	PPP1R2	K562_normal	CapSTARR-seq	Dao2017
chr3	196338388	196339003	-	ENSG00000145107	TM4SF19	Hela_inhibitor,Hela_no-inhibitor,Hela_normal,K562_normal,MCF-7_normal,SH-SY5Y_normal	CapSTARR-seq,STARR-seq	Dao2017,ENCODE,Muerdter2018
chr3	196432397	196432930	-	ENSG00000163960	UBXN7	hESC_primed	ChIP-STARR-seq	Barakat2018
chr3	196515346	196515846	-	ENSG00000214097	SMCO1	K562_normal	CapSTARR-seq	Dao2017
chr3	196941856	196943060	+,-	ENSG00000114503,ENSG00000270170	NCBP2,NCBP2AS2	A549_CORT108297,hESC_naive,hESC_primed	ChIP-STARR-seq,STARR-seq	Barakat2018,ENCODE
chr3	196968833	196969371	-	ENSG00000119227	PIGZ	K562_IFNa,K562_normal,RPMI_normal	CapSTARR-seq	Dao2017,Santiago2021,This_study
chr3	197029787	197030317	-	ENSG00000163975	MELTF	A549_AZD2906,A549_AZD9567,A549_CORT108297,A549_CpdA,A549_DMSO,A549_GW870086,A549_Hydrocortisone,A549_Mapracorat,A549_RU486,A549_ZK216348,A549_dexamethasone,A549_normal,Hela_inhibitor,Hela_no-inhibitor	STARR-seq	ENCODE,Muerdter2018
chr3	197700769	197701269	-	ENSG00000145016	RUBCN	Hela_inhibitor,Hela_no-inhibitor	STARR-seq	Muerdter2018
chr3	197790735	197791274	+	ENSG00000186001	LRCH3	hESC_primed	ChIP-STARR-seq	Barakat2018
chr3	197949690	197950557	+,-	ENSG00000114473,ENSG00000182899	IQCG,RPL35A	Hela_inhibitor,Hela_no-inhibitor,MCF-7_normal,SH-SY5Y_normal,hESC_primed	ChIP-STARR-seq,STARR-seq	Barakat2018,ENCODE,Muerdter2018
chr4	498710	499656	+,-	ENSG00000174227,ENSG00000182903	PIGG,ZNF721	CEM_IFNa,Hela_normal	CapSTARR-seq	Dao2017,This_study
chr4	525068	525568	+	ENSG00000174227	PIGG	Hela_no-inhibitor	STARR-seq	Muerdter2018
chr4	625073	625584	+	ENSG00000133256	PDE6B	CEM_NS,K562_normal,hESC_primed	CapSTARR-seq,ChIP-STARR-seq	Barakat2018,Dao2017,This_study
chr4	651059	651559	+	ENSG00000133256	PDE6B	hESC_naive	ChIP-STARR-seq	Barakat2018
chr4	663270	663770	+	ENSG00000133256	PDE6B	hESC_naive	ChIP-STARR-seq	Barakat2018
chr4	687325	687825	-	ENSG00000169026	SLC49A3	A549_CORT108297,A549_CpdA,A549_DMSO,A549_GW870086,A549_Mapracorat,A549_RU486,A549_ZK216348,hESC_naive,hESC_primed	ChIP-STARR-seq,STARR-seq	Barakat2018,ENCODE
chr4	688980	689771	-	ENSG00000169026	SLC49A3	A549_CORT108297,A549_CpdA,A549_DMSO,A549_GW870086,A549_Mapracorat,A549_RU486,A549_ZK216348,hESC_naive,hESC_primed	ChIP-STARR-seq,STARR-seq	Barakat2018,ENCODE
chr4	931887	932873	+,-	ENSG00000127419,ENSG00000178950	GAK,TMEM175	A549_CORT108297,A549_CpdA,A549_DMSO,A549_GW870086,A549_Mapracorat,A549_RU486,A549_ZK216348	STARR-seq	ENCODE
chr4	986895	987395	-	ENSG00000145214	DGKQ	A549_AZD2906,A549_AZD9567,A549_CORT108297,A549_GW870086,A549_Hydrocortisone,A549_Mapracorat,A549_dexamethasone,Hela_no-inhibitor,HepG2_normal	STARR-seq	ENCODE,Muerdter2018
chr4	993376	993940	-	ENSG00000145217	SLC26A1	A549_AZD2906,A549_AZD9567,A549_CORT108297,A549_GW870086,A549_Hydrocortisone,A549_Mapracorat,A549_dexamethasone,Hela_no-inhibitor,HepG2_normal	STARR-seq	ENCODE,Muerdter2018
chr4	1205088	1205588	-	ENSG00000159674	SPON2	A549_AZD2906,A549_AZD9567,A549_GW870086,A549_Hydrocortisone,A549_Mapracorat,A549_dexamethasone	STARR-seq	ENCODE
chr4	1249931	1250453	-	ENSG00000159692	CTBP1	Hela_inhibitor,Hela_no-inhibitor	STARR-seq	Muerdter2018
chr4	1289387	1289895	+	ENSG00000090316	MAEA	A549_CORT108297,A549_CpdA,A549_DMSO,A549_RU486,GM12878_normal	CapSTARR-seq,STARR-seq	ENCODE,This_study
chr4	1346708	1347706	+	ENSG00000163945	UVSSA	A549_CORT108297,A549_CpdA,A549_DMSO,A549_RU486,A549_ZK216348	STARR-seq	ENCODE
chr4	1721285	1722224	+,-	ENSG00000013810,ENSG00000168936	TACC3,TMEM129	hESC_primed	ChIP-STARR-seq	Barakat2018
chr4	2798064	2798998	+	ENSG00000087266	SH3BP2	Hela_no-inhibitor	STARR-seq	Muerdter2018
chr4	2843357	2844150	+	ENSG00000087274	ADD1	RPMI_normal	CapSTARR-seq	This_study
chr4	2875396	2875896	+	ENSG00000087274	ADD1	hESC_primed	ChIP-STARR-seq	Barakat2018
chr4	3441468	3441975	+	ENSG00000109758	HGFAC	A549_AZD2906,A549_AZD9567,A549_CORT108297,A549_CpdA,A549_DMSO,A549_GW870086,A549_Hydrocortisone,A549_Mapracorat,A549_RU486,A549_ZK216348,A549_dexamethasone,hESC_naive	ChIP-STARR-seq,STARR-seq	Barakat2018,ENCODE
chr4	3484044	3484544	+	ENSG00000175920	DOK7	A549_AZD9567,A549_CORT108297,A549_CpdA,A549_DMSO,A549_GW870086,A549_Hydrocortisone,A549_Mapracorat,A549_RU486,A549_ZK216348,Hela_no-inhibitor,hESC_naive	ChIP-STARR-seq,STARR-seq	Barakat2018,ENCODE,Muerdter2018
chr4	4289751	4290538	+,-	ENSG00000145220,ENSG00000168826	LYAR,ZBTB49	GM12878_normal	CapSTARR-seq	This_study
chr4	4542010	4542548	-	ENSG00000168818	STX18	GM12878_normal	CapSTARR-seq	This_study
chr4	5890191	5890691	-	ENSG00000072832	CRMP1	hESC_naive	ChIP-STARR-seq	Barakat2018
chr4	6693378	6693878	+	ENSG00000163993	S100P	A549_AZD2906,A549_AZD9567,A549_CORT108297,A549_GW870086,A549_Hydrocortisone,A549_Mapracorat,A549_RU486,A549_ZK216348,A549_dexamethasone,Hela_inhibitor,Hela_no-inhibitor,K562_normal,hESC_naive	CapSTARR-seq,ChIP-STARR-seq,STARR-seq	Barakat2018,Dao2017,ENCODE,Muerdter2018
chr4	6709865	6710365	-	ENSG00000178988	MRFAP1L1	Hela_no-inhibitor,MCF-7_normal	STARR-seq	ENCODE,Muerdter2018
chr4	6782227	6782732	+	ENSG00000170871	KIAA0232	K562_IFNa,K562_normal,RPMI_normal	CapSTARR-seq	Dao2017,Santiago2021,This_study
chr4	6998683	6999183	+	ENSG00000132405	TBC1D14	Hela_no-inhibitor	STARR-seq	Muerdter2018
chr4	8198790	8199371	+	ENSG00000125089	SH3TC1	K562_IFNa	CapSTARR-seq	Santiago2021
chr4	8269254	8269777	+	ENSG00000170801	HTRA3	RPMI_normal	CapSTARR-seq	This_study
chr4	8871622	8872339	-	ENSG00000215612	HMX1	RPMI_normal	CapSTARR-seq	This_study
chr4	10021497	10021997	-	ENSG00000109667	SLC2A9	A549_normal,Hela_normal,HepG2_normal,K562_IFNa,K562_normal	CapSTARR-seq,STARR-seq	Dao2017,ENCODE,Santiago2021
chr4	10116727	10117449	-	ENSG00000071127	WDR1	Hela_normal,K562_IFNa	CapSTARR-seq	Dao2017,Santiago2021
chr4	15001981	15002674	+	ENSG00000137449	CPEB2	A549_CORT108297,A549_CpdA,A549_DMSO,A549_RU486,A549_ZK216348,A549_normal,SH-SY5Y_normal	STARR-seq	ENCODE
chr4	15374049	15374551	+	ENSG00000163145	C1QTNF7	RPMI_normal	CapSTARR-seq	This_study
chr4	15681218	15682119	+,-	ENSG00000118564,ENSG00000237765	FAM200B,FBXL5	A549_CORT108297,A549_CpdA,A549_DMSO,A549_GW870086,A549_Mapracorat,A549_RU486,A549_ZK216348,CEM_IFNa,Hela_normal	CapSTARR-seq,STARR-seq	Dao2017,ENCODE,This_study
chr4	17576698	17577495	+	ENSG00000002549	LAP3	Hela_no-inhibitor	STARR-seq	Muerdter2018
chr4	17614141	17614641	+	ENSG00000118579	MED28	A549_normal,Hela_no-inhibitor,Hela_normal,K562_IFNa,K562_normal,MCF-7_normal,SH-SY5Y_normal	CapSTARR-seq,STARR-seq	Dao2017,ENCODE,Muerdter2018,Santiago2021
chr4	21303989	21304489	-	ENSG00000185774	KCNIP4	hESC_primed	ChIP-STARR-seq	Barakat2018
chr4	21544656	21545156	-	ENSG00000185774	KCNIP4	K562_normal	CapSTARR-seq	Dao2017
chr4	21948745	21949272	-	ENSG00000185774	KCNIP4	hESC_naive	ChIP-STARR-seq	Barakat2018
chr4	25312274	25312818	+	ENSG00000168228	ZCCHC4	CEM_IFNa,hESC_primed	CapSTARR-seq,ChIP-STARR-seq	Barakat2018,This_study
chr4	25913406	25914204	+	ENSG00000250317	SMIM20	hESC_primed	ChIP-STARR-seq	Barakat2018
chr4	26321664	26322209	+	ENSG00000168214	RBPJ	hESC_primed	ChIP-STARR-seq	Barakat2018
chr4	37826160	37826686	+	ENSG00000169299	PGM2	hESC_primed	ChIP-STARR-seq	Barakat2018
chr4	39061940	39062440	+	ENSG00000109790	KLHL5	CEM_IFNa,CEM_NS,Hela_inhibitor	CapSTARR-seq,STARR-seq	Muerdter2018,This_study
chr4	39458545	39459394	+,-	ENSG00000121897,ENSG00000163682	LIAS,RPL9	MCF-7_normal	STARR-seq	ENCODE
chr4	39526557	39527057	-	ENSG00000109814	UGDH	A549_AZD9567,A549_CORT108297,A549_CpdA,A549_DMSO,A549_GW870086,A549_Hydrocortisone,A549_Mapracorat,A549_RU486,A549_ZK216348	STARR-seq	ENCODE
chr4	39527437	39528400	-	ENSG00000109814	UGDH	A549_AZD9567,A549_CORT108297,A549_CpdA,A549_DMSO,A549_GW870086,A549_Hydrocortisone,A549_Mapracorat,A549_RU486,A549_ZK216348	STARR-seq	ENCODE
chr4	40629864	40630623	-	ENSG00000163694	RBM47	hESC_primed	ChIP-STARR-seq	Barakat2018
chr4	41934629	41935429	+	ENSG00000109133	TMEM33	CEM_IFNa,SH-SY5Y_normal	CapSTARR-seq,STARR-seq	ENCODE,This_study
chr4	41981256	41981756	+	ENSG00000182308	DCAF4L1	K562_IFNa,K562_normal,MCF-7_normal	CapSTARR-seq,STARR-seq	Dao2017,ENCODE,Santiago2021
chr4	41990030	41990530	+	ENSG00000014824	SLC30A9	SH-SY5Y_normal	STARR-seq	ENCODE
chr4	44677920	44678420	+	ENSG00000151806	GUF1	MCF-7_normal	STARR-seq	ENCODE
chr4	46475230	46475730	-	ENSG00000151834	GABRA2	Hela_inhibitor	STARR-seq	Muerdter2018
chr4	47914583	47915116	-	ENSG00000170448	NFXL1	Hela_normal,SH-SY5Y_normal	CapSTARR-seq,STARR-seq	Dao2017,ENCODE
chr4	48016272	48016772	+	ENSG00000163293	NIPAL1	hESC_naive,hESC_primed	ChIP-STARR-seq	Barakat2018
chr4	48830544	48831342	+	ENSG00000109180	OCIAD1	SH-SY5Y_normal	STARR-seq	ENCODE
chr4	52050916	52051416	+	ENSG00000163071	SPATA18	A549_CORT108297,A549_CpdA,A549_DMSO,A549_RU486,A549_ZK216348,A549_normal,SH-SY5Y_normal	STARR-seq	ENCODE
chr4	53365941	53366566	-	ENSG00000184178	SCFD2	K562_normal,MCF-7_normal,SH-SY5Y_normal	STARR-seq	ENCODE
chr4	54064298	54065105	-	ENSG00000109220	CHIC2	A549_Mapracorat,RPMI_normal	CapSTARR-seq,STARR-seq	ENCODE,This_study
chr4	54099663	54100173	+	ENSG00000180613	GSX2	GM12878_normal,hESC_naive	CapSTARR-seq,ChIP-STARR-seq	Barakat2018,This_study
chr4	55948371	55948945	+	ENSG00000174799	CEP135	Hela_inhibitor	STARR-seq	Muerdter2018
chr4	56049347	56049847	+	ENSG00000109265	CRACD	hESC_primed	ChIP-STARR-seq	Barakat2018
chr4	56387423	56388008	-	ENSG00000157426	AASDH	MCF-7_normal,hESC_primed	ChIP-STARR-seq,STARR-seq	Barakat2018,ENCODE
chr4	56467117	56467736	+	ENSG00000174780	SRP72	MCF-7_normal,SH-SY5Y_normal	STARR-seq	ENCODE
chr4	56907376	56908094	+	ENSG00000084093	REST	RPMI_normal,hESC_naive,hESC_primed	CapSTARR-seq,ChIP-STARR-seq	Barakat2018,This_study
chr4	56909061	56909561	+	ENSG00000084093	REST	hESC_primed	ChIP-STARR-seq	Barakat2018
chr4	65670343	65670995	-	ENSG00000145242	EPHA5	GM12878_normal	CapSTARR-seq	This_study
chr4	67701153	67701655	-	ENSG00000033178	UBA6	CEM_IFNa,Hela_no-inhibitor,Hela_normal	CapSTARR-seq,STARR-seq	Dao2017,Muerdter2018,This_study
chr4	68349753	68350590	-	ENSG00000083896	YTHDC1	A549_normal,GM12878_normal,Hela_normal,MCF-7_normal,SH-SY5Y_normal,hESC_primed	CapSTARR-seq,ChIP-STARR-seq,STARR-seq	Barakat2018,Dao2017,ENCODE,This_study
chr4	68568527	68569027	-	ENSG00000197888	UGT2B17	K562_normal	CapSTARR-seq	Dao2017
chr4	69096019	69096519	+	ENSG00000171234	UGT2B7	A549_normal,SH-SY5Y_normal	STARR-seq	ENCODE
chr4	69860145	69860645	-	ENSG00000109193	SULT1E1	K562_normal	CapSTARR-seq	Dao2017
chr4	70225624	70226124	+	ENSG00000181617	FDCSP	Hela_inhibitor	STARR-seq	Muerdter2018
chr4	70688032	70688532	+	ENSG00000132467	UTP3	A549_CORT108297,A549_CpdA,MCF-7_normal	STARR-seq	ENCODE
chr4	70704301	70704801	+	ENSG00000018189	RUFY3	hESC_primed	ChIP-STARR-seq	Barakat2018
chr4	70721511	70722011	+	ENSG00000018189	RUFY3	SH-SY5Y_normal	STARR-seq	ENCODE
chr4	73069716	73070241	-	ENSG00000163626	COX18	hESC_naive	ChIP-STARR-seq	Barakat2018
chr4	73223114	73223614	-	ENSG00000132466	ANKRD17	Hela_normal,K562_IFNa,K562_normal,SH-SY5Y_normal	CapSTARR-seq,STARR-seq	Dao2017,ENCODE,Santiago2021
chr4	73408840	73409340	+	ENSG00000163631	ALB	Hela_inhibitor	STARR-seq	Muerdter2018
chr4	73740041	73740569	+	ENSG00000169429	CXCL8	Hela_inhibitor,Hela_no-inhibitor,K562_normal,MCF-7_normal	CapSTARR-seq,STARR-seq	Dao2017,ENCODE,Muerdter2018
chr4	73868893	73869393	+	ENSG00000163739	CXCL1	RPMI_normal	CapSTARR-seq	This_study
chr4	74038689	74039189	-	ENSG00000163734	CXCL3	HCT116_normal,K562_IFNa,K562_normal,RPMI_normal	CapSTARR-seq,STARR-seq	Dao2017,ENCODE,Santiago2021,This_study
chr4	74157612	74158173	+	ENSG00000163738	MTHFD2L	hESC_primed	ChIP-STARR-seq	Barakat2018
chr4	75513446	75515185	+,-	ENSG00000163743,ENSG00000174796	RCHY1,THAP6	MCF-7_normal,hESC_primed	ChIP-STARR-seq,STARR-seq	Barakat2018,ENCODE
chr4	75675119	75675619	-	ENSG00000138757	G3BP2	hESC_naive	ChIP-STARR-seq	Barakat2018
chr4	75724438	75725089	-	ENSG00000138757	G3BP2	hESC_primed	ChIP-STARR-seq	Barakat2018
chr4	76023497	76023997	-	ENSG00000169245	CXCL10	Hela_inhibitor,Hela_no-inhibitor	STARR-seq	Muerdter2018
chr4	76148397	76148898	-	ENSG00000138750	NUP54	MCF-7_normal	STARR-seq	ENCODE
chr4	76234536	76235036	-	ENSG00000138760	SCARB2	SH-SY5Y_normal	STARR-seq	ENCODE
chr4	77075989	77076809	-	ENSG00000118816	CCNI	hESC_naive	ChIP-STARR-seq	Barakat2018
chr4	77862330	77862830	+	ENSG00000169288	MRPL1	MCF-7_normal,SH-SY5Y_normal	STARR-seq	ENCODE
chr4	78775850	78776378	+	ENSG00000138756	BMP2K	hESC_primed	ChIP-STARR-seq	Barakat2018
chr4	79326061	79326561	-	ENSG00000156269	NAA11	CEM_NS	CapSTARR-seq	This_study
chr4	80266139	80266639	+	ENSG00000138675	FGF5	hESC_naive	ChIP-STARR-seq	Barakat2018
chr4	81153732	81154232	-	ENSG00000138669	PRKG2	hESC_primed	ChIP-STARR-seq	Barakat2018
chr4	82373983	82375003	-	ENSG00000138668	HNRNPD	A549_CORT108297,A549_CpdA,A549_DMSO,A549_GW870086,A549_Mapracorat,A549_RU486,A549_ZK216348,Hela_no-inhibitor	STARR-seq	ENCODE,Muerdter2018
chr4	82429397	82429941	-	ENSG00000152795	HNRNPDL	A549_CORT108297,A549_CpdA,A549_DMSO,A549_ZK216348,Hela_inhibitor,Hela_no-inhibitor,hESC_primed	ChIP-STARR-seq,STARR-seq	Barakat2018,ENCODE,Muerdter2018
chr4	82430090	82430962	+,-	ENSG00000145293,ENSG00000152795	ENOPH1,HNRNPDL	A549_CORT108297,A549_CpdA,A549_DMSO,A549_ZK216348,Hela_inhibitor,Hela_no-inhibitor,hESC_primed	ChIP-STARR-seq,STARR-seq	Barakat2018,ENCODE,Muerdter2018
chr4	82561955	82562455	-	ENSG00000249242	TMEM150C	hESC_naive	ChIP-STARR-seq	Barakat2018
chr4	82891018	82891766	-	ENSG00000138674	SEC31A	Hela_normal	CapSTARR-seq	Dao2017
chr4	83034673	83035225	+	ENSG00000138663	COPS4	A549_normal,MCF-7_normal,SH-SY5Y_normal	STARR-seq	ENCODE
chr4	83455483	83456323	+,-	ENSG00000163312,ENSG00000163319	HELQ,MRPS18C	MCF-7_normal	STARR-seq	ENCODE
chr4	87422073	87422809	+	ENSG00000170502	NUDT9	A549_normal,Hela_normal,MCF-7_normal,SH-SY5Y_normal	CapSTARR-seq,STARR-seq	Dao2017,ENCODE
chr4	88231322	88231822	-	ENSG00000118777	ABCG2	CEM_NS	CapSTARR-seq	This_study
chr4	88284261	88285131	-	ENSG00000163644	PPM1K	hESC_primed	ChIP-STARR-seq	Barakat2018
chr4	88378239	88379064	+	ENSG00000138642	HERC6	Hela_no-inhibitor,MCF-7_normal	STARR-seq	ENCODE,Muerdter2018
chr4	88456619	88457119	+	ENSG00000138646	HERC5	Hela_no-inhibitor,MCF-7_normal	STARR-seq	ENCODE,Muerdter2018
chr4	94207111	94207865	+	ENSG00000163104	SMARCAD1	MCF-7_normal,SH-SY5Y_normal	STARR-seq	ENCODE
chr4	94451357	94451956	+	ENSG00000163110	PDLIM5	GM12878_normal	CapSTARR-seq	This_study
chr4	95839593	95840093	+	ENSG00000163114	PDHA2	hESC_primed	ChIP-STARR-seq	Barakat2018
chr4	98260884	98261518	+	ENSG00000138698	RAP1GDS1	RPMI_normal	CapSTARR-seq	This_study
chr4	98929092	98929633	-	ENSG00000151247	EIF4E	A549_RU486,Hela_inhibitor,MCF-7_normal	STARR-seq	ENCODE,Muerdter2018
chr4	99352730	99353260	-	ENSG00000196616,ENSG00000248144	ADH1B,ADH1C	K562_normal	CapSTARR-seq	Dao2017
chr4	99563581	99564230	+,-	ENSG00000138823,ENSG00000145331	MTTP,TRMT10A	MCF-7_normal,SH-SY5Y_normal	STARR-seq	ENCODE
chr4	99654648	99655148	-	ENSG00000248713	C4orf54	Hela_no-inhibitor	STARR-seq	Muerdter2018
chr4	101813326	101813826	+	ENSG00000153064	BANK1	RPMI_normal	CapSTARR-seq	This_study
chr4	102500831	102501472	+	ENSG00000109320	NFKB1	RPMI_normal	CapSTARR-seq	This_study
chr4	102825542	102826360	-	ENSG00000109332	UBE2D3	A549_CORT108297,A549_CpdA,A549_DMSO,A549_RU486,A549_ZK216348,A549_normal,Hela_no-inhibitor,MCF-7_normal,SH-SY5Y_normal	STARR-seq	ENCODE,Muerdter2018
chr4	102827122	102828659	-	ENSG00000109332	UBE2D3	A549_CORT108297,A549_CpdA,A549_DMSO,A549_RU486,A549_ZK216348,A549_normal,Hela_no-inhibitor,MCF-7_normal,SH-SY5Y_normal	STARR-seq	ENCODE,Muerdter2018
chr4	103198343	103198945	-	ENSG00000138778	CENPE	hESC_primed	ChIP-STARR-seq	Barakat2018
chr4	105145375	105145875	+	ENSG00000168769	TET2	A549_normal	STARR-seq	ENCODE
chr4	106316007	106316766	+,-	ENSG00000145348,ENSG00000164022	AIMP1,TBCK	MCF-7_normal	STARR-seq	ENCODE
chr4	106367435	106367935	-	ENSG00000250298	GIMD1	RPMI_normal	CapSTARR-seq	This_study
chr4	107824063	107824563	+	ENSG00000164023	SGMS2	A549_AZD9567,A549_CORT108297,A549_CpdA,A549_DMSO,A549_RU486,A549_ZK216348,CEM_IFNa	CapSTARR-seq,STARR-seq	ENCODE,This_study
chr4	107824708	107825208	+	ENSG00000164023	SGMS2	A549_AZD9567,A549_CORT108297,A549_CpdA,A549_DMSO,A549_RU486,A549_ZK216348,CEM_IFNa	CapSTARR-seq,STARR-seq	ENCODE,This_study
chr4	108620069	108620656	+	ENSG00000109475	RPL34	HCT116_normal,MCF-7_normal,SH-SY5Y_normal	STARR-seq	ENCODE
chr4	109729974	109730570	-	ENSG00000123739	PLA2G12A	hESC_naive	ChIP-STARR-seq	Barakat2018
chr4	109815010	109815762	+	ENSG00000109534	GAR1	MCF-7_normal,SH-SY5Y_normal	STARR-seq	ENCODE
chr4	110198615	110199153	-	ENSG00000170522	ELOVL6	hESC_primed	ChIP-STARR-seq	Barakat2018
chr4	112636626	112637570	+,-	ENSG00000138658,ENSG00000174720	LARP7,ZGRF1	MCF-7_normal	STARR-seq	ENCODE
chr4	112643804	112644304	+	ENSG00000174720	LARP7	Hela_no-inhibitor	STARR-seq	Muerdter2018
chr4	112646711	112647211	+	ENSG00000174720	LARP7	Hela_inhibitor	STARR-seq	Muerdter2018
chr4	113292338	113293153	+	ENSG00000145362	ANK2	hESC_primed	ChIP-STARR-seq	Barakat2018
chr4	113761738	113762427	-	ENSG00000145349	CAMK2D	A549_normal,MCF-7_normal,SH-SY5Y_normal,hESC_naive	ChIP-STARR-seq,STARR-seq	Barakat2018,ENCODE
chr4	118684892	118685415	+	ENSG00000145388	METTL14	MCF-7_normal,SH-SY5Y_normal	STARR-seq	ENCODE
chr4	121164321	121164821	-	ENSG00000050730	TNIP3	Hela_inhibitor	STARR-seq	Muerdter2018
chr4	121380679	121381518	-	ENSG00000186867	QRFPR	hESC_naive	ChIP-STARR-seq	Barakat2018
chr4	121800820	121801593	+	ENSG00000123737	EXOSC9	MCF-7_normal	STARR-seq	ENCODE
chr4	121870450	121870974	-	ENSG00000138686	BBS7	CEM_IFNa,GM12878_normal	CapSTARR-seq	This_study
chr4	122621011	122621566	-	ENSG00000138684	IL21	GM12878_normal	CapSTARR-seq	This_study
chr4	122922570	122923468	+,-	ENSG00000145375,ENSG00000170917	NUDT6,SPATA5	SH-SY5Y_normal	STARR-seq	ENCODE
chr4	123396295	123396801	+	ENSG00000164056	SPRY1	Hela_no-inhibitor	STARR-seq	Muerdter2018
chr4	127632457	127632957	+	ENSG00000164066	INTU	hESC_primed	ChIP-STARR-seq	Barakat2018
chr4	127783049	127783549	+	ENSG00000164070	HSPA4L	A549_normal,SH-SY5Y_normal,hESC_naive	ChIP-STARR-seq,STARR-seq	Barakat2018,ENCODE
chr4	129092817	129094063	+,-	ENSG00000151466,ENSG00000151470	C4orf33,SCLT1	Hela_no-inhibitor	STARR-seq	Muerdter2018
chr4	129095629	129096170	+	ENSG00000151470	C4orf33	K562_normal	CapSTARR-seq	Dao2017
chr4	138242349	138242849	-	ENSG00000151012	SLC7A11	A549_normal,HCT116_normal,Hela_inhibitor,Hela_normal,K562_IFNa,K562_normal,MCF-7_normal,SH-SY5Y_normal	CapSTARR-seq,STARR-seq	Dao2017,ENCODE,Muerdter2018,Santiago2021
chr4	139301005	139301710	+,-	ENSG00000109390,ENSG00000164134	NAA15,NDUFC1	MCF-7_normal	STARR-seq	ENCODE
chr4	140256786	140257286	+	ENSG00000153130	SCOC	Hela_inhibitor,Hela_no-inhibitor	STARR-seq	Muerdter2018
chr4	140498222	140498853	-	ENSG00000205301	MGAT4D	hESC_naive	ChIP-STARR-seq	Barakat2018
chr4	140523668	140524436	+	ENSG00000179387	ELMOD2	GM12878_normal	CapSTARR-seq	This_study
chr4	141220430	141220930	+	ENSG00000109445	ZNF330	hESC_naive	ChIP-STARR-seq	Barakat2018
chr4	143336678	143337178	+	ENSG00000109458	GAB1	hESC_naive,hESC_primed	ChIP-STARR-seq	Barakat2018
chr4	143513202	143513702	+	ENSG00000153147	SMARCA5	Hela_no-inhibitor,MCF-7_normal	STARR-seq	ENCODE,Muerdter2018
chr4	143905559	143906063	-	ENSG00000197465	GYPE	K562_normal	CapSTARR-seq	Dao2017
chr4	144019287	144019880	-	ENSG00000250361	GYPB	K562_normal	CapSTARR-seq	Dao2017
chr4	144140635	144141251	-	ENSG00000170180	GYPA	K562_normal	CapSTARR-seq	Dao2017
chr4	145097751	145098713	+,-	ENSG00000164162,ENSG00000164163	ABCE1,ANAPC10	MCF-7_normal,SH-SY5Y_normal	STARR-seq	ENCODE
chr4	145179611	145180180	-	ENSG00000164164	OTUD4	hESC_naive	ChIP-STARR-seq	Barakat2018
chr4	145180589	145181089	-	ENSG00000164164	OTUD4	hESC_naive	ChIP-STARR-seq	Barakat2018
chr4	145618885	145619504	+	ENSG00000151611	MMAA	GM12878_normal	CapSTARR-seq	This_study
chr4	145679646	145680146	+	ENSG00000237136	C4orf51	K562_normal	CapSTARR-seq	Dao2017
chr4	147684163	147684663	-	ENSG00000164169	PRMT9	GM12878_normal,Hela_normal	CapSTARR-seq	Dao2017,This_study
chr4	150302711	150303211	-	ENSG00000198589	LRBA	Hela_inhibitor	STARR-seq	Muerdter2018
chr4	151099124	151099873	+	ENSG00000145425	RPS3A	A549_CORT108297,A549_CpdA,A549_DMSO,A549_RU486,A549_ZK216348,Hela_normal,MCF-7_normal,SH-SY5Y_normal,hESC_naive,hESC_primed	CapSTARR-seq,ChIP-STARR-seq,STARR-seq	Barakat2018,Dao2017,ENCODE
chr4	151408676	151409352	+	ENSG00000164142	FAM160A1	hESC_primed	ChIP-STARR-seq	Barakat2018
chr4	152382529	152383029	-	ENSG00000109670	FBXW7	K562_IFNa,RPMI_normal	CapSTARR-seq	Santiago2021,This_study
chr4	152536063	152536592	-	ENSG00000109670	FBXW7	A549_CORT108297,A549_ZK216348,hESC_primed	ChIP-STARR-seq,STARR-seq	Barakat2018,ENCODE
chr4	152679997	152680512	-	ENSG00000170006	TMEM154	Hela_inhibitor,Hela_no-inhibitor,hESC_naive	ChIP-STARR-seq,STARR-seq	Barakat2018,Muerdter2018
chr4	153152578	153153118	+	ENSG00000109654	TRIM2	GM12878_normal	CapSTARR-seq	This_study
chr4	153221807	153222480	+	ENSG00000109654	TRIM2	hESC_primed	ChIP-STARR-seq	Barakat2018
chr4	153344188	153344688	+	ENSG00000121211	MND1	A549_dexamethasone	STARR-seq	ENCODE
chr4	153344853	153345353	+	ENSG00000121211	MND1	A549_dexamethasone	STARR-seq	ENCODE
chr4	153702408	153702908	+	ENSG00000137462	TLR2	Hela_inhibitor	STARR-seq	Muerdter2018
chr4	154550397	154550900	-	ENSG00000171566	PLRG1	MCF-7_normal	STARR-seq	ENCODE
chr4	154740338	154740838	+	ENSG00000121207	LRAT	Hela_inhibitor	STARR-seq	Muerdter2018
chr4	156971799	156972299	-	ENSG00000145431	PDGFC	hESC_primed	ChIP-STARR-seq	Barakat2018
chr4	158170378	158170878	-	ENSG00000164125	GASK1B	hESC_naive	ChIP-STARR-seq	Barakat2018
chr4	158723396	158723896	-	ENSG00000171497	PPID	hESC_primed	ChIP-STARR-seq	Barakat2018
chr4	158768526	158769026	+	ENSG00000052795	FNIP2	K562_IFNa,K562_normal,RPMI_normal	CapSTARR-seq	Dao2017,Santiago2021,This_study
chr4	159342794	159343294	+	ENSG00000109756	RAPGEF2	Hela_inhibitor	STARR-seq	Muerdter2018
chr4	163166890	163167390	-	ENSG00000145414	NAF1	MCF-7_normal,SH-SY5Y_normal	STARR-seq	ENCODE
chr4	163473754	163474254	-	ENSG00000151005	TKTL2	GM12878_normal	CapSTARR-seq	This_study
chr4	164977657	164978168	-	ENSG00000183439	TRIM61	SH-SY5Y_normal	STARR-seq	ENCODE
chr4	165031499	165032000	+	ENSG00000176979	TRIM60	hESC_primed	ChIP-STARR-seq	Barakat2018
chr4	165207061	165207823	+	ENSG00000109466	KLHL2	hESC_primed	ChIP-STARR-seq	Barakat2018
chr4	168318752	168319307	-	ENSG00000137628	DDX60	Hela_inhibitor,Hela_no-inhibitor,Hela_normal,K562_IFNa,MCF-7_normal	CapSTARR-seq,STARR-seq	Dao2017,ENCODE,Muerdter2018,Santiago2021
chr4	168480298	168481014	-	ENSG00000181381	DDX60L	Hela_inhibitor,Hela_no-inhibitor,K562_IFNa,MCF-7_normal	CapSTARR-seq,STARR-seq	ENCODE,Muerdter2018,Santiago2021
chr4	168831505	168832028	+	ENSG00000129116	PALLD	hESC_naive	ChIP-STARR-seq	Barakat2018
chr4	169010080	169010755	-	ENSG00000145439	CBR4	MCF-7_normal,SH-SY5Y_normal	STARR-seq	ENCODE
chr4	169620026	169620578	+	ENSG00000109572	CLCN3	CEM_IFNa	CapSTARR-seq	This_study
chr4	169659562	169660062	+	ENSG00000109572	CLCN3	A549_normal,HCT116_normal,Hela_inhibitor,HepG2_normal,K562_normal,MCF-7_normal,SH-SY5Y_normal,hESC_primed	CapSTARR-seq,ChIP-STARR-seq,STARR-seq	Barakat2018,Dao2017,ENCODE,Muerdter2018
chr4	170027210	170027710	-	ENSG00000198948	MFAP3L	hESC_naive	ChIP-STARR-seq	Barakat2018
chr4	170091699	170092199	-	ENSG00000109576	AADAT	hESC_naive	ChIP-STARR-seq	Barakat2018
chr4	173334358	173334891	-	ENSG00000164104	HMGB2	hESC_primed	ChIP-STARR-seq	Barakat2018
chr4	174283230	174284167	+,-	ENSG00000164117,ENSG00000164118	CEP44,FBXO8	SH-SY5Y_normal	STARR-seq	ENCODE
chr4	176231316	176231816	-	ENSG00000164122	ASB5	HCT116_normal,MCF-7_normal	STARR-seq	ENCODE
chr4	183658767	183659293	+	ENSG00000168538	TRAPPC11	hESC_naive,hESC_primed	ChIP-STARR-seq	Barakat2018
chr4	184217873	184218373	-	ENSG00000164303	ENPP6	CEM_NS	CapSTARR-seq	This_study
chr4	184474048	184475050	-	ENSG00000168310	IRF2	Hela_no-inhibitor	STARR-seq	Muerdter2018
chr4	186068655	186069156	+	ENSG00000164342	TLR3	Hela_no-inhibitor	STARR-seq	Muerdter2018
chr4	186191067	186191567	+	ENSG00000145476	CYP4V2	Hela_normal,K562_IFNa	CapSTARR-seq	Dao2017,Santiago2021
chr4	186225938	186226438	+	ENSG00000164344	KLKB1	hESC_naive	ChIP-STARR-seq	Barakat2018
chr4	186726722	186727222	-	ENSG00000083857	FAT1	hESC_naive	ChIP-STARR-seq	Barakat2018
chr5	218153	218653	-	ENSG00000164366	CCDC127	hESC_naive	ChIP-STARR-seq	Barakat2018
chr5	322070	322640	+	ENSG00000063438	AHRR	hESC_naive	ChIP-STARR-seq	Barakat2018
chr5	849788	850288	-	ENSG00000188818	ZDHHC11	hESC_naive	ChIP-STARR-seq	Barakat2018
chr5	1801366	1801866	-	ENSG00000171421	MRPL36	hESC_naive	ChIP-STARR-seq	Barakat2018
chr5	5139830	5140330	+	ENSG00000145536	ADAMTS16	hESC_primed	ChIP-STARR-seq	Barakat2018
chr5	5422177	5422677	+	ENSG00000164151	ICE1	A549_CORT108297,hESC_primed	ChIP-STARR-seq,STARR-seq	Barakat2018,ENCODE
chr5	9380201	9380701	-	ENSG00000112902	SEMA5A	Hela_inhibitor,Hela_no-inhibitor,MCF-7_normal	STARR-seq	ENCODE,Muerdter2018
chr5	9712200	9712878	-	ENSG00000169777	TAS2R1	Hela_inhibitor	STARR-seq	Muerdter2018
chr5	10249716	10250539	+,-	ENSG00000150753,ENSG00000150756	ATPSCKMT,CCT5	MCF-7_normal	STARR-seq	ENCODE
chr5	10401357	10401857	+	ENSG00000145495	MARCHF6	Hela_inhibitor	STARR-seq	Muerdter2018
chr5	14664218	14664718	+	ENSG00000154124	OTULIN	hESC_primed	ChIP-STARR-seq	Barakat2018
chr5	16742228	16742728	-	ENSG00000145555	MYO10	hESC_naive	ChIP-STARR-seq	Barakat2018
chr5	19886272	19886772	-	ENSG00000145526	CDH18	Hela_normal	CapSTARR-seq	Dao2017
chr5	23507109	23507609	+	ENSG00000164256	PRDM9	GM12878_normal	CapSTARR-seq	This_study
chr5	32174319	32174819	-	ENSG00000113384	GOLPH3	Hela_normal,K562_IFNa	CapSTARR-seq	Dao2017,Santiago2021
chr5	32585057	32585600	+	ENSG00000113387	SUB1	CEM_IFNa,Hela_normal,K562_IFNa,K562_normal	CapSTARR-seq	Dao2017,Santiago2021,This_study
chr5	32711831	32712331	+	ENSG00000113389	NPR3	hESC_primed	ChIP-STARR-seq	Barakat2018
chr5	33440196	33441381	+	ENSG00000113407	TARS1	A549_CORT108297,A549_RU486,A549_normal,CEM_IFNa,MCF-7_normal,SH-SY5Y_normal	CapSTARR-seq,STARR-seq	ENCODE,This_study
chr5	34915211	34916004	+,-	ENSG00000113456,ENSG00000113460	BRIX1,RAD1	MCF-7_normal,hESC_primed	ChIP-STARR-seq,STARR-seq	Barakat2018,ENCODE
chr5	35118122	35118622	-	ENSG00000113494	PRLR	Hela_inhibitor,Hela_no-inhibitor,Hela_normal	CapSTARR-seq,STARR-seq	Dao2017,Muerdter2018
chr5	36151489	36152387	+,-	ENSG00000145604,ENSG00000164187	LMBRD2,SKP2	hESC_naive	ChIP-STARR-seq	Barakat2018
chr5	36241925	36242779	-	ENSG00000152620	NADK2	K562_IFNa,K562_normal	CapSTARR-seq	Dao2017,Santiago2021
chr5	36679127	36679627	+	ENSG00000079215	SLC1A3	A549_AZD2906,A549_AZD9567,A549_Hydrocortisone,A549_Mapracorat,A549_dexamethasone	STARR-seq	ENCODE
chr5	36876269	36876841	+	ENSG00000164190	NIPBL	Hela_normal	CapSTARR-seq	Dao2017
chr5	37370785	37371285	-	ENSG00000113569	NUP155	MCF-7_normal,SH-SY5Y_normal	STARR-seq	ENCODE
chr5	38556636	38557146	-	ENSG00000113594	LIFR	hESC_naive	ChIP-STARR-seq	Barakat2018
chr5	39074389	39074899	-	ENSG00000164327	RICTOR	GM12878_normal	CapSTARR-seq	This_study
chr5	39364495	39364995	-	ENSG00000113600	C9	CEM_NS	CapSTARR-seq	This_study
chr5	40835212	40835722	-	ENSG00000145592	RPL37	A549_CORT108297,A549_RU486,Hela_no-inhibitor,MCF-7_normal,SH-SY5Y_normal	STARR-seq	ENCODE,Muerdter2018
chr5	40908997	40909497	+	ENSG00000112936	C7	K562_normal	CapSTARR-seq	Dao2017
chr5	41794380	41795083	-	ENSG00000083720	OXCT1	SH-SY5Y_normal	STARR-seq	ENCODE
chr5	42756318	42756818	+	ENSG00000198865	CCDC152	SH-SY5Y_normal,hESC_naive	ChIP-STARR-seq,STARR-seq	Barakat2018,ENCODE
chr5	42887392	42887892	-	ENSG00000250722	SELENOP	Hela_inhibitor,Hela_no-inhibitor	STARR-seq	Muerdter2018
chr5	43121184	43122039	+	ENSG00000172262	ZNF131	hESC_primed	ChIP-STARR-seq	Barakat2018
chr5	43515024	43515648	-	ENSG00000172244	C5orf34	MCF-7_normal,SH-SY5Y_normal	STARR-seq	ENCODE
chr5	50667057	50667557	+	ENSG00000151883	PARP8	Hela_inhibitor,hESC_naive	ChIP-STARR-seq,STARR-seq	Barakat2018,Muerdter2018
chr5	53560139	53560675	+	ENSG00000164258	NDUFS4	MCF-7_normal,SH-SY5Y_normal	STARR-seq	ENCODE
chr5	54985593	54986093	-	ENSG00000164283	ESM1	Hela_inhibitor	STARR-seq	Muerdter2018
chr5	55534964	55535469	-	ENSG00000067113	PLPP1	RPMI_normal	CapSTARR-seq	This_study
chr5	55850857	55851506	+	ENSG00000164509	IL31RA	HCT116_normal	STARR-seq	ENCODE
chr5	55994963	55995464	-	ENSG00000134352	IL6ST	A549_AZD2906,A549_AZD9567,A549_CORT108297,A549_GW870086,A549_Hydrocortisone,A549_Mapracorat,A549_ZK216348,A549_dexamethasone,HCT116_normal,Hela_inhibitor	STARR-seq	ENCODE,Muerdter2018
chr5	56952118	56952703	-	ENSG00000155545	MIER3	K562_IFNa,K562_normal	CapSTARR-seq	Dao2017,Santiago2021
chr5	57173448	57174059	+	ENSG00000062194	GPBP1	CEM_IFNa,GM12878_normal,Hela_inhibitor,Hela_no-inhibitor	CapSTARR-seq,STARR-seq	Muerdter2018,This_study
chr5	59768636	59769145	-	ENSG00000113448	PDE4D	hESC_primed	ChIP-STARR-seq	Barakat2018
chr5	60944705	60945573	+,-	ENSG00000049167,ENSG00000164182	ERCC8,NDUFAF2	MCF-7_normal	STARR-seq	ENCODE
chr5	62412161	62412763	+	ENSG00000086200	IPO11	A549_normal,MCF-7_normal,SH-SY5Y_normal	STARR-seq	ENCODE
chr5	64768430	64769191	+,-	ENSG00000153006,ENSG00000153015	CWC27,SREK1IP1	A549_normal,HCT116_normal,MCF-7_normal,SH-SY5Y_normal,hESC_naive	ChIP-STARR-seq,STARR-seq	Barakat2018,ENCODE
chr5	65481920	65482420	-	ENSG00000049192	ADAMTS6	hESC_primed	ChIP-STARR-seq	Barakat2018
chr5	65562739	65563888	+,-	ENSG00000113593,ENSG00000123219	CENPK,PPWD1	MCF-7_normal,hESC_naive	ChIP-STARR-seq,STARR-seq	Barakat2018,ENCODE
chr5	65624527	65625045	+	ENSG00000113597	TRAPPC13	SH-SY5Y_normal	STARR-seq	ENCODE
chr5	65723035	65723535	-	ENSG00000197860	SGTB	hESC_naive	ChIP-STARR-seq	Barakat2018
chr5	65926056	65926773	+	ENSG00000112851	ERBIN	K562_normal	CapSTARR-seq	Dao2017
chr5	67004120	67004655	+	ENSG00000069020	MAST4	K562_IFNa,K562_normal	CapSTARR-seq	Dao2017,Santiago2021
chr5	69370535	69371454	+	ENSG00000152942	RAD17	K562_normal	CapSTARR-seq	Dao2017
chr5	71455151	71455659	+	ENSG00000145734	BDP1	Hela_no-inhibitor,hESC_primed	ChIP-STARR-seq,STARR-seq	Barakat2018,Muerdter2018
chr5	72319867	72320755	+,-	ENSG00000049883,ENSG00000113048	MRPS27,PTCD2	MCF-7_normal,SH-SY5Y_normal,hESC_naive	ChIP-STARR-seq,STARR-seq	Barakat2018,ENCODE
chr5	72816172	72816672	+	ENSG00000083312	TNPO1	RPMI_normal	CapSTARR-seq	This_study
chr5	73497908	73498510	+	ENSG00000145741	BTF3	A549_CORT108297,A549_CpdA,A549_DMSO,A549_RU486,MCF-7_normal,SH-SY5Y_normal	STARR-seq	ENCODE
chr5	73564943	73566139	+,-	ENSG00000164331,ENSG00000164338	ANKRA2,UTP15	A549_CpdA,A549_DMSO,A549_RU486,MCF-7_normal,SH-SY5Y_normal,hESC_naive	ChIP-STARR-seq,STARR-seq	Barakat2018,ENCODE
chr5	74641424	74641924	-	ENSG00000171617	ENC1	hESC_naive	ChIP-STARR-seq	Barakat2018
chr5	74684733	74685233	+	ENSG00000049860	HEXB	Hela_normal,K562_IFNa,K562_normal,hESC_primed	CapSTARR-seq,ChIP-STARR-seq	Barakat2018,Dao2017,Santiago2021
chr5	75236878	75237378	-	ENSG00000145700	ANKRD31	CEM_IFNa	CapSTARR-seq	This_study
chr5	75337633	75338133	+	ENSG00000113161	HMGCR	hESC_primed	ChIP-STARR-seq	Barakat2018
chr5	76608595	76609125	+	ENSG00000145703	IQGAP2	K562_IFNa,K562_normal,SH-SY5Y_normal	CapSTARR-seq,STARR-seq	Dao2017,ENCODE,Santiago2021
chr5	76623403	76623913	-	ENSG00000164220	F2RL2	Hela_inhibitor	STARR-seq	Muerdter2018
chr5	76818530	76819030	+	ENSG00000164251	F2RL1	hESC_naive	ChIP-STARR-seq	Barakat2018
chr5	76849501	76850014	+	ENSG00000171643	S100Z	K562_normal	CapSTARR-seq	Dao2017
chr5	77087183	77087785	-	ENSG00000132846	ZBED3	hESC_naive	ChIP-STARR-seq	Barakat2018
chr5	77492199	77492816	-	ENSG00000164253	WDR41	hESC_primed	ChIP-STARR-seq	Barakat2018
chr5	77638713	77639213	-	ENSG00000171540	OTP	hESC_primed	ChIP-STARR-seq	Barakat2018
chr5	78360111	78360805	+	ENSG00000085365	SCAMP1	GM12878_normal	CapSTARR-seq	This_study
chr5	79689336	79689836	+	ENSG00000164309	CMYA5	hESC_naive	ChIP-STARR-seq	Barakat2018
chr5	80256019	80256548	-	ENSG00000164300	SERINC5	hESC_naive	ChIP-STARR-seq	Barakat2018
chr5	80654552	80655483	+,-	ENSG00000113318,ENSG00000228716	DHFR,MSH3	hESC_primed	ChIP-STARR-seq	Barakat2018
chr5	81971523	81972157	+	ENSG00000152348	ATG10	RPMI_normal	CapSTARR-seq	This_study
chr5	83076998	83077894	+,-	ENSG00000152422,ENSG00000174695	TMEM167A,XRCC4	MCF-7_normal	STARR-seq	ENCODE
chr5	86617441	86617973	+	ENSG00000127184	COX7C	K562_normal,MCF-7_normal,SH-SY5Y_normal	STARR-seq	ENCODE
chr5	87412904	87413430	-	ENSG00000134480	CCNH	A549_normal,MCF-7_normal,SH-SY5Y_normal	STARR-seq	ENCODE
chr5	88268822	88269357	-	ENSG00000164180	TMEM161B	CEM_NS,Hela_no-inhibitor,hESC_naive	CapSTARR-seq,ChIP-STARR-seq,STARR-seq	Barakat2018,Muerdter2018,This_study
chr5	91383317	91383817	-	ENSG00000113369	ARRDC3	hESC_primed	ChIP-STARR-seq	Barakat2018
chr5	94111648	94112176	-	ENSG00000113391	FAM172A	MCF-7_normal	STARR-seq	ENCODE
chr5	94618169	94618687	+	ENSG00000133302	SLF1	hESC_primed	ChIP-STARR-seq	Barakat2018
chr5	95081482	95082384	-	ENSG00000175471	MCTP1	Hela_inhibitor,Hela_no-inhibitor	STARR-seq	Muerdter2018
chr5	95646254	95646879	+	ENSG00000175449	RFESD	A549_AZD2906,A549_AZD9567,A549_GW870086,A549_Hydrocortisone,A549_Mapracorat,A549_dexamethasone	STARR-seq	ENCODE
chr5	95961848	95962351	-	ENSG00000118985	ELL2	A549_AZD2906,A549_AZD9567,A549_GW870086,A549_Hydrocortisone,A549_Mapracorat,A549_dexamethasone,GM12878_normal	CapSTARR-seq,STARR-seq	ENCODE,This_study
chr5	96702281	96703222	+	ENSG00000153113	CAST	Hela_normal	CapSTARR-seq	Dao2017
chr5	96743040	96743627	+	ENSG00000153113	CAST	HCT116_normal,MCF-7_normal	STARR-seq	ENCODE
chr5	96807922	96808600	-	ENSG00000164307	ERAP1	hESC_primed	ChIP-STARR-seq	Barakat2018
chr5	96876000	96876506	+	ENSG00000164308	ERAP2	MCF-7_normal	STARR-seq	ENCODE
chr5	98929007	98929507	-	ENSG00000153922	CHD1	A549_CORT108297,A549_DMSO,A549_RU486,Hela_inhibitor	STARR-seq	ENCODE,Muerdter2018
chr5	103119649	103120638	+,-	ENSG00000145723,ENSG00000145725	GIN1,PPIP5K2	A549_normal,HepG2_normal,K562_normal,MCF-7_normal,SH-SY5Y_normal	STARR-seq	ENCODE
chr5	108924106	108924606	+	ENSG00000151422	FER	SH-SY5Y_normal	STARR-seq	ENCODE
chr5	111091848	111092348	+	ENSG00000134987	WDR36	MCF-7_normal,SH-SY5Y_normal	STARR-seq	ENCODE
chr5	111756251	111756751	-	ENSG00000134986	NREP	hESC_primed	ChIP-STARR-seq	Barakat2018
chr5	111997464	111997964	-	ENSG00000134986	NREP	Hela_inhibitor	STARR-seq	Muerdter2018
chr5	112706998	112707522	+	ENSG00000134982	APC	CEM_IFNa	CapSTARR-seq	This_study
chr5	112860688	112861332	+	ENSG00000153037	SRP19	MCF-7_normal	STARR-seq	ENCODE
chr5	113513194	113513709	+	ENSG00000047188	YTHDC2	CEM_IFNa	CapSTARR-seq	This_study
chr5	115544775	115545275	-	ENSG00000145780	FEM1C	hESC_primed	ChIP-STARR-seq	Barakat2018
chr5	115602479	115602979	-	ENSG00000243414	TICAM2	K562_normal	CapSTARR-seq	Dao2017
chr5	115841435	115842065	+,-	ENSG00000145782,ENSG00000177879	AP3S1,ATG12	hESC_primed	ChIP-STARR-seq	Barakat2018
chr5	116031824	116032324	+	ENSG00000268223	ARL14EPL	Hela_inhibitor	STARR-seq	Muerdter2018
chr5	116084525	116085026	+	ENSG00000145781	COMMD10	K562_IFNa,K562_normal,RPMI_normal	CapSTARR-seq	Dao2017,Santiago2021,This_study
chr5	119629059	119629686	+	ENSG00000164334	FAM170A	RPMI_normal	CapSTARR-seq	This_study
chr5	122129046	122129622	+	ENSG00000164185,ENSG00000250803	AC010255.2,ZNF474	Hela_inhibitor	STARR-seq	Muerdter2018
chr5	122845018	122845626	+	ENSG00000064652	SNX24	RPMI_normal	CapSTARR-seq	This_study
chr5	123422965	123423465	-	ENSG00000168944	CEP120	hESC_primed	ChIP-STARR-seq	Barakat2018
chr5	123544915	123545634	+	ENSG00000151292	CSNK1G3	CEM_NS,K562_normal	CapSTARR-seq	Dao2017,This_study
chr5	124744521	124745021	-	ENSG00000168916	ZNF608	hESC_primed	ChIP-STARR-seq	Barakat2018
chr5	126359632	126360132	+	ENSG00000155324	GRAMD2B	Hela_inhibitor	STARR-seq	Muerdter2018
chr5	126370813	126371313	+	ENSG00000155324	GRAMD2B	hESC_naive	ChIP-STARR-seq	Barakat2018
chr5	129459798	129460298	+	ENSG00000145808	ADAMTS19	hESC_primed	ChIP-STARR-seq	Barakat2018
chr5	131170444	131170989	+	ENSG00000186687	LYRM7	MCF-7_normal,SH-SY5Y_normal	STARR-seq	ENCODE
chr5	131635030	131635731	-	ENSG00000158987	RAPGEF6	A549_CORT108297,A549_CpdA,A549_DMSO,A549_RU486,A549_ZK216348,A549_normal,CEM_IFNa,HCT116_normal,Hela_no-inhibitor,Hela_normal,K562_normal,MCF-7_normal,SH-SY5Y_normal	CapSTARR-seq,STARR-seq	Dao2017,ENCODE,Muerdter2018,This_study
chr5	131796921	131797563	-	ENSG00000217128,ENSG00000273217	AC008695.1,FNIP1	A549_AZD9567,A549_CORT108297,A549_CpdA,A549_DMSO,A549_GW870086,A549_Mapracorat,A549_RU486,A549_ZK216348	STARR-seq	ENCODE
chr5	132295271	132295771	-	ENSG00000072682	P4HA2	A549_normal,Hela_no-inhibitor	STARR-seq	ENCODE,Muerdter2018
chr5	132490750	132491277	-	ENSG00000125347	IRF1	K562_IFNa	CapSTARR-seq	Santiago2021
chr5	132496467	132496967	-	ENSG00000125347	IRF1	Hela_no-inhibitor	STARR-seq	Muerdter2018
chr5	132556430	132557338	+,-	ENSG00000113522,ENSG00000113525	IL5,RAD50	hESC_naive	ChIP-STARR-seq	Barakat2018
chr5	132673486	132674051	+	ENSG00000113520	IL4	K562_IFNa,K562_normal	CapSTARR-seq	Dao2017,Santiago2021
chr5	132777220	132777921	-	ENSG00000164402	SEPTIN8	K562_IFNa	CapSTARR-seq	Santiago2021
chr5	132866330	132867137	-	ENSG00000164404	GDF9	hESC_primed	ChIP-STARR-seq	Barakat2018
chr5	133051513	133052241	+	ENSG00000170606	HSPA4	A549_CORT108297,A549_CpdA,A549_DMSO,A549_RU486,A549_ZK216348,MCF-7_normal,SH-SY5Y_normal	STARR-seq	ENCODE
chr5	133583641	133584141	-	ENSG00000053108	FSTL4	hESC_naive	ChIP-STARR-seq	Barakat2018
chr5	134225554	134226054	-	ENSG00000113575	PPP2CA	A549_AZD9567,A549_CORT108297,A549_CpdA,A549_DMSO,A549_GW870086,A549_Mapracorat,A549_RU486,A549_ZK216348,CEM_IFNa,K562_IFNa,hESC_primed	CapSTARR-seq,ChIP-STARR-seq,STARR-seq	Barakat2018,ENCODE,Santiago2021,This_study
chr5	134226071	134226573	-	ENSG00000113575,ENSG00000272772	AC104109.3,PPP2CA	A549_AZD9567,A549_CORT108297,A549_CpdA,A549_DMSO,A549_GW870086,A549_Mapracorat,A549_RU486,A549_ZK216348,CEM_IFNa,K562_IFNa,hESC_primed	CapSTARR-seq,ChIP-STARR-seq,STARR-seq	Barakat2018,ENCODE,Santiago2021,This_study
chr5	134367070	134367671	-	ENSG00000006837	CDKL3	SH-SY5Y_normal	STARR-seq	ENCODE
chr5	134371004	134371604	+,-	ENSG00000006837,ENSG00000119048	CDKL3,UBE2B	A549_normal,Hela_inhibitor,Hela_no-inhibitor,Hela_normal,K562_normal,MCF-7_normal,hESC_naive	CapSTARR-seq,ChIP-STARR-seq,STARR-seq	Barakat2018,Dao2017,ENCODE,Muerdter2018
chr5	134411881	134412381	-	ENSG00000237190	CDKN2AIPNL	hESC_naive	ChIP-STARR-seq	Barakat2018
chr5	134648285	134648824	+	ENSG00000113615	SEC24A	Hela_inhibitor,Hela_no-inhibitor	STARR-seq	Muerdter2018
chr5	134758271	134758804	+	ENSG00000145833	DDX46	GM12878_normal	CapSTARR-seq	This_study
chr5	135399229	135400387	-	ENSG00000113648	MACROH2A1	hESC_primed	ChIP-STARR-seq	Barakat2018
chr5	135535964	135536464	-	ENSG00000181965	NEUROG1	hESC_naive,hESC_primed	ChIP-STARR-seq	Barakat2018
chr5	138337011	138337511	+	ENSG00000120709	FAM53C	K562_normal	CapSTARR-seq	Dao2017
chr5	138464979	138465479	+	ENSG00000120738	EGR1	A549_AZD9567,A549_CORT108297,A549_CpdA,A549_DMSO,A549_GW870086,A549_Mapracorat,A549_RU486,A549_ZK216348,Hela_no-inhibitor,hESC_primed	ChIP-STARR-seq,STARR-seq	Barakat2018,ENCODE,Muerdter2018
chr5	138543209	138543736	-	ENSG00000120705	ETF1	A549_AZD2906,A549_AZD9567,A549_CORT108297,A549_CpdA,A549_DMSO,A549_GW870086,A549_Hydrocortisone,A549_Mapracorat,A549_RU486,A549_ZK216348,A549_dexamethasone,Hela_no-inhibitor,Hela_normal,hESC_primed	CapSTARR-seq,ChIP-STARR-seq,STARR-seq	Barakat2018,Dao2017,ENCODE,Muerdter2018
chr5	138575009	138575931	-	ENSG00000113013	HSPA9	A549_AZD9567,A549_CORT108297,A549_CpdA,A549_DMSO,A549_GW870086,A549_Mapracorat,A549_RU486,A549_ZK216348,Hela_inhibitor,Hela_no-inhibitor,Hela_normal,K562_IFNa,K562_normal,hESC_naive	CapSTARR-seq,ChIP-STARR-seq,STARR-seq	Barakat2018,Dao2017,ENCODE,Muerdter2018,Santiago2021
chr5	138610467	138610978	+	ENSG00000044115	CTNNA1	hESC_primed	ChIP-STARR-seq	Barakat2018
chr5	138753869	138754369	+	ENSG00000044115	CTNNA1	A549_ZK216348,Hela_inhibitor,Hela_no-inhibitor	STARR-seq	ENCODE,Muerdter2018
chr5	138874730	138875868	+,-	ENSG00000044115,ENSG00000146006	CTNNA1,LRRTM2	Hela_no-inhibitor,K562_normal	CapSTARR-seq,STARR-seq	Dao2017,Muerdter2018
chr5	139294030	139294638	+	ENSG00000015479	MATR3	hESC_naive	ChIP-STARR-seq	Barakat2018
chr5	139384553	139385053	-	ENSG00000170482	SLC23A1	Hela_no-inhibitor	STARR-seq	Muerdter2018
chr5	139439525	139440025	-	ENSG00000170464	DNAJC18	CEM_IFNa	CapSTARR-seq	This_study
chr5	139462743	139463243	-	ENSG00000249751	ECSCR	hESC_naive	ChIP-STARR-seq	Barakat2018
chr5	139482173	139483258	-	ENSG00000184584	STING1	Hela_no-inhibitor	STARR-seq	Muerdter2018
chr5	139659055	139659555	+	ENSG00000171604	CXXC5	hESC_naive	ChIP-STARR-seq	Barakat2018
chr5	140303083	140303613	-	ENSG00000113068	PFDN1	MCF-7_normal,SH-SY5Y_normal	STARR-seq	ENCODE
chr5	140564245	140565104	+,-	ENSG00000113108,ENSG00000176087	APBB3,SLC35A4	MCF-7_normal,hESC_naive	ChIP-STARR-seq,STARR-seq	Barakat2018,ENCODE
chr5	140638935	140639504	+	ENSG00000113119	TMCO6	GM12878_normal	CapSTARR-seq	This_study
chr5	140690952	140691915	+,-	ENSG00000112855,ENSG00000170445	HARS1,HARS2	MCF-7_normal	STARR-seq	ENCODE
chr5	140699947	140700447	+	ENSG00000146007	ZMAT2	MCF-7_normal	STARR-seq	ENCODE
chr5	140785636	140786291	+	ENSG00000204970	PCDHA1	K562_IFNa	CapSTARR-seq	Santiago2021
chr5	140794352	140794859	+	ENSG00000204969	PCDHA2	CEM_NS	CapSTARR-seq	This_study
chr5	140874802	140875308	+	ENSG00000251664	PCDHA12	Hela_inhibitor,Hela_no-inhibitor	STARR-seq	Muerdter2018
chr5	141244895	141245395	+	ENSG00000113248	PCDHB15	Hela_normal,K562_IFNa,K562_normal	CapSTARR-seq	Dao2017,Santiago2021
chr5	141320781	141321284	-	ENSG00000178913	TAF7	A549_CORT108297,A549_CpdA,A549_DMSO,A549_RU486,A549_ZK216348,MCF-7_normal,SH-SY5Y_normal	STARR-seq	ENCODE
chr5	141957828	141958702	+,-	ENSG00000013561,ENSG00000113555	PCDH12,RNF14	hESC_primed	ChIP-STARR-seq	Barakat2018
chr5	142012794	142013541	-	ENSG00000113552	GNPDA1	Hela_normal,K562_IFNa,K562_normal	CapSTARR-seq	Dao2017,Santiago2021
chr5	142324182	142324682	-	ENSG00000187678	SPRY4	hESC_primed	ChIP-STARR-seq	Barakat2018
chr5	143404544	143405167	-	ENSG00000113580	NR3C1	A549_CORT108297,A549_DMSO,A549_RU486,hESC_primed	ChIP-STARR-seq,STARR-seq	Barakat2018,ENCODE
chr5	143405323	143405823	-	ENSG00000113580	NR3C1	A549_CORT108297,A549_DMSO,A549_RU486,hESC_primed	ChIP-STARR-seq,STARR-seq	Barakat2018,ENCODE
chr5	144170373	144171214	+,-	ENSG00000145817,ENSG00000183775	KCTD16,YIPF5	MCF-7_normal,SH-SY5Y_normal	STARR-seq	ENCODE
chr5	145936078	145936578	+	ENSG00000156463	SH3RF2	hESC_naive,hESC_primed	ChIP-STARR-seq	Barakat2018
chr5	146182475	146183196	-	ENSG00000133706	LARS1	SH-SY5Y_normal	STARR-seq	ENCODE
chr5	146203050	146203605	+	ENSG00000091009,ENSG00000275740	AC091959.1,RBM27	A549_normal,CEM_IFNa,MCF-7_normal	CapSTARR-seq,STARR-seq	ENCODE,This_study
chr5	146446811	146447333	+	ENSG00000113649	TCERG1	MCF-7_normal,hESC_primed	ChIP-STARR-seq,STARR-seq	Barakat2018,ENCODE
chr5	147081429	147081991	-	ENSG00000156475	PPP2R2B	K562_normal	CapSTARR-seq	Dao2017
chr5	147870182	147870682	+	ENSG00000164265	SCGB3A2	hESC_naive	ChIP-STARR-seq	Barakat2018
chr5	148267680	148268180	+	ENSG00000214510	SPINK13	A549_AZD2906,A549_AZD9567,A549_Hydrocortisone,A549_Mapracorat,A549_dexamethasone	STARR-seq	ENCODE
chr5	148268294	148268860	+	ENSG00000214510	SPINK13	A549_AZD2906,A549_AZD9567,A549_Hydrocortisone,A549_Mapracorat,A549_dexamethasone	STARR-seq	ENCODE
chr5	148383435	148384002	+	ENSG00000145868	FBXO38	Hela_inhibitor,Hela_no-inhibitor,MCF-7_normal,SH-SY5Y_normal	STARR-seq	ENCODE,Muerdter2018
chr5	149344999	149345502	+	ENSG00000164284	GRPEL2	hESC_primed	ChIP-STARR-seq	Barakat2018
chr5	149550299	149550799	-	ENSG00000113712	CSNK1A1	A549_CpdA,A549_DMSO,A549_normal,CEM_IFNa,HCT116_normal,Hela_inhibitor,Hela_no-inhibitor,K562_normal,MCF-7_normal,SH-SY5Y_normal	CapSTARR-seq,STARR-seq	ENCODE,Muerdter2018,This_study
chr5	149551168	149551947	+,-	ENSG00000113712,ENSG00000183111	ARHGEF37,CSNK1A1	A549_CpdA,A549_DMSO,A549_normal,CEM_IFNa,HCT116_normal,Hela_inhibitor,Hela_no-inhibitor,K562_normal,MCF-7_normal,SH-SY5Y_normal	CapSTARR-seq,STARR-seq	ENCODE,Muerdter2018,This_study
chr5	149729798	149730310	+	ENSG00000155846	PPARGC1B	hESC_naive	ChIP-STARR-seq	Barakat2018
chr5	149771440	149771940	+	ENSG00000155846	PPARGC1B	K562_IFNa,K562_normal	CapSTARR-seq	Dao2017,Santiago2021
chr5	149999821	150000739	+	ENSG00000113716	HMGXB3	hESC_naive	ChIP-STARR-seq	Barakat2018
chr5	150137437	150137937	-	ENSG00000113721	PDGFRB	hESC_naive	ChIP-STARR-seq	Barakat2018
chr5	150412750	150413269	-	ENSG00000019582	CD74	hESC_naive	ChIP-STARR-seq	Barakat2018
chr5	150449436	150450239	-	ENSG00000164587	RPS14	MCF-7_normal,SH-SY5Y_normal	STARR-seq	ENCODE
chr5	150497278	150497927	+	ENSG00000070614	NDST1	A549_GW870086	STARR-seq	ENCODE
chr5	150640160	150640678	+	ENSG00000171992	SYNPO	Hela_inhibitor,K562_normal	CapSTARR-seq,STARR-seq	Dao2017,Muerdter2018
chr5	150700910	150701562	-	ENSG00000086589	RBM22	SH-SY5Y_normal,hESC_primed	ChIP-STARR-seq,STARR-seq	Barakat2018,ENCODE
chr5	150743159	150743659	-	ENSG00000132912	DCTN4	Hela_inhibitor	STARR-seq	Muerdter2018
chr5	150846023	150846523	+	ENSG00000237693	IRGM	SH-SY5Y_normal	STARR-seq	ENCODE
chr5	150904789	150905483	-	ENSG00000145908	ZNF300	A549_normal,MCF-7_normal,SH-SY5Y_normal	STARR-seq	ENCODE
chr5	151065095	151065595	-	ENSG00000145901	TNIP1	CEM_IFNa,CEM_NS	CapSTARR-seq	This_study
chr5	151081016	151081584	-	ENSG00000145901	TNIP1	hESC_naive	ChIP-STARR-seq	Barakat2018
chr5	151093577	151094077	-	ENSG00000145901	TNIP1	Hela_inhibitor,Hela_no-inhibitor	STARR-seq	Muerdter2018
chr5	151447103	151447627	+	ENSG00000123643	SLC36A1	Hela_normal	CapSTARR-seq	Dao2017
chr5	151568944	151569444	-	ENSG00000086570	FAT2	A549_normal,Hela_inhibitor	STARR-seq	ENCODE,Muerdter2018
chr5	151686915	151687468	-	ENSG00000113140	SPARC	hESC_naive	ChIP-STARR-seq	Barakat2018
chr5	151771384	151771971	+	ENSG00000145907	G3BP1	MCF-7_normal	STARR-seq	ENCODE
chr5	153491672	153492172	+	ENSG00000155511	GRIA1	GM12878_normal	CapSTARR-seq	This_study
chr5	154754877	154755377	+	ENSG00000155506	LARP1	A549_CpdA,A549_DMSO,A549_RU486	STARR-seq	ENCODE
chr5	154755485	154756411	+	ENSG00000155506	LARP1	A549_CpdA,A549_DMSO,A549_RU486	STARR-seq	ENCODE
chr5	154756674	154757174	+	ENSG00000155506	LARP1	A549_CpdA,A549_DMSO,A549_RU486	STARR-seq	ENCODE
chr5	154857749	154858662	+	ENSG00000155508	CNOT8	A549_CORT108297,A549_RU486,K562_IFNa	CapSTARR-seq,STARR-seq	ENCODE,Santiago2021
chr5	154940573	154941102	+	ENSG00000082515	MRPL22	Hela_normal	CapSTARR-seq	Dao2017
chr5	157059116	157059619	-	ENSG00000113249	HAVCR1	HepG2_normal	STARR-seq	ENCODE
chr5	157652364	157652938	-	ENSG00000039600	SOX30	SH-SY5Y_normal	STARR-seq	ENCODE
chr5	157730920	157731420	+	ENSG00000113272	THG1L	SH-SY5Y_normal	STARR-seq	ENCODE
chr5	159207634	159208326	-	ENSG00000145860	RNF145	hESC_primed	ChIP-STARR-seq	Barakat2018
chr5	159209553	159210098	-	ENSG00000145860	RNF145	K562_IFNa,RPMI_normal	CapSTARR-seq	Santiago2021,This_study
chr5	159330487	159330987	-	ENSG00000113302	IL12B	K562_IFNa,K562_normal	CapSTARR-seq	Dao2017,Santiago2021
chr5	160008613	160009139	+	ENSG00000113312	TTC1	SH-SY5Y_normal	STARR-seq	ENCODE
chr5	160119422	160119950	-	ENSG00000170234	PWWP2A	K562_IFNa,K562_normal,RPMI_normal	CapSTARR-seq	Dao2017,Santiago2021,This_study
chr5	160400036	160400554	-	ENSG00000221886	ZBED8	MCF-7_normal	STARR-seq	ENCODE
chr5	160419081	160419581	-	ENSG00000164609	SLU7	MCF-7_normal,SH-SY5Y_normal	STARR-seq	ENCODE
chr5	163505114	163505619	+	ENSG00000038274	MAT2B	hESC_primed	ChIP-STARR-seq	Barakat2018
chr5	168291650	168292150	+	ENSG00000113645	WWC1	RPMI_normal	CapSTARR-seq	This_study
chr5	168579350	168579868	-	ENSG00000120137	PANK3	A549_CORT108297,A549_CpdA	STARR-seq	ENCODE
chr5	169583238	169584029	+	ENSG00000040275	SPDL1	hESC_naive,hESC_primed	ChIP-STARR-seq	Barakat2018
chr5	170297777	170298277	-	ENSG00000043462	LCP2	K562_normal	CapSTARR-seq	Dao2017
chr5	172006638	172007373	-	ENSG00000072803	FBXW11	hESC_primed	ChIP-STARR-seq	Barakat2018
chr5	172188224	172188724	-	ENSG00000072786	STK10	hESC_primed	ChIP-STARR-seq	Barakat2018
chr5	172771195	172771695	-	ENSG00000120129	DUSP1	hESC_naive	ChIP-STARR-seq	Barakat2018
chr5	172904717	172905240	+	ENSG00000113719	ERGIC1	A549_AZD2906,A549_GW870086,A549_Hydrocortisone,A549_Mapracorat,A549_dexamethasone,A549_normal,HCT116_normal,Hela_inhibitor,Hela_no-inhibitor,HepG2_normal,MCF-7_normal,hESC_naive,hESC_primed	ChIP-STARR-seq,STARR-seq	Barakat2018,ENCODE,Muerdter2018
chr5	172958924	172959765	+	ENSG00000037241	RPL26L1	MCF-7_normal,SH-SY5Y_normal	STARR-seq	ENCODE
chr5	173143942	173144546	+	ENSG00000113734	BNIP1	MCF-7_normal	STARR-seq	ENCODE
chr5	173326797	173327297	-	ENSG00000113739	STC2	A549_CORT108297,A549_CpdA,A549_DMSO,A549_RU486,A549_ZK216348	STARR-seq	ENCODE
chr5	173328053	173328914	-	ENSG00000113739	STC2	A549_CORT108297,A549_CpdA,A549_DMSO,A549_RU486,A549_ZK216348	STARR-seq	ENCODE
chr5	173616588	173617153	-	ENSG00000145919	BOD1	SH-SY5Y_normal	STARR-seq	ENCODE
chr5	176388251	176389427	+,-	ENSG00000048162,ENSG00000146066	HIGD2A,NOP16	Hela_no-inhibitor,SH-SY5Y_normal,hESC_primed	ChIP-STARR-seq,STARR-seq	Barakat2018,ENCODE,Muerdter2018
chr5	176447885	176448385	+	ENSG00000113194	FAF2	Hela_no-inhibitor,Hela_normal,K562_IFNa,K562_normal,RPMI_normal	CapSTARR-seq,STARR-seq	Dao2017,Muerdter2018,Santiago2021,This_study
chr5	176537402	176537902	-	ENSG00000146083	RNF44	Hela_normal	CapSTARR-seq	Dao2017
chr5	176542011	176542511	+	ENSG00000074276	CDHR2	hESC_primed	ChIP-STARR-seq	Barakat2018
chr5	177022196	177023102	+,-	ENSG00000087206,ENSG00000113761	UIMC1,ZNF346	CEM_IFNa,hESC_naive	CapSTARR-seq,ChIP-STARR-seq	Barakat2018,This_study
chr5	177351522	177352168	-	ENSG00000169223	LMAN2	MCF-7_normal	STARR-seq	ENCODE
chr5	177366443	177366943	+	ENSG00000169220	RGS14	Hela_no-inhibitor,hESC_primed	ChIP-STARR-seq,STARR-seq	Barakat2018,Muerdter2018
chr5	177403906	177404406	+	ENSG00000198055	GRK6	hESC_naive	ChIP-STARR-seq	Barakat2018
chr5	177426176	177426854	+	ENSG00000198055	GRK6	hESC_naive	ChIP-STARR-seq	Barakat2018
chr5	177447834	177448334	+	ENSG00000131188	PRR7	HepG2_normal	STARR-seq	ENCODE
chr5	177510382	177510885	-	ENSG00000146094	DOK3	GM12878_normal	CapSTARR-seq	This_study
chr5	177996242	177996742	-	ENSG00000175325	PROP1	A549_AZD2906,A549_AZD9567,A549_GW870086,A549_Hydrocortisone,A549_Mapracorat,A549_dexamethasone,A549_normal	STARR-seq	ENCODE
chr5	178232571	178233302	-	ENSG00000175309	PHYKPL	A549_DMSO	STARR-seq	ENCODE
chr5	178627001	178627553	-	ENSG00000113240	CLK4	K562_IFNa,K562_normal	CapSTARR-seq	Dao2017,Santiago2021
chr5	179023304	179023804	+	ENSG00000234284	ZNF879	hESC_naive	ChIP-STARR-seq	Barakat2018
chr5	179550054	179550838	+	ENSG00000176783	RUFY1	Hela_normal,K562_IFNa,K562_normal	CapSTARR-seq	Dao2017,Santiago2021
chr5	179559192	179559692	+	ENSG00000176783	RUFY1	MCF-7_normal	STARR-seq	ENCODE
chr5	179678128	179678689	+	ENSG00000127022	CANX	hESC_naive	ChIP-STARR-seq	Barakat2018
chr5	179697905	179699119	+	ENSG00000127022	CANX	A549_CORT108297,A549_CpdA,A549_DMSO,A549_RU486	STARR-seq	ENCODE
chr5	179732322	179732822	+	ENSG00000161021	MAML1	K562_IFNa,K562_normal	CapSTARR-seq	Dao2017,Santiago2021
chr5	179793486	179794033	+	ENSG00000213316	LTC4S	hESC_naive	ChIP-STARR-seq	Barakat2018
chr5	179818378	179818878	+	ENSG00000161011	SQSTM1	A549_AZD2906,A549_AZD9567,A549_CORT108297,A549_CpdA,A549_DMSO,A549_GW870086,A549_Hydrocortisone,A549_Mapracorat,A549_RU486,A549_ZK216348,A549_dexamethasone,Hela_inhibitor,Hela_no-inhibitor	STARR-seq	ENCODE,Muerdter2018
chr5	179820385	179820921	+	ENSG00000161011	SQSTM1	A549_AZD2906,A549_AZD9567,A549_CORT108297,A549_CpdA,A549_DMSO,A549_GW870086,A549_Hydrocortisone,A549_Mapracorat,A549_RU486,A549_ZK216348,A549_dexamethasone,Hela_inhibitor,Hela_no-inhibitor	STARR-seq	ENCODE,Muerdter2018
chr5	180809829	180810637	-	ENSG00000131446	MGAT1	A549_DMSO	STARR-seq	ENCODE
chr5	181243370	181243870	-	ENSG00000204628	RACK1	A549_normal,HCT116_normal,Hela_no-inhibitor,Hela_normal,K562_normal,MCF-7_normal,SH-SY5Y_normal	CapSTARR-seq,STARR-seq	Dao2017,ENCODE,Muerdter2018
chr5	181243880	181244406	-	ENSG00000204628	RACK1	A549_normal,HCT116_normal,Hela_no-inhibitor,Hela_normal,K562_normal,MCF-7_normal,SH-SY5Y_normal	CapSTARR-seq,STARR-seq	Dao2017,ENCODE,Muerdter2018
chr5	181247576	181248076	-	ENSG00000204628	RACK1	A549_CORT108297,hESC_naive	ChIP-STARR-seq,STARR-seq	Barakat2018,ENCODE
chr5	181261118	181261618	-	ENSG00000183718	TRIM52	CEM_IFNa	CapSTARR-seq	This_study
chr6	291597	292479	+	ENSG00000112679	DUSP22	hESC_naive,hESC_primed	ChIP-STARR-seq	Barakat2018
chr6	2971206	2972105	-	ENSG00000124570	SERPINB6	hESC_naive	ChIP-STARR-seq	Barakat2018
chr6	2988146	2988646	+	ENSG00000124588	NQO2	MCF-7_normal	STARR-seq	ENCODE
chr6	3067994	3068494	+	ENSG00000137275	RIPK1	A549_DMSO	STARR-seq	ENCODE
chr6	3258397	3259060	+	ENSG00000180822	PSMG4	CEM_IFNa	CapSTARR-seq	This_study
chr6	3848873	3849386	+	ENSG00000145945	FAM50B	CEM_IFNa,Hela_normal	CapSTARR-seq	Dao2017,This_study
chr6	4020800	4021300	+	ENSG00000112739	PRPF4B	MCF-7_normal	STARR-seq	ENCODE
chr6	4772471	4772971	+	ENSG00000153046	CDYL	hESC_primed	ChIP-STARR-seq	Barakat2018
chr6	4775904	4776404	+	ENSG00000153046	CDYL	K562_IFNa,RPMI_normal	CapSTARR-seq	Santiago2021,This_study
chr6	4889492	4889992	+	ENSG00000153046	CDYL	CEM_NS	CapSTARR-seq	This_study
chr6	7107097	7108031	+	ENSG00000124782	RREB1	A549_CORT108297,A549_RU486	STARR-seq	ENCODE
chr6	10404594	10405094	-	ENSG00000137203	TFAP2A	A549_AZD9567,A549_CORT108297,A549_CpdA,A549_DMSO,A549_GW870086,A549_Mapracorat,A549_RU486,A549_ZK216348,A549_normal,Hela_inhibitor,Hela_no-inhibitor,MCF-7_normal	STARR-seq	ENCODE,Muerdter2018
chr6	10416190	10416690	-	ENSG00000137203	TFAP2A	hESC_naive	ChIP-STARR-seq	Barakat2018
chr6	10555924	10556424	+	ENSG00000111846	GCNT2	hESC_primed	ChIP-STARR-seq	Barakat2018
chr6	10694472	10695297	+,-	ENSG00000111845,ENSG00000137434	C6orf52,PAK1IP1	A549_normal,K562_normal,MCF-7_normal,SH-SY5Y_normal	STARR-seq	ENCODE
chr6	10722415	10723070	+	ENSG00000111843	TMEM14C	A549_CORT108297,A549_DMSO,A549_RU486,A549_normal,HCT116_normal,HepG2_normal,MCF-7_normal,SH-SY5Y_normal	STARR-seq	ENCODE
chr6	10886552	10887052	+	ENSG00000153157	SYCP2L	hESC_primed	ChIP-STARR-seq	Barakat2018
chr6	11093334	11093834	+	ENSG00000224531	SMIM13	hESC_naive	ChIP-STARR-seq	Barakat2018
chr6	12748935	12749435	+	ENSG00000112137	PHACTR1	hESC_primed	ChIP-STARR-seq	Barakat2018
chr6	13328130	13329083	-	ENSG00000145979	TBC1D7	hESC_primed	ChIP-STARR-seq	Barakat2018
chr6	17706834	17707425	-	ENSG00000124789	NUP153	SH-SY5Y_normal	STARR-seq	ENCODE
chr6	18122677	18123177	-	ENSG00000187566	NHLRC1	Hela_normal,K562_normal	CapSTARR-seq	Dao2017
chr6	20533957	20534481	+	ENSG00000145996	CDKAL1	K562_IFNa,K562_normal,MCF-7_normal,SH-SY5Y_normal	CapSTARR-seq,STARR-seq	Dao2017,ENCODE,Santiago2021
chr6	24489578	24490078	-	ENSG00000112293	GPLD1	RPMI_normal	CapSTARR-seq	This_study
chr6	24666535	24667399	+,-	ENSG00000111802,ENSG00000112304	ACOT13,TDP2	hESC_primed	ChIP-STARR-seq	Barakat2018
chr6	24719998	24720498	-	ENSG00000112308	C6orf62	A549_CORT108297,A549_DMSO,A549_RU486,A549_normal,K562_normal,MCF-7_normal,SH-SY5Y_normal	STARR-seq	ENCODE
chr6	24935948	24936552	-	ENSG00000111913	RIPOR2	GM12878_normal	CapSTARR-seq	This_study
chr6	25726277	25727062	+,-	ENSG00000146047,ENSG00000164508	H2AC1,H2BC1	GM12878_normal	CapSTARR-seq	This_study
chr6	25882286	25882786	-	ENSG00000124564	SLC17A3	hESC_naive	ChIP-STARR-seq	Barakat2018
chr6	25962302	25962802	+	ENSG00000112343	TRIM38	Hela_no-inhibitor	STARR-seq	Muerdter2018
chr6	26019951	26020451	+	ENSG00000275714	H3C1	hESC_naive	ChIP-STARR-seq	Barakat2018
chr6	26021149	26021649	+	ENSG00000278637	H4C1	hESC_primed	ChIP-STARR-seq	Barakat2018
chr6	26027252	26027752	-	ENSG00000278705	H4C2	GM12878_normal	CapSTARR-seq	This_study
chr6	26033618	26034118	-	ENSG00000278463	H2AC4	GM12878_normal,SH-SY5Y_normal	CapSTARR-seq,STARR-seq	ENCODE,This_study
chr6	26043713	26044213	-	ENSG00000276410	H2BC3	A549_normal,GM12878_normal	CapSTARR-seq,STARR-seq	ENCODE,This_study
chr6	26103433	26103933	+	ENSG00000197061	H4C3	GM12878_normal	CapSTARR-seq	This_study
chr6	26123672	26124426	+,-	ENSG00000180573,ENSG00000180596	H2AC6,H2BC4	K562_normal,MCF-7_normal,SH-SY5Y_normal,hESC_naive	ChIP-STARR-seq,STARR-seq	Barakat2018,ENCODE
chr6	26157646	26158146	+	ENSG00000158373	H2BC5	hESC_primed	ChIP-STARR-seq	Barakat2018
chr6	26183261	26183761	+	ENSG00000274290	H2BC6	GM12878_normal,hESC_primed	CapSTARR-seq,ChIP-STARR-seq	Barakat2018,This_study
chr6	26189112	26189612	-	ENSG00000277157	H4C4	GM12878_normal	CapSTARR-seq	This_study
chr6	26197286	26197786	-	ENSG00000197409	H3C4	hESC_primed	ChIP-STARR-seq	Barakat2018
chr6	26199020	26199793	+,-	ENSG00000196866,ENSG00000277224	H2AC7,H2BC7	GM12878_normal,K562_normal,hESC_naive	CapSTARR-seq,ChIP-STARR-seq	Barakat2018,Dao2017,This_study
chr6	26216475	26217192	+,-	ENSG00000273802,ENSG00000277075	H2AC8,H2BC8	GM12878_normal	CapSTARR-seq	This_study
chr6	26224655	26225155	+	ENSG00000274750	H3C6	MCF-7_normal	STARR-seq	ENCODE
chr6	26251151	26251651	+	ENSG00000275713	H2BC9	hESC_primed	ChIP-STARR-seq	Barakat2018
chr6	26285509	26286009	-	ENSG00000158406	H4C8	A549_CORT108297,A549_DMSO,A549_normal,GM12878_normal,HCT116_normal,Hela_inhibitor,Hela_no-inhibitor,K562_normal,MCF-7_normal	CapSTARR-seq,STARR-seq	Dao2017,ENCODE,Muerdter2018,This_study
chr6	26364670	26365266	+	ENSG00000186470	BTN3A2	MCF-7_normal	STARR-seq	ENCODE
chr6	26401775	26402295	+	ENSG00000026950	BTN3A1	Hela_normal,MCF-7_normal	CapSTARR-seq,STARR-seq	Dao2017,ENCODE
chr6	26596453	26596953	+	ENSG00000146109	ABT1	A549_normal,Hela_normal,K562_normal,MCF-7_normal,SH-SY5Y_normal	CapSTARR-seq,STARR-seq	Dao2017,ENCODE
chr6	26659685	26660252	-	ENSG00000181315	ZNF322	K562_IFNa	CapSTARR-seq	Santiago2021
chr6	27132542	27133295	+,-	ENSG00000124635,ENSG00000196787	H2AC11,H2BC11	CEM_IFNa,GM12878_normal,hESC_primed	CapSTARR-seq,ChIP-STARR-seq	Barakat2018,This_study
chr6	27146606	27147355	+,-	ENSG00000197903,ENSG00000274997	H2AC12,H2BC12	GM12878_normal,Hela_inhibitor,Hela_no-inhibitor,K562_normal,MCF-7_normal,RPMI_normal	CapSTARR-seq,STARR-seq	Dao2017,ENCODE,Muerdter2018,This_study
chr6	27472681	27473618	-	ENSG00000096654	ZNF184	MCF-7_normal	STARR-seq	ENCODE
chr6	27814522	27815277	+,-	ENSG00000273703,ENSG00000276368	H2AC14,H2BC14	CEM_IFNa,GM12878_normal	CapSTARR-seq	This_study
chr6	27823592	27824092	+	ENSG00000197238	H4C11	GM12878_normal	CapSTARR-seq	This_study
chr6	27837260	27837760	+	ENSG00000233822	H2BC15	MCF-7_normal,hESC_primed	ChIP-STARR-seq,STARR-seq	Barakat2018,ENCODE
chr6	27864817	27865317	+	ENSG00000276903	H2AC16	GM12878_normal	CapSTARR-seq	This_study
chr6	27873534	27874034	-	ENSG00000275126	H4C13	GM12878_normal	CapSTARR-seq	This_study
chr6	27892925	27893685	+,-	ENSG00000274641,ENSG00000278677	H2AC17,H2BC17	GM12878_normal	CapSTARR-seq	This_study
chr6	28080068	28080568	+	ENSG00000197279	ZNF165	A549_normal,HCT116_normal,HepG2_normal,K562_normal,MCF-7_normal	STARR-seq	ENCODE
chr6	28124109	28124609	+	ENSG00000196812	ZSCAN16	SH-SY5Y_normal,hESC_primed	ChIP-STARR-seq,STARR-seq	Barakat2018,ENCODE
chr6	28224764	28225339	+	ENSG00000137185	ZSCAN9	SH-SY5Y_normal	STARR-seq	ENCODE
chr6	28252269	28252769	-	ENSG00000187626	ZKSCAN4	SH-SY5Y_normal	STARR-seq	ENCODE
chr6	28266621	28267359	+	ENSG00000197062,ENSG00000276302	AL021997.2,ZSCAN26	SH-SY5Y_normal,hESC_primed	ChIP-STARR-seq,STARR-seq	Barakat2018,ENCODE
chr6	28281072	28281572	+	ENSG00000137338	PGBD1	GM12878_normal	CapSTARR-seq	This_study
chr6	28335451	28335951	-	ENSG00000235109	ZSCAN31	MCF-7_normal	STARR-seq	ENCODE
chr6	28349447	28349950	+	ENSG00000189298	ZKSCAN3	K562_normal,SH-SY5Y_normal	STARR-seq	ENCODE
chr6	28354065	28354704	-	ENSG00000235109	ZSCAN31	HepG2_normal,MCF-7_normal,SH-SY5Y_normal,hESC_primed	ChIP-STARR-seq,STARR-seq	Barakat2018,ENCODE
chr6	28399731	28400234	-	ENSG00000158691	ZSCAN12	SH-SY5Y_normal	STARR-seq	ENCODE
chr6	28443467	28443967	-	ENSG00000187987	ZSCAN23	SH-SY5Y_normal	STARR-seq	ENCODE
chr6	28587298	28587798	-	ENSG00000232040	ZBED9	MCF-7_normal,SH-SY5Y_normal	STARR-seq	ENCODE
chr6	29005315	29005815	-	ENSG00000197935	ZNF311	SH-SY5Y_normal	STARR-seq	ENCODE
chr6	29724554	29725054	+	ENSG00000204642	HLA-F	Hela_no-inhibitor,hESC_naive,hESC_primed	ChIP-STARR-seq,STARR-seq	Barakat2018,Muerdter2018
chr6	29826467	29826979	+	ENSG00000204632	HLA-G	K562_IFNa	CapSTARR-seq	Santiago2021
chr6	30060757	30061265	+	ENSG00000066379	POLR1H	A549_normal,MCF-7_normal,SH-SY5Y_normal,hESC_naive	ChIP-STARR-seq,STARR-seq	Barakat2018,ENCODE
chr6	30066209	30067576	+	ENSG00000204619	PPP1R11	CEM_IFNa,MCF-7_normal,SH-SY5Y_normal	CapSTARR-seq,STARR-seq	ENCODE,This_study
chr6	30113090	30113590	-	ENSG00000204616	TRIM31	Hela_inhibitor	STARR-seq	Muerdter2018
chr6	30135640	30136140	+	ENSG00000204614	TRIM40	K562_normal	CapSTARR-seq	Dao2017
chr6	30213366	30213927	-	ENSG00000234127	TRIM26	MCF-7_normal	STARR-seq	ENCODE
chr6	30329029	30329529	+	ENSG00000204599	TRIM39	HCT116_normal	STARR-seq	ENCODE
chr6	30489009	30489509	+	ENSG00000204592	HLA-E	CEM_NS,Hela_no-inhibitor,hESC_naive	CapSTARR-seq,ChIP-STARR-seq,STARR-seq	Barakat2018,Muerdter2018,This_study
chr6	30556780	30557674	+,-	ENSG00000204576,ENSG00000204590	GNL1,PRR3	MCF-7_normal,SH-SY5Y_normal,hESC_primed	ChIP-STARR-seq,STARR-seq	Barakat2018,ENCODE
chr6	30617243	30617840	+,-	ENSG00000204568,ENSG00000204569	MRPS18B,PPP1R10	A549_normal,K562_normal,MCF-7_normal,SH-SY5Y_normal,hESC_naive	ChIP-STARR-seq,STARR-seq	Barakat2018,ENCODE
chr6	30672988	30673506	-	ENSG00000204560	DHX16	hESC_primed	ChIP-STARR-seq	Barakat2018
chr6	30687216	30687716	-	ENSG00000146112	PPP1R18	Hela_normal,K562_normal	CapSTARR-seq	Dao2017
chr6	30687895	30688395	-	ENSG00000146112	PPP1R18	CEM_NS	CapSTARR-seq	This_study
chr6	30717121	30717947	-	ENSG00000137337	MDC1	A549_normal,K562_normal,MCF-7_normal	STARR-seq	ENCODE
chr6	30719852	30720352	+	ENSG00000196230	TUBB	hESC_primed	ChIP-STARR-seq	Barakat2018
chr6	30883569	30884458	+	ENSG00000204580	DDR1	K562_IFNa	CapSTARR-seq	Santiago2021
chr6	31114300	31114800	+	ENSG00000204540	PSORS1C1	Hela_no-inhibitor,Hela_normal,K562_normal	CapSTARR-seq,STARR-seq	Dao2017,Muerdter2018
chr6	31272069	31272586	-	ENSG00000204525	HLA-C	GM12878_normal,Hela_no-inhibitor	CapSTARR-seq,STARR-seq	Muerdter2018,This_study
chr6	31400199	31400749	+	ENSG00000204520	MICA	hESC_primed	ChIP-STARR-seq	Barakat2018
chr6	31541484	31542948	-	ENSG00000198563	DDX39B	HCT116_normal,Hela_inhibitor,Hela_no-inhibitor,MCF-7_normal,hESC_primed	ChIP-STARR-seq,STARR-seq	Barakat2018,ENCODE,Muerdter2018
chr6	31546370	31546870	+	ENSG00000204498	NFKBIL1	hESC_primed	ChIP-STARR-seq	Barakat2018
chr6	31547108	31547613	+	ENSG00000204498	NFKBIL1	A549_normal,Hela_no-inhibitor,Hela_normal,K562_normal,MCF-7_normal,SH-SY5Y_normal	CapSTARR-seq,STARR-seq	Dao2017,ENCODE,Muerdter2018
chr6	31548427	31548927	-	ENSG00000213760	ATP6V1G2	A549_normal,Hela_no-inhibitor,Hela_normal,K562_normal,MCF-7_normal,SH-SY5Y_normal	CapSTARR-seq,STARR-seq	Dao2017,ENCODE,Muerdter2018
chr6	31582424	31582927	-	ENSG00000227507	LTB	hESC_naive	ChIP-STARR-seq	Barakat2018
chr6	31615491	31615991	+	ENSG00000204472	AIF1	GM12878_normal	CapSTARR-seq	This_study
chr6	31652445	31653205	-	ENSG00000204463	BAG6	hESC_primed	ChIP-STARR-seq	Barakat2018
chr6	31664734	31665690	+,-	ENSG00000204435,ENSG00000204438	CSNK2B,GPANK1	Hela_no-inhibitor	STARR-seq	Muerdter2018
chr6	31713812	31714312	-	ENSG00000255552	LY6G6E	hESC_primed	ChIP-STARR-seq	Barakat2018
chr6	31722844	31723384	+	ENSG00000204420	MPIG6B	K562_normal	CapSTARR-seq	Dao2017
chr6	31739448	31740263	+,-	ENSG00000204410,ENSG00000213719	CLIC1,MSH5	hESC_naive	ChIP-STARR-seq	Barakat2018
chr6	31795499	31796252	-	ENSG00000204394	VARS1	hESC_naive	ChIP-STARR-seq	Barakat2018
chr6	31862821	31863321	-	ENSG00000204386	NEU1	hESC_naive	ChIP-STARR-seq	Barakat2018
chr6	31897677	31898184	-	ENSG00000204371	EHMT2	hESC_naive	ChIP-STARR-seq	Barakat2018
chr6	31945150	31946095	+	ENSG00000243649	CFB	Hela_inhibitor,Hela_no-inhibitor,MCF-7_normal	STARR-seq	ENCODE,Muerdter2018
chr6	31948456	31948956	+	ENSG00000243649	CFB	Hela_inhibitor,Hela_no-inhibitor	STARR-seq	Muerdter2018
chr6	31958675	31959471	+,-	ENSG00000204351,ENSG00000204356	NELFE,SKIV2L	CEM_IFNa	CapSTARR-seq	This_study
chr6	32128217	32128753	-	ENSG00000213676	ATF6B	SH-SY5Y_normal	STARR-seq	ENCODE
chr6	32190202	32190702	-	ENSG00000204304	PBX2	hESC_naive	ChIP-STARR-seq	Barakat2018
chr6	32636901	32637420	+	ENSG00000196735	HLA-DQA1	Hela_inhibitor	STARR-seq	Muerdter2018
chr6	32838739	32839322	-	ENSG00000204267,ENSG00000250264	AL669918.1,TAP2	K562_IFNa,RPMI_normal	CapSTARR-seq	Santiago2021,This_study
chr6	32843636	32844836	+,-	ENSG00000204264,ENSG00000240065	PSMB8,PSMB9	Hela_no-inhibitor	STARR-seq	Muerdter2018
chr6	32853692	32854316	+,-	ENSG00000168394,ENSG00000240065	PSMB9,TAP1	Hela_no-inhibitor	STARR-seq	Muerdter2018
chr6	32968094	32968594	+	ENSG00000204256	BRD2	Hela_normal,K562_normal	CapSTARR-seq	Dao2017
chr6	32969094	32969594	-	ENSG00000204257	HLA-DMA	A549_normal,HCT116_normal,Hela_inhibitor,Hela_no-inhibitor,HepG2_normal,MCF-7_normal	STARR-seq	ENCODE,Muerdter2018
chr6	32970388	32970888	+	ENSG00000204256	BRD2	A549_normal,HCT116_normal,Hela_inhibitor,Hela_no-inhibitor,HepG2_normal,MCF-7_normal	STARR-seq	ENCODE,Muerdter2018
chr6	32971717	32972217	+	ENSG00000204256	BRD2	Hela_inhibitor,Hela_no-inhibitor,MCF-7_normal	STARR-seq	ENCODE,Muerdter2018
chr6	32972230	32972730	+	ENSG00000204256	BRD2	Hela_inhibitor,Hela_no-inhibitor,MCF-7_normal	STARR-seq	ENCODE,Muerdter2018
chr6	33075490	33075990	+	ENSG00000223865	HLA-DPB1	GM12878_normal	CapSTARR-seq	This_study
chr6	33199945	33201165	+,-	ENSG00000112473,ENSG00000204231	RXRB,SLC39A7	Hela_no-inhibitor,SH-SY5Y_normal,hESC_naive	ChIP-STARR-seq,STARR-seq	Barakat2018,ENCODE,Muerdter2018
chr6	33271575	33272376	+,-	ENSG00000223501,ENSG00000231500	RPS18,VPS52	Hela_normal,MCF-7_normal,SH-SY5Y_normal	CapSTARR-seq,STARR-seq	Dao2017,ENCODE
chr6	33288802	33289775	+,-	ENSG00000204220,ENSG00000227057	PFDN6,WDR46	SH-SY5Y_normal	STARR-seq	ENCODE
chr6	33314078	33314715	-	ENSG00000231925	TAPBP	Hela_inhibitor,Hela_no-inhibitor,MCF-7_normal	STARR-seq	ENCODE,Muerdter2018
chr6	33322803	33323516	-	ENSG00000204209	DAXX	SH-SY5Y_normal	STARR-seq	ENCODE
chr6	33391323	33391861	+	ENSG00000237649	KIFC1	Hela_normal	CapSTARR-seq	Dao2017
chr6	33418058	33418817	-	ENSG00000112514	CUTA	Hela_no-inhibitor	STARR-seq	Muerdter2018
chr6	33746848	33747405	-	ENSG00000161896	IP6K3	A549_AZD2906,A549_AZD9567,A549_GW870086,A549_Hydrocortisone,A549_Mapracorat,A549_ZK216348,A549_dexamethasone,A549_normal,SH-SY5Y_normal	STARR-seq	ENCODE
chr6	34392669	34393169	-	ENSG00000272325	NUDT3	K562_IFNa,K562_normal,RPMI_normal	CapSTARR-seq	Dao2017,Santiago2021,This_study
chr6	34757005	34757554	+	ENSG00000124562	SNRPC	Hela_no-inhibitor,MCF-7_normal,SH-SY5Y_normal,hESC_primed	ChIP-STARR-seq,STARR-seq	Barakat2018,ENCODE,Muerdter2018
chr6	34888027	34888571	-	ENSG00000064995	TAF11	HepG2_normal,K562_normal,MCF-7_normal,SH-SY5Y_normal,hESC_primed	ChIP-STARR-seq,STARR-seq	Barakat2018,ENCODE
chr6	34888755	34889314	+	ENSG00000064999	ANKS1A	hESC_primed	ChIP-STARR-seq	Barakat2018
chr6	35141027	35141910	-	ENSG00000124678	TCP11	RPMI_normal	CapSTARR-seq	This_study
chr6	35148610	35149110	-	ENSG00000124678	TCP11	hESC_primed	ChIP-STARR-seq	Barakat2018
chr6	35258971	35259774	+	ENSG00000065029	ZNF76	A549_CORT108297,A549_CpdA,A549_DMSO,A549_RU486,Hela_inhibitor,Hela_no-inhibitor	STARR-seq	ENCODE,Muerdter2018
chr6	35497064	35497579	-	ENSG00000007866	TEAD3	hESC_naive	ChIP-STARR-seq	Barakat2018
chr6	35728583	35729083	-	ENSG00000096060	FKBP5	A549_AZD2906,A549_AZD9567,A549_CORT108297,A549_GW870086,A549_Hydrocortisone,A549_Mapracorat,A549_ZK216348,A549_dexamethasone	STARR-seq	ENCODE
chr6	35776098	35776615	+	ENSG00000196748	CLPSL2	CEM_NS	CapSTARR-seq	This_study
chr6	36027177	36027808	+	ENSG00000112062	MAPK14	MCF-7_normal	STARR-seq	ENCODE
chr6	36593862	36594592	+	ENSG00000112081	SRSF3	A549_CORT108297,A549_CpdA,A549_RU486,A549_ZK216348,MCF-7_normal,SH-SY5Y_normal,hESC_naive	ChIP-STARR-seq,STARR-seq	Barakat2018,ENCODE
chr6	36675960	36676490	+	ENSG00000124762	CDKN1A	A549_AZD2906,A549_AZD9567,A549_Hydrocortisone,A549_Mapracorat,A549_ZK216348,A549_dexamethasone,A549_normal,GM12878_normal,HCT116_normal,HepG2_normal,MCF-7_normal,SH-SY5Y_normal,hESC_naive	CapSTARR-seq,ChIP-STARR-seq,STARR-seq	Barakat2018,ENCODE,This_study
chr6	36678210	36678721	+	ENSG00000124762	CDKN1A	A549_AZD2906,A549_AZD9567,A549_Hydrocortisone,A549_Mapracorat,A549_ZK216348,A549_dexamethasone,A549_normal,GM12878_normal,HCT116_normal,HepG2_normal,MCF-7_normal,SH-SY5Y_normal,hESC_naive	CapSTARR-seq,ChIP-STARR-seq,STARR-seq	Barakat2018,ENCODE,This_study
chr6	36885364	36885952	+	ENSG00000198663	C6orf89	MCF-7_normal,SH-SY5Y_normal	STARR-seq	ENCODE
chr6	37169652	37170152	+	ENSG00000137193	PIM1	hESC_naive	ChIP-STARR-seq	Barakat2018
chr6	37258122	37258655	-	ENSG00000172738	TMEM217	hESC_naive	ChIP-STARR-seq	Barakat2018
chr6	37432720	37433221	+	ENSG00000137200	CMTR1	CEM_IFNa,CEM_NS,Hela_no-inhibitor,Hela_normal,K562_IFNa	CapSTARR-seq,STARR-seq	Dao2017,Muerdter2018,Santiago2021,This_study
chr6	37819227	37819942	+	ENSG00000156639	ZFAND3	A549_RU486,hESC_naive	ChIP-STARR-seq,STARR-seq	Barakat2018,ENCODE
chr6	41052702	41053202	+	ENSG00000124701	APOBEC2	CEM_IFNa	CapSTARR-seq	This_study
chr6	41071840	41073114	+,-	ENSG00000001167,ENSG00000124596	NFYA,OARD1	A549_CORT108297,A549_CpdA,A549_DMSO,A549_RU486,A549_ZK216348,MCF-7_normal	STARR-seq	ENCODE
chr6	41097758	41098287	-	ENSG00000124596	OARD1	Hela_inhibitor	STARR-seq	Muerdter2018
chr6	41705940	41706440	-	ENSG00000112561	TFEB	hESC_primed	ChIP-STARR-seq	Barakat2018
chr6	41786542	41787042	-	ENSG00000137218	FRS3	A549_CORT108297,A549_CpdA,A549_DMSO,A549_RU486,A549_ZK216348,HepG2_normal,MCF-7_normal,SH-SY5Y_normal,hESC_naive	ChIP-STARR-seq,STARR-seq	Barakat2018,ENCODE
chr6	41787162	41787694	+	ENSG00000214736	TOMM6	A549_CORT108297,A549_CpdA,A549_DMSO,A549_RU486,A549_ZK216348,HepG2_normal,MCF-7_normal,SH-SY5Y_normal,hESC_naive	ChIP-STARR-seq,STARR-seq	Barakat2018,ENCODE
chr6	41917614	41918114	-	ENSG00000124641	MED20	A549_normal,HCT116_normal,Hela_inhibitor,Hela_no-inhibitor	STARR-seq	ENCODE,Muerdter2018
chr6	41920999	41921639	+,-	ENSG00000112578,ENSG00000124641	BYSL,MED20	MCF-7_normal,SH-SY5Y_normal	STARR-seq	ENCODE
chr6	42050013	42050924	+,-	ENSG00000112576,ENSG00000137413	CCND3,TAF8	hESC_primed	ChIP-STARR-seq	Barakat2018
chr6	42217861	42218361	-	ENSG00000048544	MRPS10	MCF-7_normal,SH-SY5Y_normal	STARR-seq	ENCODE
chr6	42563529	42564062	+	ENSG00000024048	UBR2	SH-SY5Y_normal	STARR-seq	ENCODE
chr6	42746103	42746603	-	ENSG00000124659	TBCC	CEM_IFNa	CapSTARR-seq	This_study
chr6	42879116	42879933	+	ENSG00000146223	RPL7L1	MCF-7_normal,SH-SY5Y_normal	STARR-seq	ENCODE
chr6	42928692	42929480	+	ENSG00000137161	CNPY3	GM12878_normal	CapSTARR-seq	This_study
chr6	43132026	43132526	+	ENSG00000112655	PTK7	hESC_primed	ChIP-STARR-seq	Barakat2018
chr6	43170769	43171269	+	ENSG00000112658	SRF	GM12878_normal	CapSTARR-seq	This_study
chr6	43369647	43370147	-	ENSG00000171467	ZNF318	A549_CORT108297,A549_CpdA,A549_DMSO	STARR-seq	ENCODE
chr6	43515688	43516188	-	ENSG00000137207	YIPF3	CEM_IFNa,Hela_inhibitor,MCF-7_normal	CapSTARR-seq,STARR-seq	ENCODE,Muerdter2018,This_study
chr6	43516588	43517453	+,-	ENSG00000137207,ENSG00000171453	POLR1C,YIPF3	CEM_IFNa,Hela_inhibitor,MCF-7_normal	CapSTARR-seq,STARR-seq	ENCODE,Muerdter2018,This_study
chr6	43575685	43576538	+,-	ENSG00000124571,ENSG00000170734	POLH,XPO5	A549_AZD9567,A549_CORT108297,A549_CpdA,A549_DMSO,A549_GW870086,A549_Hydrocortisone,A549_Mapracorat,A549_RU486,A549_ZK216348,GM12878_normal	CapSTARR-seq,STARR-seq	ENCODE,This_study
chr6	43627353	43627853	-	ENSG00000172432	GTPBP2	A549_normal,CEM_IFNa,HCT116_normal,Hela_normal,K562_IFNa,K562_normal,MCF-7_normal	CapSTARR-seq,STARR-seq	Dao2017,ENCODE,Santiago2021,This_study
chr6	43687791	43688291	-	ENSG00000096080	MRPS18A	hESC_naive,hESC_primed	ChIP-STARR-seq	Barakat2018
chr6	44226639	44227139	+	ENSG00000112759	SLC29A1	hESC_naive	ChIP-STARR-seq	Barakat2018
chr6	44245666	44246166	+	ENSG00000096384	HSP90AB1	hESC_naive	ChIP-STARR-seq	Barakat2018
chr6	44247366	44247866	+	ENSG00000096384	HSP90AB1	hESC_primed	ChIP-STARR-seq	Barakat2018
chr6	44313347	44313847	-	ENSG00000124608	AARS2	hESC_naive	ChIP-STARR-seq	Barakat2018
chr6	44387206	44387706	+	ENSG00000096401	CDC5L	CEM_IFNa	CapSTARR-seq	This_study
chr6	45377933	45378434	-	ENSG00000196284	SUPT3H	A549_CORT108297,A549_CpdA,A549_RU486	STARR-seq	ENCODE
chr6	46954943	46955443	-	ENSG00000069122	ADGRF5	GM12878_normal	CapSTARR-seq	This_study
chr6	47698053	47698580	+	ENSG00000153294	ADGRF4	A549_normal,K562_normal,MCF-7_normal	CapSTARR-seq,STARR-seq	Dao2017,ENCODE
chr6	48111132	48111697	-	ENSG00000244694	PTCHD4	A549_normal,HCT116_normal,HepG2_normal,MCF-7_normal,SH-SY5Y_normal	STARR-seq	ENCODE
chr6	49462870	49463753	+,-	ENSG00000031691,ENSG00000146085	CENPQ,MMUT	MCF-7_normal,hESC_primed	ChIP-STARR-seq,STARR-seq	Barakat2018,ENCODE
chr6	52419789	52420379	+	ENSG00000096093	EFHC1	Hela_normal	CapSTARR-seq	Dao2017
chr6	52437853	52438353	+	ENSG00000096093	EFHC1	Hela_inhibitor	STARR-seq	Muerdter2018
chr6	53064904	53065602	+	ENSG00000112146,ENSG00000288646	AL031178.2,FBXO9	K562_IFNa	CapSTARR-seq	Santiago2021
chr6	53548206	53548706	-	ENSG00000001084	GCLC	A549_CORT108297,A549_CpdA,A549_DMSO,A549_RU486	STARR-seq	ENCODE
chr6	53929482	53929982	+	ENSG00000146147	MLIP	MCF-7_normal	STARR-seq	ENCODE
chr6	56843153	56844165	-	ENSG00000151914	DST	hESC_primed	ChIP-STARR-seq	Barakat2018
chr6	63571208	63571708	+	ENSG00000112245	PTP4A1	A549_CORT108297,A549_CpdA,A549_DMSO,A549_GW870086,A549_Mapracorat,A549_RU486,A549_ZK216348,A549_normal,Hela_inhibitor,Hela_no-inhibitor,Hela_normal,SH-SY5Y_normal	CapSTARR-seq,STARR-seq	Dao2017,ENCODE,Muerdter2018
chr6	63571972	63572472	+	ENSG00000285976	AL135905.2	A549_CORT108297,A549_CpdA,A549_DMSO,A549_GW870086,A549_Mapracorat,A549_RU486,A549_ZK216348,A549_normal,Hela_inhibitor,Hela_no-inhibitor,Hela_normal,SH-SY5Y_normal	CapSTARR-seq,STARR-seq	Dao2017,ENCODE,Muerdter2018
chr6	63635320	63635836	+	ENSG00000118482	PHF3	hESC_naive	ChIP-STARR-seq	Barakat2018
chr6	63635981	63636481	+	ENSG00000118482	PHF3	hESC_naive	ChIP-STARR-seq	Barakat2018
chr6	65707214	65707726	-	ENSG00000188107	EYS	RPMI_normal	CapSTARR-seq	This_study
chr6	70956429	70956929	-	ENSG00000112309	B3GAT2	hESC_primed	ChIP-STARR-seq	Barakat2018
chr6	73452181	73452797	-	ENSG00000164430	CGAS	GM12878_normal	CapSTARR-seq	This_study
chr6	73520214	73521532	-	ENSG00000156508	EEF1A1	A549_CORT108297,A549_DMSO,A549_GW870086,A549_RU486,Hela_inhibitor,Hela_no-inhibitor,hESC_primed	ChIP-STARR-seq,STARR-seq	Barakat2018,ENCODE,Muerdter2018
chr6	73521575	73522075	-	ENSG00000156508	EEF1A1	A549_CORT108297,A549_DMSO,A549_GW870086,A549_RU486,Hela_inhibitor,Hela_no-inhibitor,hESC_primed	ChIP-STARR-seq,STARR-seq	Barakat2018,ENCODE,Muerdter2018
chr6	75243785	75244509	-	ENSG00000112695	COX7A2	A549_CORT108297,A549_RU486,A549_normal,MCF-7_normal,SH-SY5Y_normal	STARR-seq	ENCODE
chr6	75272900	75273400	-	ENSG00000112697	TMEM30A	A549_AZD9567,A549_CORT108297,A549_CpdA,A549_DMSO,A549_GW870086,A549_Hydrocortisone,A549_Mapracorat,A549_RU486,A549_ZK216348,A549_dexamethasone,A549_normal,HCT116_normal,Hela_inhibitor,Hela_no-inhibitor,HepG2_normal,MCF-7_normal,SH-SY5Y_normal	STARR-seq	ENCODE,Muerdter2018
chr6	75493629	75494300	-	ENSG00000118407	FILIP1	Hela_inhibitor	STARR-seq	Muerdter2018
chr6	75601427	75601927	+	ENSG00000112701	SENP6	hESC_naive	ChIP-STARR-seq	Barakat2018
chr6	77690156	77690656	+	ENSG00000269964	MEI4	K562_normal	CapSTARR-seq	Dao2017
chr6	79234689	79235238	-	ENSG00000118418	HMGN3	GM12878_normal	CapSTARR-seq	This_study
chr6	82247744	82248254	-	ENSG00000005700	IBTK	A549_CORT108297,A549_DMSO,A549_RU486,Hela_normal	CapSTARR-seq,STARR-seq	Dao2017,ENCODE
chr6	82363317	82364244	+	ENSG00000146242	TPBG	hESC_primed	ChIP-STARR-seq	Barakat2018
chr6	83193207	83193793	-	ENSG00000013375	PGM3	hESC_primed	ChIP-STARR-seq	Barakat2018
chr6	83431051	83431551	-	ENSG00000065833	ME1	K562_IFNa	CapSTARR-seq	Santiago2021
chr6	85642042	85642674	-	ENSG00000135316	SYNCRIP	A549_CORT108297,A549_CpdA,A549_DMSO,A549_Hydrocortisone,A549_RU486,A549_ZK216348	STARR-seq	ENCODE
chr6	85642886	85643511	-	ENSG00000135316	SYNCRIP	A549_CORT108297,A549_CpdA,A549_DMSO,A549_Hydrocortisone,A549_RU486,A549_ZK216348	STARR-seq	ENCODE
chr6	85643778	85644563	-	ENSG00000135316	SYNCRIP	A549_CORT108297,A549_CpdA,A549_DMSO,A549_Hydrocortisone,A549_RU486,A549_ZK216348	STARR-seq	ENCODE
chr6	87095059	87095606	-	ENSG00000135346	CGA	Hela_inhibitor	STARR-seq	Muerdter2018
chr6	87472425	87472974	+	ENSG00000164414	SLC35A1	hESC_naive	ChIP-STARR-seq	Barakat2018
chr6	87589567	87590135	+	ENSG00000135336	ORC3	hESC_primed	ChIP-STARR-seq	Barakat2018
chr6	87702233	87702733	-	ENSG00000135334	AKIRIN2	MCF-7_normal,SH-SY5Y_normal	STARR-seq	ENCODE
chr6	88145274	88145865	-	ENSG00000118432	CNR1	Hela_inhibitor,Hela_no-inhibitor	STARR-seq	Muerdter2018
chr6	89080251	89080751	+	ENSG00000146278	PNRC1	CEM_IFNa	CapSTARR-seq	This_study
chr6	89081336	89081836	+	ENSG00000146278	PNRC1	hESC_naive	ChIP-STARR-seq	Barakat2018
chr6	90587045	90587572	-	ENSG00000135341	MAP3K7	MCF-7_normal,SH-SY5Y_normal	STARR-seq	ENCODE
chr6	93419547	93420088	-	ENSG00000135333	EPHA7	GM12878_normal	CapSTARR-seq	This_study
chr6	96521306	96521806	+	ENSG00000014123	UFL1	hESC_naive	ChIP-STARR-seq	Barakat2018
chr6	99425277	99425831	-	ENSG00000132424	PNISR	SH-SY5Y_normal	STARR-seq	ENCODE
chr6	100881311	100881864	-	ENSG00000112249	ASCC3	Hela_no-inhibitor	STARR-seq	Muerdter2018
chr6	104859560	104860060	-	ENSG00000085382	HACE1	hESC_primed	ChIP-STARR-seq	Barakat2018
chr6	106085820	106086336	+	ENSG00000057657	PRDM1	hESC_primed	ChIP-STARR-seq	Barakat2018
chr6	106098106	106098940	+	ENSG00000057657	PRDM1	A549_CpdA,A549_RU486,A549_ZK216348,A549_normal,HepG2_normal,MCF-7_normal,SH-SY5Y_normal	STARR-seq	ENCODE
chr6	106325417	106326262	-	ENSG00000057663	ATG5	A549_DMSO,MCF-7_normal	STARR-seq	ENCODE
chr6	106540634	106541134	+	ENSG00000112297	CRYBG1	Hela_inhibitor	STARR-seq	Muerdter2018
chr6	107212159	107212659	-	ENSG00000164494	PDSS2	K562_normal	STARR-seq	ENCODE
chr6	107459564	107460064	-	ENSG00000164494	PDSS2	A549_CORT108297,A549_CpdA,A549_DMSO,A549_GW870086,A549_Mapracorat,A549_RU486,A549_ZK216348,A549_normal,CEM_IFNa,Hela_normal,HepG2_normal,K562_normal,MCF-7_normal,SH-SY5Y_normal	CapSTARR-seq,STARR-seq	Dao2017,ENCODE,This_study
chr6	108074741	108075241	-	ENSG00000081087	OSTM1	Hela_normal	CapSTARR-seq	Dao2017
chr6	108260964	108261744	-	ENSG00000112335	SNX3	A549_CORT108297,A549_DMSO,hESC_naive	ChIP-STARR-seq,STARR-seq	Barakat2018,ENCODE
chr6	108294554	108295201	+	ENSG00000135537	AFG1L	A549_DMSO	STARR-seq	ENCODE
chr6	108295253	108295753	+	ENSG00000135537	AFG1L	A549_DMSO	STARR-seq	ENCODE
chr6	109008988	109009488	-	ENSG00000080546	SESN1	A549_CORT108297,A549_DMSO,A549_normal,SH-SY5Y_normal	STARR-seq	ENCODE
chr6	109009555	109010055	-	ENSG00000080546	SESN1	A549_CORT108297,A549_DMSO,A549_normal,SH-SY5Y_normal	STARR-seq	ENCODE
chr6	109095005	109095562	+	ENSG00000183137	CEP57L1	SH-SY5Y_normal	STARR-seq	ENCODE
chr6	109381739	109382239	-	ENSG00000135535	CD164	A549_AZD9567,A549_CORT108297,A549_CpdA,A549_DMSO,A549_GW870086,A549_RU486,A549_ZK216348	STARR-seq	ENCODE
chr6	109382410	109382967	-	ENSG00000135535	CD164	A549_AZD9567,A549_CORT108297,A549_CpdA,A549_DMSO,A549_GW870086,A549_RU486,A549_ZK216348	STARR-seq	ENCODE
chr6	109690670	109691317	+,-	ENSG00000112367,ENSG00000155085	AK9,FIG4	SH-SY5Y_normal	STARR-seq	ENCODE
chr6	110179641	110180504	+,-	ENSG00000112290,ENSG00000168438	CDC40,WASF1	SH-SY5Y_normal	STARR-seq	ENCODE
chr6	110415562	110416075	-	ENSG00000203797	DDO	MCF-7_normal	STARR-seq	ENCODE
chr6	110958206	110958706	+	ENSG00000155115	GTF3C6	K562_normal	CapSTARR-seq	Dao2017
chr6	110981538	110982316	+	ENSG00000197498	RPF2	CEM_IFNa,MCF-7_normal,SH-SY5Y_normal	CapSTARR-seq,STARR-seq	ENCODE,This_study
chr6	111483218	111484215	-	ENSG00000009413	REV3L	A549_CORT108297,A549_CpdA,A549_DMSO,A549_GW870086,A549_Mapracorat,A549_RU486,A549_ZK216348,A549_normal,MCF-7_normal,SH-SY5Y_normal	STARR-seq	ENCODE
chr6	111606906	111607406	-	ENSG00000056972	TRAF3IP2	hESC_primed	ChIP-STARR-seq	Barakat2018
chr6	112087091	112087638	+	ENSG00000203778	FAM229B	hESC_naive	ChIP-STARR-seq	Barakat2018
chr6	113856845	113857345	+	ENSG00000277443	MARCKS	GM12878_normal,hESC_primed	CapSTARR-seq,ChIP-STARR-seq	Barakat2018,This_study
chr6	116253673	116254575	+,-	ENSG00000111817,ENSG00000187189	DSE,TSPYL4	SH-SY5Y_normal	STARR-seq	ENCODE
chr6	116511139	116511639	+	ENSG00000178033	CALHM5	hESC_primed	ChIP-STARR-seq	Barakat2018
chr6	116680687	116681211	+	ENSG00000196911	KPNA5	hESC_naive	ChIP-STARR-seq	Barakat2018
chr6	117674969	117675469	+	ENSG00000153989	NUS1	A549_AZD9567,A549_CORT108297,A549_CpdA,A549_DMSO,A549_GW870086,A549_Mapracorat,A549_RU486,A549_ZK216348	STARR-seq	ENCODE
chr6	122471417	122472307	+,-	ENSG00000111897,ENSG00000135549	PKIB,SERINC1	A549_CORT108297,MCF-7_normal,SH-SY5Y_normal	STARR-seq	ENCODE
chr6	122652232	122652732	+	ENSG00000135549	PKIB	K562_normal	CapSTARR-seq	Dao2017
chr6	122779216	122779759	+	ENSG00000164434	FABP7	CEM_IFNa	CapSTARR-seq	This_study
chr6	125918724	125919305	+	ENSG00000111912	NCOA7	Hela_inhibitor,Hela_no-inhibitor,MCF-7_normal	STARR-seq	ENCODE,Muerdter2018
chr6	125985979	125986553	+	ENSG00000066651	TRMT11	MCF-7_normal,hESC_primed	ChIP-STARR-seq,STARR-seq	Barakat2018,ENCODE
chr6	127519191	127519691	-	ENSG00000214338	SOGA3	SH-SY5Y_normal	STARR-seq	ENCODE
chr6	128520358	128521116	-	ENSG00000152894	PTPRK	hESC_primed	ChIP-STARR-seq	Barakat2018
chr6	131572725	131573283	+	ENSG00000118520	ARG1	K562_normal	CapSTARR-seq	Dao2017
chr6	131701401	131701901	-	ENSG00000180658	OR2A4	hESC_primed	ChIP-STARR-seq	Barakat2018
chr6	132552193	132552693	+	ENSG00000146385	TAAR8	K562_normal	CapSTARR-seq	Dao2017
chr6	132813329	132813839	-	ENSG00000146409	SLC18B1	A549_AZD2906,A549_AZD9567,A549_CORT108297,A549_CpdA,A549_DMSO,A549_GW870086,A549_Hydrocortisone,A549_Mapracorat,A549_RU486,A549_ZK216348,A549_dexamethasone,A549_normal,HCT116_normal,MCF-7_normal,SH-SY5Y_normal	STARR-seq	ENCODE
chr6	132814069	132814569	+	ENSG00000112306	RPS12	A549_AZD2906,A549_AZD9567,A549_CORT108297,A549_CpdA,A549_DMSO,A549_GW870086,A549_Hydrocortisone,A549_Mapracorat,A549_RU486,A549_ZK216348,A549_dexamethasone,A549_normal,HCT116_normal,MCF-7_normal,SH-SY5Y_normal	STARR-seq	ENCODE
chr6	133888613	133889335	+	ENSG00000118526	TCF21	hESC_naive	ChIP-STARR-seq	Barakat2018
chr6	134174864	134175396	-	ENSG00000118515	SGK1	hESC_naive	ChIP-STARR-seq	Barakat2018
chr6	135498434	135498934	-	ENSG00000135541	AHI1	SH-SY5Y_normal	STARR-seq	ENCODE
chr6	136289781	136290351	-	ENSG00000029363	BCLAF1	A549_CORT108297,A549_CpdA,A549_DMSO,A549_RU486,A549_ZK216348,Hela_no-inhibitor,MCF-7_normal,SH-SY5Y_normal,hESC_primed	ChIP-STARR-seq,STARR-seq	Barakat2018,ENCODE,Muerdter2018
chr6	137219028	137219949	-	ENSG00000027697	IFNGR1	GM12878_normal,hESC_primed	CapSTARR-seq,ChIP-STARR-seq	Barakat2018,This_study
chr6	137866714	137867582	+	ENSG00000118503	TNFAIP3	Hela_normal,K562_normal,RPMI_normal	CapSTARR-seq	Dao2017,This_study
chr6	138107419	138107919	-	ENSG00000112378	PERP	K562_normal	CapSTARR-seq	Dao2017
chr6	138403031	138403531	+	ENSG00000051620	HEBP2	hESC_naive	ChIP-STARR-seq	Barakat2018
chr6	138572540	138573040	-	ENSG00000135540	NHSL1	hESC_primed	ChIP-STARR-seq	Barakat2018
chr6	138773269	138773769	+	ENSG00000024862	CCDC28A	Hela_inhibitor,MCF-7_normal,SH-SY5Y_normal	STARR-seq	ENCODE,Muerdter2018
chr6	139134580	139135080	+	ENSG00000112406	HECA	CEM_IFNa	CapSTARR-seq	This_study
chr6	142146662	142147263	+	ENSG00000009844	VTA1	MCF-7_normal,SH-SY5Y_normal,hESC_naive	ChIP-STARR-seq,STARR-seq	Barakat2018,ENCODE
chr6	143059996	143060901	+	ENSG00000146416	AIG1	HepG2_normal,hESC_primed	ChIP-STARR-seq,STARR-seq	Barakat2018,ENCODE
chr6	143511720	143512220	-	ENSG00000001036	FUCA2	K562_normal	CapSTARR-seq	Dao2017
chr6	143677465	143678068	+	ENSG00000112419	PHACTR2	hESC_primed	ChIP-STARR-seq	Barakat2018
chr6	143964868	143965368	-	ENSG00000118495	PLAGL1	hESC_naive	ChIP-STARR-seq	Barakat2018
chr6	144095573	144096073	-	ENSG00000169976	SF3B5	A549_normal,MCF-7_normal,SH-SY5Y_normal	STARR-seq	ENCODE
chr6	144291329	144291829	+	ENSG00000152818	UTRN	CEM_IFNa	CapSTARR-seq	This_study
chr6	145964097	145964923	-	ENSG00000146414	SHPRH	MCF-7_normal,hESC_primed	ChIP-STARR-seq,STARR-seq	Barakat2018,ENCODE
chr6	146028783	146029486	+	ENSG00000152822	GRM1	hESC_primed	ChIP-STARR-seq	Barakat2018
chr6	147203925	147204533	+	ENSG00000164506	STXBP5	K562_IFNa,K562_normal,RPMI_normal	CapSTARR-seq	Dao2017,Santiago2021,This_study
chr6	149485014	149485514	-	ENSG00000178199	ZC3H12D	HepG2_normal	STARR-seq	ENCODE
chr6	149546043	149546543	-	ENSG00000131013	PPIL4	Hela_normal	CapSTARR-seq	Dao2017
chr6	149746528	149747035	-	ENSG00000120253	NUP43	MCF-7_normal	STARR-seq	ENCODE
chr6	149748943	149749695	+	ENSG00000120265	PCMT1	hESC_naive	ChIP-STARR-seq	Barakat2018
chr6	149963443	149963943	+	ENSG00000111981	ULBP1	K562_normal	CapSTARR-seq	Dao2017
chr6	151036474	151036974	+	ENSG00000120254	MTHFD1L	HepG2_normal,MCF-7_normal	STARR-seq	ENCODE
chr6	151391559	151392059	-	ENSG00000181472	ZBTB2	hESC_primed	ChIP-STARR-seq	Barakat2018
chr6	152381362	152381862	-	ENSG00000131018	SYNE1	HepG2_normal	STARR-seq	ENCODE
[truncated: 3,744 more rows]

## Sheet: control_promoters_list
chr	start	end	strand	geneID	gene
chr1	686673	687173	-	ENSG00000284662	OR4F16
chr1	959256	959756	-	ENSG00000188976	NOC2L
chr1	965982	966502	+	ENSG00000187583	PLEKHN1
chr1	1092174	1092674	-	ENSG00000131591	C1orf159
chr1	1205680	1206180	-	ENSG00000186891	TNFRSF18
chr1	1228596	1229096	-	ENSG00000078808	SDF4
chr1	1231737	1232567	+,-	ENSG00000078808,ENSG00000176022	B3GALT6,SDF4
chr1	1303260	1303760	-	ENSG00000131584	ACAP3
chr1	1324630	1325187	-	ENSG00000127054	INTS11
chr1	1339422	1339922	-	ENSG00000107404	DVL1
chr1	1349112	1349918	-	ENSG00000107404	DVL1
chr1	1375157	1375995	-	ENSG00000175756	AURKAIP1
chr1	1449189	1449914	+	ENSG00000215915	ATAD3C
chr1	1471265	1471784	+	ENSG00000160072	ATAD3B
chr1	1511662	1512530	+	ENSG00000197785	ATAD3A
chr1	1614915	1616310	+	ENSG00000197530	MIB2
chr1	1659004	1659512	-	ENSG00000248333	CDK11B
chr1	1692724	1693295	-	ENSG00000189339	SLC35E2B
chr1	1832285	1832785	-	ENSG00000078369	GNB1
chr1	2227819	2228319	+	ENSG00000157933	SKI
chr1	2555139	2556371	+	ENSG00000157873	TNFRSF14
chr1	2789665	2790165	-	ENSG00000215912	TTC34
chr1	3624515	3625050	+	ENSG00000158109	TPRG1L
chr1	3796498	3796998	-	ENSG00000130764	LRRC47
chr1	3857194	3857896	-	ENSG00000116198	CEP104
chr1	5992425	5992973	-	ENSG00000131697	NPHP4
chr1	6261098	6261598	-	ENSG00000158292	GPR153
chr1	6613231	6613731	+	ENSG00000116273	PHF13
chr1	7770796	7771296	+	ENSG00000049245	VAMP3
chr1	7953791	7954291	+	ENSG00000116288	PARK7
chr1	8015633	8016133	-	ENSG00000116285	ERRFI1
chr1	9292394	9292894	+	ENSG00000171621	SPSB1
chr1	9538965	9539465	+	ENSG00000171612	SLC25A33
chr1	9588411	9588922	+	ENSG00000188807	TMEM201
chr1	9596397	9596897	+	ENSG00000188807	TMEM201
chr1	9878176	9878676	-	ENSG00000178585	CTNNBIP1
chr1	9996728	9997228	+	ENSG00000162444	RBP7
chr1	10032332	10033274	+	ENSG00000130939	UBE4B
chr1	10398092	10399632	+	ENSG00000142657	PGD
chr1	10472488	10473029	-	ENSG00000160049	DFFA
chr1	10645076	10645576	-	ENSG00000130940	CASZ1
chr1	11055820	11056320	-	ENSG00000116649	SRM
chr1	11188855	11189355	+	ENSG00000171819	ANGPTL7
chr1	11681111	11681648	-	ENSG00000116670	MAD2L2
chr1	11735584	11736175	+	ENSG00000177674	AGTRAP
chr1	11979681	11980446	+	ENSG00000116688	MFN2
chr1	12018998	12019498	+	ENSG00000116691	MIIP
chr1	12166491	12167003	+	ENSG00000028137	TNFRSF1B
chr1	12229530	12230067	+	ENSG00000048707	VPS13D
chr1	12773238	12773738	+	ENSG00000116726	PRAMEF12
chr1	13892292	13892792	+	ENSG00000189337	KAZN
chr1	15409388	15410265	+	ENSG00000142634	EFHD2
chr1	15585051	15585551	-	ENSG00000116771	AGMAT
chr1	15616958	15617458	+	ENSG00000197312	DDI2
chr1	15683820	15684556	+	ENSG00000116786	PLEKHM2
chr1	15943089	15943589	-	ENSG00000116809	ZBTB17
chr1	16156069	16156569	-	ENSG00000142627	EPHA2
chr1	16206526	16207043	-	ENSG00000142632	ARHGEF19
chr1	16921431	16921931	+	ENSG00000058453	CROCC
chr1	16978276	16978776	-	ENSG00000117122	MFAP2
chr1	17539198	17539698	+	ENSG00000074964	ARHGEF10L
chr1	18911992	18912492	-	ENSG00000169991	IFFO2
chr1	19082240	19082740	-	ENSG00000127481	UBR4
chr1	19251305	19251805	+	ENSG00000053372	MRTO4
chr1	19288770	19289270	-	ENSG00000162482	AKR7A3
chr1	19311826	19312644	+,-	ENSG00000040487,ENSG00000053371	AKR7A2,SLC66A1
chr1	19324254	19324754	+	ENSG00000040487	SLC66A1
chr1	19979607	19980121	-	ENSG00000188257	PLA2G2A
chr1	20119536	20120066	-	ENSG00000117215	PLA2G2D
chr1	20632958	20633458	+	ENSG00000158828	PINK1
chr1	20775005	20775505	-	ENSG00000127483	HP1BP3
chr1	21279549	21280049	-	ENSG00000117298	ECE1
chr1	21508923	21509428	+	ENSG00000162551	ALPL
chr1	21811765	21812363	+	ENSG00000187942	LDLRAD2
chr1	22001157	22001657	+	ENSG00000142789	CELA3A
chr1	22636128	22636762	+	ENSG00000173372	C1QA
chr1	22643133	22643653	+	ENSG00000159189	C1QC
chr1	22652262	22653236	+	ENSG00000173369	C1QB
chr1	23018943	23019468	+	ENSG00000004487	KDM1A
chr1	23559501	23560001	-	ENSG00000117318	ID3
chr1	23742655	23743472	+	ENSG00000011007	ELOA
chr1	23777918	23778418	+	ENSG00000057757	PITHD1
chr1	23796942	23797442	-	ENSG00000117308	GALE
chr1	24187248	24187789	-	ENSG00000185436	IFNLR1
chr1	24318857	24319814	+	ENSG00000158055	GRHL3
chr1	24501851	24502897	+	ENSG00000117602	RCAN3
chr1	24507067	24507567	+	ENSG00000117602	RCAN3
chr1	25247446	25247954	-	ENSG00000117616	RSRP1
chr1	25271939	25272548	+	ENSG00000187010	RHD
chr1	25337834	25338713	+,-	ENSG00000117616,ENSG00000183726	RSRP1,TMEM50A
chr1	25430358	25430897	+	ENSG00000204178	MACO1
chr1	25616291	25616791	+	ENSG00000117643	MAN1C1
chr1	25799676	25800193	+	ENSG00000162430	SELENON
chr1	25818140	25818640	+	ENSG00000117640	MTFR1L
chr1	26067630	26068130	-	ENSG00000158022	TRIM63
chr1	26110665	26111173	+	ENSG00000175087	PDIK1L
chr1	26233700	26234202	+	ENSG00000130695	CEP85
chr1	26317458	26317958	+	ENSG00000169442	CD52
chr1	26339346	26339846	-	ENSG00000176092	CRYBG2
chr1	26370745	26371250	-	ENSG00000176083	ZNF683
chr1	26471940	26472515	+	ENSG00000198830	HMGN2
chr1	26886525	26887025	-	ENSG00000142751	GPN2
chr1	26899738	26900238	+	ENSG00000090273	NUDC
chr1	26913975	26914475	-	ENSG00000131910	NR0B2
chr1	26960385	26960968	-	ENSG00000175707	KDF1
chr1	27234132	27234668	+	ENSG00000142784	WDTC1
chr1	27356471	27356971	-	ENSG00000142733	MAP3K6
chr1	27374824	27375324	-	ENSG00000142748	FCN3
chr1	27897085	27897585	-	ENSG00000117748	RPA2
chr1	28058087	28058587	-	ENSG00000158161	EYA3
chr1	28235609	28236154	+	ENSG00000130770	ATP5IF1
chr1	28259018	28259518	+	ENSG00000130766	SESN2
chr1	28552585	28553085	+	ENSG00000180098	TRNAU1AP
chr1	28591700	28592265	+	ENSG00000188060	RAB42
chr1	28643005	28643567	-	ENSG00000120656	TAF12
chr1	30723585	30724085	-	ENSG00000162510	MATN1
chr1	31269666	31270166	-	ENSG00000060688	SNRNP40
chr1	31296482	31297288	+,-	ENSG00000060688,ENSG00000121766	SNRNP40,ZCCHC17
chr1	31373076	31373576	-	ENSG00000121769	FABP3
chr1	31575985	31576515	+	ENSG00000142910	TINAGL1
chr1	31666081	31666581	-	ENSG00000084636	COL16A1
chr1	31919109	31919983	-	ENSG00000184007	PTP4A2
chr1	32013368	32013996	+	ENSG00000121774	KHDRBS1
chr1	32179175	32180065	+	ENSG00000084652	TXLNA
chr1	32200095	32200648	+	ENSG00000160050	CCDC28B
chr1	32205171	32205671	+	ENSG00000160051	IQCC
chr1	32246722	32247222	+	ENSG00000183615	FAM167B
chr1	32291583	32292140	+	ENSG00000116478	HDAC1
chr1	32336233	32336733	-	ENSG00000175130	MARCKSL1
chr1	32361824	32362743	-	ENSG00000225828	FAM229A
chr1	32650642	32651487	+	ENSG00000162521	RBBP4
chr1	32741330	32741830	+	ENSG00000162522	KIAA1522
chr1	32901389	32901889	-	ENSG00000121900	TMEM54
chr1	32964685	32965309	-	ENSG00000116514	RNF19B
chr1	33036840	33037504	-	ENSG00000004455	AK2
chr1	33080653	33081167	+	ENSG00000142920	AZIN2
chr1	33321098	33321598	-	ENSG00000184389	A3GALT2
chr1	33349885	33350385	-	ENSG00000134686	PHC2
chr1	34759240	34759740	+	ENSG00000189433	GJB4
chr1	34859045	34859569	-	ENSG00000163866	SMIM12
chr1	34985353	34985853	-	ENSG00000243749	TMEM35B
chr1	35268209	35269033	+	ENSG00000146463	ZMYM4
chr1	35556973	35557799	+	ENSG00000020129	NCDN
chr1	35718884	35719384	-	ENSG00000142686	C1orf216
chr1	35807516	35808016	+	ENSG00000134698	AGO4
chr1	36088392	36088892	+	ENSG00000116863	ADPRS
chr1	36422181	36422681	-	ENSG00000116885	OSCP1
chr1	37514269	37515266	-	ENSG00000163875	MEAF6
chr1	37554293	37554793	-	ENSG00000163877	SNIP1
chr1	37556419	37556940	+	ENSG00000163879	DNALI1
chr1	37582923	37583423	-	ENSG00000134697	GNL2
chr1	37595937	37596437	-	ENSG00000134697	GNL2
chr1	37691981	37692516	+	ENSG00000134690	CDCA8
chr1	37752969	37753469	-	ENSG00000183317	EPHA10
chr1	38005514	38006014	-	ENSG00000183386	FHL3
chr1	38012234	38012734	+	ENSG00000183520	UTP11
chr1	39025818	39026350	+	ENSG00000168653	NDUFS5
chr1	39672038	39672538	-	ENSG00000116981	NT5C1A
chr1	40082321	40082821	-	ENSG00000131238	PPT1
chr1	40449607	40450476	+	ENSG00000187801	ZFP69B
chr1	40979196	40980108	+	ENSG00000171793	CTPS1
chr1	41662325	41662825	-	ENSG00000127124	HIVEP3
chr1	42455617	42456561	+,-	ENSG00000066185,ENSG00000127125	PPCS,ZMYND12
chr1	42766749	42767249	+	ENSG00000164008	C1orf50
chr1	42816804	42817304	-	ENSG00000177868	SVBP
chr1	42846073	42846637	+	ENSG00000164011	ZNF691
chr1	43171830	43172344	+	ENSG00000243710	CFAP57
chr1	43358481	43359013	+	ENSG00000117399	CDC20
chr1	43389382	43390308	+,-	ENSG00000159479,ENSG00000198198	MED8,SZT2
chr1	43649649	43650536	+	ENSG00000066135	KDM4A
chr1	43978443	43979237	+	ENSG00000117411	B4GALT2
chr1	44248002	44248502	-	ENSG00000117419	ERI3
chr1	44404694	44405288	+	ENSG00000187147	RNF220
chr1	44674213	44674755	+	ENSG00000198520	ARMH1
chr1	44775040	44775573	+	ENSG00000142937	RPS8
chr1	45008551	45009051	-	ENSG00000126107	HECTD3
chr1	45339670	45340170	+	ENSG00000132773	TOE1
chr1	45457799	45458299	-	ENSG00000070759	TESK2
chr1	45499800	45500341	+	ENSG00000132763	MMACHC
chr1	45550043	45551068	+	ENSG00000117448	AKR1A1
chr1	45583346	45584065	+	ENSG00000132780	NASP
chr1	45623967	45624554	-	ENSG00000159588	CCDC17
chr1	45686533	45687036	-	ENSG00000159592	GPBP1L1
chr1	45750650	45751153	-	ENSG00000197429	IPP
chr1	46132616	46133536	-	ENSG00000117461	PIK3R3
chr1	46174587	46175087	+	ENSG00000117472	TSPAN1
chr1	46202834	46203334	+	ENSG00000171357	LURAP1
chr1	46281161	46281661	-	ENSG00000132128	LRRC41
chr1	46303198	46304116	+,-	ENSG00000132128,ENSG00000173660	LRRC41,UQCRH
chr1	46339677	46340177	+	ENSG00000117481	NSUN4
chr1	46565063	46565563	-	ENSG00000079277	MKNK1
chr1	46615133	46615633	-	ENSG00000142961	MOB3C
chr1	46616465	46617384	-	ENSG00000079277,ENSG00000142961	MKNK1,MOB3C
chr1	46645256	46645756	-	ENSG00000123472	ATPAF1
chr1	47023169	47023669	+	ENSG00000186377	CYP4X1
chr1	47136941	47137463	+	ENSG00000162365	CYP4A22
chr1	47190036	47190536	-	ENSG00000162366	PDZK1IP1
chr1	47333297	47333914	+	ENSG00000162368	CMPK1
chr1	47437544	47438044	+	ENSG00000186564	FOXD2
chr1	48400850	48401350	-	ENSG00000132122	SPATA6
chr1	48776891	48777391	-	ENSG00000162373	BEND5
chr1	50959793	50960767	+,-	ENSG00000123080,ENSG00000185104	CDKN2C,FAF1
chr1	50968206	50968706	+	ENSG00000123080	CDKN2C
chr1	51101721	51102271	+	ENSG00000204006	C1orf185
chr1	51235773	51236273	+	ENSG00000123091	RNF11
chr1	51296860	51297360	-	ENSG00000085831	TTC39A
chr1	51519241	51519766	-	ENSG00000085832	EPS15
chr1	51576679	51577179	+	ENSG00000117859	OSBPL9
chr1	52033810	52034310	-	ENSG00000198841	KTI12
chr1	52055191	52055691	-	ENSG00000117862	TXNDC12
chr1	52141589	52142374	+	ENSG00000157077	ZFYVE9
chr1	52360196	52361048	-	ENSG00000154222	CC2D1B
chr1	52404102	52404602	+	ENSG00000134748	PRPF38A
chr1	52431081	52431938	-	ENSG00000134744	TUT4
chr1	53061552	53062213	+	ENSG00000174348	PODN
chr1	53142577	53143138	-	ENSG00000162383	SLC1A7
chr1	53220634	53221134	-	ENSG00000162384	CZIB
chr1	53238499	53239018	-	ENSG00000162385	MAGOH
chr1	53889779	53890297	-	ENSG00000058799	YIPF1
chr1	53891667	53892167	+	ENSG00000211452	DIO1
chr1	53940100	53940600	-	ENSG00000081870	HSPB11
chr1	54199667	54200196	+	ENSG00000116221	MRPL37
chr1	54641254	54641822	+	ENSG00000184313	MROH7
chr1	54886490	54887695	-	ENSG00000116133	DHCR24
chr1	54980128	54980628	+	ENSG00000143001	TMEM61
chr1	55075499	55075999	-	ENSG00000162402	USP24
chr1	58538818	58539318	-	ENSG00000162600	OMA1
chr1	60864759	60865259	+	ENSG00000162599	NFIA
chr1	61351950	61352450	+	ENSG00000162599	NFIA
chr1	61741977	61742494	+	ENSG00000132849	PATJ
chr1	62552761	62553261	-	ENSG00000116641	DOCK7
chr1	62561634	62562169	-	ENSG00000116641	DOCK7
chr1	62597020	62597520	+	ENSG00000132855	ANGPTL3
chr1	62688264	62688886	-	ENSG00000116641	DOCK7
chr1	63523194	63523725	-	ENSG00000142856	ITGB3BP
chr1	63592911	63593809	+	ENSG00000079739	PGM1
chr1	64469629	64470129	+	ENSG00000158966	CACHD1
chr1	64846681	64847181	-	ENSG00000162434	JAK1
chr1	65253962	65254462	+	ENSG00000116675	DNAJC6
chr1	65420087	65420716	+	ENSG00000213625	LEPROT
chr1	66924395	66924990	+	ENSG00000198160	MIER1
chr1	67054148	67054648	-	ENSG00000116704	SLC35D1
chr1	67306864	67307905	+	ENSG00000081985	IL12RB2
chr1	67833467	67833967	-	ENSG00000172380	GNG12
chr1	68050627	68051127	-	ENSG00000162595	DIRAS3
chr1	69567422	69568450	+	ENSG00000033122	LRRC7
chr1	70205182	70206079	+,-	ENSG00000066557,ENSG00000116754	LRRC40,SRSF11
chr1	70220896	70221396	+	ENSG00000116754	SRSF11
chr1	74197712	74198351	+	ENSG00000254685	FPGT
chr1	75723931	75724780	+	ENSG00000117054	ACADM
chr1	76074246	76074746	+	ENSG00000184005	ST6GALNAC3
chr1	77728336	77728836	-	ENSG00000077254	USP33
chr1	77979684	77980184	+	ENSG00000162616	DNAJB4
chr1	78045466	78045966	+	ENSG00000137960	GIPC2
chr1	78917885	78918385	-	ENSG00000162618	ADGRL4
chr1	79028211	79028761	-	ENSG00000162618	ADGRL4
chr1	81305666	81306166	+	ENSG00000117114	ADGRL2
chr1	84077562	84078144	+	ENSG00000142875	PRKACB
chr1	84478759	84479266	+	ENSG00000117133	RPF1
chr1	84574440	84574940	-	ENSG00000117151	CTBS
chr1	85048446	85049000	-	ENSG00000055732	MCOLN3
chr1	85201016	85201516	-	ENSG00000097096	SYDE2
chr1	85580261	85580761	+	ENSG00000142871	CCN1
chr1	86467868	86468368	+	ENSG00000016490	CLCA1
chr1	86704070	86704895	+	ENSG00000097033	SH3GLB1
chr1	87328380	87328880	+	ENSG00000143013	LMO4
chr1	88683722	88684573	+	ENSG00000065243	PKN2
chr1	88891496	88892089	-	ENSG00000137947	GTF2B
chr1	88992629	88993460	-	ENSG00000137944,ENSG00000213516	KYAT3,RBMXL1
chr1	89198942	89199442	-	ENSG00000162654	GBP4
chr1	89524329	89524883	+	ENSG00000197147	LRRC8B
chr1	89820514	89821032	+	ENSG00000171492	LRRC8D
chr1	89994610	89995137	+	ENSG00000162664	ZNF326
chr1	91347449	91347949	-	ENSG00000162669	HFM1
chr1	92298559	92299059	+	ENSG00000122484	RPAP2
chr1	92483954	92484454	-	ENSG00000162676	GFI1
chr1	92665955	92666455	-	ENSG00000067208	EVI5
chr1	93078735	93079311	+	ENSG00000143033	MTF2
chr1	93179419	93180724	+	ENSG00000122483	CCDC18
chr1	93345407	93345935	+	ENSG00000117505	DR1
chr1	93447618	93448282	+	ENSG00000137942	FNBP1L
chr1	94819842	94820650	+	ENSG00000143036	SLC44A3
chr1	94925801	94926308	-	ENSG00000117519	CNN3
chr1	95150877	95151377	+	ENSG00000271092	TLCD4-RWDD3
chr1	95233710	95234211	+	ENSG00000122481	RWDD3
chr1	99004861	99005532	-	ENSG00000117598	PLPPR5
chr1	99263453	99264292	+	ENSG00000117600	PLPPR4
chr1	99765793	99766293	-	ENSG00000156869	FRRS1
chr1	100037595	100038095	+	ENSG00000156875	MFSD14A
chr1	100178215	100178773	-	ENSG00000122477	LRRC39
chr1	100265716	100266289	+	ENSG00000137996	RTCA
chr1	100344522	100345038	+	ENSG00000079335	CDC14A
chr1	100362618	100363118	+	ENSG00000079335	CDC14A
chr1	100894664	100896090	+,-	ENSG00000162694,ENSG00000162695	EXTL2,SLC30A7
chr1	100961328	100961828	+	ENSG00000162695	SLC30A7
chr1	100995150	100995650	-	ENSG00000117543	DPH5
chr1	103554200	103554700	+	ENSG00000240038	AMY2B
chr1	103695952	103697180	-	ENSG00000174876	AMY1B
chr1	107688504	107689004	-	ENSG00000134215	VAV3
chr1	107964853	107965680	-	ENSG00000134215	VAV3
chr1	108192818	108193318	-	ENSG00000085491	SLC25A24
chr1	108200849	108201349	-	ENSG00000085491	SLC25A24
chr1	108244067	108244581	-	ENSG00000196427	NBPF4
chr1	108947702	108948202	-	ENSG00000121940	CLCC1
chr1	109076003	109076503	-	ENSG00000197780	TAF13
chr1	109113179	109114155	+	ENSG00000116299	ELAPOR1
chr1	109213418	109213982	+	ENSG00000031698	SARS1
chr1	109281679	109282179	-	ENSG00000134222	PSRC1
chr1	109466046	109466546	+	ENSG00000143028	SYPL2
chr1	109548115	109548615	+	ENSG00000065135	GNAI3
chr1	109655599	109656390	+	ENSG00000168765	GSTM4
chr1	109667522	109668092	+	ENSG00000213366	GSTM2
chr1	109687317	109687858	+	ENSG00000134184	GSTM1
chr1	109984265	109984765	+	ENSG00000168710	AHCYL1
chr1	110064924	110065424	-	ENSG00000156150	ALX3
chr1	110111943	110112443	+	ENSG00000186150	UBL4B
chr1	110406425	110406925	-	ENSG00000134248	LAMTOR5
chr1	110870688	110871188	+	ENSG00000143119	CD53
chr1	111139127	111139627	+	ENSG00000134255	CEPT1
chr1	111200646	111201146	-	ENSG00000162777	DENND2D
chr1	111346120	111346622	+	ENSG00000173947	PIFO
chr1	111473292	111473984	+	ENSG00000143110	C1orf162
chr1	112673921	112674745	+	ENSG00000155363	MOV10
chr1	112704921	112705497	-	ENSG00000155366	RHOC
chr1	112715291	112715977	-	ENSG00000155367	PPM1J
chr1	113072698	113073198	+	ENSG00000198799	LRIG2
chr1	113390015	113390989	+	ENSG00000081026	MAGI3
chr1	113812275	113812976	-	ENSG00000081019	RSBN1
chr1	113871698	113872253	-	ENSG00000134242	PTPN22
chr1	113887375	113888081	-	ENSG00000188761	BCL2L15
chr1	113904799	113905701	-	ENSG00000134262	AP4B1
chr1	113928824	113929859	+	ENSG00000163349	HIPK1
chr1	114152440	114153480	-	ENSG00000134207	SYT6
chr1	114463236	114463736	-	ENSG00000197323	TRIM33
chr1	114626193	114626693	-	ENSG00000175984	DENND2C
chr1	114716771	114717271	-	ENSG00000213281	NRAS
chr1	115029326	115029826	+	ENSG00000134200	TSHB
chr1	115768714	115769214	-	ENSG00000118729	CASQ2
chr1	116372168	116372668	+	ENSG00000163399	ATP1A1
chr1	116544590	116545090	-	ENSG00000116815	CD58
chr1	116646945	116647445	-	ENSG00000143061	IGSF3
chr1	116753930	116754467	+	ENSG00000116824	CD2
chr1	116909416	116909916	+	ENSG00000134247	PTGFRN
chr1	117001250	117001812	+	ENSG00000134256	CD101
chr1	117121749	117122292	-	ENSG00000134253	TRIM45
chr1	117366949	117367449	+	ENSG00000198162	MAN1A2
chr1	117605548	117606048	+	ENSG00000183508	TENT5C
chr1	117929220	117930121	+,-	ENSG00000065183,ENSG00000196505	GDAP2,WDR3
chr1	118008070	118008570	-	ENSG00000155761	SPAG17
chr1	119768905	119769405	-	ENSG00000134240	HMGCS2
chr1	120051714	120052214	-	ENSG00000134250	NOTCH2
chr1	120889246	120889746	+	ENSG00000263353	PPIAL4A
chr1	121183911	121184840	-	ENSG00000188610	FAM72B
chr1	145093246	145093746	-	ENSG00000196369	SRGAP2B
chr1	145845130	145845630	+	ENSG00000186364	NUDT17
chr1	145859045	145859581	-	ENSG00000131788	PIAS3
chr1	145912406	145912906	-	ENSG00000131779	PEX11B
chr1	145918529	145919217	-	ENSG00000131779	PEX11B
chr1	145964190	145964703	+	ENSG00000121851	POLR3GL
chr1	146021734	146022418	-	ENSG00000168509	HJV
chr1	147225309	147226373	-	ENSG00000131781	FMO5
chr1	147541001	147541501	+	ENSG00000116128	BCL9
chr1	147659001	147659501	-	ENSG00000162836	ACP6
chr1	147927920	147928436	+	ENSG00000188092	GPR89B
chr1	148483302	148483802	-	ENSG00000236334	PPIAL4G
chr1	149812359	149812873	-	ENSG00000203814	H2BC18
chr1	149842736	149843236	-	ENSG00000203812	H2AC18
chr1	149886652	149887152	-	ENSG00000184678	H2BC21
chr1	150226730	150227230	-	ENSG00000143401	ANP32E
chr1	150267700	150268200	+	ENSG00000118292	C1orf54
chr1	150548869	150549839	+	ENSG00000143382	ADAMTSL4
chr1	150697144	150697654	-	ENSG00000143457	GOLPH3L
chr1	150765768	150766457	-	ENSG00000163131	CTSS
chr1	150806806	150808061	-	ENSG00000143387	CTSK
chr1	150925763	150926640	+	ENSG00000143379	SETDB1
chr1	150967725	150968225	-	ENSG00000143418	CERS2
chr1	150981792	150982292	+	ENSG00000143412	ANXA9
chr1	150998170	150998670	-	ENSG00000143409	MINDY1
chr1	151047251	151047751	+	ENSG00000143443	C1orf56
chr1	151144406	151144906	-	ENSG00000143434	SEMA6C
chr1	151190158	151190713	-	ENSG00000163159	VPS72
chr1	151369841	151370785	-	ENSG00000143416	SELENBP1
chr1	151423421	151423921	-	ENSG00000143442	POGZ
chr1	151510010	151511387	+	ENSG00000143375	CGN
chr1	151762399	151762969	+	ENSG00000143450	OAZ3
chr1	151762980	151763996	+,-	ENSG00000143436,ENSG00000143450	MRPL9,OAZ3
chr1	151805419	151805919	-	ENSG00000213171	LINGO4
chr1	151909511	151910137	-	ENSG00000159445	THEM4
chr1	152037004	152037504	-	ENSG00000163191	S100A11
chr1	152414263	152414763	-	ENSG00000143536	CRNN
chr1	152600162	152600662	+	ENSG00000244057	LCE3C
chr1	153070840	153071340	-	ENSG00000196805	SPRR2B
chr1	153217084	153217584	+	ENSG00000203783	PRR9
chr1	153357354	153357854	+	ENSG00000163220	S100A9
chr1	153375621	153376121	-	ENSG00000163221	S100A12
chr1	153390976	153391573	-	ENSG00000143546	S100A8
chr1	153627426	153628464	+	ENSG00000160678	S100A1
chr1	153658203	153658703	+	ENSG00000143553	SNAPIN
chr1	153670232	153670732	-	ENSG00000143621	ILF2
chr1	153773854	153774354	+	ENSG00000143554	SLC27A3
chr1	153812038	153812538	-	ENSG00000143614	GATAD2B
chr1	153922030	153922530	-	ENSG00000143614	GATAD2B
chr1	153944090	153944590	-	ENSG00000198837	DENND4B
chr1	153945269	153945769	-	ENSG00000198837	DENND4B
chr1	153958576	153959112	-	ENSG00000160741	CRTC2
chr1	153977394	153978174	-	ENSG00000143543	JTB
chr1	154056866	154057366	-	ENSG00000143552	NUP210L
chr1	154501719	154502219	+	ENSG00000163239	TDRD10
chr1	154558662	154559162	-	ENSG00000160714	UBE2Q1
chr1	154567278	154567835	+	ENSG00000160716	CHRNB2
chr1	154956099	154956621	-	ENSG00000163346	PBXIP1
chr1	154982844	154983367	+	ENSG00000160688	FLAD1
chr1	154987557	154988541	+	ENSG00000160688	FLAD1
chr1	154993088	154993588	+	ENSG00000163352	LENEP
chr1	155033324	155033970	+	ENSG00000163357	DCST1
chr1	155050786	155051352	+	ENSG00000143537	ADAM15
chr1	155063237	155063761	+	ENSG00000243364	EFNA4
chr1	155078337	155078837	+	ENSG00000143590	EFNA3
chr1	155127376	155127876	+	ENSG00000169242	EFNA1
chr1	155140407	155141095	-	ENSG00000179085	DPM3
chr1	155208195	155209247	+	ENSG00000173171	MTX1
chr1	155254908	155255468	-	ENSG00000160767	FAM189B
chr1	155273287	155274004	-	ENSG00000176444	CLK2
chr1	155308248	155308970	+	ENSG00000160752	FDPS
chr1	155344274	155344774	-	ENSG00000116539	ASH1L
chr1	155687467	155687985	+	ENSG00000132676	DAP3
chr1	156053798	156054850	+,-	ENSG00000116586,ENSG00000160803	LAMTOR2,UBQLN4
chr1	156146866	156147375	+	ENSG00000196189	SEMA4A
chr1	156248031	156248617	-	ENSG00000160781	PAQR6
chr1	156282448	156283325	+,-	ENSG00000163472,ENSG00000198952	SMG5,TMEM79
chr1	156283822	156284325	+	ENSG00000163472	TMEM79
chr1	156294076	156294576	-	ENSG00000198715	GLMP
chr1	156338214	156338805	-	ENSG00000163468	CCT3
chr1	156368711	156369211	+	ENSG00000132677	RHBG
chr1	156483430	156483930	-	ENSG00000116604	MEF2D
chr1	156500753	156501279	-	ENSG00000116604	MEF2D
chr1	156579223	156579723	+	ENSG00000187862	TTC24
chr1	156591262	156591778	+	ENSG00000163382	NAXE
chr1	156618915	156619424	+	ENSG00000132702	HAPLN2
chr1	156727942	156728960	+	ENSG00000143303	RRNAD1
chr1	156751598	156752175	-	ENSG00000143321	HDGF
chr1	156893220	156893731	+	ENSG00000187800	PEAR1
chr1	157045073	157045573	-	ENSG00000132694	ARHGEF11
chr1	157598085	157598585	-	ENSG00000163518	FCRL4
chr1	157700738	157701269	-	ENSG00000160856	FCRL3
chr1	157767774	157768274	-	ENSG00000132704	FCRL2
chr1	157777132	157777632	-	ENSG00000132704	FCRL2
chr1	157992773	157993645	+	ENSG00000183853	KIRREL1
chr1	158289423	158289923	+	ENSG00000158481	CD1C
chr1	158426237	158426737	-	ENSG00000180708	OR10K2
chr1	159202807	159203307	+	ENSG00000213088	ACKR1
chr1	159780432	159780962	+	ENSG00000158716	DUSP23
chr1	160115259	160115777	+	ENSG00000018625	ATP1A2
chr1	160204880	160205421	+	ENSG00000162734	PEA15
chr1	160282458	160282958	-	ENSG00000258465	AL139011.2
chr1	160795574	160796187	+	ENSG00000122224	LY9
chr1	161158950	161159537	+	ENSG00000143258	USP21
chr1	161177497	161178468	-	ENSG00000158850	B4GALT3
chr1	161214779	161215295	+	ENSG00000158869	FCER1G
chr1	161225439	161226304	+	ENSG00000158882	TOMM40L
chr1	161367876	161368376	-	ENSG00000188931	CFAP126
chr1	161504930	161505457	+	ENSG00000143226	FCGR2A
chr1	161549818	161550398	-	ENSG00000203747	FCGR3A
chr1	161706472	161707295	+	ENSG00000132185	FCRLA
chr1	162790223	162790746	+	ENSG00000132196	HSD17B7
chr1	163068275	163068775	+	ENSG00000117152	RGS4
chr1	163266076	163266576	+	ENSG00000143228	NUF2
chr1	164558684	164559823	+	ENSG00000185630	PBX1
chr1	165630713	165631255	+	ENSG00000143198	MGST3
chr1	165698863	165699363	-	ENSG00000143149	ALDH9A1
chr1	166838947	166839475	+	ENSG00000143157	POGK
chr1	166839589	166840089	+	ENSG00000143157	POGK
chr1	166876264	166876764	-	ENSG00000152382	TADA1
chr1	167093575	167094340	+	ENSG00000198842	STYXL2
chr1	167518529	167519110	-	ENSG00000198821	CD247
chr1	167553762	167554305	-	ENSG00000143162	CREG1
chr1	167721482	167722152	+	ENSG00000197965	MPZL1
chr1	167765070	167765570	+	ENSG00000197965	MPZL1
chr1	169427417	169427974	-	ENSG00000117477	CCDC181
chr1	170068917	170069417	-	ENSG00000075945	KIFAP3
chr1	170531631	170532166	+	ENSG00000120370	GORAB
chr1	171781160	171781696	+	ENSG00000010165	EEF1AKNMT
chr1	172444069	172444586	-	ENSG00000135845	PIGC
chr1	173205558	173206058	-	ENSG00000117586	TNFSF4
chr1	173476835	173477335	+	ENSG00000117592	PRDX6
chr1	173993064	173993572	-	ENSG00000135870	RC3H1
chr1	174022357	174022857	-	ENSG00000135870	RC3H1
chr1	175166741	175167241	-	ENSG00000235750	KIAA0040
chr1	176135082	176135582	-	ENSG00000143207	COP1
chr1	176462671	176463175	+	ENSG00000116183	PAPPA2
chr1	177170458	177170958	+	ENSG00000198797	BRINP2
chr1	179081570	179082086	+	ENSG00000186283	TOR3A
chr1	179293214	179293797	+	ENSG00000057252	SOAT1
chr1	179742663	179743163	+	ENSG00000143340	FAM163A
chr1	180154369	180154897	+	ENSG00000116260	QSOX1
chr1	180502577	180503454	-	ENSG00000230124	ACBD6
chr1	181317190	181317690	+	ENSG00000198216	CACNA1E
chr1	182391346	182392706	-	ENSG00000135821	GLUL
chr1	184051151	184051865	+	ENSG00000198860	TSEN15
chr1	184386529	184387029	+	ENSG00000116667	C1orf21
chr1	184754858	184755407	-	ENSG00000116406	EDEM3
chr1	184805985	184806485	-	ENSG00000135842	NIBAN1
chr1	185733891	185734391	+	ENSG00000143341	HMCN1
chr1	186375253	186376193	-	ENSG00000047410	TPR
chr1	186448724	186449224	-	ENSG00000116703	PDC
chr1	186828449	186828949	+	ENSG00000116711	PLA2G4A
chr1	192575273	192575773	+	ENSG00000090104	RGS1
chr1	197055823	197056323	-	ENSG00000143278	F13B
chr1	197146437	197147194	-	ENSG00000066279	ASPM
chr1	197902130	197902778	+	ENSG00000203724	C1orf53
chr1	198156494	198157121	+	ENSG00000151414	NEK7
chr1	198540674	198541445	-	ENSG00000151418	ATP6V1G3
chr1	200649149	200649649	-	ENSG00000118197	DDX59
chr1	200872481	200872981	+	ENSG00000170128	GPR25
chr1	201023408	201024214	-	ENSG00000116852	KIF21B
chr1	201190324	201190825	+	ENSG00000163395	IGFN1
chr1	201421718	201422667	-	ENSG00000159173	TNNI1
chr1	201496573	201497073	-	ENSG00000159176	CSRP1
chr1	201622385	201622927	+	ENSG00000134369	NAV1
chr1	201828657	201829157	+	ENSG00000198700	IPO9
chr1	201946548	201947088	-	ENSG00000163431	LMOD1
chr1	201955003	201955503	+	ENSG00000134375	TIMM17A
chr1	201982148	201982652	+	ENSG00000176393	RNPEP
chr1	202007445	202007945	+	ENSG00000163435	ELF3
chr1	202144737	202145243	-	ENSG00000143862	ARL8A
chr1	202889149	202889649	-	ENSG00000183155	RABIF
chr1	202909161	202909661	-	ENSG00000117153	KLHL12
chr1	202958264	202959072	-	ENSG00000159346	ADIPOR1
chr1	202966560	202967060	-	ENSG00000159348	CYB5R1
chr1	203006874	203007374	+	ENSG00000163444	TMEM183A
chr1	203090154	203090654	+	ENSG00000163485	ADORA1
chr1	203175783	203176326	-	ENSG00000133055	MYBPH
chr1	203182805	203183305	-	ENSG00000133048	CHI3L1
chr1	203229671	203230173	-	ENSG00000133063	CHIT1
chr1	203305019	203305519	+	ENSG00000159388	BTG2
chr1	203351122	203351622	-	ENSG00000122176	FMOD
chr1	203626287	203626832	+	ENSG00000058668	ATP2B4
chr1	204828152	204828711	+	ENSG00000163531	NFASC
chr1	205227446	205227946	+	ENSG00000133069	TMCC2
chr1	205321745	205322245	-	ENSG00000163545	NUAK2
chr1	205680509	205681009	-	ENSG00000158715	SLC45A3
chr1	206612450	206612965	-	ENSG00000143486	EIF2D
chr1	206684405	206684944	+	ENSG00000162889	MAPKAPK2
chr1	206921867	206922498	-	ENSG00000162894	FCMR
chr1	207644633	207645133	+	ENSG00000197721	CR1L
chr1	207751554	207752123	+	ENSG00000117335	CD46
chr1	208244384	208244884	-	ENSG00000076356	PLXNA2
chr1	209583214	209583729	+	ENSG00000008118	CAMK1G
chr1	209802166	209802666	-	ENSG00000117595	IRF6
chr1	209937674	209938251	+	ENSG00000143469	SYT14
chr1	210683929	210684429	-	ENSG00000143473	KCNH1
chr1	211326115	211326833	+	ENSG00000082512	TRAF5
chr1	211830238	211830738	-	ENSG00000123684	LPGAT1
chr1	212035053	212035748	+	ENSG00000143476	DTL
chr1	212284910	212285410	+	ENSG00000066027	PPP2R5A
chr1	212414886	212415401	-	ENSG00000065600	PACC1
chr1	212432420	212432920	+	ENSG00000117691	NENF
chr1	212623974	212624474	+	ENSG00000162771	FAM71A
chr1	212699840	212700340	-	ENSG00000123685	BATF3
chr1	212950020	212950667	+	ENSG00000143494	VASH2
chr1	213982681	213983181	+	ENSG00000117707	PROX1
chr1	213987435	213987973	+	ENSG00000117707	PROX1
chr1	216715253	216715753	-	ENSG00000196482	ESRRG
chr1	217630844	217631590	+,-	ENSG00000092978,ENSG00000162814	GPATCH2,SPATA17
chr1	219928557	219929057	-	ENSG00000196660	SLC30A10
chr1	220046451	220047005	-	ENSG00000136628	EPRS1
chr1	220089769	220090353	-	ENSG00000162813	BPNT1
chr1	220093632	220094132	+	ENSG00000067704	IARS2
chr1	220689863	220690363	+	ENSG00000162817	C1orf115
chr1	223137287	223137787	-	ENSG00000187554	TLR5
chr1	223143238	223143748	-	ENSG00000187554	TLR5
chr1	223392915	223393415	+	ENSG00000178395	CCDC185
chr1	223814328	223814828	-	ENSG00000143514	TP53BP2
chr1	223845930	223846447	-	ENSG00000143514	TP53BP2
chr1	224175256	224175756	+	ENSG00000143753	DEGS1
chr1	225427897	225428538	-	ENSG00000143815	LBR
chr1	225777313	225777935	+	ENSG00000143742	SRP9
chr1	225809624	225810412	+	ENSG00000143819	EPHX1
chr1	226408093	226408600	-	ENSG00000143799	PARP1
chr1	226548264	226548800	+	ENSG00000203685	STUM
chr1	226869684	226870620	+	ENSG00000143801	PSEN2
chr1	227563043	227563580	+	ENSG00000181450	ZNF678
chr1	227735302	227735911	-	ENSG00000081692	JMJD4
chr1	227947932	227948432	-	ENSG00000143816	WNT9A
chr1	228006498	228006998	+	ENSG00000154342	WNT3A
chr1	228108325	228109812	-	ENSG00000162910	MRPL55
chr1	228139462	228140332	+	ENSG00000143774	GUK1
chr1	229558707	229559207	-	ENSG00000135776	ABCB10
chr1	229625747	229626547	+,-	ENSG00000135763,ENSG00000135801	TAF5L,URB2
chr1	229650347	229650847	+	ENSG00000135763	URB2
chr1	230066738	230067238	+	ENSG00000143641	GALNT2
chr1	230641981	230642811	+	ENSG00000135775	COG2
chr1	230714122	230715066	-	ENSG00000135744	AGT
chr1	230978594	230979146	+	ENSG00000173409	ARV1
chr1	231240707	231241216	+	ENSG00000116906	GNPAT
chr1	231336604	231337104	+	ENSG00000010072	SPRTN
chr1	231421192	231421762	-	ENSG00000135766	EGLN1
chr1	231626290	231626815	+	ENSG00000162946	DISC1
chr1	232804392	232804892	+	ENSG00000212916	MAP10
chr1	232950111	232950640	+	ENSG00000135778	NTPCR
chr1	233327224	233327768	+	ENSG00000143674	MAP3K21
chr1	234479179	234479679	-	ENSG00000059588	TARBP1
chr1	234609525	234610025	-	ENSG00000168264	IRF2BP2
chr1	235128837	235129337	-	ENSG00000173726	TOMM20
chr1	235213916	235214416	-	ENSG00000054267	ARID4B
chr1	235588959	235589459	-	ENSG00000168243	GNG4
chr1	236142039	236142539	+	ENSG00000077585	GPR137B
chr1	237004441	237004941	-	ENSG00000244020	MT1HL1
chr1	241640254	241640869	-	ENSG00000054277,ENSG00000203668	CHML,OPN3
chr1	243156821	243157321	-	ENSG00000143702	CEP170
chr1	244451909	244452409	-	ENSG00000035687	ADSS2
chr1	244460773	244461411	+	ENSG00000179397	CATSPERE
chr1	244652603	244653126	+	ENSG00000121644	DESI2
chr1	244858080	244858580	-	ENSG00000153187	HNRNPU
chr1	244860536	244861036	-	ENSG00000153187	HNRNPU
chr1	244969369	244970356	+	ENSG00000203666	EFCAB2
chr1	246565956	246566514	+	ENSG00000162852	CNST
chr1	246931363	246931924	-	ENSG00000153207	AHCTF1
chr1	247104278	247104872	-	ENSG00000188295	ZNF669
chr1	247171967	247172516	-	ENSG00000196418	ZNF124
chr1	247587860	247588360	+	ENSG00000177489	OR2G2
chr1	247605086	247605586	+	ENSG00000177476	OR2G3
chr1	247724043	247724543	-	ENSG00000241128	OR14A2
chr1	247895087	247895587	+	ENSG00000238243	OR2W3
chr1	247919752	247920252	+	ENSG00000177462	OR2T8
chr1	248029570	248030070	+	ENSG00000203663	OR2L2
chr1	248855943	248856443	-	ENSG00000171163	ZNF692
[truncated: 5,116 more rows]
