# Supplementary material for: Comprehensive mapping of genetic variation at Epromoters reveals pleiotropic association with multiple disease traits
Source: Nucleic Acids Res. 2024 Dec 27;53(4):gkae1270. doi: 10.1093/nar/gkae1270 (PMC11879118; doi:10.1093/nar/gkae1270)
Supplement: gkae1270_Supplemental_Files [file gkae1270_supplemental_files.zip › Supplemental Table 4.xlsx]

## Sheet: Sheet1
Supplemental Table 4: List of CRISPRi target genes associated with cis distal effect genes.
CRISPRi_target	cis-distal effect genes	source
A1BG	RPS5	Replogle et al. 2022
AAAS	PFDN5	Replogle et al. 2022
ABHD14A	ABHD14B	Replogle et al. 2022
ABHD14B	ABHD14A;RPL29;RRP9	Replogle et al. 2022
ABHD5	ANO10	Replogle et al. 2022
ACAA1	MYD88	Replogle et al. 2022
ACTR1B	COX5B	Replogle et al. 2022
ACY1	RPL29	Replogle et al. 2022
ADRM1	RPS21	Replogle et al. 2022
AGBL5	OST4	Replogle et al. 2022
AGTRAP	MAD2L2	Replogle et al. 2022
AHNAK	FADS1	Replogle et al. 2022
AIMP1	TBCK	Replogle et al. 2022
AK1	GOLGA2	Replogle et al. 2022
ALG5	EXOSC8	Replogle et al. 2022
ALYREF	MRPL12	Replogle et al. 2022
AMFR	NUDT21	Replogle et al. 2022
AMHR2	HNRNPA1	Replogle et al. 2022
ANAPC16	ASCC1	Replogle et al. 2022
ANKRD10	ANKRD10-IT1	Replogle et al. 2022
ANKRD36C	LINC00342	Replogle et al. 2022
ANKS6	GALNT12	Replogle et al. 2022
ANP32B	HEMGN	Replogle et al. 2022
ANTKMT	METRN	Replogle et al. 2022
AP1M1	FAM32A	Replogle et al. 2022
APEX1	PNP	Replogle et al. 2022
APEX2	ALAS2	Replogle et al. 2022
APOC1	APOE;TOMM40	Replogle et al. 2022
ARAF	UXT	Replogle et al. 2022
ARF3	FKBP11	Replogle et al. 2022
ARG2	PIGH	Replogle et al. 2022
ARHGEF2	KHDC4	Replogle et al. 2022
ARID3A	GAMT;C19orf25	Replogle et al. 2022
ARL1	CHPT1	Replogle et al. 2022
ARL16	OXLD1;ANAPC11	Replogle et al. 2022
ARL5A	AC097448.1	Replogle et al. 2022
ARL6IP1	RPS15A;RPS15A	Replogle et al. 2022
ARMCX6	ARMCX3	Replogle et al. 2022
ARPC3	MVK	Replogle et al. 2022
ARPC4	TTLL3	Replogle et al. 2022
ASCC1	ANAPC16	Replogle et al. 2022
ASF1B	NDUFB7	Replogle et al. 2022
ATF2	ATP5MC3	Replogle et al. 2022
ATF6B	FKBPL	Replogle et al. 2022
ATG10	RPS23	Replogle et al. 2022
ATG2A	COX8A	Replogle et al. 2022
ATL3	RTN3	Replogle et al. 2022
ATN1	C12orf57	Replogle et al. 2022
ATP23	GIHCG	Replogle et al. 2022
ATP5MC1	UBE2Z	Replogle et al. 2022
ATP5MC2	ZNF740	Replogle et al. 2022
ATP5PF	GABPA	Replogle et al. 2022
ATP6V0A1	AC067852.3	Replogle et al. 2022
ATP6V0C	ECI1	Replogle et al. 2022
ATP6V1D	PIGH	Replogle et al. 2022
ATP7A	COX7B;MAGT1	Replogle et al. 2022
BABAM2	SLC5A6	Replogle et al. 2022
BAD	GPR137	Replogle et al. 2022
BAX	FTL	Replogle et al. 2022
BCKDK	VKORC1	Replogle et al. 2022
BEX2	MORF4L2	Replogle et al. 2022
BICD1	RESF1	Replogle et al. 2022
BIVM	TEX30	Replogle et al. 2022
BLOC1S1	ATP5F1B	Replogle et al. 2022
BLOC1S5	EEF1E1	Replogle et al. 2022
BMI1	COMMD3	Replogle et al. 2022
BRCA1	NBR2	Replogle et al. 2022
BRD2	PPT2	Replogle et al. 2022
BRF2	RAB11FIP1	Replogle et al. 2022
BRMS1	B4GAT1	Replogle et al. 2022
BRWD1	HMGN1	Replogle et al. 2022
BTF3L4	TXNDC12	Replogle et al. 2022
C15orf40	MEX3B	Replogle et al. 2022
C17orf49	RNASEK	Replogle et al. 2022
C19orf25	REEP6	Replogle et al. 2022
C1orf112	METTL18	Replogle et al. 2022
C1orf35	MRPL55	Replogle et al. 2022
C22orf39	GP1BB	Replogle et al. 2022
C9orf16	RPL12	Replogle et al. 2022
CAPZA1	ST7L	Replogle et al. 2022
CC2D1A	TRMT1	Replogle et al. 2022
CCAR1	HNRNPH3	Replogle et al. 2022
CCAR2	PDLIM2	Replogle et al. 2022
CCDC106	ZNF581;ZNF580	Replogle et al. 2022
CCDC124	RPL18A	Replogle et al. 2022
CCDC28B	ZBTB8OS	Replogle et al. 2022
CCNF	RPS2	Replogle et al. 2022
CD320	RPS28	Replogle et al. 2022
CD63	MYL6	Replogle et al. 2022
CDC34	ATP5F1D;CIRBP	Replogle et al. 2022
CDC42SE1	MLLT11;C1orf56	Replogle et al. 2022
CDK11A	B3GALT6	Replogle et al. 2022
CDK2	NACA	Replogle et al. 2022
CDK4	TSPAN31	Replogle et al. 2022
CDKN1C	PHLDA2	Replogle et al. 2022
CDR2	UQCRC2	Replogle et al. 2022
CENPN	CMC2	Replogle et al. 2022
CEP152	EID1	Replogle et al. 2022
CHMP4A	MDP1	Replogle et al. 2022
CHMP7	TNFRSF10A	Replogle et al. 2022
CHTOP	S100A13	Replogle et al. 2022
CIRBP	GPX4;ATP5F1D	Replogle et al. 2022
CKAP2	VPS36	Replogle et al. 2022
CLIC1	AGPAT1	Replogle et al. 2022
CLN6	CALML4	Replogle et al. 2022
CLSTN1	CENPS	Replogle et al. 2022
CMC2	CENPN;GCSH	Replogle et al. 2022
CNIH1	CDKN3	Replogle et al. 2022
CNN2	PRSS57;TCF3	Replogle et al. 2022
CNPPD1	RETREG2;ARPC2	Replogle et al. 2022
CNPY2	MYL6B	Replogle et al. 2022
COA8	CKB	Replogle et al. 2022
COQ5	SRSF9	Replogle et al. 2022
CPNE7	RPL13	Replogle et al. 2022
CPT2	MAGOH	Replogle et al. 2022
CREBZF	TMEM126B	Replogle et al. 2022
CREG1	MPC2	Replogle et al. 2022
CRELD1	ARPC4;EMC3	Replogle et al. 2022
CRLS1	GPCPD1	Replogle et al. 2022
CRYZL1	ITSN1	Replogle et al. 2022
CS	SMARCC2	Replogle et al. 2022
CSNK1G1	PCLAF	Replogle et al. 2022
CTDNEP1	ELP5	Replogle et al. 2022
CTDSP1	PNKD	Replogle et al. 2022
CTDSP2	MARS1	Replogle et al. 2022
CYTH2	FTL	Replogle et al. 2022
DALRD3	IMPDH2	Replogle et al. 2022
DAXX	RPS18;HMGA1	Replogle et al. 2022
DCAF15	TRMT1	Replogle et al. 2022
DCAF6	MPC2	Replogle et al. 2022
DCTPP1	SEPHS2	Replogle et al. 2022
DDA1	MRPL34;BST2	Replogle et al. 2022
DDX5	CEP95	Replogle et al. 2022
DENND2D	CHI3L2	Replogle et al. 2022
DENND4B	RPS27	Replogle et al. 2022
DENND4C	RPS6	Replogle et al. 2022
DHCR7	AP002387.1	Replogle et al. 2022
DHPS	KLF1	Replogle et al. 2022
DIXDC1	C11orf1;PTS	Replogle et al. 2022
DNAJB14	H2AZ1	Replogle et al. 2022
DNAJC7	CAVIN1	Replogle et al. 2022
DNAJC9	MRPS16	Replogle et al. 2022
DNM1	TBC1D13	Replogle et al. 2022
DPAGT1	H2AX	Replogle et al. 2022
DRAP1	FAU	Replogle et al. 2022
DRG2	PEMT	Replogle et al. 2022
DTD1	SMIM26	Replogle et al. 2022
DTD2	HECTD1	Replogle et al. 2022
DUS3L	RPL36	Replogle et al. 2022
EEF2	MATK	Replogle et al. 2022
EI24	FEZ1	Replogle et al. 2022
EIF2A	SERP1	Replogle et al. 2022
EIF3J	SERF2	Replogle et al. 2022
EIF3L	AL022311.1	Replogle et al. 2022
EIPR1	TRAPPC12;RPS7	Replogle et al. 2022
ELOA	RPL11	Replogle et al. 2022
ENO1	PARK7	Replogle et al. 2022
ENTR1	PHPT1	Replogle et al. 2022
ERCC5	TEX30	Replogle et al. 2022
ERI2	THUMPD1;REXO5;ACSM3	Replogle et al. 2022
ERV3-1	ZNF273	Replogle et al. 2022
ESAM	NRGN;FEZ1	Replogle et al. 2022
ESCO1	SNRPD1	Replogle et al. 2022
ETFDH	RAPGEF2	Replogle et al. 2022
EZR	TCP1	Replogle et al. 2022
F12	FAF2	Replogle et al. 2022
FAF2	CLTB	Replogle et al. 2022
FAH	ZFAND6	Replogle et al. 2022
FAM120AOS	FAM120A	Replogle et al. 2022
FAM174C	CNN2;MOB3A	Replogle et al. 2022
FAM207A	SUMO3	Replogle et al. 2022
FAM76A	TMEM222	Replogle et al. 2022
FAM89B	ZNHIT2	Replogle et al. 2022
FBXL20	WIPF2	Replogle et al. 2022
FHL3	UTP11	Replogle et al. 2022
FIBP	CCDC85B;PACS1	Replogle et al. 2022
FLOT1	IER3	Replogle et al. 2022
FTL	BAX	Replogle et al. 2022
FTO	RPGRIP1L	Replogle et al. 2022
FYTTD1	RPL35A	Replogle et al. 2022
GALC	ZC3H14	Replogle et al. 2022
GALK1	H3-3B	Replogle et al. 2022
GALNT12	TGFBR1	Replogle et al. 2022
GAPDH	MRPL51	Replogle et al. 2022
GARS	GARS1-DT	Replogle et al. 2022
GATAD2B	RPS27	Replogle et al. 2022
GCDH	KLF1	Replogle et al. 2022
GEMIN7	APOE	Replogle et al. 2022
GGA1	LGALS1	Replogle et al. 2022
GGNBP2	MYO19	Replogle et al. 2022
GGPS1	TBCE	Replogle et al. 2022
GID8	RPS21	Replogle et al. 2022
GLMN	RPL5	Replogle et al. 2022
GLT8D1	SPCS1	Replogle et al. 2022
GNB1	INTS11	Replogle et al. 2022
GNB2	GIGYF1	Replogle et al. 2022
GNG7	SLC39A3	Replogle et al. 2022
GNPTAB	DRAM1	Replogle et al. 2022
GOLGA4	EPM2AIP1	Replogle et al. 2022
GP1BB	SEPTIN5	Replogle et al. 2022
GPAA1	EXOSC4	Replogle et al. 2022
H3F3A	PYCR2	Replogle et al. 2022
HADHA	HADHB	Replogle et al. 2022
HADHB	HADHA	Replogle et al. 2022
HBG2	HBG1	Replogle et al. 2022
HBQ1	HBA1	Replogle et al. 2022
HDAC8	RPS4X	Replogle et al. 2022
HDLBP	SEPTIN2	Replogle et al. 2022
HEATR5A	G2E3	Replogle et al. 2022
HEMGN	ANP32B	Replogle et al. 2022
HERPUD2	AC018647.2	Replogle et al. 2022
HILPDA	METTL2B	Replogle et al. 2022
HIST1H1E	H2BC5;H2BC4	Replogle et al. 2022
HIST1H2BD	H1-4	Replogle et al. 2022
HIST1H4C	H1-2	Replogle et al. 2022
HM13	BCL2L1	Replogle et al. 2022
HMBS	H2AX	Replogle et al. 2022
HMGN1	GET1	Replogle et al. 2022
HMMR	CCNG1	Replogle et al. 2022
HMOX2	NMRAL1	Replogle et al. 2022
HNRNPD	SEC31A	Replogle et al. 2022
HOOK2	PRDX2	Replogle et al. 2022
HOXB4	HOXB3	Replogle et al. 2022
HPS1	GOT1	Replogle et al. 2022
HSPBP1	RPL28;UBE2S	Replogle et al. 2022
HSPD1	HSPE1	Replogle et al. 2022
HYAL2	NPRL2	Replogle et al. 2022
HYOU1	KMT2A	Replogle et al. 2022
IDH3G	SSR4	Replogle et al. 2022
IFI30	PIK3R2	Replogle et al. 2022
IMPA1	ZFAND1	Replogle et al. 2022
IRF3	NOSIP	Replogle et al. 2022
ITSN1	CRYZL1;ATP5PO	Replogle et al. 2022
JMJD4	SNAP47	Replogle et al. 2022
JUND	SUGP2	Replogle et al. 2022
KCTD13	TMEM219	Replogle et al. 2022
KIF22	SPN	Replogle et al. 2022
KIF2C	RPS8	Replogle et al. 2022
KLHDC4	MVD	Replogle et al. 2022
KLHL20	PRDX6	Replogle et al. 2022
KRT10	TMEM99;TMEM99;EIF1	Replogle et al. 2022
KRT18	KRT8	Replogle et al. 2022
KRT8	KRT18;KRT18	Replogle et al. 2022
KXD1	UBA52	Replogle et al. 2022
LIN28B	PREP	Replogle et al. 2022
LIN54	COPS4	Replogle et al. 2022
LLPH	TMBIM4	Replogle et al. 2022
LMAN2	F12	Replogle et al. 2022
LMNB2	PLEKHJ1	Replogle et al. 2022
LRBA	RPS3A	Replogle et al. 2022
LSM4	REX1BD	Replogle et al. 2022
LSM7	SLC39A3	Replogle et al. 2022
LST1	DDX39B	Replogle et al. 2022
LUC7L	HBA1	Replogle et al. 2022
LYRM7	HINT1	Replogle et al. 2022
MACO1	CLIC4	Replogle et al. 2022
MAGEA12	MAGEA3	Replogle et al. 2022
MAGEA3	MAGEA6;CSAG1;MAGEA12	Replogle et al. 2022
MAGEA6	MAGEA3;CSAG1;MAGEA12	Replogle et al. 2022
MAGT1	COX7B	Replogle et al. 2022
MAP4	IP6K2	Replogle et al. 2022
MAP4K5	L2HGDH	Replogle et al. 2022
MAPKAPK3	CYB561D2	Replogle et al. 2022
MATK	EEF2	Replogle et al. 2022
MBD3	OAZ1	Replogle et al. 2022
MBD4	H1-10	Replogle et al. 2022
MBLAC2	POLR3G	Replogle et al. 2022
MBTD1	AC006141.1	Replogle et al. 2022
MCFD2	CALM2	Replogle et al. 2022
MDC1	PPP1R18	Replogle et al. 2022
MDP1	CHMP4A;NEDD8	Replogle et al. 2022
MESD	TLNRD1	Replogle et al. 2022
METTL2B	ATP6V1F	Replogle et al. 2022
METTL5	UBR3	Replogle et al. 2022
MFSD11	UNC13D	Replogle et al. 2022
MICU1	ANAPC16	Replogle et al. 2022
MIEN1	RPL19	Replogle et al. 2022
MIF4GD	JPT1	Replogle et al. 2022
MIPOL1	SLC25A21	Replogle et al. 2022
MLX	ATP6V0A1	Replogle et al. 2022
MOB4	HSPE1;HSPD1	Replogle et al. 2022
MOGS	WDR54;WBP1;AUP1	Replogle et al. 2022
MOV10	DDX20	Replogle et al. 2022
MPC2	DCAF6	Replogle et al. 2022
MPDU1	EIF4A1	Replogle et al. 2022
MRPL20	AURKAIP1	Replogle et al. 2022
MRPL27	PHB	Replogle et al. 2022
MRPL39	ATP5PF	Replogle et al. 2022
MRPL42	UBE2N	Replogle et al. 2022
MS4A3	MS4A4A	Replogle et al. 2022
MTDH	LAPTM4B	Replogle et al. 2022
MTFR1	ARMC1	Replogle et al. 2022
MTG1	FUOM	Replogle et al. 2022
MYD88	ACAA1	Replogle et al. 2022
MYL12B	MYL12A	Replogle et al. 2022
MYL6	MYL6B	Replogle et al. 2022
MYL6B	MYL6	Replogle et al. 2022
N4BP2L2	PDS5B	Replogle et al. 2022
NABP2	CNPY2;MYL6;GDF11;RPL41;ORMDL2	Replogle et al. 2022
NACA	RPL41	Replogle et al. 2022
NAXE	GPATCH4	Replogle et al. 2022
NBN	DECR1	Replogle et al. 2022
NCAPH2	TYMP	Replogle et al. 2022
NDRG3	CTNNBL1	Replogle et al. 2022
NDUFA4	PHF14	Replogle et al. 2022
NDUFAF3	IMPDH2	Replogle et al. 2022
NDUFS7	GAMT;OAZ1	Replogle et al. 2022
NDUFV1	GSTP1	Replogle et al. 2022
NES	PRCC	Replogle et al. 2022
NFKB1	SLC39A8	Replogle et al. 2022
NGLY1	OXSM	Replogle et al. 2022
NIPSNAP1	EWSR1	Replogle et al. 2022
NKTR	SS18L2	Replogle et al. 2022
NME1	SPAG9;LUC7L3	Replogle et al. 2022
NME3	MRPS34;RPS2	Replogle et al. 2022
NME4	PGAP6	Replogle et al. 2022
NMRAL1	HMOX2	Replogle et al. 2022
NMT1	CCDC43	Replogle et al. 2022
NOP9	LTB4R	Replogle et al. 2022
NPRL3	NME4	Replogle et al. 2022
NR1H2	POLD1	Replogle et al. 2022
NRIP1	SAMSN1	Replogle et al. 2022
NSUN4	UQCRH	Replogle et al. 2022
NT5C	SUMO2	Replogle et al. 2022
NTHL1	SLC9A3R2	Replogle et al. 2022
NTMT1	PTPA	Replogle et al. 2022
NUBP2	RPS2;SPSB3	Replogle et al. 2022
NUCB1	RPL13A	Replogle et al. 2022
NUCB2	NCR3LG1	Replogle et al. 2022
NUDCD2	CCNG1;MAT2B	Replogle et al. 2022
NUDT8	GSTP1;KDM2A	Replogle et al. 2022
NUP214	AL157938.3;EXOSC2	Replogle et al. 2022
NUP37	HELLPAR	Replogle et al. 2022
OAZ1	THOP1	Replogle et al. 2022
OCEL1	MPV17L2	Replogle et al. 2022
ODF2L	CLCA1	Replogle et al. 2022
OGFOD2	C12orf65	Replogle et al. 2022
OIP5	NUSAP1	Replogle et al. 2022
ORMDL2	MYL6	Replogle et al. 2022
ORMDL3	KRT10;TMEM99	Replogle et al. 2022
OSGEP	PNP	Replogle et al. 2022
OST4	ATRAID	Replogle et al. 2022
PA2G4	RPS26	Replogle et al. 2022
PAIP1	ANXA2R	Replogle et al. 2022
PALM	PRSS57	Replogle et al. 2022
PARPBP	HELLPAR	Replogle et al. 2022
PAX6	DNAJC24	Replogle et al. 2022
PBRM1	GNL3	Replogle et al. 2022
PCBD2	C5orf24	Replogle et al. 2022
PCNP	TRMT10C	Replogle et al. 2022
PFDN6	HMGA1	Replogle et al. 2022
PGGT1B	CCDC112	Replogle et al. 2022
PHF14	NDUFA4	Replogle et al. 2022
PHF23	GABARAP	Replogle et al. 2022
PHF8	SMC1A	Replogle et al. 2022
PHIP	HMGN3	Replogle et al. 2022
PHKB	ITFG1;NETO2	Replogle et al. 2022
PI4KA	CRKL	Replogle et al. 2022
PIAS1	ANP32A	Replogle et al. 2022
PIGL	LRRC75A	Replogle et al. 2022
PIGM	DUSP23	Replogle et al. 2022
PIGT	DBNDD2	Replogle et al. 2022
PIGW	MYO19	Replogle et al. 2022
PIGX	UBXN7	Replogle et al. 2022
PIM1	SRSF3	Replogle et al. 2022
PIN1	UBL5	Replogle et al. 2022
PIP5K1C	THOP1	Replogle et al. 2022
PITPNA	PRPF8	Replogle et al. 2022
PITPNM1	CDK2AP2	Replogle et al. 2022
PITX1	MACROH2A1	Replogle et al. 2022
PMM2	TMEM186	Replogle et al. 2022
PNMA8A	ARHGAP35	Replogle et al. 2022
POGLUT1	TIMMDC1	Replogle et al. 2022
POLD2	PPIA	Replogle et al. 2022
POLR3E	AC092338.3	Replogle et al. 2022
POPDC3	LIN28B	Replogle et al. 2022
PPIG	SSB	Replogle et al. 2022
PPIH	YBX1	Replogle et al. 2022
PPIL3	CFLAR	Replogle et al. 2022
PPP1R14A	SPINT2	Replogle et al. 2022
PPP1R3E	BCL2L2	Replogle et al. 2022
PPT1	CAP1	Replogle et al. 2022
PPTC7	VPS29	Replogle et al. 2022
PRCP	DDIAS;DDIAS	Replogle et al. 2022
PRKAR2A	CCDC71	Replogle et al. 2022
PRMT3	HTATIP2	Replogle et al. 2022
PRR3	ABCF1	Replogle et al. 2022
PRRC2A	AIF1	Replogle et al. 2022
PSMB7	RPL35	Replogle et al. 2022
PSMD8	EIF3K	Replogle et al. 2022
PSMD9	DENR	Replogle et al. 2022
PSME1	PSME2	Replogle et al. 2022
PSME2	DHRS4L2	Replogle et al. 2022
PSMG1	HMGN1	Replogle et al. 2022
PTGES2	SWI5	Replogle et al. 2022
PWWP3A	OAZ1	Replogle et al. 2022
PYCARD	DCTPP1	Replogle et al. 2022
PYCR2	SRP9	Replogle et al. 2022
R3HCC1	CHMP7	Replogle et al. 2022
R3HDM2	MARS1	Replogle et al. 2022
RAB11A	TIPIN	Replogle et al. 2022
RAB14	CNTRL	Replogle et al. 2022
RAD1	BRIX1	Replogle et al. 2022
RAD23A	KLF1	Replogle et al. 2022
RAD50	RAPGEF6	Replogle et al. 2022
RBM15B	RPL29	Replogle et al. 2022
RELA	RNASEH2C	Replogle et al. 2022
REX1BD	UBA52	Replogle et al. 2022
RFESD	RHOBTB3	Replogle et al. 2022
RHOA	TMA7;UQCRC1	Replogle et al. 2022
RHOBTB3	RFESD;ARSK	Replogle et al. 2022
RING1	RPS18	Replogle et al. 2022
RNF126	PALM	Replogle et al. 2022
RNF145	UBLCP1	Replogle et al. 2022
RNF157	SNHG16	Replogle et al. 2022
RNF216	EIF2AK1	Replogle et al. 2022
RNF26	HMBS	Replogle et al. 2022
RO60	GLRX2	Replogle et al. 2022
RPAIN	C1QBP	Replogle et al. 2022
RPGRIP1L	FTO	Replogle et al. 2022
RPL18	RPS11;RPL13A	Replogle et al. 2022
RPL19	RPL23	Replogle et al. 2022
RPL28	TNNT1	Replogle et al. 2022
RPL41	ATP5F1B	Replogle et al. 2022
RPN2	RAB5IF	Replogle et al. 2022
RPP25L	DCTN3	Replogle et al. 2022
RPS11	RPL13A	Replogle et al. 2022
RPS27L	LACTB	Replogle et al. 2022
RPS6KB2	KMT5B	Replogle et al. 2022
RTL8A	RTL8C	Replogle et al. 2022
RTL8C	RTL8A;SMIM10	Replogle et al. 2022
RTN2	CLPTM1	Replogle et al. 2022
RUFY2	TET1	Replogle et al. 2022
S100A11	S100A10	Replogle et al. 2022
SCAF4	SOD1	Replogle et al. 2022
SCAMP4	REXO1	Replogle et al. 2022
SCO2	TYMP	Replogle et al. 2022
SCRIB	EXOSC4	Replogle et al. 2022
SEC24B	PLA2G12A	Replogle et al. 2022
SECISBP2L	EID1	Replogle et al. 2022
SELENOH	TMX2	Replogle et al. 2022
SENP7	TRMT10C	Replogle et al. 2022
SERP1	EIF2A	Replogle et al. 2022
SF3A1	LIMK2	Replogle et al. 2022
SF3A2	ATP5F1D	Replogle et al. 2022
SFMBT1	WDR82	Replogle et al. 2022
SFXN4	PRDX3	Replogle et al. 2022
SGTA	THOP1	Replogle et al. 2022
SHARPIN	MAF1	Replogle et al. 2022
SIRT2	EIF3K	Replogle et al. 2022
SLC16A1	SLC16A1-AS1	Replogle et al. 2022
SLC18B1	RPS12	Replogle et al. 2022
SLC25A11	PFN1	Replogle et al. 2022
SLC25A16	CCAR1	Replogle et al. 2022
SLC35B1	FAM117A	Replogle et al. 2022
SLC40A1	ASNSD1	Replogle et al. 2022
SLX4IP	MKKS	Replogle et al. 2022
SMC6	GEN1	Replogle et al. 2022
SMDT1	NDUFA6	Replogle et al. 2022
SMIM4	NT5DC2	Replogle et al. 2022
SND1	SND1-IT1	Replogle et al. 2022
SNRPC	RPL10A;HMGA1	Replogle et al. 2022
SNX15	ARL2	Replogle et al. 2022
SOCS1	RMI2	Replogle et al. 2022
SPG11	B2M	Replogle et al. 2022
SPHK1	PRPSAP1	Replogle et al. 2022
SRRM2	PRSS21;NDUFB10	Replogle et al. 2022
SS18L2	NKTR	Replogle et al. 2022
SSR4	IDH3G	Replogle et al. 2022
ST3GAL2	SF3B3	Replogle et al. 2022
STK38L	KLHL42	Replogle et al. 2022
STRADB	TMEM237	Replogle et al. 2022
STX10	HOOK2	Replogle et al. 2022
SUGP2	ISYNA1	Replogle et al. 2022
SUMF2	CCT6A	Replogle et al. 2022
SUSD1	AL138756.1	Replogle et al. 2022
SWI5	CERCAM	Replogle et al. 2022
SYNRG	DUSP14	Replogle et al. 2022
TAB1	RPL3	Replogle et al. 2022
TAFA2	USP15	Replogle et al. 2022
TAGLN2	DUSP23	Replogle et al. 2022
TARBP2	NFE2	Replogle et al. 2022
TCEAL8	BEX4;BEX2	Replogle et al. 2022
TDG	HSP90B1	Replogle et al. 2022
TEX30	POGLUT2	Replogle et al. 2022
THOP1	MRPL54;OAZ1;SGTA;TLE5	Replogle et al. 2022
TIMELESS	PTGES3	Replogle et al. 2022
TIMM10	UBE2L6	Replogle et al. 2022
TIMM13	OAZ1;UQCR11	Replogle et al. 2022
TIPIN	RPL4	Replogle et al. 2022
TLNRD1	MESD	Replogle et al. 2022
TM9SF1	DHRS4L2	Replogle et al. 2022
TM9SF3	PGAM1	Replogle et al. 2022
TMBIM4	LLPH	Replogle et al. 2022
TMEM109	CPSF7	Replogle et al. 2022
TMEM135	HIKESHI	Replogle et al. 2022
TMEM150A	VAMP8	Replogle et al. 2022
TMEM208	PSMB10	Replogle et al. 2022
TMEM223	CSKMT	Replogle et al. 2022
TMEM230	PCNA	Replogle et al. 2022
TMEM30A	COX7A2	Replogle et al. 2022
TMEM39B	MARCKSL1	Replogle et al. 2022
TMEM99	KRT10	Replogle et al. 2022
TNKS2	IDE	Replogle et al. 2022
TNNT1	TNNI3;ISOC2;DNAAF3	Replogle et al. 2022
TOB2	NDUFA6	Replogle et al. 2022
TOMM7	MALSU1	Replogle et al. 2022
TOP3B	PPM1F-AS1	Replogle et al. 2022
TOPORS	SMIM27;NDUFB6	Replogle et al. 2022
TPRN	PHPT1	Replogle et al. 2022
TPT1	LCP1	Replogle et al. 2022
TRAF3	HSP90AA1	Replogle et al. 2022
TRAF7	ELOB	Replogle et al. 2022
TRAM1	LACTB2	Replogle et al. 2022
TRAPPC12	EIPR1	Replogle et al. 2022
TRAPPC2	RAB9A	Replogle et al. 2022
TRAPPC4	H2AX	Replogle et al. 2022
TRAPPC6B	PNN	Replogle et al. 2022
TRDMT1	VIM	Replogle et al. 2022
TRIM28	RPS5;UBE2M;SLC27A5	Replogle et al. 2022
TRIM37	PRR11	Replogle et al. 2022
TRIM44	FJX1	Replogle et al. 2022
TRIR	KLF1	Replogle et al. 2022
TRMT2A	RANBP1;GNB1L	Replogle et al. 2022
TROAP	SMARCD1	Replogle et al. 2022
TRUB2	ZDHHC12	Replogle et al. 2022
TSEN34	RPS9	Replogle et al. 2022
TSEN54	H3-3B	Replogle et al. 2022
TSPAN32	ASCL2	Replogle et al. 2022
TSR3	RPS2	Replogle et al. 2022
TTLL12	TSPO	Replogle et al. 2022
TUBGCP2	ZNF511	Replogle et al. 2022
TWF1	PUS7L	Replogle et al. 2022
TXNDC15	SKP1	Replogle et al. 2022
UBA52	RPL18A	Replogle et al. 2022
UBAP2	NOL6	Replogle et al. 2022
UBB	SNHG29	Replogle et al. 2022
UBE2G2	SUMO3	Replogle et al. 2022
UBE2M	TRIM28;RPS5	Replogle et al. 2022
UBE4A	H2AX	Replogle et al. 2022
UBL4A	LAGE3	Replogle et al. 2022
UBLCP1	RNF145	Replogle et al. 2022
UBR3	METTL5	Replogle et al. 2022
UFD1	MRPL40	Replogle et al. 2022
UNG	ALKBH2	Replogle et al. 2022
UNK	H3-3B;GALK1	Replogle et al. 2022
UROD	EIF2B3	Replogle et al. 2022
USP15	TAFA2	Replogle et al. 2022
USP16	RWDD2B;CCT8	Replogle et al. 2022
USP32	TUBD1	Replogle et al. 2022
USP46	DANCR	Replogle et al. 2022
VHL	BRK1	Replogle et al. 2022
VPS36	CKAP2	Replogle et al. 2022
VRK3	EMC10	Replogle et al. 2022
WASF2	SESN2	Replogle et al. 2022
WBP2	SNHG16	Replogle et al. 2022
WDFY1	MRPL44	Replogle et al. 2022
WDR18	R3HDM4	Replogle et al. 2022
WDR76	MFAP1	Replogle et al. 2022
WDR83OS	MAN2B1;WDR83	Replogle et al. 2022
WTAP	ACAT2	Replogle et al. 2022
XRCC1	ZNF428	Replogle et al. 2022
YDJC	HIC2	Replogle et al. 2022
YES1	ENOSF1	Replogle et al. 2022
YIF1B	PSMD8;PPP1R14A	Replogle et al. 2022
YPEL3	RNF40	Replogle et al. 2022
ZBED1	DHRSX	Replogle et al. 2022
ZBTB8A	YARS1	Replogle et al. 2022
ZDHHC5	UBE2L6	Replogle et al. 2022
ZFPL1	CFL1	Replogle et al. 2022
ZNF107	ZNF92	Replogle et al. 2022
ZNF200	CCNF	Replogle et al. 2022
ZNF280B	PRAME	Replogle et al. 2022
ZNF431	ZNF493;ZNF714	Replogle et al. 2022
ZNF493	ZNF431	Replogle et al. 2022
ZNF714	ZNF431	Replogle et al. 2022
ZNF771	FUS	Replogle et al. 2022
ZNF787	ZNF444	Replogle et al. 2022
ZNF791	WDR83	Replogle et al. 2022
ZSCAN9	ZKSCAN4	Replogle et al. 2022
ATPIF1	ATPIF1,DNAJC8	Gasperini et al. 2019
TAF12	RCC1,SRSF4,TAF12	Gasperini et al. 2019
SNRNP40	SNRNP40,ZCCHC17	Gasperini et al. 2019
RBBP4	RBBP4,SYNC	Gasperini et al. 2019
SMIM12	CLSPN,PSMB2,SMIM12	Gasperini et al. 2019
TMEM59	TCEANC2,TMEM59	Gasperini et al. 2019
ATP5F1	ATP5F1,WDR77	Gasperini et al. 2019
UCHL5	TROVE2,UCHL5	Gasperini et al. 2019
BROX	AIDA,BROX	Gasperini et al. 2019
MRPL33	CENPA,MPV17,MRPL33,PPM1G,SLC5A6	Gasperini et al. 2019
PRKAR2A	CCDC71,PRKAR2A	Gasperini et al. 2019
NDUFB4	COX17,NDUFB4	Gasperini et al. 2019
CCDC58	CCDC58,FAM162A	Gasperini et al. 2019
MED10	KIAA0947,MED10	Gasperini et al. 2019
TMEM167A	TMEM167A,XRCC4	Gasperini et al. 2019
NDUFA2	IK,NDUFA2	Gasperini et al. 2019
ZNHIT1	PLOD3,ZNHIT1	Gasperini et al. 2019
LUC7L2	C7orf55,C7orf55-LUC7L2	Gasperini et al. 2019
SPCS2	SPCS2,XRRA1	Gasperini et al. 2019
KRT18	KRT18,KRT8	Gasperini et al. 2019
GPN3	FAM216A,GPN3	Gasperini et al. 2019
FAM96B	CES2,FAM96B	Gasperini et al. 2019
COX4I1	COX4I1,EMC8	Gasperini et al. 2019
TMEM99	KRT10,TMEM99	Gasperini et al. 2019
MRPS23	MRPS23,SRSF1	Gasperini et al. 2019
EEF2	EEF2,MATK	Gasperini et al. 2019
MRPL4	DNMT1,MRPL4	Gasperini et al. 2019
PSMA7	ADRM1,PSMA7	Gasperini et al. 2019
TTC3	PIGP,TTC3	Gasperini et al. 2019
MRPL40	MRPL40,RANBP1	Gasperini et al. 2019
COMT	COMT,TXNRD2	Gasperini et al. 2019
