# Supplementary material for: Comprehensive mapping of genetic variation at Epromoters reveals pleiotropic association with multiple disease traits
Source: Nucleic Acids Res. 2024 Dec 27;53(4):gkae1270. doi: 10.1093/nar/gkae1270 (PMC11879118; doi:10.1093/nar/gkae1270)
Supplement: gkae1270_Supplemental_Files [file gkae1270_supplemental_files.zip › Supplemental Table 5.xlsx]

## Sheet: table discription
Supplemental Table 5: List of Epromoter GWAS-SNPs with associated information
Table descriptions
Table Epromoter_variants
collumn	discription
rsID	rsID of SNPs at Epromoters
SNP_chr	chromosome of SNPs
SNP_coordinate	coordinate of SNPs in hg38
Epromoter_chr	chromosome of Epromoters
Epromoter_start	region start of Epromoters
Epromoter_end	region end of Epromoters
Epromoter_strand	strand of Epromoters
Epromoter_geneID	Ensembl gene ID associate with Epromoters
Epromoter_gene	gene associated with Epromoters, multiple genes means they shared same Epromoter because of small distance
Epromoter_cell	cell lines and stimulation state of STARR-seq
Epromoter_method	methods used for Epromoter identified, include STARR-seq, Capstarr-seq, ChIP-STARR-seq
Epromoter_source	the source of STARR-seq data
GWAS_trait	GWAS traits (from GWAS catalog) associated with the SNP, multiple GWAS traits seperated by ";"
eQTL_target	effect genes associated with eQTL
eQTL_tissues	tissues associated eQTLs
eQTL_effect	eQTLs are classified into 3 catgories by the distance to their effect genes: proximal, distal, proximal&distal
P-P_target	Epromoter interacted genes identified by promoter-promoter interactions
P-P_cells	cell lines or tissues of promoter-promoter interactions
P-P_source	source of promoter-promoter interactions
MPRA_allelic_source	source of MPRA data if the SNP are significantly allelic effect on regulatory activity
effect_TF	transcription factors affected by SNP
CRISPRi_effect_gene	effect genes identified by CRISPRi Perturb-seq
eQTL_P-P_common_target	common target genes by intersect eQTLs and promoter-promoter interactions
TFs_affected_ANANASTRA	ANANASTRA predicted transcription factors affected by SNP, which based on ChIP-seq data
TFs_affected_SNP2TFBS	SNP2TFBS predicted transcription factors affected by SNP, which based on PWM
TFs_affected_FABIAN	FABIAN predicted transcription factors affected by SNP, which based on PWM and TFFM
GWAS_trait_num	The number of GWAS traits associated with the SNP
Table 156_intersected_variants
same column as table Epromoter_variants

## Sheet: Epromoter_variants
List of Epromoter GWAS-SNPs with associated information
rsID	SNP_chr	SNP_coordinate	Epromoter_chr	Epromoter_start	Epromoter_end	Epromoter_strand	Epromoter_geneID	Epromoter_gene	Epromoter_cell	Epromoter_method	Epromoter_source	GWAS_trait	eQTL_target	eQTL_tissues	eQTL_effect	P-P_targets	P-P_cells	P-P_source	MPRA_allelic_source	CRISPRi_effect_gene	eQTL_PP_common_target	TFs_affected_ANANASTRA	TFs_affected_SNP2TFBS	TFs_affected_FABIAN	GWAS_trait_num
rs41285816	chr1	982260	chr1	982093	982593	-	ENSG00000187642	PERM1	A549_AZD2906,A549_GW870086,A549_Hydrocortisone,A549_Mapracorat,A549_dexamethasone	STARR-seq	ENCODE	cortical_surface_area_measurement;parental_longevity;serum_gamma-glutamyl_transferase_measurement	AL645608.7;PERM1;PLEKHN1	muscle;testis	distal;proximal	ACAP3,CPSF3L,GLTPD1,PUSL1,RP5-890O3.9,TAS1R3,AGRN,ISG15,RP11-54O7.11,AL645728.1,AL645728.3,SSU72,ATAD3C,AURKAIP1,B3GALT6,FAM132A,RP5-902P8.12,SDF4,UBE2J2,C1orf159,RNF223,CCNL2,MRPL20,RN7SL657P,RP4-758J18.13,RP4-758J18.2,RP5-890O3.3,DVL1,MXRA8,RP11-54O7.16,RP11-54O7.1,RP5-902P8.10,SCNN1D,TNFRSF18,TNFRSF4,TTLL10,HES4,KLHL17,NOC2L,PERM1,PLEKHN1	Activated-total-CD4,Endothelial-precursors,Erythroblasts,Fetal-thymus,Macrophages-M0,Macrophages-M1,Macrophages-M2,Megakaryocytes,Monocytes,Naive-B-cells,Naive-CD4,Naive-CD8,Neutrophils,Non-activated-total-CD4,Total-B-cells,Total-CD4,Total-CD8,gastrocnemius_medialis-ENCODE	ABCmodel,Javierre2016	NA	NA	PERM1;PLEKHN1	NA	NA	TIMELESS,PRDX5,TMSB4XP8,ETFB,PTPMT1,ID2,RPS6KA5,MZF1,TIMM8A,MYCN,SOX17,LARP4,NFIB,RBPJ	3
rs3128114	chr1	1000335	chr1	999981	1001145	+,-	ENSG00000187608,ENSG00000188290	HES4,ISG15	A549_AZD2906,A549_AZD9567,A549_CORT108297,A549_CpdA,A549_DMSO,A549_GW870086,A549_Hydrocortisone,A549_Mapracorat,A549_RU486,A549_ZK216348,A549_dexamethasone,RPMI_normal	CapSTARR-seq,STARR-seq	ENCODE,This_study	cortical_surface_area_measurement;parental_longevity;serum_gamma-glutamyl_transferase_measurement	AL645608.7;HES4	adipose_naive;esophagus_muscularis;muscle	distal;proximal	ACAP3,ATAD3A,C1orf159,CALML6,CDK11A,PUSL1,TAS1R3,TMEM52,TTLL10,UBE2J2,CPSF3L,GLTPD1,RP5-890O3.9,AURKAIP1,B3GALT6,FAM132A,RP5-902P8.12,SDF4,RP4-758J18.10,VWA1,RP5-902P8.10,AGRN,HES4,ISG15,PERM1,PLEKHN1	A549_treated_with_ethanol_0.02_percent_for_1_hour-Roadmap,A673-ENCODE,H1_BMP4_Derived_Mesendoderm_Cultured_Cells-Roadmap,H1_Derived_Mesenchymal_Stem_Cells-Roadmap,H1_Derived_Neuronal_Progenitor_Cultured_Cells-Roadmap,H9-Roadmap,HAP1,HCT116-ENCODE,HeLa-S3-Roadmap,HepG2-Roadmap,IMR90-Roadmap,Jurkat-Engreitz,Jurkat_anti-CD3_PMA_4hr-Engreitz,K562-Roadmap,LNCAP,LoVo,MCF-7-ENCODE,MCF10A-Ji2017,MCF10A_t…	ABCmodel,Javierre2016,Jung2019	NA	NA	HES4	ESR1	NA	PTPMT1,PDLIM5,ASCC1,MZF1,ANXA11,HEY2,THAP1,TFAP2A,MAZ,ZNF549,GRHPR,TFAP2B,TFCP2L1,MAFG,RPL35,ATF3,SP1,ZNF148,MAFK	3
rs1936360	chr1	1000731	chr1	999981	1001145	+,-	ENSG00000187608,ENSG00000188290	HES4,ISG15	A549_AZD2906,A549_AZD9567,A549_CORT108297,A549_CpdA,A549_DMSO,A549_GW870086,A549_Hydrocortisone,A549_Mapracorat,A549_RU486,A549_ZK216348,A549_dexamethasone,RPMI_normal	CapSTARR-seq,STARR-seq	ENCODE,This_study	apolipoprotein_A_1_measurement;high_density_lipoprotein_cholesterol_measurement	AL645608.7;HES4	LCL;adipose_visceral;adrenal_gland;artery_aorta;colon_sigmoid;esophagus_muscularis;heart_atrial_appendage;liver;macrophage_Salmonella;nerve_tibial;ovary;prostate;skin_not_sun_exposed;spleen;testis;uterus;vagina	distal;proximal	ACAP3,ATAD3A,C1orf159,CALML6,CDK11A,PUSL1,TAS1R3,TMEM52,TTLL10,UBE2J2,CPSF3L,GLTPD1,RP5-890O3.9,AURKAIP1,B3GALT6,FAM132A,RP5-902P8.12,SDF4,RP4-758J18.10,VWA1,RP5-902P8.10,AGRN,HES4,ISG15,PERM1,PLEKHN1	A549_treated_with_ethanol_0.02_percent_for_1_hour-Roadmap,A673-ENCODE,H1_BMP4_Derived_Mesendoderm_Cultured_Cells-Roadmap,H1_Derived_Mesenchymal_Stem_Cells-Roadmap,H1_Derived_Neuronal_Progenitor_Cultured_Cells-Roadmap,H9-Roadmap,HAP1,HCT116-ENCODE,HeLa-S3-Roadmap,HepG2-Roadmap,IMR90-Roadmap,Jurkat-Engreitz,Jurkat_anti-CD3_PMA_4hr-Engreitz,K562-Roadmap,LNCAP,LoVo,MCF-7-ENCODE,MCF10A-Ji2017,MCF10A_t…	ABCmodel,Javierre2016,Jung2019	NA	NA	HES4	CREB1	NA	ESRRG,ESRRB,NR4A1,ETV1,HEY2,TFAP2C,NR5A1,ESRRA,SP1,ZBTB6,NFIB,NFIA,EBF3,ZBTB7B,NFIX,EGR1,BAD,TCF12,RELB,GLIS1,YY2,ZNF549,NFIC,ARNT2,ZNF416,PLAG1,ZFX	2
rs2341365	chr1	1013312	chr1	1012997	1013497	+	ENSG00000187608	ISG15	GM12878_normal,Hela_no-inhibitor,Hela_normal,K562_IFNa,MCF-7_normal,hESC_naive	CapSTARR-seq,ChIP-STARR-seq,STARR-seq	Barakat2018,Dao2017,ENCODE,Muerdter2018,Santiago2021,This_study	blood_protein_measurement	AL645608.7;ISG15;PERM1	T-cell;brain_naive	distal	ACAP3,CPSF3L,GLTPD1,PUSL1,RP5-890O3.9,TAS1R3,AURKAIP1,C1orf170,PLEKHN1,RP4-758J18.10,VWA1,RP5-902P8.10,UBE2J2,AGRN,HES4,ISG15	Activated-total-CD4,Endothelial-precursors,Erythroblasts,Fetal-thymus,Macrophages-M0,Macrophages-M1,Macrophages-M2,Megakaryocytes,Monocytes,Naive-B-cells,Naive-CD4,Naive-CD8,Neutrophils,Total-B-cells,Total-CD4,Total-CD8,B_cell-ENCODE,CD14-positive_monocyte-ENCODE,CD14-positive_monocyte-Novakovic2016,CD14-positive_monocyte_treated_with_BG_1h-Novakovic2016,CD14-positive_monocyte_treated_with_BG_4h-…	ABCmodel,Javierre2016	NA	NA	ISG15	ZN366	MZF1_1-4,REST	E2F4,SP1,ZMAT2,ZNF549,PPP5C,NRL,THRB,ODC1,TFDP1,VEZF1,KLF9,OSR2,SRP9,E2F1,RAB14,ETV6,NANOS1,UQCRB,TFAP2C,GTF2B,YY2,PAX5,ZNF257,ZNF93,ZBTB6,CTCFL,GMEB1,ZFX,GPD1,TOB2,FAM127B,AFF4,ZNF503,AKR1A1,SPR	1
rs4615788	chr1	1013490	chr1	1012997	1013497	+	ENSG00000187608	ISG15	GM12878_normal,Hela_no-inhibitor,Hela_normal,K562_IFNa,MCF-7_normal,hESC_naive	CapSTARR-seq,ChIP-STARR-seq,STARR-seq	Barakat2018,Dao2017,ENCODE,Muerdter2018,Santiago2021,This_study	blood_protein_measurement	AL645608.7;ISG15;PERM1	T-cell;brain_naive	distal	ACAP3,CPSF3L,GLTPD1,PUSL1,RP5-890O3.9,TAS1R3,AURKAIP1,C1orf170,PLEKHN1,RP4-758J18.10,VWA1,RP5-902P8.10,UBE2J2,AGRN,HES4,ISG15	Activated-total-CD4,Endothelial-precursors,Erythroblasts,Fetal-thymus,Macrophages-M0,Macrophages-M1,Macrophages-M2,Megakaryocytes,Monocytes,Naive-B-cells,Naive-CD4,Naive-CD8,Neutrophils,Total-B-cells,Total-CD4,Total-CD8,B_cell-ENCODE,CD14-positive_monocyte-ENCODE,CD14-positive_monocyte-Novakovic2016,CD14-positive_monocyte_treated_with_BG_1h-Novakovic2016,CD14-positive_monocyte_treated_with_BG_4h-…	ABCmodel,Javierre2016	NA	NA	ISG15	STAT1	NA	TFAP2C,TFCP2L1,TFAP2A,PRDM14,ETV5,ETV1,ELK4,ERG,CTCF,DDX4,TGIF1,NFATC2,ZNF549,ETV2,ELF4,GABPA,ELF2,SPI1,ELF1,ETV4,SPIB,EZR,HTATIP2,TRPS1,RARG,UBE2K,ETV6,KIAA0907,NRL,ETS1,FLI1	1
rs12752391	chr1	1074443	chr1	1074306	1074806	-	ENSG00000237330	RNF223	A549_CORT108297,A549_RU486,MCF-7_normal	STARR-seq	ENCODE	body_mass_index	NA	NA	NA	ACAP3,CPSF3L,GLTPD1,PUSL1,RP5-890O3.9,TAS1R3,AL645608.1,RP11-54O7.3,SAMD11,AURKAIP1,C1orf170,PLEKHN1,DVL1,MXRA8,RP4-758J18.10,VWA1,RP5-902P8.10,UBE2J2,AGRN,B3GALT6,C1orf159,LINC01342,RNF223,SDF4,TNFRSF18,TNFRSF4,TTLL10	Activated-total-CD4,Endothelial-precursors,Erythroblasts,Fetal-thymus,Macrophages-M0,Macrophages-M1,Macrophages-M2,Megakaryocytes,Monocytes,Naive-B-cells,Naive-CD4,Naive-CD8,Neutrophils,Non-activated-total-CD4,Total-B-cells,Total-CD4,Total-CD8,Dorsolateral_Prefrontal_Cortex,Fibroblast,Human_ES_cells,Lymphoblastoid_cell_lines,Mesenchymal_Stem_Cell,Neural_Progenitor_Cell,Pancreas,Spleen,Thymus,HCT1…	ABCmodel,Javierre2016,Jung2019	NA	NA	NA	ESR1	NA	ZNF549,GLTPD1,SP1,ZCCHC14,ZNF582,PAX5,NNT,KLF3,ETV5,DIABLO,TRPS1,NR5A1,RARB,ESR1,ESRRB,TEAD2,NR1H4,RARG,ZNF148,CBX7,C19ORF25,RARA,ZNF695,NR2F2,ESR2,RXRA,NR2F1,ESRRA,CELF6	1
rs138272841	chr1	1331045	chr1	1330780	1331280	+	ENSG00000169962	TAS1R3	A549_AZD2906,A549_dexamethasone	STARR-seq	ENCODE	pulse_pressure_measurement	NA	NA	NA	AGRN,AL645728.1,ATAD3A,C1orf159,ISG15,MIB2,SSU72,TMEM240,TMEM88B,TTLL10,UBE2J2,RP11-54O7.11,AL645728.3,B3GALT6,FAM132A,RP5-902P8.12,SDF4,RNF223,C1orf170,PLEKHN1,DVL1,MXRA8,HES4,RP11-54O7.17,KLHL17,NOC2L,RP11-54O7.16,RP11-54O7.1,RP11-54O7.2,RP5-902P8.10,SCNN1D,TNFRSF18,TNFRSF4,CPTP,INTS11,TAS1R3	Activated-total-CD4,Endothelial-precursors,Erythroblasts,Fetal-thymus,Macrophages-M0,Macrophages-M1,Megakaryocytes,Monocytes,Naive-B-cells,Naive-CD4,Naive-CD8,Neutrophils,Non-activated-total-CD4,Total-B-cells,Total-CD4,Total-CD8,Bladder,Dorsolateral_Prefrontal_Cortex,Fibroblast,Lung,Lymphoblastoid_cell_lines,Ovary,Small_Bowel,Spleen,HeLa-S3-Roadmap,Karpas-422-ENCODE,PC-9-ENCODE,white_adipose-Loft…	ABCmodel,Javierre2016,Jung2019	NA	NA	NA	NA	NA	TCF3,ATF3,METTL21B,RPL35,KLF8,TEAD2,ZNF85,IRF5	1
rs3855954	chr1	1331096	chr1	1330780	1331280	+	ENSG00000169962	TAS1R3	A549_AZD2906,A549_dexamethasone	STARR-seq	ENCODE	Drugs_affecting_bone_structure_and_mineralization_use_measurement	MRPL20-AS1;TAS1R3	blood;muscle_naive	distal;proximal	AGRN,AL645728.1,ATAD3A,C1orf159,ISG15,MIB2,SSU72,TMEM240,TMEM88B,TTLL10,UBE2J2,RP11-54O7.11,AL645728.3,B3GALT6,FAM132A,RP5-902P8.12,SDF4,RNF223,C1orf170,PLEKHN1,DVL1,MXRA8,HES4,RP11-54O7.17,KLHL17,NOC2L,RP11-54O7.16,RP11-54O7.1,RP11-54O7.2,RP5-902P8.10,SCNN1D,TNFRSF18,TNFRSF4,CPTP,INTS11,TAS1R3	Activated-total-CD4,Endothelial-precursors,Erythroblasts,Fetal-thymus,Macrophages-M0,Macrophages-M1,Megakaryocytes,Monocytes,Naive-B-cells,Naive-CD4,Naive-CD8,Neutrophils,Non-activated-total-CD4,Total-B-cells,Total-CD4,Total-CD8,Bladder,Dorsolateral_Prefrontal_Cortex,Fibroblast,Lung,Lymphoblastoid_cell_lines,Ovary,Small_Bowel,Spleen,HeLa-S3-Roadmap,Karpas-422-ENCODE,PC-9-ENCODE,white_adipose-Loft…	ABCmodel,Javierre2016,Jung2019	NA	NA	TAS1R3	NA	NA	GLI2,FOXJ2,ZRSR2,MYF6,SMAP2,PAX5,PRDM4,MYB,ZNF341,EWSR1,PLAG1,ATF3,GLIS1,ZNF257,NR2F6,ETV5,ZNF549	1
rs2275915	chr1	1407232	chr1	1406998	1407793	-	ENSG00000242485	MRPL20	A549_DMSO,hESC_naive	ChIP-STARR-seq,STARR-seq	Barakat2018,ENCODE	heel_bone_mineral_density;osteoporosis	MRPL20;PUSL1	adipose_naive;adipose_subcutaneous;adipose_visceral;artery_tibial;blood;brain_caudate;brain_cerebellar_hemisphere;brain_cerebellum;brain_nucleus_accumbens;breast;colon_transverse;esophagus_gej;esophagus_mucosa;esophagus_muscularis;fibroblast;muscle_naive;nerve_tibial;skin_not_sun_exposed;skin_sun_exposed;thyroid	distal;proximal	AL645608.1,RP11-54O7.3,SAMD11,C1orf170,PLEKHN1,PANK4,RP4-758J18.10,VWA1,RP5-902P8.10,UBE2J2,ATAD3A,ATAD3B,ATAD3C,TNFRSF18,TNFRSF4,TTLL10,MRPL20,TMEM88B	A549_treated_with_ethanol_0.02_percent_for_1_hour-Roadmap,A673-ENCODE,BJAB-Engreitz,BJAB_anti-IgM_anti-CD40_4hr-Engreitz,CD14-positive_monocyte-ENCODE,CD14-positive_monocyte-Novakovic2016,CD14-positive_monocyte_treated_with_BG_1h-Novakovic2016,CD14-positive_monocyte_treated_with_BG_4h-Novakovic2016,CD14-positive_monocyte_treated_with_BG_d1-Novakovic2016,CD14-positive_monocyte_treated_with_BG_d6-N…	ABCmodel,Javierre2016,Jung2019	Tewhey2016_LCLs	MRPL20;AURKAIP1	MRPL20	TYY1	NA	PRDM14,ZNF304,PCK2,BAX,ZSCAN29,TFAP2A,TCEAL6,E2F6,NNT,ZNF75D,NR2F6,XBP1,NRL,E2F4,ZMAT2,SP1,CTCFL	2
rs34442823	chr1	1407565	chr1	1406998	1407793	-	ENSG00000242485	MRPL20	A549_DMSO,hESC_naive	ChIP-STARR-seq,STARR-seq	Barakat2018,ENCODE	heel_bone_mineral_density;osteoporosis	MRPL20;PUSL1;SSU72	brain_caudate;brain_cerebellar_hemisphere;brain_naive;fibroblast;liver;muscle_naive;prostate	distal;proximal	AL645608.1,RP11-54O7.3,SAMD11,C1orf170,PLEKHN1,PANK4,RP4-758J18.10,VWA1,RP5-902P8.10,UBE2J2,ATAD3A,ATAD3B,ATAD3C,TNFRSF18,TNFRSF4,TTLL10,MRPL20,TMEM88B	A549_treated_with_ethanol_0.02_percent_for_1_hour-Roadmap,A673-ENCODE,BJAB-Engreitz,BJAB_anti-IgM_anti-CD40_4hr-Engreitz,CD14-positive_monocyte-ENCODE,CD14-positive_monocyte-Novakovic2016,CD14-positive_monocyte_treated_with_BG_1h-Novakovic2016,CD14-positive_monocyte_treated_with_BG_4h-Novakovic2016,CD14-positive_monocyte_treated_with_BG_d1-Novakovic2016,CD14-positive_monocyte_treated_with_BG_d6-N…	ABCmodel,Javierre2016,Jung2019	NA	MRPL20;AURKAIP1	MRPL20	NA	NA	NRL,P4HB,NANOS1,ESX1,TGIF2LX,HTATIP2,ODC1,SP1,MAFF,KLF16,DIABLO,GABPA,SOX10,RXRA,PTPMT1,EZR,THRB,PPARD,ZNF707	2
rs141894431	chr1	1407755	chr1	1406998	1407793	-	ENSG00000242485	MRPL20	A549_DMSO,hESC_naive	ChIP-STARR-seq,STARR-seq	Barakat2018,ENCODE	Drugs_affecting_bone_structure_and_mineralization_use_measurement	TAS1R3	blood	distal	AL645608.1,RP11-54O7.3,SAMD11,C1orf170,PLEKHN1,PANK4,RP4-758J18.10,VWA1,RP5-902P8.10,UBE2J2,ATAD3A,ATAD3B,ATAD3C,TNFRSF18,TNFRSF4,TTLL10,MRPL20,TMEM88B	A549_treated_with_ethanol_0.02_percent_for_1_hour-Roadmap,A673-ENCODE,BJAB-Engreitz,BJAB_anti-IgM_anti-CD40_4hr-Engreitz,CD14-positive_monocyte-ENCODE,CD14-positive_monocyte-Novakovic2016,CD14-positive_monocyte_treated_with_BG_1h-Novakovic2016,CD14-positive_monocyte_treated_with_BG_4h-Novakovic2016,CD14-positive_monocyte_treated_with_BG_d1-Novakovic2016,CD14-positive_monocyte_treated_with_BG_d6-N…	ABCmodel,Javierre2016,Jung2019	NA	MRPL20;AURKAIP1	NA	BRD4	PAX5	E2F4,ZNF257,CTCFL,SP1,ESR2,HEY2,PAX5,NFIC,ZNF135	1
rs12089560	chr1	1421170	chr1	1421091	1422269	-	ENSG00000235098	ANKRD65	A549_CORT108297,A549_CpdA,A549_DMSO,A549_GW870086,A549_RU486,A549_ZK216348	STARR-seq	ENCODE	diastolic_blood_pressure	INTS11;MRPL20-DT	adipose_naive;muscle_naive	distal	ANKRD65	MCF10A-Ji2017,MCF10A_treated_with_TAM24hr-Ji2017,epithelial_cell_of_prostate-ENCODE,keratinocyte-Roadmap	ABCmodel	NA	NA	NA	NA	NA	ZNF136,NFE2L1,ZMAT2,PAX5,CERS4,ZNF582,ZBTB6,TCF21,NXPH3,TRIM21,AFF4,SMAP2,MTHFD1,AKR1A1,SPR	1
rs1781134	chr1	1422081	chr1	1421091	1422269	-	ENSG00000235098	ANKRD65	A549_CORT108297,A549_CpdA,A549_DMSO,A549_GW870086,A549_RU486,A549_ZK216348	STARR-seq	ENCODE	diastolic_blood_pressure	AL391244.1;ANKRD65;INTS11;MRPL20-DT;TAS1R3	LCL;adipose_naive;blood;fat;muscle_naive;skin	distal;proximal	ANKRD65	MCF10A-Ji2017,MCF10A_treated_with_TAM24hr-Ji2017,epithelial_cell_of_prostate-ENCODE,keratinocyte-Roadmap	ABCmodel	NA	NA	ANKRD65	NA	NA	MAPK1,ZNF131,C19ORF40,ZNF582,ZFP42,SPATS2,TCF7,ZBTB6,EXO5,TAF1A,PRKRIR,STUB1,SOX13	1
rs202196253	chr1	1724661	chr1	1724274	1724857	-	ENSG00000008128	CDK11A	hESC_primed	ChIP-STARR-seq	Barakat2018	total_blood_protein_measurement	CDK11B	CD8_T-cell_naive;Tfh_memory;liver;lung;monocyte_R848	distal	AGRN,AL645728.1,ATAD3A,ATAD3B,ATAD3C,CALML6,CDK11B,GNB1,ISG15,MIB2,MMP23B,SSU72,TMEM240,TMEM52,UBE2J2,AL645728.3,AURKAIP1,C1orf159,C1orf233,RP1-140A9.1,RP11-345P4.9,CDK11A,NADK	A549_treated_with_ethanol_0.02_percent_for_1_hour-Roadmap,A673-ENCODE,BJAB-Engreitz,BJAB_anti-IgM_anti-CD40_4hr-Engreitz,B_cell-ENCODE,CD14-positive_monocyte-ENCODE,CD14-positive_monocyte-Novakovic2016,CD14-positive_monocyte_treated_with_BG_1h-Novakovic2016,CD14-positive_monocyte_treated_with_BG_4h-Novakovic2016,CD14-positive_monocyte_treated_with_BG_d1-Novakovic2016,CD14-positive_monocyte_treate…	ABCmodel,Javierre2016,Jung2019	NA	CDK11A;B3GALT6	CDK11B	NA	NA	KLF9,THRB,ZBTB6,SP1,YY2,GABPA,GATA2,GATA3,ZFX,FOXN1,YY1,PPP5C,YWHAE,SP3,KLF1,E2F4,MAZ,VEZF1,KLF15,ZNF148,SP4,TFAP2A,EGR1,UQCRB,MZF1,TBX3,TFAP2C,NNT,KLF4,XBP1,ZBTB7A,ESR1,THAP1,TCF12,TCF3,GMEB1,E2F6,KLF16,HEY2,HIF1A,KLF6,ZNF549,ARNT2,GLI2,KLF3	1
rs77804600	chr1	2391602	chr1	2391275	2392207	+,-	ENSG00000116151,ENSG00000157916	MORN1,RER1	A549_CpdA,A549_DMSO,A549_RU486	STARR-seq	ENCODE	erythrocyte_count;mean_corpuscular_hemoglobin	MORN1	neutrophil;testis	proximal	AL589739.1,AL590822.1,AL590822.2,C1orf174,PRKCZ,SKI,TP73,TTC34,WRAP73,C1orf86,RP11-181G12.4,RP11-181G12.5,RP11-181G12.2,LINC01134,EFCAB14,KCNAB2,NPHP4,SMIM1,MORN1,RER1	A549_treated_with_ethanol_0.02_percent_for_1_hour-Roadmap,A673-ENCODE,BJAB-Engreitz,BJAB_anti-IgM_anti-CD40_4hr-Engreitz,B_cell-ENCODE,CD14-positive_monocyte-ENCODE,CD14-positive_monocyte-Novakovic2016,CD14-positive_monocyte_treated_with_BG_1h-Novakovic2016,CD14-positive_monocyte_treated_with_BG_4h-Novakovic2016,CD14-positive_monocyte_treated_with_BG_d1-Novakovic2016,CD14-positive_monocyte_treate…	ABCmodel,Javierre2016,Jung2019	NA	NA	MORN1	RBM25	KLF5,Klf1,Klf4	TBX6,BCL11A,TBX21,ZFX,ZIC5,CTCFL,PLAG1,ZBT7A,ZNF75D,KLF13,KLF12,PDLIM5,E2F6,ZNF341,ETV5,SP1,MXI1,CTCF,KLF16,ZNF816,XBP1	2
rs12033927	chr1	3020986	chr1	3020967	3021467	+	ENSG00000169717	ACTRT2	K562_normal	CapSTARR-seq	Dao2017	BMI-adjusted_waist_circumference;coronary_artery_disease;monocyte_count;platelet_crit	NA	NA	NA	PEX10,TP73,TTC34,WRAP73	Human_ES_cells,Left_Ventricle	Jung2019	NA	NA	NA	NA	NA	GATA2,UBP1,GTF2H3,PBX2,ZBED2,GATA3,ZEB1,NR4A1,MSI1,INSM1,FOXH1,CELF5,CELF4	4
rs12034794	chr1	3020987	chr1	3020967	3021467	+	ENSG00000169717	ACTRT2	K562_normal	CapSTARR-seq	Dao2017	BMI-adjusted_waist-hip_ratio;BMI-adjusted_waist_circumference;coronary_artery_disease;monocyte_count;platelet_crit;waist-hip_ratio	NA	NA	NA	PEX10,TP73,TTC34,WRAP73	Human_ES_cells,Left_Ventricle	Jung2019	NA	NA	NA	NA	NA	THAP11,GATA2,TGIF1,GTF2H3,PBX2,RPL6,ZBED2,HIST2H2AB,TEAD3,TEAD4,GLI2,ZNF341,TEAD2	6
rs4908540	chr1	6206036	chr1	6205619	6206119	+	ENSG00000158286	RNF207	hESC_naive	ChIP-STARR-seq	Barakat2018	QT_interval;TPE_interval_measurement;mean_corpuscular_volume	RNF207;RNF207-AS1	CD4_T-cell_anti-CD3-CD28;Tfh_memory;Th17_memory;Th2_memory;artery_aorta;artery_tibial;blood;colon_sigmoid;colon_transverse;esophagus_gej;esophagus_muscularis;heart_atrial_appendage;heart_left_ventricle;monocyte_CD16_naive;monocyte_naive;muscle;pancreas;skin_sun_exposed;small_intestine;spleen;stomach;testis;thyroid	proximal	ACOT7,RP1-202O8.3,C1orf174,LINC01134,ESPN,TNFRSF25,GPR153,HES3,LINC00337,ICMT,KCNAB2,NPHP4,KLHL21,PHF13,MEAF6,NOL9,RNU6-731P,RP11-58A11.2,SMIM1,THAP3,ZBTB48,LOC102724450,RNF207,RPL22	A549_treated_with_ethanol_0.02_percent_for_1_hour-Roadmap,GM12878-Roadmap,H1-hESC-Roadmap,H1_BMP4_Derived_Mesendoderm_Cultured_Cells-Roadmap,H1_BMP4_Derived_Trophoblast_Cultured_Cells-Roadmap,H9-Roadmap,HCT116-ENCODE,HT29,HeLa-S3-Roadmap,HepG2-Roadmap,K562-Roadmap,LNCAP,LoVo,MCF-7-ENCODE,MCF10A-Ji2017,MCF10A_treated_with_TAM24hr-Ji2017,MDA-MB-231,NCCIT,PC-9-ENCODE,Panc1-ENCODE,adipose_tissue-ENCO…	ABCmodel,Javierre2016	Arensbergen2019_K562	NA	RNF207	ARI1B	ELK4,GABPA	NKX25,GLI2,ZNF582,EGR1,ZNF766,SP2,KLF9,GPD1,GTF3C2,TFAP2C,TFAP2A,KLF4,NFKB2,KLF1	3
rs6687830	chr1	6386148	chr1	6385813	6386313	-	ENSG00000097021	ACOT7	A549_GW870086,A549_Hydrocortisone	STARR-seq	ENCODE	BMI-adjusted_waist_circumference	ACOT7;AL031848.1;AL031848.2	adipose_naive;fat;minor_salivary_gland;monocyte;muscle_naive	distal	AL645859.1,CHD5,DNAJC11,HES3,LINC00337,ICMT,KLHL21,PHF13,PLEKHG5,RNF207,RP1-120G22.11,RPL22,RNU1-8P,RP11-312B8.1,TAS1R1,THAP3	Activated-total-CD4,Endothelial-precursors,Erythroblasts,Fetal-thymus,Macrophages-M0,Macrophages-M1,Macrophages-M2,Megakaryocytes,Monocytes,Naive-B-cells,Naive-CD4,Naive-CD8,Neutrophils,Non-activated-total-CD4,Total-B-cells,Total-CD4,Total-CD8	Javierre2016	NA	NA	NA	SNAI2	NA	VEZF1,ZMAT2,ZNF282,TGIF1,ZNF816,FEZF2,C9ORF156,NRL,NNT,RAB14,UBE2K,ZIC2,ODC1,ZNF682,RUNX3,MZF1,STAT3,GRHPR,ZNF143,E2F1,STAT1,PKNOX2,MTHFD1,MECP2,OSR2,TGIF2LX,PRDM14,P4HB,STAT4,HLCS,ZNF135,NFIB,NFIX,NFIC	1
rs11542479	chr1	6393579	chr1	6393361	6393861	-	ENSG00000097021	ACOT7	hESC_primed	ChIP-STARR-seq	Barakat2018	BMI-adjusted_waist_circumference	ACOT7;AL031848.2	adipose_naive;adipose_subcutaneous;adipose_visceral;breast;fat;monocyte;monocyte_IAV;muscle;muscle_naive	proximal	ACOT7,AL645859.1,CHD5,DNAJC11,HES3,LINC00337,ICMT,KLHL21,PHF13,PLEKHG5,RNF207,RP1-120G22.11,RPL22,RNU1-8P,RP11-312B8.1,TAS1R1,THAP3	A549_treated_with_ethanol_0.02_percent_for_1_hour-Roadmap,A673-ENCODE,BJAB-Engreitz,BJAB_anti-IgM_anti-CD40_4hr-Engreitz,B_cell-ENCODE,CD14-positive_monocyte-ENCODE,CD14-positive_monocyte-Novakovic2016,CD14-positive_monocyte_treated_with_BG_1h-Novakovic2016,CD14-positive_monocyte_treated_with_BG_4h-Novakovic2016,CD14-positive_monocyte_treated_with_BG_d1-Novakovic2016,CD14-positive_monocyte_treate…	ABCmodel,Javierre2016,Jung2019	NA	NA	ACOT7	ANDR	NA	TAF9,ZBTB7A,ZNF75D,VEZF1,NKX22,ZNF341,HEY1,E2F4,TFAP2C,SP1,E2F6,NFE2L1,ZMAT2	1
rs4908924	chr1	6554593	chr1	6554513	6555013	-	ENSG00000162408	NOL9	Hela_normal	CapSTARR-seq	Dao2017	body_mass_index;mean_corpuscular_hemoglobin_concentration;mean_corpuscular_volume;red_blood_cell_distribution_width;reticulocyte_count;reticulocyte_measurement	NOL9;PLEKHG5;TAS1R1	T-cell;Th17_memory;blood;skin;skin_sun_exposed	distal;proximal	ACOT7,RP1-202O8.3,C1orf109,CDCA8,C1orf174,LINC01134,CAMTA1,DNAJC11,ESPN,TNFRSF25,KCNAB2,NPHP4,KLHL21,PHF13,PLEKHG5,RNF207,RP1-120G22.11,RPL22,RNU1-8P,RP11-312B8.1,SMIM1,THAP3,VAMP3,ZBTB48,NOL9,TAS1R1	A673-ENCODE,BJAB-Engreitz,BJAB_anti-IgM_anti-CD40_4hr-Engreitz,CD14-positive_monocyte-Novakovic2016,CD14-positive_monocyte_treated_with_BG_1h-Novakovic2016,CD14-positive_monocyte_treated_with_BG_4h-Novakovic2016,CD14-positive_monocyte_treated_with_LPS_1h-Novakovic2016,CD14-positive_monocyte_treated_with_LPS_4h-Novakovic2016,CD14-positive_monocyte_treated_with_LPS_d6-Novakovic2016,CD14-positive_mo…	ABCmodel,Javierre2016,Jung2019	NA	NA	NOL9;PLEKHG5;TAS1R1	ZNF24	NA	TRPS1,MTHFD1,ZNF93,EZR,GLI2,GLTPD1	6
rs60256927	chr1	6554687	chr1	6554513	6555013	-	ENSG00000162408	NOL9	Hela_normal	CapSTARR-seq	Dao2017	body_mass_index;mean_corpuscular_hemoglobin_concentration;mean_corpuscular_volume;red_blood_cell_distribution_width;reticulocyte_count;reticulocyte_measurement	NOL9;PLEKHG5;TAS1R1	T-cell;blood;esophagus_mucosa;skin;skin_sun_exposed	distal;proximal	ACOT7,RP1-202O8.3,C1orf109,CDCA8,C1orf174,LINC01134,CAMTA1,DNAJC11,ESPN,TNFRSF25,KCNAB2,NPHP4,KLHL21,PHF13,PLEKHG5,RNF207,RP1-120G22.11,RPL22,RNU1-8P,RP11-312B8.1,SMIM1,THAP3,VAMP3,ZBTB48,NOL9,TAS1R1	A673-ENCODE,BJAB-Engreitz,BJAB_anti-IgM_anti-CD40_4hr-Engreitz,CD14-positive_monocyte-Novakovic2016,CD14-positive_monocyte_treated_with_BG_1h-Novakovic2016,CD14-positive_monocyte_treated_with_BG_4h-Novakovic2016,CD14-positive_monocyte_treated_with_LPS_1h-Novakovic2016,CD14-positive_monocyte_treated_with_LPS_4h-Novakovic2016,CD14-positive_monocyte_treated_with_LPS_d6-Novakovic2016,CD14-positive_mo…	ABCmodel,Javierre2016,Jung2019	NA	NA	NOL9;PLEKHG5;TAS1R1	ZNF24	NA	HOXC9,CDX2,SOX13,ZSWIM1,FOXJ3,FOXG1,MRPS25,LARP1,THRB,PBX2,FOXF1,POU3F1,SOX6,NEUROD2,FOXA2,LUZP2,MYBL2,FOXK2,POU5F1,PHOX2A,FOXH1,NR2F1,FOXA1,FOXF2,CEBPD,CRX,YY2,TRIP10,POU2F1,MEF2C,FOXP1,SOX17,POU2F2,SOX9,FOXJ2,FOXA3,FOXO3,RPL35,YY1,HOXA6,HOXB6,CUX1,THAP11	6
rs78728410	chr1	6602971	chr1	6602869	6603501	-	ENSG00000162413	KLHL21	A549_AZD9567,A549_CORT108297,A549_CpdA,A549_DMSO,A549_GW870086,A549_Hydrocortisone,A549_Mapracorat,A549_RU486,A549_ZK216348,A549_normal	STARR-seq	ENCODE	FEV/FEC_ratio;age_at_menopause;aspartate_aminotransferase_measurement,_serum_alanine_aminotransferase_measurement,_low_density_lipoprotein_triglyceride_measurement,_body_fat_percentage,_high_density_lipoprotein_cholesterol_measurement,_sex_hormone-binding_globulin_measurement;body_fat_percentage;forced_expiratory_volume;heel_bone_mineral_density;peak_expiratory_flow;pulse_pressure_measurement;sch…	DNAJC11;THAP3	DLPFC_naive;monocyte	distal	ACOT7,DNAJC11,ICMT,KLHL21,LINC00337,NOL9,PHF13,TAS1R1,THAP3,ZBTB48	A549_treated_with_ethanol_0.02_percent_for_1_hour-Roadmap,A673-ENCODE,BJAB-Engreitz,BJAB_anti-IgM_anti-CD40_4hr-Engreitz,B_cell-ENCODE,CD14-positive_monocyte-ENCODE,CD14-positive_monocyte-Novakovic2016,CD14-positive_monocyte_treated_with_BG_1h-Novakovic2016,CD14-positive_monocyte_treated_with_BG_4h-Novakovic2016,CD14-positive_monocyte_treated_with_BG_d1-Novakovic2016,CD14-positive_monocyte_treate…	ABCmodel	NA	NA	DNAJC11;THAP3	ZFX	NA	ZNF768,ZBTB18,GLI2,SOX10,PRGR,ETV1,GLIS1,GRHPR,UBP1,UBIP1,TCEAL6,HLCS,ZNF331	15
rs2232453	chr1	6603494	chr1	6602869	6603501	-	ENSG00000162413	KLHL21	A549_AZD9567,A549_CORT108297,A549_CpdA,A549_DMSO,A549_GW870086,A549_Hydrocortisone,A549_Mapracorat,A549_RU486,A549_ZK216348,A549_normal	STARR-seq	ENCODE	Agents_acting_on_the_renin-angiotensin_system_use_measurement;HMG_CoA_reductase_inhibitor_use_measurement;attention_deficit_hyperactivity_disorder,_substance_abuse,_antisocial_behaviour_measurement;body_height;body_mass_index;cardiovascular_disease;type_II_diabetes_mellitus	PHF13	blood;neutrophil	distal	ACOT7,DNAJC11,ICMT,KLHL21,LINC00337,NOL9,PHF13,TAS1R1,THAP3,ZBTB48	A549_treated_with_ethanol_0.02_percent_for_1_hour-Roadmap,A673-ENCODE,BJAB-Engreitz,BJAB_anti-IgM_anti-CD40_4hr-Engreitz,B_cell-ENCODE,CD14-positive_monocyte-ENCODE,CD14-positive_monocyte-Novakovic2016,CD14-positive_monocyte_treated_with_BG_1h-Novakovic2016,CD14-positive_monocyte_treated_with_BG_4h-Novakovic2016,CD14-positive_monocyte_treated_with_BG_d1-Novakovic2016,CD14-positive_monocyte_treate…	ABCmodel	NA	NA	PHF13	NA	NA	NFIC,YY2,TFCP2,ZNF93,SP2,KLF3,SMPX,E2F6,TCEAL6,ZNF341,TAGLN2,ZBTB6,ZNF148,KLF9,ARNT2,GLI2,SP4,TFAP2A,TFAP2B,TFAP2C,TFCP2L1,EGR1,SP1,NR2F6,PCK2,CFL2,NR2F2,SIX2	9
rs2076363	chr1	6624846	chr1	6624681	6625230	+	ENSG00000041988	THAP3	RPMI_normal	CapSTARR-seq	This_study	Agents_acting_on_the_renin-angiotensin_system_use_measurement;HMG_CoA_reductase_inhibitor_use_measurement;body_height;body_mass_index;cardiovascular_disease;type_II_diabetes_mellitus	THAP3	brain_naive;monocyte_IAV;testis	proximal	ACOT7,RP1-202O8.3,C1orf109,CDCA8,C1orf174,LINC01134,ESPN,TNFRSF25,GPR153,HES3,LINC00337,KCNAB2,NPHP4,KLHL21,PHF13,NOL9,RNU6-731P,RP11-58A11.2,PLEKHG5,RNF207,RP1-120G22.11,RPL22,RP11-312B8.1,TAS1R1,ZBTB48,PER3,THAP3	Activated-total-CD4,Endothelial-precursors,Erythroblasts,Fetal-thymus,Macrophages-M0,Macrophages-M1,Macrophages-M2,Megakaryocytes,Monocytes,Naive-B-cells,Naive-CD4,Naive-CD8,Neutrophils,Non-activated-total-CD4,Total-B-cells,Total-CD4,Total-CD8,CD14-positive_monocyte_treated_with_LPS_1h-Novakovic2016,GM12878-Roadmap,H1-hESC-Roadmap,H7,MM.1S-ENCODE,NCCIT,Panc1-ENCODE,THP-1_macrophage-VanBortle2017,…	ABCmodel,Javierre2016,Jung2019	NA	NA	THAP3	NA	NA	ZBTB43,NKX3-1,ZNF281,KLF1,KLF4,MEF2D,MEF2B,GLI2,MEF2A,MYB,ZNF282,PRDM4,UBXN1,ZNF692	6
rs11121197	chr1	8526274	chr1	8525939	8526527	-	ENSG00000142599	RERE	SH-SY5Y_normal	STARR-seq	ENCODE	mathematical_ability;self_reported_educational_attainment	ENO1	fibroblast	distal	NA	NA	NA	NA	NA	NA	NA	NA	NFE2,MAFG,NFE2L2,BACH1,MAFK,BACH2,CANX,NFE2L1,MAFF,SNRPB2,PKNOX1,TBX5,MEIS1,ZNF326,MAFB,MAF,ATF3,FOXK1,MEIS3,GTPBP1,FOXK2,THRB,IRF5,FOXG1,FOXO6,FOXD2,FOXD3,FOXF2,CREB1,SOX13,CEBPE,MAP4K2,FOXO3,CEBPD,MYBL2,FOXP1,DDX53,FOXJ3,FOXA3,FOXA1,FOXA2	2
rs2297867	chr1	8526504	chr1	8525939	8526527	-	ENSG00000142599	RERE	SH-SY5Y_normal	STARR-seq	ENCODE	mathematical_ability;self_reported_educational_attainment	NA	NA	NA	NA	NA	NA	NA	NA	NA	NA	NA	YWHAZ,TRPS1,DLX1,PCK2,EN2,PSMA6,ZNF695,SOX9,EN1,RXRA,SOX3,SOX13,LHX6,NAP1L1,CERS4,SOX10,PPARD,BACH2,SOX17,CREB1,GFI1,NR2F1,PKNOX1,MAFF,NFYB,NFYC,TBX19,GFI1B	2
rs56150649	chr1	9111753	chr1	9111370	9111870	-	ENSG00000180758	GPR157	Hela_inhibitor,Hela_no-inhibitor	STARR-seq	Muerdter2018	leukocyte_count	NA	NA	NA	NA	NA	NA	NA	NA	NA	NA	NA	TP63,POU2F1,TP53,MGA,TEAD4,MAX,MXI1,CLOCK,MYCN,HOXB5,MNT,ZBTB7A,SCRT2,YY2,SCRT1,BHLHE41,TBX20,NRF1,EOMES,MYC,HES5,ZNF282,TBX3,POU2F3,SNAI2,HNF4G,ATOH1,NEUROD2,ISL1,NEUROG2,OLIG2,POU3F2,BHLHA15	1
rs17552394	chr1	11099911	chr1	11099869	11100369	-	ENSG00000171824	EXOSC10	hESC_primed	ChIP-STARR-seq	Barakat2018	corneal_topography	EXOSC10-AS1	brain_naive;fibroblast	proximal	AGTRAP,C1orf109,CDCA8,C1orf167,CLCN6,MTHFR,FBXO2,FBXO44,FBXO6,MIIP,RP5-1077B9.5,MTOR,NPPA-AS1,NPPA,RNU6-291P,EXOSC10,LOC105376736	A549_treated_with_ethanol_0.02_percent_for_1_hour-Roadmap,A673-ENCODE,BJAB-Engreitz,BJAB_anti-IgM_anti-CD40_4hr-Engreitz,CD14-positive_monocyte-Novakovic2016,CD14-positive_monocyte_treated_with_BG_1h-Novakovic2016,CD14-positive_monocyte_treated_with_BG_4h-Novakovic2016,CD14-positive_monocyte_treated_with_BG_d1-Novakovic2016,CD14-positive_monocyte_treated_with_BG_d6-Novakovic2016,CD14-positive_mon…	ABCmodel,Javierre2016,Jung2019	Mattioli2019_HepG2	NA	NA	NA	NA	ESR1,SCRT1,NCBP2,ESR2,TFAP2B,TFAP2C,TIMM44,NR4A1,HCLS1,NR2F1,NR2F6,ESRRA,NR2C2,EBF3,TFAP2A,UBIP1,CCDC25,TFCP2L1,SF3B1,PLG,CTCF	1
rs17552387	chr1	11099932	chr1	11099869	11100369	-	ENSG00000171824	EXOSC10	hESC_primed	ChIP-STARR-seq	Barakat2018	corneal_topography	EXOSC10-AS1	brain_naive;fibroblast	proximal	AGTRAP,C1orf109,CDCA8,C1orf167,CLCN6,MTHFR,FBXO2,FBXO44,FBXO6,MIIP,RP5-1077B9.5,MTOR,NPPA-AS1,NPPA,RNU6-291P,EXOSC10,LOC105376736	A549_treated_with_ethanol_0.02_percent_for_1_hour-Roadmap,A673-ENCODE,BJAB-Engreitz,BJAB_anti-IgM_anti-CD40_4hr-Engreitz,CD14-positive_monocyte-Novakovic2016,CD14-positive_monocyte_treated_with_BG_1h-Novakovic2016,CD14-positive_monocyte_treated_with_BG_4h-Novakovic2016,CD14-positive_monocyte_treated_with_BG_d1-Novakovic2016,CD14-positive_monocyte_treated_with_BG_d6-Novakovic2016,CD14-positive_mon…	ABCmodel,Javierre2016,Jung2019	NA	NA	NA	NA	NA	BAX,FOXP1,MEF2D,LHX6,POU2F1,FOXF2,FOXA2,CRX,FOXA3,MEF2C,MYBL2,NR2F1,MEF2B,ENO1,FOXN1,THRB,ZN335,NAP1L1,NFIC,VPS4B,ZNF582	1
rs2335276	chr1	11100310	chr1	11099869	11100369	-	ENSG00000171824	EXOSC10	hESC_primed	ChIP-STARR-seq	Barakat2018	corneal_topography	EXOSC10-AS1	brain_naive;fibroblast	proximal	AGTRAP,C1orf109,CDCA8,C1orf167,CLCN6,MTHFR,FBXO2,FBXO44,FBXO6,MIIP,RP5-1077B9.5,MTOR,NPPA-AS1,NPPA,RNU6-291P,EXOSC10,LOC105376736	A549_treated_with_ethanol_0.02_percent_for_1_hour-Roadmap,A673-ENCODE,BJAB-Engreitz,BJAB_anti-IgM_anti-CD40_4hr-Engreitz,CD14-positive_monocyte-Novakovic2016,CD14-positive_monocyte_treated_with_BG_1h-Novakovic2016,CD14-positive_monocyte_treated_with_BG_4h-Novakovic2016,CD14-positive_monocyte_treated_with_BG_d1-Novakovic2016,CD14-positive_monocyte_treated_with_BG_d6-Novakovic2016,CD14-positive_mon…	ABCmodel,Javierre2016,Jung2019	NA	NA	NA	NA	ARID3A,Prrx2	R3HDM2,POU2F2,POU2F1,PAX7,HOXB4,DLX1,GFI1B,HOXD4,HXD4,RFC2,ARID3A,MSX2,RPL35,HOXA6,HOXB6,PRRX2,ZNF189	1
rs2295080	chr1	11262571	chr1	11262551	11263051	-	ENSG00000198793	MTOR	SH-SY5Y_normal	STARR-seq	ENCODE	aspartate_aminotransferase_measurement;body_height;body_mass_index;heel_bone_mineral_density;serum_alanine_aminotransferase_measurement;type_II_diabetes_mellitus;type_II_diabetes_mellitus,_body_mass_index	EXOSC10;MTOR	CD4_T-cell_anti-CD3-CD28;CD8_T-cell_anti-CD3-CD28;DLPFC_naive;adipose_naive;blood;brain_cerebellar_hemisphere;fat	distal;proximal	AGTRAP,ALDH4A1,MIR1290,C1orf109,CDCA8,C1orf127,CLCN6,MTHFR,DFFA,PEX14,DRAXIN,MAD2L2,EXOSC10,RP4-635E18.6,FBXO2,FBXO44,FBXO6,KIAA2013,MATN1-AS1,MATN1,MFN2,MTF1,RP11-109P14.10,MTOR-AS1,MTOR,NPPB,RNU5E-1,RNU5E-4P,RP1-43E13.2,UBR4,RP11-312B8.1,SRM,TARDBP,VAMP3,UBIAD1	A549_treated_with_ethanol_0.02_percent_for_1_hour-Roadmap,A673-ENCODE,BJAB-Engreitz,BJAB_anti-IgM_anti-CD40_4hr-Engreitz,B_cell-ENCODE,CD14-positive_monocyte-ENCODE,CD14-positive_monocyte-Novakovic2016,CD14-positive_monocyte_treated_with_BG_1h-Novakovic2016,CD14-positive_monocyte_treated_with_BG_4h-Novakovic2016,CD14-positive_monocyte_treated_with_BG_d1-Novakovic2016,CD14-positive_monocyte_treate…	ABCmodel,Javierre2016,Jung2019	NA	NA	EXOSC10;MTOR	FOXK2	NA	RBM17,ZNF135,MTHFD1,SMAP2,TFAP2A,TRIM21,TFAP2B,CEBPG,MAGEA8,ESR1,ESR2,C9ORF156,RAB7A,ZIC3,TFAP2C,SPI1,NUCB1,GATA3,EBF1,GPAM,EBF3,GATA2,ZBTB7A	7
rs3753588	chr1	11803847	chr1	11803383	11804026	-	ENSG00000177000	MTHFR	A549_AZD9567,A549_CORT108297,A549_CpdA,A549_DMSO,A549_GW870086,A549_Hydrocortisone,A549_Mapracorat,A549_RU486,A549_ZK216348,A549_dexamethasone,Hela_no-inhibitor,Hela_normal,hESC_primed	CapSTARR-seq,ChIP-STARR-seq,STARR-seq	Barakat2018,Dao2017,ENCODE,Muerdter2018	Agents_acting_on_the_renin-angiotensin_system_use_measurement;BMI-adjusted_hip_circumference;Beta_blocking_agent_use_measurement;Calcium_channel_blocker_use_measurement;Diuretic_use_measurement;QRS_amplitude,_QRS_complex;arterial_stiffness_measurement;aspartate_aminotransferase_to_alanine_aminotransferase_ratio;birth_weight,_parental_genotype_effect_measurement;cardiovascular_disease;coronary_art…	CLCN6;EXOSC10;MTHFR	LCL_naive;LCL_statin;adipose_subcutaneous;artery_tibial;blood;lung;monocyte;monocyte_CD16_naive;monocyte_naive;neutrophil	distal	NA	NA	NA	NA	NA	NA	NA	NA	ETS1,GLI2,ETV2,ETV1,ETV4,FLI1,ERG,GABPA,ERF,ZIC2,A1CF,HOXB5,ETS2,ETV5,IKZF1,PTPMT1,ZSCAN9,POU2F1	37
rs3753582	chr1	11805485	chr1	11805294	11806563	+,-	ENSG00000011021,ENSG00000177000	CLCN6,MTHFR	A549_AZD9567,A549_CORT108297,A549_CpdA,A549_DMSO,A549_GW870086,A549_Hydrocortisone,A549_Mapracorat,A549_RU486,A549_ZK216348,A549_dexamethasone,Hela_no-inhibitor,Hela_normal,hESC_primed	CapSTARR-seq,ChIP-STARR-seq,STARR-seq	Barakat2018,Dao2017,ENCODE,Muerdter2018	Agents_acting_on_the_renin-angiotensin_system_use_measurement;BMI-adjusted_hip_circumference;Beta_blocking_agent_use_measurement;Calcium_channel_blocker_use_measurement;Diuretic_use_measurement;QRS_amplitude,_QRS_complex;arterial_stiffness_measurement;aspartate_aminotransferase_to_alanine_aminotransferase_ratio;birth_weight,_parental_genotype_effect_measurement;cardiovascular_disease;coronary_art…	CLCN6;EXOSC10;MTHFR	LCL_naive;LCL_statin;adipose_subcutaneous;artery_tibial;blood;monocyte;monocyte_CD16_naive;monocyte_naive;neutrophil	distal;proximal	AGTRAP,DFFA,PEX14,EXOSC10,RP4-635E18.6,FBXO2,FBXO44,KIAA2013,MFN2,MIIP,RP5-1077B9.5,MTOR,MTOR-AS1,NPPB,PLOD1,RNU5E-1,RNU5E-4P,SRM,CLCN6,MTHFR	A549_treated_with_ethanol_0.02_percent_for_1_hour-Roadmap,A673-ENCODE,BJAB-Engreitz,BJAB_anti-IgM_anti-CD40_4hr-Engreitz,B_cell-ENCODE,CD14-positive_monocyte-ENCODE,CD14-positive_monocyte-Novakovic2016,CD14-positive_monocyte_treated_with_BG_1h-Novakovic2016,CD14-positive_monocyte_treated_with_BG_4h-Novakovic2016,CD14-positive_monocyte_treated_with_BG_d1-Novakovic2016,CD14-positive_monocyte_treate…	ABCmodel,Javierre2016	NA	NA	CLCN6;EXOSC10;MTHFR	NA	NA	SREBF1,ZNF510,RNF114,ZNF655,LHX1,RARA,USF1,GABPA,NR2C2,USF2,PLAG1,GATA2,ZNF549,ATOH1,MYOG,E2F1,TCF3,ISL1,SNAI1,MYOD1,TCF21,NEUROD2,TGIF1,TFCP2L1,TCF12,TCF4,MYF5,PTF1A,SOD1,BHLHE22,SNAI2,ASCL1,ASCL2,CANX,NEUROD1	37
rs45440899	chr1	11805607	chr1	11805294	11806563	+,-	ENSG00000011021,ENSG00000177000	CLCN6,MTHFR	A549_AZD9567,A549_CORT108297,A549_CpdA,A549_DMSO,A549_GW870086,A549_Hydrocortisone,A549_Mapracorat,A549_RU486,A549_ZK216348,A549_dexamethasone,Hela_no-inhibitor,Hela_normal,hESC_primed	CapSTARR-seq,ChIP-STARR-seq,STARR-seq	Barakat2018,Dao2017,ENCODE,Muerdter2018	BMI-adjusted_hip_circumference	NA	NA	NA	AGTRAP,DFFA,PEX14,EXOSC10,RP4-635E18.6,FBXO2,FBXO44,KIAA2013,MFN2,MIIP,RP5-1077B9.5,MTOR,MTOR-AS1,NPPB,PLOD1,RNU5E-1,RNU5E-4P,SRM,CLCN6,MTHFR	A549_treated_with_ethanol_0.02_percent_for_1_hour-Roadmap,A673-ENCODE,BJAB-Engreitz,BJAB_anti-IgM_anti-CD40_4hr-Engreitz,B_cell-ENCODE,CD14-positive_monocyte-ENCODE,CD14-positive_monocyte-Novakovic2016,CD14-positive_monocyte_treated_with_BG_1h-Novakovic2016,CD14-positive_monocyte_treated_with_BG_4h-Novakovic2016,CD14-positive_monocyte_treated_with_BG_d1-Novakovic2016,CD14-positive_monocyte_treate…	ABCmodel,Javierre2016	NA	NA	NA	NA	SP2	CELF6,NR2F6,EGR1,EIF5A2,GLI2,SEMA4A,TFAP2C,GRHPR,ZNF148,TFAP2B,TFAP2A,NEUROD1,PLG	1
rs13306561	chr1	11805747	chr1	11805294	11806563	+,-	ENSG00000011021,ENSG00000177000	CLCN6,MTHFR	A549_AZD9567,A549_CORT108297,A549_CpdA,A549_DMSO,A549_GW870086,A549_Hydrocortisone,A549_Mapracorat,A549_RU486,A549_ZK216348,A549_dexamethasone,Hela_no-inhibitor,Hela_normal,hESC_primed	CapSTARR-seq,ChIP-STARR-seq,STARR-seq	Barakat2018,Dao2017,ENCODE,Muerdter2018	Agents_acting_on_the_renin-angiotensin_system_use_measurement;BMI-adjusted_hip_circumference;Beta_blocking_agent_use_measurement;Calcium_channel_blocker_use_measurement;Diuretic_use_measurement;QRS_amplitude,_QRS_complex;arterial_stiffness_measurement;aspartate_aminotransferase_to_alanine_aminotransferase_ratio;birth_weight,_parental_genotype_effect_measurement;cardiovascular_disease;coronary_art…	CLCN6;MTHFR	LCL;Tfh_memory;skin	proximal	AGTRAP,DFFA,PEX14,EXOSC10,RP4-635E18.6,FBXO2,FBXO44,KIAA2013,MFN2,MIIP,RP5-1077B9.5,MTOR,MTOR-AS1,NPPB,PLOD1,RNU5E-1,RNU5E-4P,SRM,CLCN6,MTHFR	A549_treated_with_ethanol_0.02_percent_for_1_hour-Roadmap,A673-ENCODE,BJAB-Engreitz,BJAB_anti-IgM_anti-CD40_4hr-Engreitz,B_cell-ENCODE,CD14-positive_monocyte-ENCODE,CD14-positive_monocyte-Novakovic2016,CD14-positive_monocyte_treated_with_BG_1h-Novakovic2016,CD14-positive_monocyte_treated_with_BG_4h-Novakovic2016,CD14-positive_monocyte_treated_with_BG_d1-Novakovic2016,CD14-positive_monocyte_treate…	ABCmodel,Javierre2016	NA	NA	CLCN6;MTHFR	ARI1A	NA	TP73,KLF6,EGR1,ZIC5,ZIC3,TFAP2C,ZNF707,UBB,WT1,ANXA11,MZF1,AKR1A1,SPR,AFF4,ASCC1,PTPMT1	37
rs3834043	chr1	11805759	chr1	11805294	11806563	+,-	ENSG00000011021,ENSG00000177000	CLCN6,MTHFR	A549_AZD9567,A549_CORT108297,A549_CpdA,A549_DMSO,A549_GW870086,A549_Hydrocortisone,A549_Mapracorat,A549_RU486,A549_ZK216348,A549_dexamethasone,Hela_no-inhibitor,Hela_normal,hESC_primed	CapSTARR-seq,ChIP-STARR-seq,STARR-seq	Barakat2018,Dao2017,ENCODE,Muerdter2018	Agents_acting_on_the_renin-angiotensin_system_use_measurement;BMI-adjusted_hip_circumference;Beta_blocking_agent_use_measurement;Calcium_channel_blocker_use_measurement;Diuretic_use_measurement;QRS_amplitude,_QRS_complex;arterial_stiffness_measurement;aspartate_aminotransferase_to_alanine_aminotransferase_ratio;birth_weight,_parental_genotype_effect_measurement;cardiovascular_disease;coronary_art…	CLCN6;EXOSC10;MTHFR	LCL_naive;LCL_statin;blood;monocyte_CD16_naive;monocyte_naive	distal;proximal	AGTRAP,DFFA,PEX14,EXOSC10,RP4-635E18.6,FBXO2,FBXO44,KIAA2013,MFN2,MIIP,RP5-1077B9.5,MTOR,MTOR-AS1,NPPB,PLOD1,RNU5E-1,RNU5E-4P,SRM,CLCN6,MTHFR	A549_treated_with_ethanol_0.02_percent_for_1_hour-Roadmap,A673-ENCODE,BJAB-Engreitz,BJAB_anti-IgM_anti-CD40_4hr-Engreitz,B_cell-ENCODE,CD14-positive_monocyte-ENCODE,CD14-positive_monocyte-Novakovic2016,CD14-positive_monocyte_treated_with_BG_1h-Novakovic2016,CD14-positive_monocyte_treated_with_BG_4h-Novakovic2016,CD14-positive_monocyte_treated_with_BG_d1-Novakovic2016,CD14-positive_monocyte_treate…	ABCmodel,Javierre2016	NA	NA	CLCN6;EXOSC10;MTHFR	NA	NA	NA	37
rs45594036	chr1	11805760	chr1	11805294	11806563	+,-	ENSG00000011021,ENSG00000177000	CLCN6,MTHFR	A549_AZD9567,A549_CORT108297,A549_CpdA,A549_DMSO,A549_GW870086,A549_Hydrocortisone,A549_Mapracorat,A549_RU486,A549_ZK216348,A549_dexamethasone,Hela_no-inhibitor,Hela_normal,hESC_primed	CapSTARR-seq,ChIP-STARR-seq,STARR-seq	Barakat2018,Dao2017,ENCODE,Muerdter2018	BMI-adjusted_hip_circumference;BMI-adjusted_waist-hip_ratio;smoking_status_measurement,_diastolic_blood_pressure;smoking_status_measurement,_systolic_blood_pressure;systolic_blood_pressure	NA	NA	NA	AGTRAP,DFFA,PEX14,EXOSC10,RP4-635E18.6,FBXO2,FBXO44,KIAA2013,MFN2,MIIP,RP5-1077B9.5,MTOR,MTOR-AS1,NPPB,PLOD1,RNU5E-1,RNU5E-4P,SRM,CLCN6,MTHFR	A549_treated_with_ethanol_0.02_percent_for_1_hour-Roadmap,A673-ENCODE,BJAB-Engreitz,BJAB_anti-IgM_anti-CD40_4hr-Engreitz,B_cell-ENCODE,CD14-positive_monocyte-ENCODE,CD14-positive_monocyte-Novakovic2016,CD14-positive_monocyte_treated_with_BG_1h-Novakovic2016,CD14-positive_monocyte_treated_with_BG_4h-Novakovic2016,CD14-positive_monocyte_treated_with_BG_d1-Novakovic2016,CD14-positive_monocyte_treate…	ABCmodel,Javierre2016	NA	NA	NA	NA	NA	RBM17,P4HB,TRIM21,TGIF2LX,ESX1,DIABLO,ZNF148,VEZF1,ZNF549,GPD1,KLF6,TCF21,ZBTB7A,C19ORF25,SMAD4,KLF16,ZNF582,SMAD2,OSR2,TRPS1,ZNF317	6
rs13306560	chr1	11806126	chr1	11805294	11806563	+,-	ENSG00000011021,ENSG00000177000	CLCN6,MTHFR	A549_AZD9567,A549_CORT108297,A549_CpdA,A549_DMSO,A549_GW870086,A549_Hydrocortisone,A549_Mapracorat,A549_RU486,A549_ZK216348,A549_dexamethasone,Hela_no-inhibitor,Hela_normal,hESC_primed	CapSTARR-seq,ChIP-STARR-seq,STARR-seq	Barakat2018,Dao2017,ENCODE,Muerdter2018	BMI-adjusted_hip_circumference;BMI-adjusted_waist-hip_ratio;smoking_status_measurement,_diastolic_blood_pressure;smoking_status_measurement,_systolic_blood_pressure;systolic_blood_pressure	NA	NA	NA	AGTRAP,DFFA,PEX14,EXOSC10,RP4-635E18.6,FBXO2,FBXO44,KIAA2013,MFN2,MIIP,RP5-1077B9.5,MTOR,MTOR-AS1,NPPB,PLOD1,RNU5E-1,RNU5E-4P,SRM,CLCN6,MTHFR	A549_treated_with_ethanol_0.02_percent_for_1_hour-Roadmap,A673-ENCODE,BJAB-Engreitz,BJAB_anti-IgM_anti-CD40_4hr-Engreitz,B_cell-ENCODE,CD14-positive_monocyte-ENCODE,CD14-positive_monocyte-Novakovic2016,CD14-positive_monocyte_treated_with_BG_1h-Novakovic2016,CD14-positive_monocyte_treated_with_BG_4h-Novakovic2016,CD14-positive_monocyte_treated_with_BG_d1-Novakovic2016,CD14-positive_monocyte_treate…	ABCmodel,Javierre2016	NA	NA	NA	TF65	NA	KLF1,SP2,AKR1A1,SPR,KLF4,MAZ,SP4,AFF4,KLF6,ZNF148,SP1,ZNF93,ZNF449,KLF3,GPD1,NKX2-5,NKX3-2,KLF12,TIMELESS,ZNF707	6
rs111334345	chr1	11806385	chr1	11805294	11806563	+,-	ENSG00000011021,ENSG00000177000	CLCN6,MTHFR	A549_AZD9567,A549_CORT108297,A549_CpdA,A549_DMSO,A549_GW870086,A549_Hydrocortisone,A549_Mapracorat,A549_RU486,A549_ZK216348,A549_dexamethasone,Hela_no-inhibitor,Hela_normal,hESC_primed	CapSTARR-seq,ChIP-STARR-seq,STARR-seq	Barakat2018,Dao2017,ENCODE,Muerdter2018	diastolic_blood_pressure,_alcohol_drinking	CLCN6;MTHFR	CD4_T-cell_anti-CD3-CD28;Th17_memory;blood;neutrophil	proximal	AGTRAP,DFFA,PEX14,EXOSC10,RP4-635E18.6,FBXO2,FBXO44,KIAA2013,MFN2,MIIP,RP5-1077B9.5,MTOR,MTOR-AS1,NPPB,PLOD1,RNU5E-1,RNU5E-4P,SRM,CLCN6,MTHFR	A549_treated_with_ethanol_0.02_percent_for_1_hour-Roadmap,A673-ENCODE,BJAB-Engreitz,BJAB_anti-IgM_anti-CD40_4hr-Engreitz,B_cell-ENCODE,CD14-positive_monocyte-ENCODE,CD14-positive_monocyte-Novakovic2016,CD14-positive_monocyte_treated_with_BG_1h-Novakovic2016,CD14-positive_monocyte_treated_with_BG_4h-Novakovic2016,CD14-positive_monocyte_treated_with_BG_d1-Novakovic2016,CD14-positive_monocyte_treate…	ABCmodel,Javierre2016	NA	NA	CLCN6;MTHFR	NA	EGR1,EGR2,RFX2,RFX5,Rfx1	EGR2,EGR1,ZNF582,VEZF1,MAZ,SP4,ZNF257,KLF1,ZNF148,ZNF281,NNT,SP1,YY2,KLF13,ETV1,ZKSCAN3,MYB,ESR2,NR1H4,MYOD1,MYOG,KLF15,NR2F6,TCF12,MYF6,ZCCHC17,FEZ1,ESX1,CTCF,ZRSR2,RBM17,FGF19,GRHPR,HLCS	2
rs3737965	chr1	11806394	chr1	11805294	11806563	+,-	ENSG00000011021,ENSG00000177000	CLCN6,MTHFR	A549_AZD9567,A549_CORT108297,A549_CpdA,A549_DMSO,A549_GW870086,A549_Hydrocortisone,A549_Mapracorat,A549_RU486,A549_ZK216348,A549_dexamethasone,Hela_no-inhibitor,Hela_normal,hESC_primed	CapSTARR-seq,ChIP-STARR-seq,STARR-seq	Barakat2018,Dao2017,ENCODE,Muerdter2018	Agents_acting_on_the_renin-angiotensin_system_use_measurement;BMI-adjusted_hip_circumference;Beta_blocking_agent_use_measurement;Calcium_channel_blocker_use_measurement;Diuretic_use_measurement;QRS_amplitude,_QRS_complex;arterial_stiffness_measurement;aspartate_aminotransferase_to_alanine_aminotransferase_ratio;birth_weight,_parental_genotype_effect_measurement;cardiovascular_disease;coronary_art…	NA	NA	NA	AGTRAP,DFFA,PEX14,EXOSC10,RP4-635E18.6,FBXO2,FBXO44,KIAA2013,MFN2,MIIP,RP5-1077B9.5,MTOR,MTOR-AS1,NPPB,PLOD1,RNU5E-1,RNU5E-4P,SRM,CLCN6,MTHFR	A549_treated_with_ethanol_0.02_percent_for_1_hour-Roadmap,A673-ENCODE,BJAB-Engreitz,BJAB_anti-IgM_anti-CD40_4hr-Engreitz,B_cell-ENCODE,CD14-positive_monocyte-ENCODE,CD14-positive_monocyte-Novakovic2016,CD14-positive_monocyte_treated_with_BG_1h-Novakovic2016,CD14-positive_monocyte_treated_with_BG_4h-Novakovic2016,CD14-positive_monocyte_treated_with_BG_d1-Novakovic2016,CD14-positive_monocyte_treate…	ABCmodel,Javierre2016	NA	NA	NA	ANDR	RFX2,RFX5,Rfx1	RFX2,RFX1,RFX3,REL,RFX5,ZBT48,RORB,ESRRA,CSNK2B,CEBPB,CEBPA,CEBPD,SOX13,CEBPE	38
rs61776480	chr1	11926478	chr1	11926403	11926928	-	ENSG00000116685	KIAA2013	Hela_normal,K562_IFNa,hESC_primed	CapSTARR-seq,ChIP-STARR-seq	Barakat2018,Dao2017,Santiago2021	Cleft_palate,_cleft_lip	AL021155.4	brain_naive	distal	C1orf167,CLCN6,MTHFR,FBXO6,MFN2,MIIP,RP5-1077B9.5,MTOR,NPPA-AS1,NPPA,RNU6-777P,RP11-426M1.2,TNFRSF1B,VPS13D,ZBTB48,KIAA2013,PLOD1	Activated-total-CD4,Endothelial-precursors,Erythroblasts,Fetal-thymus,Macrophages-M0,Macrophages-M1,Macrophages-M2,Megakaryocytes,Monocytes,Naive-B-cells,Naive-CD4,Naive-CD8,Neutrophils,Non-activated-total-CD4,Total-B-cells,Total-CD4,Total-CD8,CD14-positive_monocyte-Novakovic2016,CD14-positive_monocyte_treated_with_BG_1h-Novakovic2016,CD14-positive_monocyte_treated_with_BG_4h-Novakovic2016,CD14-p…	ABCmodel,Javierre2016,Jung2019	NA	NA	NA	MAZ	ZNF263	KLF1,TMSB4XP8,NR2F2,NR2C2,ZNF257,GABPA,GLIS1,KLF9,UBE2K,SP1,ZNF707,KLF4,C9ORF156,ZBTB7B,KLF16,E2F6,KLF12,SP2,NKX25,ZNF816,KLF5,SP4,KLF15,OSR2	2
rs12741552	chr1	15526781	chr1	15526313	15527034	+,-	ENSG00000116138,ENSG00000132906	CASP9,DNAJC16	SH-SY5Y_normal	STARR-seq	ENCODE	comparative_body_size_at_age_10,_self-reported;creatinine_measurement;creatinine_measurement,_glomerular_filtration_rate;cystatin_C_measurement;erythrocyte_count;glomerular_filtration_rate;hematocrit;urate_measurement;urinary_metabolite_measurement	AGMAT;AL121992.3;CASP9;DNAJC16	DLPFC_naive;LCL;blood;brain_cortex;brain_naive;brain_nucleus_accumbens;brain_putamen;fat;fibroblast;macrophage_IFNg;macrophage_naive;monocyte;neutrophil	distal;proximal	AGMAT,DDI2,FHAD1,RP3-467K16.2,RP11-169K16.4,SLC25A34,TMEM82,CASP9,DNAJC16,PDPN,PLEKHM2	A549_treated_with_ethanol_0.02_percent_for_1_hour-Roadmap,A673-ENCODE,BJAB-Engreitz,BJAB_anti-IgM_anti-CD40_4hr-Engreitz,B_cell-ENCODE,CD14-positive_monocyte-ENCODE,CD14-positive_monocyte-Novakovic2016,CD14-positive_monocyte_treated_with_BG_1h-Novakovic2016,CD14-positive_monocyte_treated_with_BG_4h-Novakovic2016,CD14-positive_monocyte_treated_with_BG_d1-Novakovic2016,CD14-positive_monocyte_treate…	ABCmodel,Javierre2016,Jung2019	NA	NA	AGMAT;CASP9;DNAJC16	USF1	NA	GRHL1,SCRT1,GRHL2,SCRT2,ZNF257,MTHFD1,RAB7A,SOD1,ZIC5	10
rs35718454	chr1	15526794	chr1	15526313	15527034	+,-	ENSG00000116138,ENSG00000132906	CASP9,DNAJC16	SH-SY5Y_normal	STARR-seq	ENCODE	creatinine_measurement;creatinine_measurement,_glomerular_filtration_rate;cystatin_C_measurement;erythrocyte_count;glomerular_filtration_rate;hemoglobin_measurement;serum_metabolite_measurement;urate_measurement;urinary_metabolite_measurement	AGMAT;AL121992.1;CASP9;CELA2B;DNAJC16	CD4_T-cell_naive;CD8_T-cell_anti-CD3-CD28;CD8_T-cell_naive;DLPFC_naive;LCL;Tfh_memory;Th17_memory;Treg_naive;adipose_naive;adipose_subcutaneous;adipose_visceral;brain_naive;breast;colon_sigmoid;colon_transverse;esophagus_gej;esophagus_mucosa;esophagus_muscularis;fat;heart_atrial_appendage;heart_left_ventricle;liver;lung;muscle;muscle_naive;nerve_tibial;prostate;small_intestine;spleen;stomach;test…	distal;proximal	AGMAT,DDI2,FHAD1,RP3-467K16.2,RP11-169K16.4,SLC25A34,TMEM82,CASP9,DNAJC16,PDPN,PLEKHM2	A549_treated_with_ethanol_0.02_percent_for_1_hour-Roadmap,A673-ENCODE,BJAB-Engreitz,BJAB_anti-IgM_anti-CD40_4hr-Engreitz,B_cell-ENCODE,CD14-positive_monocyte-ENCODE,CD14-positive_monocyte-Novakovic2016,CD14-positive_monocyte_treated_with_BG_1h-Novakovic2016,CD14-positive_monocyte_treated_with_BG_4h-Novakovic2016,CD14-positive_monocyte_treated_with_BG_d1-Novakovic2016,CD14-positive_monocyte_treate…	ABCmodel,Javierre2016,Jung2019	NA	NA	AGMAT;CASP9;DNAJC16	USF1	NA	KLF12,ZKSCAN5,SRRM3,KLF4,ZBTB7B,TRPS1,THRB,GLIS1,MEIS2,MEIS1,HEY2,ZNF189,GMEB1,TCF3,TFAP2B,TMSB4XP8,UQCRB,TFAP2C,CTCFL,TFAP2A,GABPA,KLF16,NR2F6,PRDM14	9
rs111422886	chr1	15742192	chr1	15741999	15742499	+	ENSG00000162460	TMEM82	hESC_naive	ChIP-STARR-seq	Barakat2018	serum_gamma-glutamyl_transferase_measurement	NA	NA	NA	AGMAT,CLCNKB,ZBTB17,AL121992.1,PLEKHM2,RP4-680D5.9,ARHGEF19,ARHGEF19-AS1,C1orf195,CASP9,DNAJC16,CLCNKA,HSPB7,RP11-5P18.5,FAM131C,FHAD1,RP3-467K16.2,RNU7-179P,RP11-276H7.3,RP3-467K16.7,RSC1A1,RSG1,SCARNA21,snoU13	Activated-total-CD4,Endothelial-precursors,Erythroblasts,Fetal-thymus,Macrophages-M0,Macrophages-M1,Macrophages-M2,Megakaryocytes,Monocytes,Naive-B-cells,Naive-CD4,Naive-CD8,Neutrophils,Non-activated-total-CD4,Total-B-cells,Total-CD4,Total-CD8,Pancreas,Spleen,Trophoblast	Javierre2016,Jung2019	NA	NA	NA	NA	NA	ZNF135,CANX,MTHFD1,GFI1,AKR1A1,SPR,NXPH3,AFF4,TGIF1,ZNF503,SMAP2,ZNF282,RAB7A,MAFF,ZNF460,YY2,XRCC1,RAX,GPD1,SLC18A1,C9ORF156,TBX6,MZF1,TRIM21,NKX2-5,MAFK,HIF1A,ISL2,GRHL2,ZBED2,UBIP1,STAT3,STAT5A,STAT1,ZRSR2,HSF2,IRF5,HSF1,BCL6	1
rs4661666	chr1	15835976	chr1	15835595	15836095	+	ENSG00000065526	SPEN	A549_CORT108297,A549_CpdA,A549_DMSO,A549_RU486,A549_ZK216348,hESC_naive	ChIP-STARR-seq,STARR-seq	Barakat2018,ENCODE	lipid_measurement	FLJ37453;UQCRHL;ZBTB17	LCL;brain_naive;colon_transverse;monocyte;muscle_naive;nerve_tibial;neutrophil;skin_not_sun_exposed;skin_sun_exposed;testis	distal	CLCNKB,ZBTB17	Aorta,Fibroblast,Spleen	Jung2019	NA	NA	ZBTB17	GMEB1	KLF5,MZF1_5-13,SP1,ZNF263	VEZF1,MZF1,MAF,PGAM2,ZNF148,OTUD4,RELB,SP4,SP1,MAZ,KLF1,KLF12,RNF114,NR2F1,ZNF282,ZNF652,ZSCAN9	1
rs732286	chr1	16017865	chr1	16017825	16018573	-	ENSG00000173641	HSPB7	hESC_primed	ChIP-STARR-seq	Barakat2018	arterial_stiffness_measurement;body_height;creatinine_measurement;electrocardiography;glomerular_filtration_rate;hypertrophic_cardiomyopathy;prostate_carcinoma,_breast_carcinoma,_ovarian_carcinoma;serum_gamma-glutamyl_transferase_measurement;systolic_blood_pressure	CLCNKA;HSPB7	DLPFC_naive;brain;brain_anterior_cingulate_cortex;brain_naive;brain_nucleus_accumbens;brain_putamen;brain_spinal_cord;brain_substantia_nigra;esophagus_muscularis;iPSC;nerve_tibial;ovary;pituitary;placenta_naive;stomach;thyroid	proximal	AGMAT,ARHGEF19,ARHGEF19-AS1,C1orf134,CLCNKB,RP11-5P18.10,FBLIM1,RP11-169K16.4,SLC25A34,TMEM82,RP11-288I21.1,RSG1,snoU13,CLCNKA,HSPB7	Activated-total-CD4,Endothelial-precursors,Erythroblasts,Fetal-thymus,Macrophages-M0,Macrophages-M1,Macrophages-M2,Megakaryocytes,Monocytes,Naive-B-cells,Naive-CD4,Naive-CD8,Neutrophils,Total-B-cells,Total-CD4,Total-CD8,Bladder,Gastric,Left_Ventricle,Lung,Pancreas,Right_Ventricle,Small_Bowel,Spleen,H1_BMP4_Derived_Trophoblast_Cultured_Cells-Roadmap,THP_pmaLPS_ATAC_48h,adrenal_gland_fetal-ENCODE,b…	ABCmodel,Javierre2016,Jung2019	NA	NA	CLCNKA;HSPB7	NA	NA	CANX,SOD1,RBBP5,NFKB2,NKX25,FOXP4,GPD1,ANXA1,RARG,NR2C1,TFAP2C,TOB2,NR2C2,ESR2,THRB,AKR1A1,SPR,AFF4,SP4,NR2F2,ZNF281,RBM17,VPS4B,ZMAT2,ZDHHC5,TFAP2A,SP2	11
rs945416	chr1	16017907	chr1	16017825	16018573	-	ENSG00000173641	HSPB7	hESC_primed	ChIP-STARR-seq	Barakat2018	arterial_stiffness_measurement;body_height;creatinine_measurement;electrocardiography;glomerular_filtration_rate;hypertrophic_cardiomyopathy;prostate_carcinoma,_breast_carcinoma,_ovarian_carcinoma;serum_gamma-glutamyl_transferase_measurement;systolic_blood_pressure	CLCNKA;HSPB7	DLPFC_naive;brain;brain_anterior_cingulate_cortex;brain_naive;brain_nucleus_accumbens;brain_putamen;brain_spinal_cord;brain_substantia_nigra;esophagus_muscularis;iPSC;nerve_tibial;ovary;pituitary;placenta_naive;stomach;thyroid	proximal	AGMAT,ARHGEF19,ARHGEF19-AS1,C1orf134,CLCNKB,RP11-5P18.10,FBLIM1,RP11-169K16.4,SLC25A34,TMEM82,RP11-288I21.1,RSG1,snoU13,CLCNKA,HSPB7	Activated-total-CD4,Endothelial-precursors,Erythroblasts,Fetal-thymus,Macrophages-M0,Macrophages-M1,Macrophages-M2,Megakaryocytes,Monocytes,Naive-B-cells,Naive-CD4,Naive-CD8,Neutrophils,Total-B-cells,Total-CD4,Total-CD8,Bladder,Gastric,Left_Ventricle,Lung,Pancreas,Right_Ventricle,Small_Bowel,Spleen,H1_BMP4_Derived_Trophoblast_Cultured_Cells-Roadmap,THP_pmaLPS_ATAC_48h,adrenal_gland_fetal-ENCODE,b…	ABCmodel,Javierre2016,Jung2019	NA	NA	CLCNKA;HSPB7	SPI1	NA	IRF8,SP1,IRF9,ELK3,SPI1,HNF1A,SPIB,ERG,ZNF341,EHF,ETV1,ETV2,ETS1,GABPA,FLI1,ELF3,ELF4,ELF1	11
rs3738640	chr1	16017971	chr1	16017825	16018573	-	ENSG00000173641	HSPB7	hESC_primed	ChIP-STARR-seq	Barakat2018	arterial_stiffness_measurement;body_height;creatinine_measurement;electrocardiography;glomerular_filtration_rate;hypertrophic_cardiomyopathy;prostate_carcinoma,_breast_carcinoma,_ovarian_carcinoma;systolic_blood_pressure	CLCNKA;HSPB7	adipose_subcutaneous;adrenal_gland;brain_cerebellum;spleen	proximal	AGMAT,ARHGEF19,ARHGEF19-AS1,C1orf134,CLCNKB,RP11-5P18.10,FBLIM1,RP11-169K16.4,SLC25A34,TMEM82,RP11-288I21.1,RSG1,snoU13,CLCNKA,HSPB7	Activated-total-CD4,Endothelial-precursors,Erythroblasts,Fetal-thymus,Macrophages-M0,Macrophages-M1,Macrophages-M2,Megakaryocytes,Monocytes,Naive-B-cells,Naive-CD4,Naive-CD8,Neutrophils,Total-B-cells,Total-CD4,Total-CD8,Bladder,Gastric,Left_Ventricle,Lung,Pancreas,Right_Ventricle,Small_Bowel,Spleen,H1_BMP4_Derived_Trophoblast_Cultured_Cells-Roadmap,THP_pmaLPS_ATAC_48h,adrenal_gland_fetal-ENCODE,b…	ABCmodel,Javierre2016,Jung2019	NA	NA	CLCNKA;HSPB7	NA	NA	ZNF341,REST,ZIC5,ARNT2,NFIC,TFAP2C,PPP5C,SP1,ZNF148,NEUROD1,ZBTB7B,ESR2,GTF2B,KLF9,YY2,KLF3,ESR1,YY1,NR2F6,GABPA	10
rs1572381	chr1	16017999	chr1	16017825	16018573	-	ENSG00000173641	HSPB7	hESC_primed	ChIP-STARR-seq	Barakat2018	arterial_stiffness_measurement;body_height;creatinine_measurement;electrocardiography;glomerular_filtration_rate;hypertrophic_cardiomyopathy;prostate_carcinoma,_breast_carcinoma,_ovarian_carcinoma;serum_gamma-glutamyl_transferase_measurement;systolic_blood_pressure	CLCNKA;HSPB7	DLPFC_naive;brain;brain_anterior_cingulate_cortex;brain_naive;brain_nucleus_accumbens;brain_putamen;brain_spinal_cord;brain_substantia_nigra;colon_transverse;esophagus_muscularis;iPSC;nerve_tibial;pituitary;placenta_naive;stomach;thyroid	proximal	AGMAT,ARHGEF19,ARHGEF19-AS1,C1orf134,CLCNKB,RP11-5P18.10,FBLIM1,RP11-169K16.4,SLC25A34,TMEM82,RP11-288I21.1,RSG1,snoU13,CLCNKA,HSPB7	Activated-total-CD4,Endothelial-precursors,Erythroblasts,Fetal-thymus,Macrophages-M0,Macrophages-M1,Macrophages-M2,Megakaryocytes,Monocytes,Naive-B-cells,Naive-CD4,Naive-CD8,Neutrophils,Total-B-cells,Total-CD4,Total-CD8,Bladder,Gastric,Left_Ventricle,Lung,Pancreas,Right_Ventricle,Small_Bowel,Spleen,H1_BMP4_Derived_Trophoblast_Cultured_Cells-Roadmap,THP_pmaLPS_ATAC_48h,adrenal_gland_fetal-ENCODE,b…	ABCmodel,Javierre2016,Jung2019	NA	NA	CLCNKA;HSPB7	NA	NA	ZNF684,CTCF,TFAP2A,TFAP2B,ZDHHC5,PDS5A,ZNF692,E2F1,TFAP2C,AGGF1,GRHPR,KLF9,KLF6,ZNF282,KLF4,TCF21,CTCFL,ZBTB7B,ZIC3,TCF3,HNF1A,ZNF549,E2F4,ARNT2,OTUD4,GABPA,NFIB,GLI2	11
rs945417	chr1	16018130	chr1	16017825	16018573	-	ENSG00000173641	HSPB7	hESC_primed	ChIP-STARR-seq	Barakat2018	arterial_stiffness_measurement;body_height;creatinine_measurement;electrocardiography;glomerular_filtration_rate;heart_function_measurement;hypertrophic_cardiomyopathy;left_ventricular_diastolic_function_measurement;left_ventricular_ejection_fraction_measurement;left_ventricular_systolic_function_measurement;prostate_carcinoma,_breast_carcinoma,_ovarian_carcinoma;serum_gamma-glutamyl_transferase_…	CLCNKA;HSPB7	DLPFC_naive;artery_aorta;brain_anterior_cingulate_cortex;brain_naive;brain_putamen;iPSC;muscle_naive;nerve_tibial;pituitary;placenta_naive;thyroid	proximal	AGMAT,ARHGEF19,ARHGEF19-AS1,C1orf134,CLCNKB,RP11-5P18.10,FBLIM1,RP11-169K16.4,SLC25A34,TMEM82,RP11-288I21.1,RSG1,snoU13,CLCNKA,HSPB7	Activated-total-CD4,Endothelial-precursors,Erythroblasts,Fetal-thymus,Macrophages-M0,Macrophages-M1,Macrophages-M2,Megakaryocytes,Monocytes,Naive-B-cells,Naive-CD4,Naive-CD8,Neutrophils,Total-B-cells,Total-CD4,Total-CD8,Bladder,Gastric,Left_Ventricle,Lung,Pancreas,Right_Ventricle,Small_Bowel,Spleen,H1_BMP4_Derived_Trophoblast_Cultured_Cells-Roadmap,THP_pmaLPS_ATAC_48h,adrenal_gland_fetal-ENCODE,b…	ABCmodel,Javierre2016,Jung2019	NA	NA	CLCNKA;HSPB7	NA	NA	ZBTB6,ZNF343,NKX25,PPARG,NKX22,LSM6,NKX2-5,TP73,MEIS3,MEIS2,PGR,MAP4K2,ZCCHC17,TCEAL6,REST	15
rs872222	chr1	16018169	chr1	16017825	16018573	-	ENSG00000173641	HSPB7	hESC_primed	ChIP-STARR-seq	Barakat2018	hemoglobin_measurement	CLCNKA;HSPB7;ZBTB17	brain_naive;fibroblast;heart_atrial_appendage;heart_left_ventricle;macrophage_IFNg;monocyte_IAV;pancreas	distal;proximal	AGMAT,ARHGEF19,ARHGEF19-AS1,C1orf134,CLCNKB,RP11-5P18.10,FBLIM1,RP11-169K16.4,SLC25A34,TMEM82,RP11-288I21.1,RSG1,snoU13,CLCNKA,HSPB7	Activated-total-CD4,Endothelial-precursors,Erythroblasts,Fetal-thymus,Macrophages-M0,Macrophages-M1,Macrophages-M2,Megakaryocytes,Monocytes,Naive-B-cells,Naive-CD4,Naive-CD8,Neutrophils,Total-B-cells,Total-CD4,Total-CD8,Bladder,Gastric,Left_Ventricle,Lung,Pancreas,Right_Ventricle,Small_Bowel,Spleen,H1_BMP4_Derived_Trophoblast_Cultured_Cells-Roadmap,THP_pmaLPS_ATAC_48h,adrenal_gland_fetal-ENCODE,b…	ABCmodel,Javierre2016,Jung2019	NA	NA	CLCNKA;HSPB7	NA	NA	HTATIP2,CANX,TIMM8A,NFIC,THAP1,HIF1A,SP1,TFAP2C,TCF21,GLI2,TEAD2,PRDM14,ZBTB6,ZCCHC14,PAX5	1
rs872221	chr1	16018188	chr1	16017825	16018573	-	ENSG00000173641	HSPB7	hESC_primed	ChIP-STARR-seq	Barakat2018	lipid_measurement	CLCNKA	muscle_naive	proximal	AGMAT,ARHGEF19,ARHGEF19-AS1,C1orf134,CLCNKB,RP11-5P18.10,FBLIM1,RP11-169K16.4,SLC25A34,TMEM82,RP11-288I21.1,RSG1,snoU13,CLCNKA,HSPB7	Activated-total-CD4,Endothelial-precursors,Erythroblasts,Fetal-thymus,Macrophages-M0,Macrophages-M1,Macrophages-M2,Megakaryocytes,Monocytes,Naive-B-cells,Naive-CD4,Naive-CD8,Neutrophils,Total-B-cells,Total-CD4,Total-CD8,Bladder,Gastric,Left_Ventricle,Lung,Pancreas,Right_Ventricle,Small_Bowel,Spleen,H1_BMP4_Derived_Trophoblast_Cultured_Cells-Roadmap,THP_pmaLPS_ATAC_48h,adrenal_gland_fetal-ENCODE,b…	ABCmodel,Javierre2016,Jung2019	NA	NA	CLCNKA	NA	NA	ZNF449,RBM17,KLF3,ZFX,ZNF148,SP1,PLAG1,ZNF189,ZNF341,ZNF549,NR1D1,PAX5,SMAD2,NAP1L1	1
rs56783248	chr1	16018189	chr1	16017825	16018573	-	ENSG00000173641	HSPB7	hESC_primed	ChIP-STARR-seq	Barakat2018	arterial_stiffness_measurement;body_height;creatinine_measurement;electrocardiography;glomerular_filtration_rate;hypertrophic_cardiomyopathy;prostate_carcinoma,_breast_carcinoma,_ovarian_carcinoma;systolic_blood_pressure	CLCNKA;HSPB7	adipose_subcutaneous;adrenal_gland;brain_cerebellum;spleen	proximal	AGMAT,ARHGEF19,ARHGEF19-AS1,C1orf134,CLCNKB,RP11-5P18.10,FBLIM1,RP11-169K16.4,SLC25A34,TMEM82,RP11-288I21.1,RSG1,snoU13,CLCNKA,HSPB7	Activated-total-CD4,Endothelial-precursors,Erythroblasts,Fetal-thymus,Macrophages-M0,Macrophages-M1,Macrophages-M2,Megakaryocytes,Monocytes,Naive-B-cells,Naive-CD4,Naive-CD8,Neutrophils,Total-B-cells,Total-CD4,Total-CD8,Bladder,Gastric,Left_Ventricle,Lung,Pancreas,Right_Ventricle,Small_Bowel,Spleen,H1_BMP4_Derived_Trophoblast_Cultured_Cells-Roadmap,THP_pmaLPS_ATAC_48h,adrenal_gland_fetal-ENCODE,b…	ABCmodel,Javierre2016,Jung2019	NA	NA	CLCNKA;HSPB7	NA	NA	SP1,KLF9,HIF1A,ZNF75D,ESR1,ZFX,ESR2,MXI1,ZNF341,PAX3,ARNT2,CTCFL,CREB3L1,NR2F6,GLI2,KLF6,ZNF326,TP73,RUNX2,PAX5,ZNF449,SMAD3,RUNX1	10
rs945418	chr1	16018235	chr1	16017825	16018573	-	ENSG00000173641	HSPB7	hESC_primed	ChIP-STARR-seq	Barakat2018	body_height;heart_function_measurement;hypertrophic_cardiomyopathy;left_ventricular_diastolic_function_measurement;left_ventricular_ejection_fraction_measurement;left_ventricular_systolic_function_measurement;serum_gamma-glutamyl_transferase_measurement;systolic_blood_pressure	CLCNKA;HSPB7	T-cell;macrophage_IFNg;macrophage_IFNg+Salmonella;macrophage_naive;pituitary;skin_not_sun_exposed	proximal	AGMAT,ARHGEF19,ARHGEF19-AS1,C1orf134,CLCNKB,RP11-5P18.10,FBLIM1,RP11-169K16.4,SLC25A34,TMEM82,RP11-288I21.1,RSG1,snoU13,CLCNKA,HSPB7	Activated-total-CD4,Endothelial-precursors,Erythroblasts,Fetal-thymus,Macrophages-M0,Macrophages-M1,Macrophages-M2,Megakaryocytes,Monocytes,Naive-B-cells,Naive-CD4,Naive-CD8,Neutrophils,Total-B-cells,Total-CD4,Total-CD8,Bladder,Gastric,Left_Ventricle,Lung,Pancreas,Right_Ventricle,Small_Bowel,Spleen,H1_BMP4_Derived_Trophoblast_Cultured_Cells-Roadmap,THP_pmaLPS_ATAC_48h,adrenal_gland_fetal-ENCODE,b…	ABCmodel,Javierre2016,Jung2019	NA	NA	CLCNKA;HSPB7	NA	NA	ZNF85,ZNF682,TCF7,ZNF331,MAFK,LHX6,RHOXF1,ZIC3,PIR,ZNF711,RARA,SMPX,ZNF304,ZNF684	8
rs945419	chr1	16018363	chr1	16017825	16018573	-	ENSG00000173641	HSPB7	hESC_primed	ChIP-STARR-seq	Barakat2018	arterial_stiffness_measurement;body_height;creatinine_measurement;electrocardiography;glomerular_filtration_rate;hypertrophic_cardiomyopathy;prostate_carcinoma,_breast_carcinoma,_ovarian_carcinoma;systolic_blood_pressure	CLCNKA;HSPB7	DLPFC_naive;artery_aorta;brain_naive;brain_putamen;iPSC;muscle_naive;nerve_tibial;pituitary;placenta_naive;thyroid	proximal	AGMAT,ARHGEF19,ARHGEF19-AS1,C1orf134,CLCNKB,RP11-5P18.10,FBLIM1,RP11-169K16.4,SLC25A34,TMEM82,RP11-288I21.1,RSG1,snoU13,CLCNKA,HSPB7	Activated-total-CD4,Endothelial-precursors,Erythroblasts,Fetal-thymus,Macrophages-M0,Macrophages-M1,Macrophages-M2,Megakaryocytes,Monocytes,Naive-B-cells,Naive-CD4,Naive-CD8,Neutrophils,Total-B-cells,Total-CD4,Total-CD8,Bladder,Gastric,Left_Ventricle,Lung,Pancreas,Right_Ventricle,Small_Bowel,Spleen,H1_BMP4_Derived_Trophoblast_Cultured_Cells-Roadmap,THP_pmaLPS_ATAC_48h,adrenal_gland_fetal-ENCODE,b…	ABCmodel,Javierre2016,Jung2019	NA	NA	CLCNKA;HSPB7	NA	Mafb,TFAP2A	GLI2,ZNF93,OTUD4,TIMM8A,ZNF189,ZSCAN29,TFCP2,TBX19,STAT4,MEIS2,SPIB,MEIS1,MRPL2,CLK1,PICK1,IRF1,TGIF1,ZCCHC17,ZNF671,TBX20,CELF6	10
rs717863	chr1	16237140	chr1	16236659	16237159	-	ENSG00000132881	CPLANE2	hESC_primed	ChIP-STARR-seq	Barakat2018	apolipoprotein_B_measurement;aspartate_aminotransferase_measurement;low_density_lipoprotein_cholesterol_measurement;serum_alanine_aminotransferase_measurement;serum_albumin_measurement;serum_gamma-glutamyl_transferase_measurement;sex_hormone-binding_globulin_measurement	CPLANE2;FBXO42	adipose_naive;adipose_subcutaneous;adipose_visceral;artery_aorta;artery_tibial;blood;brain;brain_naive;breast;colon_transverse;fat;fibroblast;heart_atrial_appendage;iPSC;liver;macrophage_Listeria;macrophage_Salmonella;macrophage_naive;monocyte;muscle;muscle_naive;nerve_tibial;pancreas;prostate;small_intestine	distal;proximal	AGMAT,ANO7P1,ARHGEF19,ARHGEF19-AS1,C1orf64,CLCNKA,HSPB7,RP11-5P18.5,CLCNKB,RP11-5P18.10,DDI2,EPHA2,RP11-276H7.2,FAM131C,FBXO42,SZRD1,RP11-169K16.4,SLC25A34,TMEM82,SPATA21,RSG1	A673-ENCODE,BJAB_anti-IgM_anti-CD40_4hr-Engreitz,B_cell-ENCODE,CD14-positive_monocyte_treated_with_BG_d1-Novakovic2016,CD14-positive_monocyte_treated_with_RPMI_d1-Novakovic2016,CD14-positive_monocyte_treated_with_RPMI_d6-Novakovic2016,CD19-positive_B_cell-Roadmap,CD3-positive_T_cell-Roadmap,CD4-positive_helper_T_cell-Corces2016,CD4-positive_helper_T_cell-ENCODE,CD56-positive_natural_killer_cells-…	ABCmodel,Javierre2016	NA	NA	FBXO42	GABP1	ELK4,GABPA	ZNF692,ZIC3,ETS1,FLI1,TFAP2B,ELF1,ZNF331,SPI1,TFAP2C,EBF3,NFATC2,TFAP2A,NKX3-2,CAT,ERF,ELF3,E2F4,IRF8,IRF4,ZNF549,TOB2,NR2F6,NKX2-5,NKX2-8,SRP9,PLAG1,SP1,EGR1,ZNF766,GLTPD1	7
rs11260734	chr1	16352580	chr1	16352480	16352980	-	ENSG00000037637	FBXO42	Hela_normal	CapSTARR-seq	Dao2017	cortical_surface_area_measurement;cortical_thickness;glomerular_filtration_rate	FBXO42	brain_cerebellum;testis	proximal	ANO7P1,ARHGEF19,ARHGEF19-AS1,C1orf134,CLCNKB,RP11-5P18.10,EPHA2,RP11-276H7.2,FAM131C,KLHL21,PHF13,RP11-276H7.3,RSG1,FBXO42,SZRD1	A673-ENCODE,BJAB-Engreitz,BJAB_anti-IgM_anti-CD40_4hr-Engreitz,B_cell-ENCODE,CD14-positive_monocyte-Novakovic2016,CD14-positive_monocyte_treated_with_BG_1h-Novakovic2016,CD14-positive_monocyte_treated_with_BG_4h-Novakovic2016,CD14-positive_monocyte_treated_with_BG_d1-Novakovic2016,CD14-positive_monocyte_treated_with_BG_d6-Novakovic2016,CD14-positive_monocyte_treated_with_LPS_1h-Novakovic2016,CD14…	ABCmodel,Javierre2016,Jung2019	NA	NA	FBXO42	TIF1B	NA	SPATS2,KIAA0907,CSNK2B,ZNF304,CEBPE,DDX4,MAPK1,KLF4,TROVE2,SOX3,CEBPA,CBFB,CEBPD,PRDM1,ZNF148,BCL11A,ZBTB25,PSMA6,TAF1A,SPIB,TSNAX,CEBPB,KLF9,NXPH3,PDLIM5,GPD1,ZNF341,GLI2,NNT,ZBTB7A,RBM7	3
rs56047197	chr1	17011965	chr1	17011757	17012428	-	ENSG00000159363,ENSG00000288636	AL049569.3,ATP13A2	A549_GW870086,A549_dexamethasone,RPMI_normal	CapSTARR-seq,STARR-seq	ENCODE,This_study	BMI-adjusted_hip_circumference;BMI-adjusted_waist-hip_ratio;BMI-adjusted_waist_circumference;BMI-adjusted_waist_circumference,_physical_activity_measurement;smoking_behavior,_BMI-adjusted_waist_circumference;waist-hip_ratio	AL049569.1;ATP13A2;BX284668.4;CROCC	artery_coronary;blood;brain_naive;breast;fibroblast;macrophage_IFNg+Salmonella;monocyte;neutrophil	distal;proximal	ATP13A2,C1orf109,CDCA8,MECR,MFAP2,RP1-37C10.3,PADI3,PADI4,RCC2,RP1-43E13.2,UBR4,snoU13	Activated-total-CD4,Endothelial-precursors,Fetal-thymus,Macrophages-M0,Macrophages-M1,Macrophages-M2,Monocytes,Neutrophils,BJAB_anti-IgM_anti-CD40_4hr-Engreitz,CD14-positive_monocyte_treated_with_BG_d6-Novakovic2016,CD14-positive_monocyte_treated_with_RPMI_d6-Novakovic2016,erythroblast-Corces2016	ABCmodel,Javierre2016	NA	NA	ATP13A2	ZN217	KLF5,Klf1,Klf4,SP2	ZNF449,NR2F6,ZNF257,SP1,THAP1,ZNF135,GABPA,KLF5,KLF14,CTCF,KLF9,EGR1,AFF4,ZNF331,TRIM21,AKR1A1,SPR,KLF1	7
rs3121622	chr1	17438988	chr1	17438561	17439061	-	ENSG00000179051	RCC2	K562_IFNa,K562_normal	CapSTARR-seq	Dao2017,Santiago2021	mean_platelet_volume	RCC2	monocyte	proximal	ATP13A2,C1orf109,CDCA8,MATN1-AS1,MATN1,MTF1,RP11-109P14.10,PADI2,RP11-312B8.1,SDHB,snoU13,RCC2	A673-ENCODE,BJAB-Engreitz,BJAB_anti-IgM_anti-CD40_4hr-Engreitz,B_cell-ENCODE,CD14-positive_monocyte-ENCODE,CD14-positive_monocyte_treated_with_RPMI_1h-Novakovic2016,CD14-positive_monocyte_treated_with_RPMI_d6-Novakovic2016,CD19-positive_B_cell-Roadmap,CD34-positive_mobilized-Roadmap,CD4-positive_helper_T_cell-Corces2016,CD56-positive_natural_killer_cells-Roadmap,CD8-positive_alpha-beta_T_cell-Cor…	ABCmodel,Javierre2016	NA	NA	RCC2	NA	NA	ZFX,RAB7A,TCF12,KLF6,C9ORF156,TFAP2A,ZBTB6,E2F6,ZNF263,SP4,E2F4,EGR1,ZN770,TCEAL6,ZCCHC14,SP5,ZNF692,NNT,KLF15,KLF4,TCF3,DIABLO,ZNF460,FEZF2,YY2,GLIS1,MAFK,TCF21,SMAP2,ZKSCAN5,TRIM21,ETV5,ZNF707,TCF4,ZNF281,ZNF257,TFAP2C	1
rs3094883	chr1	17439009	chr1	17438561	17439061	-	ENSG00000179051	RCC2	K562_IFNa,K562_normal	CapSTARR-seq	Dao2017,Santiago2021	mean_platelet_volume	RCC2	monocyte	proximal	ATP13A2,C1orf109,CDCA8,MATN1-AS1,MATN1,MTF1,RP11-109P14.10,PADI2,RP11-312B8.1,SDHB,snoU13,RCC2	A673-ENCODE,BJAB-Engreitz,BJAB_anti-IgM_anti-CD40_4hr-Engreitz,B_cell-ENCODE,CD14-positive_monocyte-ENCODE,CD14-positive_monocyte_treated_with_RPMI_1h-Novakovic2016,CD14-positive_monocyte_treated_with_RPMI_d6-Novakovic2016,CD19-positive_B_cell-Roadmap,CD34-positive_mobilized-Roadmap,CD4-positive_helper_T_cell-Corces2016,CD56-positive_natural_killer_cells-Roadmap,CD8-positive_alpha-beta_T_cell-Cor…	ABCmodel,Javierre2016	NA	NA	RCC2	NA	NA	ZNF8,NR4A1,PPP5C,SOX17,TAF1A,HNF4G,TEAD4,YY1,NFIB,NFIC,NFIA,ZNF652,TFAP2A,NFIX,MEIS1,HOXB4,CEBPG,GATA3,GATA2,TBX20,ZNF692,MAFK	1
rs7528188	chr1	18480564	chr1	18480430	18480930	+	ENSG00000179023	KLHDC7A	A549_CORT108297,A549_CpdA,A549_DMSO,A549_ZK216348,hESC_primed	ChIP-STARR-seq,STARR-seq	Barakat2018,ENCODE	creatinine_measurement;glomerular_filtration_rate	KLHDC7A	adipose_naive;adipose_subcutaneous;adipose_visceral;esophagus_mucosa;fat	proximal	ACTL8,AL645944.1,RP4-549F15.1,snoU13,KLHDC7A	A549_treated_with_ethanol_0.02_percent_for_1_hour-Roadmap,BJAB-Engreitz,CD14-positive_monocyte_treated_with_RPMI_d6-Novakovic2016,H1-hESC-Roadmap,H1_BMP4_Derived_Mesendoderm_Cultured_Cells-Roadmap,H1_BMP4_Derived_Trophoblast_Cultured_Cells-Roadmap,H7,H9-Roadmap,HT29,LNCAP,MCF-7-ENCODE,OCI-LY7-ENCODE,PC-9-ENCODE,body_of_pancreas-ENCODE,breast_epithelium-ENCODE,brite_adipose-Loft2014,hepatocyte-ENC…	ABCmodel,Javierre2016,Jung2019	NA	NA	KLHDC7A	NA	FOXP1,SOX10	MEF2C,HOXD13,METTL21B,PHTF1,RUFY3,CDX2,CSTF2,PRDM1,HOXC10,HOXA13,HOXC9,ZBTB43,MEF2A,HMGA1,CCDC25,HOXB13,ADARB1,MAFK,SOX11,HNRNPC,SOX6,RFXANK,TROVE2,DUSP26,BOLL,SOX4,FOXO4,SPATS2,BAX,SOX15,SOX2,ZNF680,C19ORF25,ACO1,SOX10,ZKSCAN8,LEF1,SRY,SOX17,ZNF131,MAPK1,TCF7L2,ZIM3	2
rs7528206	chr1	18480623	chr1	18480430	18480930	+	ENSG00000179023	KLHDC7A	A549_CORT108297,A549_CpdA,A549_DMSO,A549_ZK216348,hESC_primed	ChIP-STARR-seq,STARR-seq	Barakat2018,ENCODE	creatinine_measurement;glomerular_filtration_rate	KLHDC7A	adipose_naive;adipose_subcutaneous;adipose_visceral;esophagus_mucosa;fat	proximal	ACTL8,AL645944.1,RP4-549F15.1,snoU13,KLHDC7A	A549_treated_with_ethanol_0.02_percent_for_1_hour-Roadmap,BJAB-Engreitz,CD14-positive_monocyte_treated_with_RPMI_d6-Novakovic2016,H1-hESC-Roadmap,H1_BMP4_Derived_Mesendoderm_Cultured_Cells-Roadmap,H1_BMP4_Derived_Trophoblast_Cultured_Cells-Roadmap,H7,H9-Roadmap,HT29,LNCAP,MCF-7-ENCODE,OCI-LY7-ENCODE,PC-9-ENCODE,body_of_pancreas-ENCODE,breast_epithelium-ENCODE,brite_adipose-Loft2014,hepatocyte-ENC…	ABCmodel,Javierre2016,Jung2019	NA	NA	KLHDC7A	NA	NA	FOXJ3,FOXA2,STUB1,MAPK1,FOXA1,FOXF2,SOX13,ZNF652,THRB,NR2F1,FOXA3,ZNF131,HNF4G,FOXJ2,RUNX2,FOXP1,ZNF416,RFXANK,CEBPA,RORC,NFYB,NFYC,MYBL2,FOXK2,PBX2,FOXK1,RPL35,TGIF1,YWHAZ,OSR2	2
rs2992757	chr1	18480643	chr1	18480430	18480930	+	ENSG00000179023	KLHDC7A	A549_CORT108297,A549_CpdA,A549_DMSO,A549_ZK216348,hESC_primed	ChIP-STARR-seq,STARR-seq	Barakat2018,ENCODE	low_density_lipoprotein_cholesterol_measurement	KLHDC7A	adipose_naive;adipose_subcutaneous;breast;colon_transverse;esophagus_mucosa;iPSC;lung;pancreas;skin;stomach	proximal	ACTL8,AL645944.1,RP4-549F15.1,snoU13,KLHDC7A	A549_treated_with_ethanol_0.02_percent_for_1_hour-Roadmap,BJAB-Engreitz,CD14-positive_monocyte_treated_with_RPMI_d6-Novakovic2016,H1-hESC-Roadmap,H1_BMP4_Derived_Mesendoderm_Cultured_Cells-Roadmap,H1_BMP4_Derived_Trophoblast_Cultured_Cells-Roadmap,H7,H9-Roadmap,HT29,LNCAP,MCF-7-ENCODE,OCI-LY7-ENCODE,PC-9-ENCODE,body_of_pancreas-ENCODE,breast_epithelium-ENCODE,brite_adipose-Loft2014,hepatocyte-ENC…	ABCmodel,Javierre2016,Jung2019	NA	NA	KLHDC7A	NA	SOX10	IRF1,POU5F1,STUB1,NMRAL1,BCL6B,NFIL3,SOX6,ZKSCAN5,SPI1,SOX10,CBFB,SOX15,TROVE2,SP1,SPATS2,ZNF341,KDM5D,IRF9,LEF1,ZNF148,ZNF131,ZBTB25,MAPK1,IRF8	1
rs2992756	chr1	18480845	chr1	18480430	18480930	+	ENSG00000179023	KLHDC7A	A549_CORT108297,A549_CpdA,A549_DMSO,A549_ZK216348,hESC_primed	ChIP-STARR-seq,STARR-seq	Barakat2018,ENCODE	breast_carcinoma	KLHDC7A	pituitary;prostate	proximal	ACTL8,AL645944.1,RP4-549F15.1,snoU13,KLHDC7A	A549_treated_with_ethanol_0.02_percent_for_1_hour-Roadmap,BJAB-Engreitz,CD14-positive_monocyte_treated_with_RPMI_d6-Novakovic2016,H1-hESC-Roadmap,H1_BMP4_Derived_Mesendoderm_Cultured_Cells-Roadmap,H1_BMP4_Derived_Trophoblast_Cultured_Cells-Roadmap,H7,H9-Roadmap,HT29,LNCAP,MCF-7-ENCODE,OCI-LY7-ENCODE,PC-9-ENCODE,body_of_pancreas-ENCODE,breast_epithelium-ENCODE,brite_adipose-Loft2014,hepatocyte-ENC…	ABCmodel,Javierre2016,Jung2019	NA	NA	KLHDC7A	NA	SP1,SP2	ZKSCAN5,BCL6,ZNF263,KLF6,ZCCHC14,KLF1,AGGF1,NXPH3,PGAM2,SOCS4,MZF1,ZNF257,SP5,TCEAL6,KLF4,KLF9,ZNF707,UBB,ZNF281,SP2,ZMAT2,ZNF816,ZDHHC5,SP1,KLF5,EGR1,KLF15,KLF12,SP4	1
rs115934733	chr1	18902884	chr1	18902553	18903224	-	ENSG00000159423	ALDH4A1	hESC_primed	ChIP-STARR-seq	Barakat2018	eosinophilic_esophagitis	ALDH4A1	DLPFC_naive;LCL;brain_naive;skin_sun_exposed	proximal	AKR7A3,IFFO2,UBR4,ALDH4A1,C1orf109,CDCA8,C1orf174,LINC01134,CAPZB,CDC42,EMC1,MRTO4,HTR6,MINOS1,MINOS1-NBL1,RP5-1056L3.1,MTOR,NBL1,PAX7,RP1-43E13.2,RP11-312B8.1,SMIM1	A549_treated_with_ethanol_0.02_percent_for_1_hour-Roadmap,A673-ENCODE,B_cell-ENCODE,CD14-positive_monocyte-ENCODE,CD14-positive_monocyte-Novakovic2016,CD14-positive_monocyte_treated_with_BG_1h-Novakovic2016,CD14-positive_monocyte_treated_with_BG_4h-Novakovic2016,CD14-positive_monocyte_treated_with_BG_d1-Novakovic2016,CD14-positive_monocyte_treated_with_BG_d6-Novakovic2016,CD14-positive_monocyte_t…	ABCmodel,Javierre2016,Jung2019	NA	NA	ALDH4A1	NA	NA	ZFP57,TFAP2A,NFIC,TFAP2B,ZNF460,HLCS,TFAP2C,P4HB,FGF19,TGIF2LX,GRHPR,YY2,DIABLO,EBF3,ZNF257,SP1,PKNOX2,MYB,KLF6,E2F4,UGP2	1
rs9426680	chr1	18902981	chr1	18902553	18903224	-	ENSG00000159423	ALDH4A1	hESC_primed	ChIP-STARR-seq	Barakat2018	eosinophilic_esophagitis	ALDH4A1	DLPFC_naive;LCL;brain_naive;skin_sun_exposed	proximal	AKR7A3,IFFO2,UBR4,ALDH4A1,C1orf109,CDCA8,C1orf174,LINC01134,CAPZB,CDC42,EMC1,MRTO4,HTR6,MINOS1,MINOS1-NBL1,RP5-1056L3.1,MTOR,NBL1,PAX7,RP1-43E13.2,RP11-312B8.1,SMIM1	A549_treated_with_ethanol_0.02_percent_for_1_hour-Roadmap,A673-ENCODE,B_cell-ENCODE,CD14-positive_monocyte-ENCODE,CD14-positive_monocyte-Novakovic2016,CD14-positive_monocyte_treated_with_BG_1h-Novakovic2016,CD14-positive_monocyte_treated_with_BG_4h-Novakovic2016,CD14-positive_monocyte_treated_with_BG_d1-Novakovic2016,CD14-positive_monocyte_treated_with_BG_d6-Novakovic2016,CD14-positive_monocyte_t…	ABCmodel,Javierre2016,Jung2019	NA	NA	ALDH4A1	NA	NA	ETV2,SPDEF,GLI2,DDX53,ETV1,EGR1,ERG,TFAP2C,FLI1,TFAP2A,GABPA,TFAP2B,EBF3,MAFG,FOXN1,CTCFL,MAFF,ELK4,ETV4,SP1,TIMM8A,E2F4,NXPH3,NR3C1,GTF3C2,NR2F6,ZNF263,CTCF,MTHFD1,KLF3,MAZ,AR,PPARG,VPS4B,ZNF135,ZNF449	1
rs79336760	chr1	18903008	chr1	18902553	18903224	-	ENSG00000159423	ALDH4A1	hESC_primed	ChIP-STARR-seq	Barakat2018	eosinophilic_esophagitis	ALDH4A1	DLPFC_naive;LCL;brain_naive;skin_sun_exposed	proximal	AKR7A3,IFFO2,UBR4,ALDH4A1,C1orf109,CDCA8,C1orf174,LINC01134,CAPZB,CDC42,EMC1,MRTO4,HTR6,MINOS1,MINOS1-NBL1,RP5-1056L3.1,MTOR,NBL1,PAX7,RP1-43E13.2,RP11-312B8.1,SMIM1	A549_treated_with_ethanol_0.02_percent_for_1_hour-Roadmap,A673-ENCODE,B_cell-ENCODE,CD14-positive_monocyte-ENCODE,CD14-positive_monocyte-Novakovic2016,CD14-positive_monocyte_treated_with_BG_1h-Novakovic2016,CD14-positive_monocyte_treated_with_BG_4h-Novakovic2016,CD14-positive_monocyte_treated_with_BG_d1-Novakovic2016,CD14-positive_monocyte_treated_with_BG_d6-Novakovic2016,CD14-positive_monocyte_t…	ABCmodel,Javierre2016,Jung2019	NA	NA	ALDH4A1	NA	NA	ZNF257,MXD4,ZNF549,CFL2,ZIC3,PAX5,KLF16,ZBTB7B,GLI2,MGA,TBX5,TBX6,ZCCHC14,ZNF143,TBX3,TFAP2C,GMEB1,KLF1,TFAP2A,TFAP2B,PLAG1,ZNF282,NR2F6,CTCFL,ZIC5,YY2	1
rs9426681	chr1	18903011	chr1	18902553	18903224	-	ENSG00000159423	ALDH4A1	hESC_primed	ChIP-STARR-seq	Barakat2018	eosinophilic_esophagitis	ALDH4A1	DLPFC_naive;LCL;brain_naive;skin_sun_exposed	proximal	AKR7A3,IFFO2,UBR4,ALDH4A1,C1orf109,CDCA8,C1orf174,LINC01134,CAPZB,CDC42,EMC1,MRTO4,HTR6,MINOS1,MINOS1-NBL1,RP5-1056L3.1,MTOR,NBL1,PAX7,RP1-43E13.2,RP11-312B8.1,SMIM1	A549_treated_with_ethanol_0.02_percent_for_1_hour-Roadmap,A673-ENCODE,B_cell-ENCODE,CD14-positive_monocyte-ENCODE,CD14-positive_monocyte-Novakovic2016,CD14-positive_monocyte_treated_with_BG_1h-Novakovic2016,CD14-positive_monocyte_treated_with_BG_4h-Novakovic2016,CD14-positive_monocyte_treated_with_BG_d1-Novakovic2016,CD14-positive_monocyte_treated_with_BG_d6-Novakovic2016,CD14-positive_monocyte_t…	ABCmodel,Javierre2016,Jung2019	NA	NA	ALDH4A1	NA	NA	GPAM,GATA2,GATA3,YY1,SND1,PDS5A,AFF4,THRB,OSR2,AKR1A1,SPR,EGR1,PRDM14,TRPS1,ZNF416	1
rs76629329	chr1	18903126	chr1	18902553	18903224	-	ENSG00000159423	ALDH4A1	hESC_primed	ChIP-STARR-seq	Barakat2018	parathyroid_hormone_measurement	NA	NA	NA	AKR7A3,IFFO2,UBR4,ALDH4A1,C1orf109,CDCA8,C1orf174,LINC01134,CAPZB,CDC42,EMC1,MRTO4,HTR6,MINOS1,MINOS1-NBL1,RP5-1056L3.1,MTOR,NBL1,PAX7,RP1-43E13.2,RP11-312B8.1,SMIM1	A549_treated_with_ethanol_0.02_percent_for_1_hour-Roadmap,A673-ENCODE,B_cell-ENCODE,CD14-positive_monocyte-ENCODE,CD14-positive_monocyte-Novakovic2016,CD14-positive_monocyte_treated_with_BG_1h-Novakovic2016,CD14-positive_monocyte_treated_with_BG_4h-Novakovic2016,CD14-positive_monocyte_treated_with_BG_d1-Novakovic2016,CD14-positive_monocyte_treated_with_BG_d6-Novakovic2016,CD14-positive_monocyte_t…	ABCmodel,Javierre2016,Jung2019	NA	NA	NA	NA	NA	RBM7,EXOSC3,GLI2,MDM2,PDLIM5,HNRNPH3,ETV4,NFATC2,ARNT2,ETV6,ZCCHC14,SP5,KLF15,CTCFL,REL,SPDEF,PTPMT1,IRF8,IKZF1,ZNF549,ELK1,ETS2,GABPA,MAF,ELF1,ETV5,ELK4,SPIB,ELF5,ELF3,EHF,ELF4,SPI1,CTCF,ELK3,ETV1,ERF,ETS1,FLI1,ERG,ETV2	1
rs11573190	chr1	20069806	chr1	20069694	20070194	+	ENSG00000127472	PLA2G5	CEM_NS	CapSTARR-seq	This_study	phospholipase_A2,_membrane_associated_measurement	PLA2G5	lung	distal	NA	NA	NA	NA	NA	NA	NA	NA	DAZAP1,NFATC2,SSX3,NFATC1,CPSF4,NFATC4,NFATC3,U2AF1,NNT,DIS3,FLI1,ETS1,ETV4,TCF7L2,TCF7,ZNF136,STAT6,NR2F1,GATA1,KLF4,ZNF189,MAFF	2
rs6669244	chr1	20508296	chr1	20508151	20508651	-	ENSG00000090432	MUL1	A549_AZD9567,A549_CORT108297,A549_CpdA,A549_DMSO,A549_GW870086,A549_Mapracorat,A549_RU486,MCF-7_normal,SH-SY5Y_normal,hESC_primed	ChIP-STARR-seq,STARR-seq	Barakat2018,ENCODE	intelligence;protein_measurement;verbal-numerical_reasoning_measurement	NA	NA	NA	C1orf109,CDCA8,MECR,PINK1,PLA2G2A,RP1-43E13.2,UBR4,RP3-340N1.2,UBXN10-AS1,UBXN10,snoU13,MUL1	A673-ENCODE,BJAB-Engreitz,BJAB_anti-IgM_anti-CD40_4hr-Engreitz,B_cell-ENCODE,CD14-positive_monocyte-ENCODE,CD14-positive_monocyte-Novakovic2016,CD14-positive_monocyte_treated_with_BG_1h-Novakovic2016,CD14-positive_monocyte_treated_with_BG_4h-Novakovic2016,CD14-positive_monocyte_treated_with_BG_d1-Novakovic2016,CD14-positive_monocyte_treated_with_BG_d6-Novakovic2016,CD14-positive_monocyte_treated_…	ABCmodel,Javierre2016,Jung2019	NA	NA	NA	NELFA	MZF1_1-4	ZNF692,GATA2,OSR2,GATA3,FHL2,ZBTB6,REST,THRB,EBF3	3
rs78001072	chr1	20718139	chr1	20718007	20718517	-	ENSG00000117245	KIF17	CEM_IFNa	CapSTARR-seq	This_study	ceramide_measurement;lip_morphology_measurement;red_blood_cell_distribution_width	HP1BP3;KIF17	DLPFC_naive;brain_anterior_cingulate_cortex;brain_caudate;brain_naive;brain_nucleus_accumbens;macrophage_naive;testis;thyroid	distal;proximal	AL031005.1,EIF4G3,ALPL,CDA,DDOST,HP1BP3	Adrenal_Gland,Gastric,Human_ES_cells,Lymphoblastoid_cell_lines,Pancreas,Right_Ventricle,Spleen,Fetal-thymus	Javierre2016,Jung2019	NA	NA	HP1BP3	NA	NA	E2F6,UBE2K,TGIF1,ZMAT2,FEZF2,C9ORF156,VEZF1,ZNF148,GPD1,NXPH3,ZNF189,GMEB1,TIMM44,ZFP57,ZNF263,ZNF282,EGR4,ZNF257,ZBTB7A,ODC1,ZNF582,TFAP2A,ZBTB7B,GCM1,ZNF549,EGR1,PKNOX2,CD59,SP1,MECP2,ESR1,GRHPR,E2F4,RBM17,TGIF2LX,GLIS1,P4HB,TCEAL6,HLCS,PAX5	3
rs77676789	chr1	20731553	chr1	20731175	20732091	-	ENSG00000189410	SH2D5	A549_CORT108297,A549_CpdA,A549_DMSO,A549_GW870086,A549_Mapracorat,A549_RU486,A549_ZK216348,A549_normal,Hela_no-inhibitor,HepG2_normal,MCF-7_normal,hESC_naive,hESC_primed	ChIP-STARR-seq,STARR-seq	Barakat2018,ENCODE,Muerdter2018	alkaline_phosphatase_measurement;blood_phosphate_measurement	NA	NA	NA	AL031005.1,EIF4G3,ECE1,RP5-1071N3.1,KIF17,SH2D5	A549_treated_with_ethanol_0.02_percent_for_1_hour-Roadmap,A673-ENCODE,CD14-positive_monocyte_treated_with_LPS_4h-Novakovic2016,CD8-positive_alpha-beta_T_cell-Corces2016,H1_Derived_Mesenchymal_Stem_Cells-Roadmap,HCT116-ENCODE,HeLa-S3-Roadmap,IMR90-Roadmap,LoVo,MCF-7-ENCODE,MCF10A-Ji2017,MCF10A_treated_with_TAM24hr-Ji2017,MDA-MB-231,MM.1S-ENCODE,PC-9-ENCODE,Panc1-ENCODE,adipose_tissue-ENCODE,astroc…	ABCmodel,Javierre2016	NA	NA	NA	NA	NHLH1	BHLHA15,NEUROD1,NEUROG2,NEUROD2,ISL1,ZBTB18,ATOH1,OLIG2,TCF21,ZNF75D,HIC1,BHLHE22,GLI2,PTF1A,TCF4,TWIST1,TCF3,NKX2-2,PAX5,MAFB,ZNF263,TFAP4,NKX2-5,NKX3-2,MAFG,NKX22,NFE2,ZBTB7A,NFE2L1	2
rs117901704	chr1	20731767	chr1	20731175	20732091	-	ENSG00000189410	SH2D5	A549_CORT108297,A549_CpdA,A549_DMSO,A549_GW870086,A549_Mapracorat,A549_RU486,A549_ZK216348,A549_normal,Hela_no-inhibitor,HepG2_normal,MCF-7_normal,hESC_naive,hESC_primed	ChIP-STARR-seq,STARR-seq	Barakat2018,ENCODE,Muerdter2018	alkaline_phosphatase_measurement	NA	NA	NA	AL031005.1,EIF4G3,ECE1,RP5-1071N3.1,KIF17,SH2D5	A549_treated_with_ethanol_0.02_percent_for_1_hour-Roadmap,A673-ENCODE,CD14-positive_monocyte_treated_with_LPS_4h-Novakovic2016,CD8-positive_alpha-beta_T_cell-Corces2016,H1_Derived_Mesenchymal_Stem_Cells-Roadmap,HCT116-ENCODE,HeLa-S3-Roadmap,IMR90-Roadmap,LoVo,MCF-7-ENCODE,MCF10A-Ji2017,MCF10A_treated_with_TAM24hr-Ji2017,MDA-MB-231,MM.1S-ENCODE,PC-9-ENCODE,Panc1-ENCODE,adipose_tissue-ENCODE,astroc…	ABCmodel,Javierre2016	NA	NA	NA	NA	NA	HLCS,P4HB,TGIF2LX,TCEAL6,KLF6,PKNOX2,E2F6,GRHPR,ZIC5,MYB,PPARD,ASCL1,ZNF816,NR4A1,UGP2,NCBP2	1
rs35745827	chr1	21783303	chr1	21783195	21784106	-	ENSG00000090686	USP48	SH-SY5Y_normal	STARR-seq	ENCODE	alkaline_phosphatase_measurement	USP48	fibroblast;nerve_tibial;pancreas	proximal	ATP6V0B,C1orf109,CDCA8,C1orf174,LINC01134,CDC42,CMPK1,DDOST,KIF17,ECE1,RP5-1071N3.1,HP1BP3,HSPG2,LDLRAD2,MTF1,RP11-109P14.10,CELA3A,CELA3B,RAP1GAP,USP48	A549_treated_with_ethanol_0.02_percent_for_1_hour-Roadmap,A673-ENCODE,BJAB-Engreitz,BJAB_anti-IgM_anti-CD40_4hr-Engreitz,B_cell-ENCODE,CD14-positive_monocyte-ENCODE,CD14-positive_monocyte-Novakovic2016,CD14-positive_monocyte_treated_with_BG_1h-Novakovic2016,CD14-positive_monocyte_treated_with_BG_4h-Novakovic2016,CD14-positive_monocyte_treated_with_BG_d1-Novakovic2016,CD14-positive_monocyte_treate…	ABCmodel,Javierre2016,Jung2019	NA	NA	USP48	STAT1	NA	KLF6,NR2F6,MZF1,ZNF582,SP1,YY2,EGR1,NANOS1,E2F4,TFCP2L1,ZBTB7B,PDLIM5,PAX5,CTCFL,TFAP2B,TFAP2C,NNT,NR4A2,ZNF257,ESR2,NR4A1,ZNF354C	1
rs36003578	chr1	21783514	chr1	21783195	21784106	-	ENSG00000090686	USP48	SH-SY5Y_normal	STARR-seq	ENCODE	alkaline_phosphatase_measurement	NA	NA	NA	ATP6V0B,C1orf109,CDCA8,C1orf174,LINC01134,CDC42,CMPK1,DDOST,KIF17,ECE1,RP5-1071N3.1,HP1BP3,HSPG2,LDLRAD2,MTF1,RP11-109P14.10,CELA3A,CELA3B,RAP1GAP,USP48	A549_treated_with_ethanol_0.02_percent_for_1_hour-Roadmap,A673-ENCODE,BJAB-Engreitz,BJAB_anti-IgM_anti-CD40_4hr-Engreitz,B_cell-ENCODE,CD14-positive_monocyte-ENCODE,CD14-positive_monocyte-Novakovic2016,CD14-positive_monocyte_treated_with_BG_1h-Novakovic2016,CD14-positive_monocyte_treated_with_BG_4h-Novakovic2016,CD14-positive_monocyte_treated_with_BG_d1-Novakovic2016,CD14-positive_monocyte_treate…	ABCmodel,Javierre2016,Jung2019	NA	NA	NA	ANDR	NA	ZKSCAN5,MEF2C,SOX13,TCF7,RFX3,CDX2,FOXO1,TBP,GTPBP6,HOXD13,ZNF652,MYBL2,NKX3-1,IRF5,HNF4G,RBBP9,THRB,STAT6	1
rs884726	chr1	21783925	chr1	21783195	21784106	-	ENSG00000090686	USP48	SH-SY5Y_normal	STARR-seq	ENCODE	skin_pigmentation;testosterone_measurement;type_II_diabetes_mellitus	USP48	nerve_tibial	proximal	ATP6V0B,C1orf109,CDCA8,C1orf174,LINC01134,CDC42,CMPK1,DDOST,KIF17,ECE1,RP5-1071N3.1,HP1BP3,HSPG2,LDLRAD2,MTF1,RP11-109P14.10,CELA3A,CELA3B,RAP1GAP,USP48	A549_treated_with_ethanol_0.02_percent_for_1_hour-Roadmap,A673-ENCODE,BJAB-Engreitz,BJAB_anti-IgM_anti-CD40_4hr-Engreitz,B_cell-ENCODE,CD14-positive_monocyte-ENCODE,CD14-positive_monocyte-Novakovic2016,CD14-positive_monocyte_treated_with_BG_1h-Novakovic2016,CD14-positive_monocyte_treated_with_BG_4h-Novakovic2016,CD14-positive_monocyte_treated_with_BG_d1-Novakovic2016,CD14-positive_monocyte_treate…	ABCmodel,Javierre2016,Jung2019	NA	NA	USP48	ZN395	NA	ZNF416,FOXC1,MYBL2,MYF6,TAL1,TBX19,NUP107,ESX1,SOD1	3
rs61778042	chr1	22025454	chr1	22025011	22025511	+	ENSG00000070831	CDC42	MCF-7_normal,SH-SY5Y_normal	STARR-seq	ENCODE	alkaline_phosphatase_measurement	CDC42-AS1;LINC00339	CD4_T-cell_anti-CD3-CD28;DLPFC_naive;LCL;LCL_naive;LCL_statin;high_grade_cartilage_naive;low_grade_cartilage_naive;macrophage_IFNg;muscle_naive;neutrophil;synovium_naive	distal;proximal	CDC42,LINC00339,LINC01635,ZBTB40	A549_treated_with_ethanol_0.02_percent_for_1_hour-Roadmap,A673-ENCODE,BJAB-Engreitz,BJAB_anti-IgM_anti-CD40_4hr-Engreitz,B_cell-ENCODE,CD14-positive_monocyte-ENCODE,CD14-positive_monocyte-Novakovic2016,CD14-positive_monocyte_treated_with_BG_1h-Novakovic2016,CD14-positive_monocyte_treated_with_BG_d1-Novakovic2016,CD14-positive_monocyte_treated_with_BG_d6-Novakovic2016,CD14-positive_monocyte_treate…	ABCmodel,Jung2019	Mattioli2019_HepG2	NA	LINC00339	TAF9B	SP1,SP2	ZNF684,ZBTB6,ZNF257,NNT,TIMM44,MTHFD1,GLI2,SMAP2,ZNF692,IKZF1,KLF4,EBF3,SP1,KLF3,SP4,KLF12,ZNF282,SP2,KLF5,EGR1,SP3,PTPMT1,E2F6,ZNF281,KLF15,UBB,GRHL2	1
rs12133104	chr1	22053035	chr1	22052986	22053486	+	ENSG00000070831	CDC42	hESC_primed	ChIP-STARR-seq	Barakat2018	heel_bone_mineral_density	CDC42-IT1;LINC00339;LINC01635	LCL;adipose_naive;brain_naive;monocyte;neutrophil	distal	ALDH4A1,MIR1290,CDA,DDOST,KIF17,ECE1,HP1BP3,HSPG2,RAP1GAP,RP1-43E13.2,UBR4,RP3-329E20.2,USP48,WNT4,CDC42,LINC00339,LINC01635	A673-ENCODE,BJAB-Engreitz,BJAB_anti-IgM_anti-CD40_4hr-Engreitz,B_cell-ENCODE,CD14-positive_monocyte-Novakovic2016,CD14-positive_monocyte_treated_with_BG_1h-Novakovic2016,CD14-positive_monocyte_treated_with_BG_4h-Novakovic2016,CD14-positive_monocyte_treated_with_BG_d1-Novakovic2016,CD14-positive_monocyte_treated_with_BG_d6-Novakovic2016,CD14-positive_monocyte_treated_with_LPS_1h-Novakovic2016,CD14…	ABCmodel,Javierre2016	NA	NA	LINC00339;LINC01635	STAG1	NA	SP1,HLCS,P4HB,ZNF549,TCF4,YY2,ESX1,TCF21,KLF4,TCF3,TFCP2L1,GLIS1,ZNF148,TCF12,ZNF582,KLF3,KLF6,HIF1A,ZNF281,TFAP2A,ZNF341,TFAP2C,MAZ,KLF16,HEY2,PAX5,UBB,ZCCHC14,GLTPD1	1
rs13375412	chr1	22053176	chr1	22052986	22053486	+	ENSG00000070831	CDC42	hESC_primed	ChIP-STARR-seq	Barakat2018	heel_bone_mineral_density	CDC42-IT1;LINC00339;LINC01635	LCL;adipose_naive;brain_naive;monocyte;neutrophil;testis	distal	ALDH4A1,MIR1290,CDA,DDOST,KIF17,ECE1,HP1BP3,HSPG2,RAP1GAP,RP1-43E13.2,UBR4,RP3-329E20.2,USP48,WNT4,CDC42,LINC00339,LINC01635	A673-ENCODE,BJAB-Engreitz,BJAB_anti-IgM_anti-CD40_4hr-Engreitz,B_cell-ENCODE,CD14-positive_monocyte-Novakovic2016,CD14-positive_monocyte_treated_with_BG_1h-Novakovic2016,CD14-positive_monocyte_treated_with_BG_4h-Novakovic2016,CD14-positive_monocyte_treated_with_BG_d1-Novakovic2016,CD14-positive_monocyte_treated_with_BG_d6-Novakovic2016,CD14-positive_monocyte_treated_with_LPS_1h-Novakovic2016,CD14…	ABCmodel,Javierre2016	NA	NA	LINC00339;LINC01635	NA	NA	ETS1,ELF5,KIAA0907,NEUROD2,RARG,EZR,RBBP5,NR1H2,SPI1,ETV4,ETV2,DDX4,NRL,NFATC2,SPIB,TFCP2L1,CTCF,TRPS1	1
rs13374393	chr1	22053178	chr1	22052986	22053486	+	ENSG00000070831	CDC42	hESC_primed	ChIP-STARR-seq	Barakat2018	heel_bone_mineral_density	CDC42-IT1;LINC00339;LINC01635	LCL;adipose_naive;brain_naive;monocyte;neutrophil;testis	distal	ALDH4A1,MIR1290,CDA,DDOST,KIF17,ECE1,HP1BP3,HSPG2,RAP1GAP,RP1-43E13.2,UBR4,RP3-329E20.2,USP48,WNT4,CDC42,LINC00339,LINC01635	A673-ENCODE,BJAB-Engreitz,BJAB_anti-IgM_anti-CD40_4hr-Engreitz,B_cell-ENCODE,CD14-positive_monocyte-Novakovic2016,CD14-positive_monocyte_treated_with_BG_1h-Novakovic2016,CD14-positive_monocyte_treated_with_BG_4h-Novakovic2016,CD14-positive_monocyte_treated_with_BG_d1-Novakovic2016,CD14-positive_monocyte_treated_with_BG_d6-Novakovic2016,CD14-positive_monocyte_treated_with_LPS_1h-Novakovic2016,CD14…	ABCmodel,Javierre2016	NA	NA	LINC00339;LINC01635	NA	NA	CANX,NEUROD2,RBBP5,NR1H2,TGIF1,TBX20,TFCP2,IKZF1,ERF,TFCP2L1,ZIC3,ETV5,ETV4,FLI1,ETV2,NR5A2,ERG,ELF1,ETV1,MECP2,ELF2,ZNF189,SP1,ELK1,ZNF304,ELK3,STAT3,ELK4,RBM17,GABPA	1
rs12409193	chr1	23344310	chr1	23344281	23344836	-	ENSG00000125944	HNRNPR	A549_DMSO,hESC_primed	ChIP-STARR-seq,STARR-seq	Barakat2018,ENCODE	creatinine_measurement;glomerular_filtration_rate;heel_bone_mineral_density;monocyte_count;monocyte_percentage_of_leukocytes;risk-taking_behaviour	HNRNPR;LINC01355;ZNF436-AS1	CD4_T-cell_anti-CD3-CD28;CD8_T-cell_anti-CD3-CD28;adipose_naive;brain_naive;muscle_naive;neutrophil	distal;proximal	ASAP3,E2F2,ID3,LACTBL1,TCEA3,ZNF436,C1orf174,LINC01134,HNRNPR,ZNF436-AS1	A549_treated_with_ethanol_0.02_percent_for_1_hour-Roadmap,A673-ENCODE,BJAB-Engreitz,BJAB_anti-IgM_anti-CD40_4hr-Engreitz,B_cell-ENCODE,CD14-positive_monocyte-ENCODE,CD14-positive_monocyte-Novakovic2016,CD14-positive_monocyte_treated_with_BG_1h-Novakovic2016,CD14-positive_monocyte_treated_with_BG_4h-Novakovic2016,CD14-positive_monocyte_treated_with_BG_d1-Novakovic2016,CD14-positive_monocyte_treate…	ABCmodel,Javierre2016,Jung2019	NA	NA	HNRNPR;ZNF436-AS1	ANDR	SP2	ZNF135,GATA3,PKNOX1,KDM5A,CTCF,PDCD11,CEBPG,NFE2L1,ARFGAP1,KIF22	6
rs6697805	chr1	23825506	chr1	23825402	23825929	-	ENSG00000117305	HMGCL	hESC_primed	ChIP-STARR-seq	Barakat2018	eosinophil_count;eosinophil_percentage_of_granulocytes;eosinophil_percentage_of_leukocytes;erythrocyte_count;mean_corpuscular_hemoglobin;mean_corpuscular_volume;nucleus_accumbens_volume;reticulocyte_count;reticulocyte_measurement	ELOA-AS1;FUCA1;HMGCL;PITHD1	CD8_T-cell_naive;LCL;adipose_naive;adipose_subcutaneous;adipose_visceral;artery_tibial;blood;brain;brain_cerebellum;brain_frontal_cortex;brain_naive;brain_putamen;fat;fibroblast;monocyte_R848;muscle_naive;nerve_tibial;neutrophil	distal	HMGCL	A673-ENCODE,CD14-positive_monocyte_treated_with_BG_1h-Novakovic2016,CD14-positive_monocyte_treated_with_BG_4h-Novakovic2016,CD14-positive_monocyte_treated_with_BG_d1-Novakovic2016,CD14-positive_monocyte_treated_with_BG_d6-Novakovic2016,CD14-positive_monocyte_treated_with_LPS_1h-Novakovic2016,CD14-positive_monocyte_treated_with_LPS_4h-Novakovic2016,CD14-positive_monocyte_treated_with_LPS_d1-Novako…	ABCmodel	NA	NA	HMGCL	KMT2A	Pax2	ZNF582,TRPS1,EGR1,PLAG1,GLI2,HIF1A,PAX3,SP1,TMSB4XP8,KLF16,GOT1,UQCRB,TFAP2C,ETV5,TFAP2B,EGR2,TFE3,KLF9,E2F6,CTCFL,ZNF148,TFAP2A,HCLS1,PRDM14,KLF15,NR2F2,GMEB1,MZF1,ARNT,KLF6,GABPA,TGIF1,TFCP2L1,UBXN1,ETV1,BCL6	9
rs59640963	chr1	23825911	chr1	23825402	23825929	-	ENSG00000117305	HMGCL	hESC_primed	ChIP-STARR-seq	Barakat2018	eosinophil_count;eosinophil_percentage_of_granulocytes;eosinophil_percentage_of_leukocytes;erythrocyte_count;mean_corpuscular_hemoglobin;mean_corpuscular_volume;nucleus_accumbens_volume;reticulocyte_count;reticulocyte_measurement	ELOA-AS1;FUCA1;HMGCL;PITHD1	CD8_T-cell_naive;LCL;adipose_naive;brain;brain_naive;fat;monocyte_R848;muscle_naive;neutrophil	distal	HMGCL	A673-ENCODE,CD14-positive_monocyte_treated_with_BG_1h-Novakovic2016,CD14-positive_monocyte_treated_with_BG_4h-Novakovic2016,CD14-positive_monocyte_treated_with_BG_d1-Novakovic2016,CD14-positive_monocyte_treated_with_BG_d6-Novakovic2016,CD14-positive_monocyte_treated_with_LPS_1h-Novakovic2016,CD14-positive_monocyte_treated_with_LPS_4h-Novakovic2016,CD14-positive_monocyte_treated_with_LPS_d1-Novako…	ABCmodel	NA	NA	HMGCL	NA	NA	SOX11,MYLK,ZNF384,TCEAL6,SOX10,FOXG1,SOX3,FOXP1,ZNF652,SOX13,YEATS4,SOX6,CREM,PBX3,CLK1,MEIS2,MEF2C,STAT2,FOXK2,POU2F3,STAT1,NFIL3,TBX6,MEIS1,MEIS3,PICK1,FOXJ3,DDX43,SOX2,FOXA1,IRF2,ZNF671,CELF6,FOXF2,TBX20,IRF3,TGIF1,IRF1	9
rs3838977	chr1	24745084	chr1	24744947	24745447	+	ENSG00000169504	CLIC4	GM12878_normal	CapSTARR-seq	This_study	heel_bone_mineral_density	CLIC4	fat;pancreas	proximal	CLIC4	A673-ENCODE,BJAB-Engreitz,BJAB_anti-IgM_anti-CD40_4hr-Engreitz,CD14-positive_monocyte-ENCODE,CD14-positive_monocyte-Novakovic2016,CD14-positive_monocyte_treated_with_BG_1h-Novakovic2016,CD14-positive_monocyte_treated_with_BG_4h-Novakovic2016,CD14-positive_monocyte_treated_with_BG_d1-Novakovic2016,CD14-positive_monocyte_treated_with_BG_d6-Novakovic2016,CD14-positive_monocyte_treated_with_LPS_1h-No…	ABCmodel	NA	NA	CLIC4	NA	ZNF263	NA	1
rs4233460	chr1	26306896	chr1	26306576	26307145	-	ENSG00000158062	UBXN11	CEM_IFNa	CapSTARR-seq	This_study	transforming_growth_factor_beta_measurement	CD52;CEP85;UBXN11	B-cell_naive;CD4_T-cell_naive;CD8_T-cell_naive;Th17_memory;Treg_naive;brain_naive;fat;muscle_naive;skin	distal	CD52,UBXN11	CD14-positive_monocyte_treated_with_BG_d1-Novakovic2016,CD14-positive_monocyte_treated_with_BG_d6-Novakovic2016,CD14-positive_monocyte_treated_with_RPMI_1h-Novakovic2016,CD14-positive_monocyte_treated_with_RPMI_4h-Novakovic2016,CD14-positive_monocyte_treated_with_RPMI_d1-Novakovic2016,CD14-positive_monocyte_treated_with_RPMI_d6-Novakovic2016,HAP1,HeLa-S3-Roadmap,Karpas-422-ENCODE,MDA-MB-231,MM.1S…	ABCmodel	NA	NA	CD52;UBXN11	BRD2	NA	PRDM4,LMX1B,ZBTB43,RNF138,DLX1,DUSP22,ZSCAN9,ENO1,DLX2,MAPK1,HSF1,IRF2,PPP1R10,TRMT1,NFIL3,RAX,MSI2,LHX2,ADARB1,ZNF830,DLX5,IRF1,EXO5,LHX6,KIF22,GADD45A,IRF4,STAT2,LHX3,HOXB4,ISL1,SPI1,STAT1,ZNF341,PPP5C,ZNF140,DAB2,STAT4,ZNF76,IKZF1,NFATC1,CDK2AP1,EXOSC3,NFATC2	1
rs3811462	chr1	26432111	chr1	26431816	26432403	+	ENSG00000117682	DHDDS	hESC_naive	ChIP-STARR-seq	Barakat2018	eosinophil_count;fasting_blood_glucose_measurement;triglyceride_measurement	NA	NA	NA	CATSPER4,FAM110D,HMGN2,NR0B2,SLC30A2,CNKSR1,RP11-96L14.7,ZNF593,TRIM63,ZDHHC18,DHDDS	A549_treated_with_ethanol_0.02_percent_for_1_hour-Roadmap,A673-ENCODE,CD14-positive_monocyte_treated_with_LPS_1h-Novakovic2016,CD14-positive_monocyte_treated_with_LPS_4h-Novakovic2016,CD14-positive_monocyte_treated_with_RPMI_d6-Novakovic2016,CD14-positive_monocytes-Roadmap,H1_BMP4_Derived_Mesendoderm_Cultured_Cells-Roadmap,H1_BMP4_Derived_Trophoblast_Cultured_Cells-Roadmap,H1_Derived_Mesenchymal_…	ABCmodel,Javierre2016,Jung2019	NA	NA	NA	TCF21	NA	CEBPG,ZNF282,SMAD4,AVEN,SMAD3,ZDHHC5,ZNF816	3
rs3828083	chr1	26432257	chr1	26431816	26432403	+	ENSG00000117682	DHDDS	hESC_naive	ChIP-STARR-seq	Barakat2018	eosinophil_count;fasting_blood_glucose_measurement;triglyceride_measurement	NA	NA	NA	CATSPER4,FAM110D,HMGN2,NR0B2,SLC30A2,CNKSR1,RP11-96L14.7,ZNF593,TRIM63,ZDHHC18,DHDDS	A549_treated_with_ethanol_0.02_percent_for_1_hour-Roadmap,A673-ENCODE,CD14-positive_monocyte_treated_with_LPS_1h-Novakovic2016,CD14-positive_monocyte_treated_with_LPS_4h-Novakovic2016,CD14-positive_monocyte_treated_with_RPMI_d6-Novakovic2016,CD14-positive_monocytes-Roadmap,H1_BMP4_Derived_Mesendoderm_Cultured_Cells-Roadmap,H1_BMP4_Derived_Trophoblast_Cultured_Cells-Roadmap,H1_Derived_Mesenchymal_…	ABCmodel,Javierre2016,Jung2019	Arensbergen2019_K562	NA	NA	MAX	ESR1	STUB1,MAPK1,RAX,ZNF131,SND1,DTL,ZBTB43,ZNF136,PAXIP1,SNAPC5,SHOX2,PRRX2,UNCX,LHX9,SHOX,HMGA1,RPL6,MYF6,SPATS2,PLAGL1,HHEX,C19ORF40,POU3F2,RFC2,HMG20A,CCDC25	3
rs6656196	chr1	26432282	chr1	26431816	26432403	+	ENSG00000117682	DHDDS	hESC_naive	ChIP-STARR-seq	Barakat2018	IGF-1_measurement;forced_expiratory_volume;mean_corpuscular_hemoglobin;mean_corpuscular_hemoglobin_concentration;mean_corpuscular_volume;mean_reticulocyte_volume;sex_hormone-binding_globulin_measurement;vital_capacity	CD52;DHDDS	Th1_memory;blood;monocyte;skin_sun_exposed	distal;proximal	CATSPER4,FAM110D,HMGN2,NR0B2,SLC30A2,CNKSR1,RP11-96L14.7,ZNF593,TRIM63,ZDHHC18,DHDDS	A549_treated_with_ethanol_0.02_percent_for_1_hour-Roadmap,A673-ENCODE,CD14-positive_monocyte_treated_with_LPS_1h-Novakovic2016,CD14-positive_monocyte_treated_with_LPS_4h-Novakovic2016,CD14-positive_monocyte_treated_with_RPMI_d6-Novakovic2016,CD14-positive_monocytes-Roadmap,H1_BMP4_Derived_Mesendoderm_Cultured_Cells-Roadmap,H1_BMP4_Derived_Trophoblast_Cultured_Cells-Roadmap,H1_Derived_Mesenchymal_…	ABCmodel,Javierre2016,Jung2019	Kalita2018_LCLs	NA	DHDDS	STAT1	NA	HIF1A,YY2,ESX1,ODC1,DIABLO,KLF6,SP1,ZNF341,NANOS1,MXI1,ZBTB7B,ZNF549,CTCFL,MEIS2,ESR2,PLAG1,RBM8A,NFE2L1,HOXB5,ATF3,ZBTB7A,MEIS1,CEBPG,TFE3,CELF6	8
rs71636780	chr1	26787956	chr1	26787677	26788195	+	ENSG00000060642	PIGV	Hela_normal	CapSTARR-seq	Dao2017	C-reactive_protein_measurement,_high_density_lipoprotein_cholesterol_measurement;HDL_cholesterol_change_measurement,_physical_activity;IGF-1_measurement;apolipoprotein_A_1_measurement;apolipoprotein_B_measurement;aspartate_aminotransferase_to_alanine_aminotransferase_ratio;creatinine_measurement;diastolic_blood_pressure;eosinophil_count;glomerular_filtration_rate;hair_color;hair_colour_measuremen…	AL512408.1;PIGV;ZDHHC18	LCL;T-cell;adipose_naive;adipose_subcutaneous;artery_aorta;blood;breast;colon_transverse;esophagus_gej;esophagus_mucosa;esophagus_muscularis;fat;fibroblast;heart_left_ventricle;iPSC;macrophage_IFNg;macrophage_naive;minor_salivary_gland;monocyte;monocyte_CD16_naive;monocyte_Pam3CSK4;monocyte_naive;muscle;muscle_naive;neutrophil;pancreas;pituitary;placenta_naive;skin;skin_not_sun_exposed;skin_sun_e…	distal;proximal	ARID1A,RP5-968P14.2,MIR1976,RPS6KA1,ZDHHC18,PIGV	A549_treated_with_ethanol_0.02_percent_for_1_hour-Roadmap,A673-ENCODE,BJAB-Engreitz,BJAB_anti-IgM_anti-CD40_4hr-Engreitz,B_cell-ENCODE,CD14-positive_monocyte-ENCODE,CD14-positive_monocyte-Novakovic2016,CD14-positive_monocyte_treated_with_BG_1h-Novakovic2016,CD14-positive_monocyte_treated_with_BG_4h-Novakovic2016,CD14-positive_monocyte_treated_with_BG_d1-Novakovic2016,CD14-positive_monocyte_treate…	ABCmodel,Javierre2016	NA	NA	PIGV;ZDHHC18	ESR1	NRF1	EGR2,ZFX,ZMAT2,ZNF549,CTCFL,PIR,TFDP1,GLI2,YY2,ZNF707,ZBTB7A,ASCL1,NRF1,SP1,SOX10,E2F1,EGR1,USF1,BHLHE41,GABPA,ETV1	26
rs113400508	chr1	26787988	chr1	26787677	26788195	+	ENSG00000060642	PIGV	Hela_normal	CapSTARR-seq	Dao2017	age_at_menarche;neutrophil_percentage_of_leukocytes	NUDC;ZDHHC18	brain_naive;monocyte_CD16_naive	distal	ARID1A,RP5-968P14.2,MIR1976,RPS6KA1,ZDHHC18,PIGV	A549_treated_with_ethanol_0.02_percent_for_1_hour-Roadmap,A673-ENCODE,BJAB-Engreitz,BJAB_anti-IgM_anti-CD40_4hr-Engreitz,B_cell-ENCODE,CD14-positive_monocyte-ENCODE,CD14-positive_monocyte-Novakovic2016,CD14-positive_monocyte_treated_with_BG_1h-Novakovic2016,CD14-positive_monocyte_treated_with_BG_4h-Novakovic2016,CD14-positive_monocyte_treated_with_BG_d1-Novakovic2016,CD14-positive_monocyte_treate…	ABCmodel,Javierre2016	Arensbergen2019_K562	NA	ZDHHC18	ESR1	NA	NFE2L1,ZKSCAN5,MAFB,GLI2,PAX5,THRB,ZBTB7A,GMEB1,RUNX3,RUNX2,NUP107,DIABLO,ESX1,TFCP2L1,TCF3,TCF12	2
rs17162315	chr1	26849940	chr1	26849862	26850362	+	ENSG00000204160	ZDHHC18	A549_AZD2906,A549_AZD9567,A549_CORT108297,A549_CpdA,A549_DMSO,A549_GW870086,A549_Hydrocortisone,A549_Mapracorat,A549_RU486,A549_ZK216348,A549_dexamethasone,A549_normal,Hela_no-inhibitor	STARR-seq	ENCODE,Muerdter2018	blood_pressure,_chronic_obstructive_pulmonary_disease;cardiovascular_disease;glomerular_filtration_rate;granulocyte_percentage_of_myeloid_white_cells;mathematical_ability;monocyte_percentage_of_leukocytes;myeloid_white_cell_count;protein_measurement	ZDHHC18	LCL;blood;monocyte_IAV;neutrophil;skin	distal	NA	NA	NA	NA	NA	NA	NA	Prrx2	OVOL1,STAT1,STAT4,TFCP2,FOXG1,FOXJ2,POU2F2,HXD4,MSX2,LHX9,HXD3,ESX1,MIXL1,HOXB2,MEOX1,PDX1,GBX2,HOXA4,HOXA5,HOXB4,DLX6,PRRX1,LMX1B,EN1,HOXA1,POU3F1,NKX6-1,DLX4,LHX4,STAT3,ISX,DLX3,ZNF136,HOXB8,PRRX2,MEOX2,HOXC4,DLX5,ONECUT2,HOXD4,MSX1,PAX7,EMX1,DRGX,KLF3,DLX2,HOXA2,HOXB5,TLX2,HNF1B,PHOX2A,HHEX,RFC2,MNX1,FOXC1,LHX5,LHX2,LHX6,RPL35,UBXN1,HNF1A,POU3F2,VSX2,DLX1	9
rs510803	chr1	28233063	chr1	28233029	28233529	-	ENSG00000126698	DNAJC8	MCF-7_normal	STARR-seq	ENCODE	aspartate_aminotransferase_measurement;erythrocyte_count;hair_color;hematocrit	AL353622.1;AL353622.2;ATP5IF1;DNAJC8	LCL;T-cell;Tfh_memory;Th1_memory;Th2_memory;Treg_naive;adipose_naive;adipose_visceral;artery_aorta;artery_coronary;blood;brain_caudate;brain_cerebellum;brain_naive;colon_sigmoid;esophagus_gej;esophagus_muscularis;fat;fibroblast;liver;lung;macrophage_IFNg;macrophage_IFNg+Salmonella;macrophage_Listeria;macrophage_Salmonella;macrophage_naive;minor_salivary_gland;monocyte;monocyte_IAV;monocyte_LPS;mo…	distal;proximal	EPB41,EYA3,PPP1R8,RNU6-1245P,RP11-460I13.2,XKR8,SCARNA1,SNHG12,THEMIS2,SRSF4,YTHDF2	Aorta,Left_Ventricle,Right_Ventricle,Endothelial-precursors,Erythroblasts,Fetal-thymus,Macrophages-M0,Macrophages-M1,Macrophages-M2,Megakaryocytes,Naive-B-cells,Neutrophils	Javierre2016,Jung2019	Arensbergen2019_K562	NA	NA	ZEB2	ZNF263	ZNF582,NCBP2,GRHL1,KLF12,KLF15,KLF1,SP4,SNAI2,ZBTB18,ASCL1,MYOD1,MYF6,SNAI3,TCF21,FIGLA,MYB,ID4,ZEB1,ASCL2,PTF1A,MESP1,TCF12,BHLHE40,TCF3,TCF4,SNAI1,MYF5,CANX,POLI,BHLHE22	4
rs474597	chr1	28233183	chr1	28233029	28233529	-	ENSG00000126698	DNAJC8	MCF-7_normal	STARR-seq	ENCODE	aspartate_aminotransferase_measurement;erythrocyte_count;hair_color;hematocrit	AL353622.1;AL353622.2;ATP5IF1;DNAJC8	CD4_T-cell_naive;CD8_T-cell_naive;LCL;T-cell;Tfh_memory;Th1-17_memory;Th1_memory;Th2_memory;Treg_naive;adipose_naive;adipose_subcutaneous;adipose_visceral;adrenal_gland;artery_aorta;artery_coronary;artery_tibial;blood;brain_caudate;brain_cerebellum;brain_frontal_cortex;brain_hypothalamus;brain_naive;brain_putamen;brain_spinal_cord;breast;colon_sigmoid;colon_transverse;esophagus_gej;esophagus_muco…	distal;proximal	EPB41,EYA3,PPP1R8,RNU6-1245P,RP11-460I13.2,XKR8,SCARNA1,SNHG12,THEMIS2,SRSF4,YTHDF2	Aorta,Left_Ventricle,Right_Ventricle,Endothelial-precursors,Erythroblasts,Fetal-thymus,Macrophages-M0,Macrophages-M1,Macrophages-M2,Megakaryocytes,Naive-B-cells,Neutrophils	Javierre2016,Jung2019	Arensbergen2019_K562	NA	NA	TBP	Pdx1	ZNF768,TBP,HNF1A,GFI1B,ZNF652,HNF1B,RUNX1,THAP11,HHEX,HOXD4,MEIS2,TCEAL2,HOXB8,SLC18A1,RUNX3,ZNF354C,RHOXF1,HOXA4,NFIL3,MSI2,LINC00471,SRP9,PRRX1,PPP5C,IVD,EXO5,PHOX2A,PLAGL1,DUS3L,BAD	4
rs489207	chr1	28233309	chr1	28233029	28233529	-	ENSG00000126698	DNAJC8	MCF-7_normal	STARR-seq	ENCODE	aspartate_aminotransferase_measurement;erythrocyte_count;hair_color;hematocrit	AL353622.1;AL353622.2;ATP5IF1;DNAJC8	CD4_T-cell_naive;CD8_T-cell_naive;LCL;T-cell;Tfh_memory;Th1-17_memory;Th1_memory;Th2_memory;Treg_naive;adipose_naive;adipose_subcutaneous;adipose_visceral;adrenal_gland;artery_aorta;artery_coronary;artery_tibial;blood;brain_caudate;brain_cerebellum;brain_frontal_cortex;brain_hypothalamus;brain_naive;brain_putamen;brain_spinal_cord;breast;colon_sigmoid;colon_transverse;esophagus_gej;esophagus_muco…	distal;proximal	EPB41,EYA3,PPP1R8,RNU6-1245P,RP11-460I13.2,XKR8,SCARNA1,SNHG12,THEMIS2,SRSF4,YTHDF2	Aorta,Left_Ventricle,Right_Ventricle,Endothelial-precursors,Erythroblasts,Fetal-thymus,Macrophages-M0,Macrophages-M1,Macrophages-M2,Megakaryocytes,Naive-B-cells,Neutrophils	Javierre2016,Jung2019	NA	NA	NA	RBM25	NA	ZBTB7A,TIMELESS,RPS6KA5,ID2,BAX,ING3,MYLK,TFAP2A,SMAD4,TAGLN2,SMAD2,ZNF449,TOB2,FAM127B,TBX6,RAB7A,TBX3,ZIC5,SP1,PKNOX1,TFAP2C,VPS4B,TFAP2B,ZNF417,ZNF135	4
rs34511454	chr1	28233499	chr1	28233029	28233529	-	ENSG00000126698	DNAJC8	MCF-7_normal	STARR-seq	ENCODE	aspartate_aminotransferase_measurement;erythrocyte_count;hair_color;hematocrit	AL353622.1;AL353622.2;ATP5IF1;DNAJC8	CD4_T-cell_naive;CD8_T-cell_naive;LCL;T-cell;Tfh_memory;Th1-17_memory;Th1_memory;Th2_memory;Treg_naive;adipose_naive;adipose_subcutaneous;adipose_visceral;adrenal_gland;artery_aorta;artery_coronary;artery_tibial;blood;brain_caudate;brain_cerebellum;brain_frontal_cortex;brain_hypothalamus;brain_naive;brain_putamen;brain_spinal_cord;breast;colon_sigmoid;colon_transverse;esophagus_gej;esophagus_muco…	distal;proximal	EPB41,EYA3,PPP1R8,RNU6-1245P,RP11-460I13.2,XKR8,SCARNA1,SNHG12,THEMIS2,SRSF4,YTHDF2	Aorta,Left_Ventricle,Right_Ventricle,Endothelial-precursors,Erythroblasts,Fetal-thymus,Macrophages-M0,Macrophages-M1,Macrophages-M2,Megakaryocytes,Naive-B-cells,Neutrophils	Javierre2016,Jung2019	NA	NA	NA	NA	Prrx2	NA	4
rs58663247	chr1	28505583	chr1	28505443	28506057	+	ENSG00000180198	RCC1	K562_normal,MCF-7_normal,SH-SY5Y_normal	STARR-seq	ENCODE	nighttime_rest_measurement	PHACTR4;SNHG3	Th17_memory;Th2_memory;adipose_naive;blood;brain_naive;macrophage_IFNg;muscle_naive	distal;proximal	SNHG3	A549_treated_with_ethanol_0.02_percent_for_1_hour-Roadmap,A673-ENCODE,BJAB-Engreitz,CD14-positive_monocyte_treated_with_BG_d1-Novakovic2016,CD14-positive_monocyte_treated_with_BG_d6-Novakovic2016,CD14-positive_monocyte_treated_with_LPS_1h-Novakovic2016,CD14-positive_monocyte_treated_with_LPS_4h-Novakovic2016,CD14-positive_monocyte_treated_with_LPS_d6-Novakovic2016,CD14-positive_monocyte_treated_w…	ABCmodel	NA	NA	SNHG3	NA	NA	PGR,ZBTB26,FOXG1,ABCF2,SOX17,TBP,PSMA6,POU2F2,POU2F1,ACO1,SOX2,POU2F3	1
rs16837603;rs199960113	chr1	28505782	chr1	28505443	28506057	+	ENSG00000180198	RCC1	K562_normal,MCF-7_normal,SH-SY5Y_normal	STARR-seq	ENCODE	nighttime_rest_measurement	PHACTR4;SNHG3	CD4_T-cell_naive;Th2_memory;adipose_naive;blood;brain_naive;fibroblast;macrophage_IFNg;macrophage_Salmonella;monocyte_IAV;monocyte_R848;monocyte_naive;muscle_naive	distal;proximal	SNHG3	A549_treated_with_ethanol_0.02_percent_for_1_hour-Roadmap,A673-ENCODE,BJAB-Engreitz,CD14-positive_monocyte_treated_with_BG_d1-Novakovic2016,CD14-positive_monocyte_treated_with_BG_d6-Novakovic2016,CD14-positive_monocyte_treated_with_LPS_1h-Novakovic2016,CD14-positive_monocyte_treated_with_LPS_4h-Novakovic2016,CD14-positive_monocyte_treated_with_LPS_d6-Novakovic2016,CD14-positive_monocyte_treated_w…	ABCmodel	NA	NA	SNHG3	NA	NA	NA	1
rs192249373	chr1	28518525	chr1	28517757	28518695	+	ENSG00000180198	RCC1	hESC_primed	ChIP-STARR-seq	Barakat2018	pulse_pressure_measurement;self_reported_educational_attainment;systolic_blood_pressure	PHACTR4	CD4_T-cell_naive;CD8_T-cell_naive;DLPFC_naive;T-cell;Tfh_memory;Th1_memory;Treg_memory;Treg_naive;iPSC;monocyte_CD16_naive	distal	RCC1	A673-ENCODE,H1-hESC-Roadmap,H9-Roadmap,HAP1,K562-Roadmap,Karpas-422-ENCODE,NCCIT,THP-1_monocyte-VanBortle2017,U937-Engreitz,astrocyte-ENCODE	ABCmodel	NA	NA	NA	ZFX	NA	HLCS,P4HB,TGIF2LX,ZIC5,MZF1,PKNOX2,TCF3,ZNF331,TCF12,TFCP2L1,ZNF582,PRDM14,KLF1,PDLIM5,UQCRB,NR2F6,SP4,KLF3,EGR1,SP3,KLF5,ARNT2,SP2,KLF4,ZNF417,TRPS1,HIF1A,KLF15,CTCF,SP1	3
rs3738067	chr1	28736724	chr1	28736440	28736965	+	ENSG00000198492	YTHDF2	hESC_primed	ChIP-STARR-seq	Barakat2018	basophil_count;hemoglobin_A1_measurement;type_II_diabetes_mellitus	GMEB1	DLPFC_naive	distal	DNAJC8,MECR,PHACTR4,SRSF4,TAF12,TMEM200B,EPB41,EYA3,MATN1-AS1,MATN1,RNU11,RP11-442N24__B.1,RNU6ATAC27P,RP1-212P9.3,SESN2,SNHG12,TRNAU1AP,YTHDF2	A549_treated_with_ethanol_0.02_percent_for_1_hour-Roadmap,A673-ENCODE,BJAB-Engreitz,BJAB_anti-IgM_anti-CD40_4hr-Engreitz,B_cell-ENCODE,CD14-positive_monocyte-ENCODE,CD14-positive_monocyte-Novakovic2016,CD14-positive_monocyte_treated_with_BG_1h-Novakovic2016,CD14-positive_monocyte_treated_with_BG_4h-Novakovic2016,CD14-positive_monocyte_treated_with_BG_d1-Novakovic2016,CD14-positive_monocyte_treate…	ABCmodel,Javierre2016,Jung2019	NA	NA	NA	UBP7	NA	RBBP5,SOX13,OSR2,ETV5,MAFK,CREB1,MYF6,ZBED2,MAFF,PAXIP1,GLI2	3
rs2428557	chr1	29182109	chr1	29181882	29182400	-	ENSG00000116350	SRSF4	hESC_naive	ChIP-STARR-seq	Barakat2018	intelligence	AL357500.1	artery_aorta	distal	DNAJC8,EPB41,MATN1,OPRD1,SDC3,TMEM200B,YTHDF2,GMEB1,HP1BP3,LAPTM5,MATN1-AS1,PUM1,RBBP4,RNU11,RP11-442N24__B.1,TAF12,RNU6ATAC27P,RP1-212P9.3,SNHG12,ZBTB8OS,SRSF4	A549_treated_with_ethanol_0.02_percent_for_1_hour-Roadmap,A673-ENCODE,BJAB-Engreitz,BJAB_anti-IgM_anti-CD40_4hr-Engreitz,B_cell-ENCODE,CD14-positive_monocyte-ENCODE,CD14-positive_monocyte-Novakovic2016,CD14-positive_monocyte_treated_with_BG_1h-Novakovic2016,CD14-positive_monocyte_treated_with_BG_4h-Novakovic2016,CD14-positive_monocyte_treated_with_BG_d1-Novakovic2016,CD14-positive_monocyte_treate…	ABCmodel,Javierre2016,Jung2019	NA	NA	NA	STAT1	NA	ETS1,NRL,KIAA0907,UBE2K,TP73,RARG,ETV5,TCEAL6,FEZF2,EZR,C9ORF156,HTATIP2,FLI1,SPIB,ETV4,ZNF189,GABPA,ZNF549,ETV2,ELF2,ELF1,SPI1,GMEB1,ELF4,GLI2,DDX4,TFCP2L1,KLF4,REST,TBX20	1
rs10914375	chr1	31413012	chr1	31412713	31413213	+	ENSG00000168528	SERINC2	hESC_primed	ChIP-STARR-seq	Barakat2018	alcohol_dependence;blood_protein_measurement;hematocrit	FABP3;SERINC2	T-cell;blood;brain_cerebellum;esophagus_mucosa;fibroblast;heart_atrial_appendage;heart_left_ventricle;monocyte_IAV;monocyte_LPS;monocyte_Pam3CSK4;monocyte_R848;monocyte_naive;muscle;nerve_tibial;skin	distal	SERINC2	H1_Derived_Neuronal_Progenitor_Cultured_Cells-Roadmap,H9-Roadmap,bipolar_neuron_from_iPSC-ENCODE,gastrocnemius_medialis-ENCODE,hepatocyte-ENCODE,liver-ENCODE,myotube_originated_from_skeletal_muscle_myoblast-Roadmap,thyroid_gland-ENCODE	ABCmodel	NA	NA	SERINC2	ILF3	NA	DUX4,NFYA,NFYB,GATA2,GATA3,NELFA,GLIS1,NR2F6,GLI2,MYB,PAX3	3
rs372556679	chr1	31413157	chr1	31412713	31413213	+	ENSG00000168528	SERINC2	hESC_primed	ChIP-STARR-seq	Barakat2018	heart_rate_response_to_recovery_post_exercise	SERINC2	macrophage_Listeria;macrophage_Salmonella;macrophage_naive;monocyte;monocyte_IAV;monocyte_naive	distal	SERINC2	H1_Derived_Neuronal_Progenitor_Cultured_Cells-Roadmap,H9-Roadmap,bipolar_neuron_from_iPSC-ENCODE,gastrocnemius_medialis-ENCODE,hepatocyte-ENCODE,liver-ENCODE,myotube_originated_from_skeletal_muscle_myoblast-Roadmap,thyroid_gland-ENCODE	ABCmodel	NA	NA	SERINC2	NA	KLF5,Klf4,SP1,SP2	KLF4,KLF5,KLF12,KLF15,SMPX,KLF1,TAGLN2,ESR1,ZNF282,SP2,EGR1,E2F4,SP1,SP4,KLF3	1
rs41263965	chr1	31644973	chr1	31644876	31645376	-	ENSG00000162517	PEF1	A549_CORT108297,Hela_no-inhibitor,MCF-7_normal,SH-SY5Y_normal	STARR-seq	ENCODE,Muerdter2018	adiponectin_measurement	NA	NA	NA	AL136115.1,BSDC1,HCRTR1,RP11-277A4.4,TMEM39B,RP11-84A19.3,TXLNA,COL16A1,PEF1,PTP4A2,SPOCD1,TINAGL1	A549_treated_with_ethanol_0.02_percent_for_1_hour-Roadmap,A673-ENCODE,BJAB-Engreitz,BJAB_anti-IgM_anti-CD40_4hr-Engreitz,B_cell-ENCODE,CD14-positive_monocyte-ENCODE,CD14-positive_monocyte-Novakovic2016,CD14-positive_monocyte_treated_with_BG_1h-Novakovic2016,CD14-positive_monocyte_treated_with_BG_4h-Novakovic2016,CD14-positive_monocyte_treated_with_BG_d1-Novakovic2016,CD14-positive_monocyte_treate…	ABCmodel,Javierre2016,Jung2019	NA	NA	NA	NA	NA	ZNF93,CELF6,OSR2,EBF3,SP1,ZCCHC17,ZNF671,GLIS1,MAP4K2,PICK1,E2F1,MEIS2,ASCL1,TFAP2C,PKNOX1,SNAI2,ZNF148,MEIS3,TGIF1,MAZ,CLK1,CTCFL,MEIS1,ZNF341,HIF1A,GATA6,GABPA,ASPSCR1,GATA1,CUX1,GLI2,CUX2	1
rs7542583	chr1	31645212	chr1	31644876	31645376	-	ENSG00000162517	PEF1	A549_CORT108297,Hela_no-inhibitor,MCF-7_normal,SH-SY5Y_normal	STARR-seq	ENCODE,Muerdter2018	FEV/FEC_ratio;body_mass_index;daytime_rest_measurement;intelligence	HCRTR1;PEF1	artery_aorta;artery_tibial;muscle_naive	distal;proximal	AL136115.1,BSDC1,HCRTR1,RP11-277A4.4,TMEM39B,RP11-84A19.3,TXLNA,COL16A1,PEF1,PTP4A2,SPOCD1,TINAGL1	A549_treated_with_ethanol_0.02_percent_for_1_hour-Roadmap,A673-ENCODE,BJAB-Engreitz,BJAB_anti-IgM_anti-CD40_4hr-Engreitz,B_cell-ENCODE,CD14-positive_monocyte-ENCODE,CD14-positive_monocyte-Novakovic2016,CD14-positive_monocyte_treated_with_BG_1h-Novakovic2016,CD14-positive_monocyte_treated_with_BG_4h-Novakovic2016,CD14-positive_monocyte_treated_with_BG_d1-Novakovic2016,CD14-positive_monocyte_treate…	ABCmodel,Javierre2016,Jung2019	NA	NA	HCRTR1;PEF1	JUN	NA	MSGN1,ZNF148,CBFB,CDK2AP1,SSX3,ZRSR2,GPAM,RFC2,TROVE2,RPL6,MYEF2,FEZ1,MYF6,DAZAP1,DAB2,ZNF250,RFX3,YEATS4,CNOT6,ZNF207,TULP1,NKX61,MECP2,RFX1,SPATS2,NR2F1,RBM22,NFYC,HMG20A,BAD,LARP1,GADD45A,ISL1,KLF3,LINC00471,PSMA6,IRF6,HXB4,ANXA1,NKX2-4,NKX2-3,TBX5,NKX3-2,TCEAL6	4
rs16834631	chr1	31645237	chr1	31644876	31645376	-	ENSG00000162517	PEF1	A549_CORT108297,Hela_no-inhibitor,MCF-7_normal,SH-SY5Y_normal	STARR-seq	ENCODE,Muerdter2018	adiponectin_measurement	NA	NA	NA	AL136115.1,BSDC1,HCRTR1,RP11-277A4.4,TMEM39B,RP11-84A19.3,TXLNA,COL16A1,PEF1,PTP4A2,SPOCD1,TINAGL1	A549_treated_with_ethanol_0.02_percent_for_1_hour-Roadmap,A673-ENCODE,BJAB-Engreitz,BJAB_anti-IgM_anti-CD40_4hr-Engreitz,B_cell-ENCODE,CD14-positive_monocyte-ENCODE,CD14-positive_monocyte-Novakovic2016,CD14-positive_monocyte_treated_with_BG_1h-Novakovic2016,CD14-positive_monocyte_treated_with_BG_4h-Novakovic2016,CD14-positive_monocyte_treated_with_BG_d1-Novakovic2016,CD14-positive_monocyte_treate…	ABCmodel,Javierre2016,Jung2019	NA	NA	NA	ETS1	Prrx2	HOXB9,MAFK,SLC18A1,PHOX2A,DLX1,TGIF1,FEZ1,HMG20A,TLX2,PRRX2,TCF3,RIOK2,PLAGL1,HXD4,MSX1,BARHL1,LMX1B,FOXG1,DLX2,DLX5,UBE2V1,EN2,MSX2,SOX5,MAFF,NXPH3,YY1,KLF4,DLX6,ISL1,NKX61,POLE3,CBFB,MECP2,DUS3L,CDK2AP1,PPP5C,ZFP42,YY2	1
rs6676711	chr1	31816398	chr1	31816002	31816551	-	ENSG00000134668	SPOCD1	Hela_normal	CapSTARR-seq	Dao2017	testosterone_measurement	NA	NA	NA	AL136115.1,CCDC28B,HDAC1,KHDRBS1,KPNA6,PEF1,PTP4A2,TMEM39B,TXLNA	Adrenal_Gland,Aorta,Fibroblast,Hippocampus,Human_ES_cells,Lymphoblastoid_cell_lines,Mesenchymal_Stem_Cell,Mesendoderm,Small_Bowel,Spleen,Thymus,Trophoblast	Jung2019	NA	NA	NA	NA	BRCA1	ZNF692,ZNF416,ZDHHC5,ZNF160,MZF1,GLI2,LUZP1,TCF3,ZNF8,TBP,PTF1A,BHLHE41,MYOD1,NR2F1,CLOCK,TCF4,FOXP1,BHLHE22,ASCL1,MYF5,FOXO3,BOLL,FOXO1,KLF4,BHLHE40,KLF1	1
rs17523023	chr1	32222176	chr1	32221628	32222853	+,-	ENSG00000084623,ENSG00000160055	EIF3I,TMEM234	Hela_no-inhibitor,MCF-7_normal,SH-SY5Y_normal,hESC_primed	ChIP-STARR-seq,STARR-seq	Barakat2018,ENCODE,Muerdter2018	intelligence	AL049795.1;EIF3I;FAM167B;KPNA6;TMEM39B;TXLNA	T-cell;blood;brain_cerebellum;brain_putamen;fibroblast;monocyte_naive;muscle_naive;nerve_tibial;testis	distal;proximal	AL136115.1,BSDC1,CCDC28B,FAM229A,TSSK3,HDAC1,MARCKSL1,RNF19B,RP4-811H24.9,TXLNA,FAM167B,EIF3I,TMEM234	Activated-total-CD4,Endothelial-precursors,Erythroblasts,Fetal-thymus,Macrophages-M0,Macrophages-M1,Macrophages-M2,Megakaryocytes,Monocytes,Naive-B-cells,Naive-CD4,Naive-CD8,Neutrophils,Non-activated-total-CD4,Total-B-cells,Total-CD4,Total-CD8,CD14-positive_monocyte-ENCODE,CD14-positive_monocyte-Novakovic2016,CD14-positive_monocyte_treated_with_BG_4h-Novakovic2016,CD14-positive_monocyte_treated_w…	ABCmodel,Javierre2016,Jung2019	NA	NA	EIF3I;FAM167B;TXLNA	IKZF1	MZF1_1-4	BCL6B,TBX21,ZNF263,ZNF692,UBB,ZNF549,ANXA11,NXPH3,AFF4,MTHFD1,OSR2,ZNF460,ASCC1,AKR1A1,SPR,PTPMT1,MZF1,ZNF816	1
rs676614	chr1	35641909	chr1	35641526	35642026	-	ENSG00000126067	PSMB2	MCF-7_normal,SH-SY5Y_normal,hESC_primed	ChIP-STARR-seq,STARR-seq	Barakat2018,ENCODE	BMI-adjusted_waist_circumference;monocyte_percentage_of_leukocytes;sex_hormone-binding_globulin_measurement;systemic_scleroderma,_systemic_lupus_erythematosus;type_I_diabetes_mellitus;waist-hip_ratio	NA	NA	NA	AGO3,C1orf216,MEAF6,ZMYM4,C1orf109,CDCA8,RP11-244H3.1,ZMYM6NB,RP11-435D7.3,RP4-728D4.2,TFAP2E,SFPQ,Y_RNA,SMIM12,SNORA62,PSMB2	A549_treated_with_ethanol_0.02_percent_for_1_hour-Roadmap,A673-ENCODE,BJAB-Engreitz,BJAB_anti-IgM_anti-CD40_4hr-Engreitz,CD14-positive_monocyte-Novakovic2016,CD14-positive_monocyte_treated_with_BG_1h-Novakovic2016,CD14-positive_monocyte_treated_with_BG_4h-Novakovic2016,CD14-positive_monocyte_treated_with_BG_d1-Novakovic2016,CD14-positive_monocyte_treated_with_BG_d6-Novakovic2016,CD14-positive_mon…	ABCmodel,Javierre2016,Jung2019	NA	NA	NA	NA	NA	FLI1,BCL6B,ETS1,NXPH3,ERG,POU2F2,SPI1,BCL6,ZNF281,IKZF1,ETV1,SMAD2,PBX1,ZNF148,NFE2L1,NF2L1,PKNOX1,FOSL1,PBX2,ZSCAN9,BACH2,XG,PDX1,ZNF24,POU2F1,ZBTB43	7
rs11264202	chr1	35770476	chr1	35769928	35770478	-	ENSG00000092853	CLSPN	GM12878_normal	CapSTARR-seq	This_study	BMI-adjusted_waist-hip_ratio	NA	NA	NA	AGO1,C1orf216,KIAA0319L,NCDN,TFAP2E,ZMYM4,CLSPN	A549_treated_with_ethanol_0.02_percent_for_1_hour-Roadmap,A673-ENCODE,BJAB-Engreitz,BJAB_anti-IgM_anti-CD40_4hr-Engreitz,B_cell-ENCODE,CD14-positive_monocyte-ENCODE,CD14-positive_monocyte-Novakovic2016,CD14-positive_monocyte_treated_with_BG_1h-Novakovic2016,CD14-positive_monocyte_treated_with_BG_4h-Novakovic2016,CD14-positive_monocyte_treated_with_BG_d1-Novakovic2016,CD14-positive_monocyte_treate…	ABCmodel,Jung2019	NA	NA	NA	NA	EGR2	BHLHA15,NEUROG2,OLIG2,TWIST1,NEUROD2,MYCN,ISL1,PTF1A,ATOH1,TFAP4,RPL6,NEUROD1,TCF21,ZEB1,MAX,ASCL1,FOXA1,BHLHE22,YY2,MEIS2,PBX2,HOXD13,GLI2,RBM3,HOXC10,SRF,SP9	1
rs143406521	chr1	36083606	chr1	36083594	36084094	+	ENSG00000092850	TEKT2	RPMI_normal	CapSTARR-seq	This_study	BMI-adjusted_waist_circumference	AL138787.2	artery_tibial	distal	AGO1,AGO3,RP4-789D17.5,AGO4,OSCP1,SNORA63,EVA1B,SH3D21,THRAP3	Activated-total-CD4,Endothelial-precursors,Erythroblasts,Fetal-thymus,Macrophages-M1,Megakaryocytes,Naive-CD8,Neutrophils,Total-CD8,Adrenal_Gland,Fibroblast,Lymphoblastoid_cell_lines,Mesenchymal_Stem_Cell,Spleen,Trophoblast	Javierre2016,Jung2019	NA	NA	NA	NA	NA	NA	1
rs2274122	chr1	36084063	chr1	36083594	36084094	+	ENSG00000092850	TEKT2	RPMI_normal	CapSTARR-seq	This_study	Barrett's_esophagus,_body_mass_index;central_corneal_thickness;corneal_topography	TEKT2	neutrophil	proximal	AGO1,AGO3,RP4-789D17.5,AGO4,OSCP1,SNORA63,EVA1B,SH3D21,THRAP3	Activated-total-CD4,Endothelial-precursors,Erythroblasts,Fetal-thymus,Macrophages-M1,Megakaryocytes,Naive-CD8,Neutrophils,Total-CD8,Adrenal_Gland,Fibroblast,Lymphoblastoid_cell_lines,Mesenchymal_Stem_Cell,Spleen,Trophoblast	Javierre2016,Jung2019	NA	NA	NA	PTEN	PLAG1,SP2,ZNF263	CTCF,ZNF692,FOXC1,PPARD,ZN740,GATA3,PPARG,SP4,GATA2	4
rs3917909	chr1	36483603	chr1	36482913	36483778	-	ENSG00000119535	CSF3R	GM12878_normal	CapSTARR-seq	This_study	diabetic_retinopathy	NA	NA	NA	C1orf109,CDCA8,OSCP1,CSF3R,LINC01137,ZC3H12A	CD14-positive_monocyte-Novakovic2016,CD14-positive_monocyte_treated_with_BG_1h-Novakovic2016,CD14-positive_monocyte_treated_with_BG_4h-Novakovic2016,CD14-positive_monocyte_treated_with_RPMI_d1-Novakovic2016,Fibroblast,Mesendoderm,Ovary,Thymus,Macrophages-M0	ABCmodel,Javierre2016,Jung2019	NA	NA	NA	NA	NA	FOXA2,BCL6,FOXA1,MEF2B,POU2F1,FOXF2,SOX11,MEF2D,PHTF1,RUFY3,METTL21B,TCF7L2,SOX3,FOXG1,FOXJ3,TCF7,MEF2C,NKX3-1,MSI1,HOXD13,HNF1A,IRF9,ZBTB43,HNF1B,FOXO3,ZNF416,MEF2A,YY1,LEF1,SOX17,MYBL2,FOXF1,IRF3,FOXJ2,DLX2,DLX1,TWIST1,GATA6,CRX,GATA5,GATA4,GATA3,DLX5,UGP2,ZBTB26,EOMES,ZNF317,GATA2	1
rs4360494	chr1	37990219	chr1	37990022	37990522	-	ENSG00000183431	SF3A3	A549_CORT108297,A549_CpdA,A549_RU486,A549_ZK216348,A549_normal,CEM_IFNa,GM12878_normal,MCF-7_normal,SH-SY5Y_normal	CapSTARR-seq,STARR-seq	ENCODE,This_study	BMI-adjusted_waist_circumference;balding_measurement;body_height;body_weight;colorectal_cancer;colorectal_cancer,_colorectal_adenoma;coronary_artery_disease;heel_bone_mineral_density;monocyte_count;myocardial_infarction;pulse_pressure_measurement;red_blood_cell_distribution_width;systolic_blood_pressure	FHL3;SF3A3;UTP11	CD4_T-cell_anti-CD3-CD28;CD4_T-cell_naive;CD8_T-cell_naive;LCL;NK-cell_naive;T-cell;Tfh_memory;Th1-17_memory;Th17_memory;Th1_memory;Th2_memory;Treg_memory;Treg_naive;adipose_naive;adipose_subcutaneous;adipose_visceral;adrenal_gland;artery_aorta;artery_tibial;blood;brain_naive;esophagus_mucosa;fat;fibroblast;iPSC;lung;monocyte;monocyte_IAV;monocyte_naive;nerve_tibial;pancreas;pituitary;skin;thyroi…	distal;proximal	C1orf109,CDCA8,FHL3,INPP5B,MTF1,GNL2,RNU6-584P,SNORA63,SF3A3	A549_treated_with_ethanol_0.02_percent_for_1_hour-Roadmap,A673-ENCODE,BJAB-Engreitz,BJAB_anti-IgM_anti-CD40_4hr-Engreitz,B_cell-ENCODE,CD14-positive_monocyte-ENCODE,CD14-positive_monocyte_treated_with_BG_1h-Novakovic2016,CD14-positive_monocyte_treated_with_BG_4h-Novakovic2016,CD14-positive_monocyte_treated_with_BG_d6-Novakovic2016,CD14-positive_monocyte_treated_with_LPS_d6-Novakovic2016,CD14-posi…	ABCmodel,Javierre2016,Jung2019	NA	NA	FHL3;SF3A3	CTCF	CTCF	MZF1,EBF1,CTCF,NR2C2,FOXN3,SP1,TOB2,ZDHHC5,NAP1L1,ZBTB7A,NR2F2,PAX5,KLF12,ZBTB18,THRB,TCF4,TRPS1,VEZF1,YY2,NRL,ZMAT2,TCF21	13
rs4072980	chr1	37990434	chr1	37990022	37990522	-	ENSG00000183431	SF3A3	A549_CORT108297,A549_CpdA,A549_RU486,A549_ZK216348,A549_normal,CEM_IFNa,GM12878_normal,MCF-7_normal,SH-SY5Y_normal	CapSTARR-seq,STARR-seq	ENCODE,This_study	BMI-adjusted_waist_circumference;balding_measurement;body_height;body_weight;colorectal_cancer;colorectal_cancer,_colorectal_adenoma;coronary_artery_disease;heel_bone_mineral_density;monocyte_count;myocardial_infarction;pulse_pressure_measurement;red_blood_cell_distribution_width;systolic_blood_pressure	FHL3;SF3A3;UTP11	CD4_T-cell_anti-CD3-CD28;CD8_T-cell_naive;NK-cell_naive;Tfh_memory;Th17_memory;Th2_memory;Treg_memory;adipose_visceral;adrenal_gland;artery_aorta;blood;brain_naive;breast;esophagus_mucosa;esophagus_muscularis;fat;fibroblast;heart_atrial_appendage;heart_left_ventricle;lung;monocyte_naive;pancreas;thyroid;uterus;vagina	distal;proximal	C1orf109,CDCA8,FHL3,INPP5B,MTF1,GNL2,RNU6-584P,SNORA63,SF3A3	A549_treated_with_ethanol_0.02_percent_for_1_hour-Roadmap,A673-ENCODE,BJAB-Engreitz,BJAB_anti-IgM_anti-CD40_4hr-Engreitz,B_cell-ENCODE,CD14-positive_monocyte-ENCODE,CD14-positive_monocyte_treated_with_BG_1h-Novakovic2016,CD14-positive_monocyte_treated_with_BG_4h-Novakovic2016,CD14-positive_monocyte_treated_with_BG_d6-Novakovic2016,CD14-positive_monocyte_treated_with_LPS_d6-Novakovic2016,CD14-posi…	ABCmodel,Javierre2016,Jung2019	NA	NA	FHL3;SF3A3	KAISO	NA	UBB,GPANK1,GPAM,ECSIT,PTPMT1,IRF3,RBPJ,ZNF816,ZNF766,STAT2,STAT4,FOXO1,YY2,THAP1,HHEX,MEF2D,NELFB,POU2F3,HOXD13,NFATC2,IRF2,DGCR8,ZNF282,SSX2,ZMAT4,IRF8,FOXG1,PPP5C,EHF,LSM6,THAP11,ELF1,MEX3C,PRDM4,SPI1,YY1,AGAP2,FOXJ3,ELF4,MAF,BARX1,SOX9,POU2F1,TSN,TROVE2,CREB1,PSMA6,MEF2B,RAB18,FOXA2,PRDM1,NFATC1,PHLDA2,FOXA1,EVX1,MYLK,MAGED4B,NFATC3,NFATC4,FOXO3,LAS1L,TFAM,IRF9,FOXF2,SPATS2,FOXK2,IRF5,FOXF1,ME…	13
rs74980881	chr1	38991022	chr1	38990776	38991496	+	ENSG00000174574	AKIRIN1	CEM_IFNa,K562_IFNa,K562_normal,hESC_naive	CapSTARR-seq,ChIP-STARR-seq	Barakat2018,Dao2017,Santiago2021,This_study	lymphocyte_count	AKIRIN1;NDUFS5	CD4_T-cell_anti-CD3-CD28;CD8_T-cell_anti-CD3-CD28;LCL;adipose_subcutaneous;artery_tibial;fat;fibroblast;monocyte_naive	distal;proximal	AKIRIN1,GJA9,MACF1,MFSD2A,MYCBP,RHBDL2,RRAGC,PPIE,RP5-864K19.4	A549_treated_with_ethanol_0.02_percent_for_1_hour-Roadmap,A673-ENCODE,BJAB-Engreitz,BJAB_anti-IgM_anti-CD40_4hr-Engreitz,B_cell-ENCODE,CD14-positive_monocyte-ENCODE,CD14-positive_monocyte-Novakovic2016,CD14-positive_monocyte_treated_with_BG_1h-Novakovic2016,CD14-positive_monocyte_treated_with_BG_4h-Novakovic2016,CD14-positive_monocyte_treated_with_BG_d1-Novakovic2016,CD14-positive_monocyte_treate…	ABCmodel,Javierre2016,Jung2019	NA	NA	AKIRIN1	MAX	PAX5	HIF1A,TFAP2A,TFAP2B,TFCP2L1,RAB7A,MTHFD1,TFDP1,MGA,USF1,PLAG1,MLX,KLF6,MYC,ZNF449,MYCN,NRF1,MAZ,E2F6,ZBTB7A,ZFP57,KLF9,TFEB,MXI1,TCF21,ARNT,USF2,AHR,ARNT2,HES5,ZMAT2,XBP1,MAX,CREB3L1,TAF9,NEUROD1,CREB3L2,EGR2,KLF3,ZNF75D,ZSCAN29	1
rs12043492	chr1	38991334	chr1	38990776	38991496	+	ENSG00000174574	AKIRIN1	CEM_IFNa,K562_IFNa,K562_normal,hESC_naive	CapSTARR-seq,ChIP-STARR-seq	Barakat2018,Dao2017,Santiago2021,This_study	aging	AKIRIN1;NDUFS5	brain;fat;fibroblast;monocyte	distal;proximal	AKIRIN1,GJA9,MACF1,MFSD2A,MYCBP,RHBDL2,RRAGC,PPIE,RP5-864K19.4	A549_treated_with_ethanol_0.02_percent_for_1_hour-Roadmap,A673-ENCODE,BJAB-Engreitz,BJAB_anti-IgM_anti-CD40_4hr-Engreitz,B_cell-ENCODE,CD14-positive_monocyte-ENCODE,CD14-positive_monocyte-Novakovic2016,CD14-positive_monocyte_treated_with_BG_1h-Novakovic2016,CD14-positive_monocyte_treated_with_BG_4h-Novakovic2016,CD14-positive_monocyte_treated_with_BG_d1-Novakovic2016,CD14-positive_monocyte_treate…	ABCmodel,Javierre2016,Jung2019	NA	NA	AKIRIN1	SP7	NA	ZFP57,ZNF549,TP73,SMAP2,ZFX,GMEB1,NR2F1,ESR2	1
rs11547138	chr1	38991344	chr1	38990776	38991496	+	ENSG00000174574	AKIRIN1	CEM_IFNa,K562_IFNa,K562_normal,hESC_naive	CapSTARR-seq,ChIP-STARR-seq	Barakat2018,Dao2017,Santiago2021,This_study	lymphocyte_count	AKIRIN1;NDUFS5	CD4_T-cell_anti-CD3-CD28;CD8_T-cell_anti-CD3-CD28;LCL;adipose_subcutaneous;artery_tibial;fat;fibroblast;monocyte_naive	distal;proximal	AKIRIN1,GJA9,MACF1,MFSD2A,MYCBP,RHBDL2,RRAGC,PPIE,RP5-864K19.4	A549_treated_with_ethanol_0.02_percent_for_1_hour-Roadmap,A673-ENCODE,BJAB-Engreitz,BJAB_anti-IgM_anti-CD40_4hr-Engreitz,B_cell-ENCODE,CD14-positive_monocyte-ENCODE,CD14-positive_monocyte-Novakovic2016,CD14-positive_monocyte_treated_with_BG_1h-Novakovic2016,CD14-positive_monocyte_treated_with_BG_4h-Novakovic2016,CD14-positive_monocyte_treated_with_BG_d1-Novakovic2016,CD14-positive_monocyte_treate…	ABCmodel,Javierre2016,Jung2019	NA	NA	AKIRIN1	BC11B	NA	PRDM14,HEY2,TRPS1,ZFX,ARNT2,ODC1,ZIC3,E2F6,NANOS1,KLF6,YY2,THAP1,EGR1,KLF16,UQCRB,PDCD11,UTP18,HIF1A,SP1,PAX5,ZNF257,NR2F6,ESX1,GRHPR,FGF19,HLCS,UBXN1	1
rs147962201	chr1	39491437	chr1	39491136	39491636	+	ENSG00000183682	BMP8A	GM12878_normal	CapSTARR-seq	This_study	memory_performance	BMP8A	brain_spinal_cord	proximal	BMP8A,HEYL	LoVo,MM.1S-ENCODE,thyroid_gland-ENCODE,Small_Bowel	ABCmodel,Jung2019	NA	NA	BMP8A	NA	NA	NFIC,RUNX2,RBM17,SOD1,ZNF304,PIK3C3,ZMAT2,ZFP57,TGIF1,RUNX3,NRL,ZNF449,RUNX1,ZNF707,UBE2K,AP2B,TFAP2B,MYB	1
rs7533743	chr1	39491497	chr1	39491136	39491636	+	ENSG00000183682	BMP8A	GM12878_normal	CapSTARR-seq	This_study	alkaline_phosphatase_measurement;coffee_consumption_measurement;peripheral_arterial_disease,_traffic_air_pollution_measurement;resting_heart_rate,_chronic_obstructive_pulmonary_disease	BMP8A;OXCT2	LCL_naive;LCL_statin;brain_cerebellar_hemisphere;esophagus_gej;esophagus_mucosa;heart_atrial_appendage;iPSC;sensory_neuron;testis	distal;proximal	BMP8A,HEYL	LoVo,MM.1S-ENCODE,thyroid_gland-ENCODE,Small_Bowel	ABCmodel,Jung2019	NA	NA	BMP8A	SRBP2	NA	ZNF692,KLF4,SP4,SP1,RUNX2,BHLHE22,ZEB1,KLF1,GLI2,TFAP2B,TGIF1,KLF5,ZNF282,ZMAT2,TFAP2C,ZNF549,TCF3,ZNF281,EGR1,KLF9,NRL,KLF12,MAZ,ZNF189,ESR2,KLF3,SNAI2,SP2,TCF4,ESR1,UBE2K,PDS5A,ARNT2,ASCL1,TFAP2A,KLF6,FIP1L1,GADD45A,UTP18,ZSCAN9	6
rs1907066	chr1	39491596	chr1	39491136	39491636	+	ENSG00000183682	BMP8A	GM12878_normal	CapSTARR-seq	This_study	colorectal_cancer	NA	NA	NA	BMP8A,HEYL	LoVo,MM.1S-ENCODE,thyroid_gland-ENCODE,Small_Bowel	ABCmodel,Jung2019	NA	NA	NA	RBM25	SP2	ZFP57,KLF12,TFDP1,TFAP2B,KLF1,NFIC,GLIS1,TFAP2A,ZNF708,CTCFL,ZIC3,PKNOX2,ZNF148,YY2,ZCCHC17,E2F6,TFAP2C,GRHPR,GLI2,NR2F6,E2F4,TGIF2LX,RBM17,ESX1,P4HB,CANX,HLCS	1
rs7555699	chr1	39491629	chr1	39491136	39491636	+	ENSG00000183682	BMP8A	GM12878_normal	CapSTARR-seq	This_study	alkaline_phosphatase_measurement;coffee_consumption_measurement;peripheral_arterial_disease,_traffic_air_pollution_measurement;resting_heart_rate,_chronic_obstructive_pulmonary_disease	BMP8A	LCL_naive;LCL_statin;brain_cerebellar_hemisphere;esophagus_gej;esophagus_mucosa;iPSC;sensory_neuron;testis	proximal	BMP8A,HEYL	LoVo,MM.1S-ENCODE,thyroid_gland-ENCODE,Small_Bowel	ABCmodel,Jung2019	NA	NA	BMP8A	RBM25	ZBTB33	GLI2,EBF1,ZFP57,EBF3,ZMAT2,ZNF143,E2F4,SP1,ETV5,UBB,OTUD4,EXOSC3,RBPJ,MDM2,ZBTB33,KLF6,E2F1,KLF3,EOMES,TFDP1,ETV6,EZR	6
rs111603084	chr1	39577125	chr1	39576744	39577290	-	ENSG00000090621	PABPC4	K562_IFNa	CapSTARR-seq	Santiago2021	body_mass_index	BMP8A;OXCT2	adipose_subcutaneous;pituitary	distal	C1orf109,CDCA8,MACF1,PPIE,HEYL,NT5C1A,SLFNL1,LOC101929516,PABPC4,PPIEL	Activated-total-CD4,Endothelial-precursors,Erythroblasts,Fetal-thymus,Macrophages-M0,Macrophages-M1,Macrophages-M2,Megakaryocytes,Naive-CD4,Naive-CD8,Non-activated-total-CD4,Total-CD4,Total-CD8,Adrenal_Gland,Aorta,Fibroblast,Mesenchymal_Stem_Cell,CD14-positive_monocyte-ENCODE,CD14-positive_monocyte-Novakovic2016,CD14-positive_monocyte_treated_with_BG_1h-Novakovic2016,CD14-positive_monocyte_treate…	ABCmodel,Javierre2016,Jung2019	NA	NA	NA	NA	NA	SP2,SMAP2,AKR1A1,SPR,TRIM21,MTHFD1,AFF4,TBX5,KLF12,GLI2,C9ORF156,ZNF382,GPD1,ZBTB7A,NXPH3,SP4,SOCS4,SP1,WT1,ZCCHC14,KLF1,ZNF331,RAB7A,NR4A1,ZEB1	1
rs3845570	chr1	39883459	chr1	39883434	39884006	-	ENSG00000043514	TRIT1	Hela_normal	CapSTARR-seq	Dao2017	balding_measurement;myeloid_white_cell_count	MYCL;TRIT1	CD4_T-cell_anti-CD3-CD28;CD8_T-cell_anti-CD3-CD28;blood;pancreas;stomach;testis	distal;proximal	CITED4,RP5-1066H13.4,NFYC-AS1,NFYC,PPIE,HEYL,MYCL,TRIT1	A673-ENCODE,BJAB_anti-IgM_anti-CD40_4hr-Engreitz,CD14-positive_monocyte_treated_with_BG_d1-Novakovic2016,CD14-positive_monocyte_treated_with_LPS_d6-Novakovic2016,CD14-positive_monocyte_treated_with_RPMI_d6-Novakovic2016,CD34-positive_mobilized-Roadmap,HeLa-S3-Roadmap,HepG2-Roadmap,IMR90-Roadmap,Panc1-ENCODE,THP-1_monocyte-VanBortle2017,THP_pmaLPS_ATAC_0h,THP_pmaLPS_ATAC_120h,THP_pmaLPS_ATAC_12h,T…	ABCmodel,Javierre2016,Jung2019	NA	NA	MYCL;TRIT1	FOXK2	NA	ZNF549,TAF9,RBPJ,TIMM8A,UBB,SP1,EBF1,EXOSC3,KLF16,EBF3,USF1,TFAP2C,LARP4,NR2F6,EZR,ZN335,MEIS1,SPI1,ETV6,RUNX3,ZEB1,ELF4,ELK3,IRF8,ELK1,ETV5,ELK4,ELF1,GABPA,ERF,ERG,FLI1,ETS1,RUNX1,ETV4,MYB,ETV1,ETV2	2
rs7535397	chr1	39883738	chr1	39883434	39884006	-	ENSG00000043514	TRIT1	Hela_normal	CapSTARR-seq	Dao2017	balding_measurement;myeloid_white_cell_count	TRIT1	adipose_naive;artery_aorta;blood;colon_transverse;fat;monocyte_R848;thyroid	proximal	CITED4,RP5-1066H13.4,NFYC-AS1,NFYC,PPIE,HEYL,MYCL,TRIT1	A673-ENCODE,BJAB_anti-IgM_anti-CD40_4hr-Engreitz,CD14-positive_monocyte_treated_with_BG_d1-Novakovic2016,CD14-positive_monocyte_treated_with_LPS_d6-Novakovic2016,CD14-positive_monocyte_treated_with_RPMI_d6-Novakovic2016,CD34-positive_mobilized-Roadmap,HeLa-S3-Roadmap,HepG2-Roadmap,IMR90-Roadmap,Panc1-ENCODE,THP-1_monocyte-VanBortle2017,THP_pmaLPS_ATAC_0h,THP_pmaLPS_ATAC_120h,THP_pmaLPS_ATAC_12h,T…	ABCmodel,Javierre2016,Jung2019	NA	NA	TRIT1	EP400	NA	DUS3L,NFIA,NFIX,NFIC,NFIB,ZNF682,HNF1A,ZNF257,GMEB1,ZBTB6,SP1,PLAG1,THRB,GLI2,ZNF93,YY2,ZBTB7B	2
rs61781270	chr1	39883756	chr1	39883434	39884006	-	ENSG00000043514	TRIT1	Hela_normal	CapSTARR-seq	Dao2017	red_blood_cell_density_measurement	MYCL;TRIT1	LCL;brain_cerebellar_hemisphere;brain_cerebellum;brain_naive;fibroblast;monocyte_naive;neutrophil	distal;proximal	CITED4,RP5-1066H13.4,NFYC-AS1,NFYC,PPIE,HEYL,MYCL,TRIT1	A673-ENCODE,BJAB_anti-IgM_anti-CD40_4hr-Engreitz,CD14-positive_monocyte_treated_with_BG_d1-Novakovic2016,CD14-positive_monocyte_treated_with_LPS_d6-Novakovic2016,CD14-positive_monocyte_treated_with_RPMI_d6-Novakovic2016,CD34-positive_mobilized-Roadmap,HeLa-S3-Roadmap,HepG2-Roadmap,IMR90-Roadmap,Panc1-ENCODE,THP-1_monocyte-VanBortle2017,THP_pmaLPS_ATAC_0h,THP_pmaLPS_ATAC_120h,THP_pmaLPS_ATAC_12h,T…	ABCmodel,Javierre2016,Jung2019	NA	NA	MYCL;TRIT1	NA	NA	NRL,E2F4,EHF,UBE2K,PRDM14,TFCP2L1,PPARG,ZNF707,TCEAL6,ETV1,YY2,ZNF93,SPDEF,ZCCHC14,TFAP2C,C9ORF156,TFAP2A,NR2C2,SP1,THRB,NR5A1,ZEB1,TBX6,NR4A1,PAXIP1,ZNF354C,FIP1L1,RARA,CTCF,THAP11	1
rs3131687	chr1	40040567	chr1	40039733	40040882	+	ENSG00000131236	CAP1	A549_AZD2906,A549_AZD9567,A549_CORT108297,A549_CpdA,A549_DMSO,A549_GW870086,A549_Hydrocortisone,A549_Mapracorat,A549_RU486,A549_ZK216348,A549_dexamethasone	STARR-seq	ENCODE	leukocyte_count;platelet_count	PPT1	LCL;LCL_naive;esophagus_mucosa;esophagus_muscularis;fat;fibroblast;muscle_naive;skin;thyroid	distal	CAP1,MFSD2A,CITED4,RP5-1066H13.4,CTPS1,NFYC-AS1,NFYC,SMAP2,ZFP69B	A549_treated_with_ethanol_0.02_percent_for_1_hour-Roadmap,A673-ENCODE,BJAB-Engreitz,BJAB_anti-IgM_anti-CD40_4hr-Engreitz,B_cell-ENCODE,CD14-positive_monocyte-ENCODE,CD14-positive_monocyte-Novakovic2016,CD14-positive_monocyte_treated_with_BG_1h-Novakovic2016,CD14-positive_monocyte_treated_with_BG_4h-Novakovic2016,CD14-positive_monocyte_treated_with_BG_d1-Novakovic2016,CD14-positive_monocyte_treate…	ABCmodel,Javierre2016	NA	NA	NA	RBM25	NA	GLIS1,CEBPG,SMAD2,ZFX,ZNF148,NFE2L1,MEIS1,TEAD2,TGIF1,DIS3,DDX43,ZBTB26,KIAA0907,GLI2,UTP18,PPARD,FOXC1	2
rs839995	chr1	43349193	chr1	43348763	43349263	+	ENSG00000117400	MPL	hESC_naive	ChIP-STARR-seq	Barakat2018	IGF-1_measurement;anorexia_nervosa,_obsessive-compulsive_disorder,_attention_deficit_hyperactivity_disorder,_Tourette_syndrome,_unipolar_depression,_schizophrenia,_autism_spectrum_disorder,_bipolar_disorder;attention_deficit_hyperactivity_disorder;blood_protein_measurement;brain_measurement,_neuroimaging_measurement;brain_volume_measurement;diastolic_blood_pressure;hematocrit;hemoglobin_measureme…	AL139289.1;CDC20;ELOVL1;MED8;MED8-AS1;MPL;TIE1	adipose_subcutaneous;brain_naive;esophagus_mucosa;esophagus_muscularis;fat;muscle;muscle_naive;nerve_tibial;neutrophil;pancreas;skin;skin_not_sun_exposed;skin_sun_exposed;testis	distal	NA	NA	NA	NA	NA	NA	NA	NA	FOXC1,MESP1,ASCL1,ZNF503,AKR1A1,SPR,AFF4,SOD1	22
rs12069454	chr1	43598474	chr1	43598339	43598839	+	ENSG00000142949	PTPRF	hESC_primed	ChIP-STARR-seq	Barakat2018	urate_measurement	NA	NA	NA	NA	NA	NA	NA	NA	NA	NA	NA	NR4A1,KLF3,ZNF549,NNT,ZNF148,SP3,ZNF263,KLF6,PPP5C,FOXD1,NR2C1,NR2C2,FOXJ2,FOXL1,FOXG1,FOXI1,FOXK1,FOXO1,FOXO6,FOXO4,RARG,ESRRA,ESR2,RNF114,FOXD3,CBX7,FOXA1,ZNF695,ZBTB7A,FOXA2,YY1,RXRA,CELF6,TBX20	1
rs112984125	chr1	43707752	chr1	43707027	43707841	+	ENSG00000126091	ST3GAL3	K562_IFNa	CapSTARR-seq	Santiago2021	age_at_menarche;attention_deficit_hyperactivity_disorder;attention_deficit_hyperactivity_disorder,_autism_spectrum_disorder;attention_deficit_hyperactivity_disorder,_unipolar_depression;cognitive_function_measurement,_self_reported_educational_attainment;erythrocyte_count;household_income;hypertension;intelligence;lifestyle_measurement;mathematical_ability;red_blood_cell_density_measurement;schiz…	NA	NA	NA	ARTN,ATP6V0B,B4GALT2,CCDC24,HYI-AS1,HYI,SZT2-AS1,SZT2,IPO13,RP11-7O11.3,MED8,KDM4A-AS1,ST3GAL3	A549_treated_with_ethanol_0.02_percent_for_1_hour-Roadmap,A673-ENCODE,BJAB-Engreitz,BJAB_anti-IgM_anti-CD40_4hr-Engreitz,B_cell-ENCODE,CD14-positive_monocyte-Novakovic2016,CD14-positive_monocyte_treated_with_BG_1h-Novakovic2016,CD14-positive_monocyte_treated_with_BG_4h-Novakovic2016,CD14-positive_monocyte_treated_with_BG_d1-Novakovic2016,CD14-positive_monocyte_treated_with_BG_d6-Novakovic2016,CD1…	ABCmodel,Javierre2016	NA	NA	NA	NA	SP1,SP2	GLTPD1,RARA,ZCCHC14,TFAP2C,ZNF341,ZNF582,ZNF148,NR2F6,SP1,ZIC5,E2F6,NKX2-2,PLAG1,NKX2-5,TFDP1,FAM127B,E2F4,NKX3-2,KLF3,PPP5C,NKX22,BAD	18
rs2486008	chr1	43974113	chr1	43973987	43974960	+	ENSG00000117410	ATP6V0B	hESC_naive	ChIP-STARR-seq	Barakat2018	age_at_onset,_alcohol_dependence	ATP6V0B;IPO13	blood;muscle_naive	distal;proximal	ATP6V0B,B4GALT2,CCDC24,DPH2,C1orf109,CDCA8,CDC20,ELOVL1,RP1-92O14.3,KDM4A-AS1,ST3GAL3,MED8,SZT2,RNU6-1058P,RP11-312B8.1,USP48,ZNF691	Activated-total-CD4,Endothelial-precursors,Erythroblasts,Fetal-thymus,Macrophages-M1,Megakaryocytes,Monocytes,Naive-CD4,Naive-CD8,Non-activated-total-CD4,Total-B-cells,Total-CD4,Total-CD8,BJAB-Engreitz,BJAB_anti-IgM_anti-CD40_4hr-Engreitz,B_cell-ENCODE,CD14-positive_monocyte-Novakovic2016,CD14-positive_monocyte_treated_with_BG_1h-Novakovic2016,CD14-positive_monocyte_treated_with_BG_4h-Novakovic20…	ABCmodel,Javierre2016	NA	NA	ATP6V0B	NA	NA	NR2F1,NKX2-8,NKX2-3,NKX23,NKX3-2,NKX3-1,ISL2,NKX2-4,TBX19,NKX2-5,IRF5,ZNF148,LUZP1,EGR1,ODC1,RAB14,NRL,PCK2,ZMAT2,ZNF766,CFL2	2
rs4660761	chr1	43974474	chr1	43973987	43974960	+	ENSG00000117410	ATP6V0B	hESC_naive	ChIP-STARR-seq	Barakat2018	cognitive_function_measurement;cognitive_function_measurement,_self_reported_educational_attainment;health_study_participation;intelligence;intelligence,_self_reported_educational_attainment;schizophrenia	ATP6V0B	neutrophil	proximal	ATP6V0B,B4GALT2,CCDC24,DPH2,C1orf109,CDCA8,CDC20,ELOVL1,RP1-92O14.3,KDM4A-AS1,ST3GAL3,MED8,SZT2,RNU6-1058P,RP11-312B8.1,USP48,ZNF691	Activated-total-CD4,Endothelial-precursors,Erythroblasts,Fetal-thymus,Macrophages-M1,Megakaryocytes,Monocytes,Naive-CD4,Naive-CD8,Non-activated-total-CD4,Total-B-cells,Total-CD4,Total-CD8,BJAB-Engreitz,BJAB_anti-IgM_anti-CD40_4hr-Engreitz,B_cell-ENCODE,CD14-positive_monocyte-Novakovic2016,CD14-positive_monocyte_treated_with_BG_1h-Novakovic2016,CD14-positive_monocyte_treated_with_BG_4h-Novakovic20…	ABCmodel,Javierre2016	NA	NA	ATP6V0B	ANDR	NA	ZBTB33,ZMAT2,ZCCHC14,ZFP57,TFAP2C,NRL,NFIC,UBB,MZF1,E2F1,GRHPR,E2F4,TFAP2A,TFDP1,VEZF1,KLF16,ZNF341,AR,TIMM8A,EZR,TCEAL6,TRPS1,THRB,RBM7	5
rs146856518	chr1	44987005	chr1	44986587	44987222	-	ENSG00000070785	EIF2B3	hESC_naive	ChIP-STARR-seq	Barakat2018	brain_infarction	EIF2B3;HECTD3	CD8_T-cell_anti-CD3-CD28;DLPFC_naive;LCL;adipose_naive;brain;brain_naive	distal;proximal	AKR1A1,BEST4,BTBD19,PLK3,TCTEX1D4,PTCH2,RNU5E-6P,C1orf228,TMEM53,CCDC163P,MMACHC,HECTD3,UROD,HPDL,MUTYH,KIF2C,TOE1,NASP,RP5-882O7.1,RNU5D-1,RNU5F-1,RP11-269F19.2,RPS8,SNORD55,RPS15AP11,SNORD38B,SNORD38A,SNORD46,TESK2,ZSWIM5,EIF2B3	A549_treated_with_ethanol_0.02_percent_for_1_hour-Roadmap,CD14-positive_monocyte_treated_with_BG_1h-Novakovic2016,CD14-positive_monocyte_treated_with_BG_4h-Novakovic2016,CD14-positive_monocyte_treated_with_BG_d1-Novakovic2016,CD14-positive_monocyte_treated_with_BG_d6-Novakovic2016,CD14-positive_monocyte_treated_with_LPS_4h-Novakovic2016,CD14-positive_monocyte_treated_with_RPMI_4h-Novakovic2016,CD…	ABCmodel,Javierre2016,Jung2019	NA	NA	EIF2B3;HECTD3	NA	NA	FOXP1	1
rs17522918	chr1	45521902	chr1	45521854	45522438	-	ENSG00000117450	PRDX1	A549_CORT108297,A549_CpdA,A549_DMSO,A549_RU486,A549_ZK216348,K562_IFNa	CapSTARR-seq,STARR-seq	ENCODE,Santiago2021	total_iron_binding_capacity;white_matter_hyperintensity_measurement	PRDX1	adipose_naive;artery_tibial;fat	distal	AKR1A1,CCDC163,MMACHC,NASP,PRDX1,BEST4,BTBD19,PLK3,TCTEX1D4,PTCH2,RNU5E-6P,HECTD3,UROD,MUTYH,TOE1,RP5-882O7.1,RP11-269F19.2,RPS8,SNORD55,SNORD38A,SNORD46,snoU13	A549_treated_with_ethanol_0.02_percent_for_1_hour-Roadmap,A673-ENCODE,BJAB-Engreitz,BJAB_anti-IgM_anti-CD40_4hr-Engreitz,B_cell-ENCODE,CD14-positive_monocyte-ENCODE,CD14-positive_monocyte-Novakovic2016,CD14-positive_monocyte_treated_with_BG_1h-Novakovic2016,CD14-positive_monocyte_treated_with_BG_4h-Novakovic2016,CD14-positive_monocyte_treated_with_BG_d1-Novakovic2016,CD14-positive_monocyte_treate…	ABCmodel,Javierre2016	NA	NA	PRDX1	ANDR	REST	CTCF,VPS4B,E2F1,NANOS1,NNT,SP1,ODC1,KLF3,SMPX,RARA,ARNT2,ZNF449,TAGLN2,CTCFL,GTF3C2,TFAP2C,HIF1A,TFAP2A,TCF4,SP9,EBF3,GRHPR,NUP107,PRDM14,OSR2,ANXA11,UBB,ZBTB7A,MZF1,ZCCHC14,ASCC1,GLTPD1,EBF1,PTPMT1	2
rs11211163	chr1	45687876	chr1	45687681	45688181	+	ENSG00000159596	TMEM69	MCF-7_normal,SH-SY5Y_normal	STARR-seq	ENCODE	FEV/FEC_ratio;age-related_hearing_impairment;apolipoprotein_A_1_measurement;blood_protein_measurement;body_height;body_mass_index;brain_measurement,_neuroimaging_measurement;cortical_surface_area_measurement;erythrocyte_count;glomerular_filtration_rate;hemoglobin_measurement;mean_corpuscular_volume;physical_activity_measurement,_body_mass_index;platelet_count;reticulocyte_count;reticulocyte_measu…	AL604028.1;CCDC17;FAAH;GPBP1L1;IPP;LURAP1;PIK3R3	LCL;Th17_memory;artery_tibial;blood;brain_naive;esophagus_muscularis;heart_left_ventricle;muscle;nerve_tibial;skin;skin_not_sun_exposed;spleen;testis;thyroid	distal;proximal	CCDC17,GPBP1L1,IPP,MAST2,RPS15AP10,TMEM69,HECTD3,UROD,MUTYH,TOE1,NASP,PIK3R3,RP11-322N21.2,TSPAN1,LURAP1,PRDX1	A549_treated_with_ethanol_0.02_percent_for_1_hour-Roadmap,A673-ENCODE,BJAB-Engreitz,BJAB_anti-IgM_anti-CD40_4hr-Engreitz,B_cell-ENCODE,CD14-positive_monocyte-ENCODE,CD14-positive_monocyte-Novakovic2016,CD14-positive_monocyte_treated_with_BG_1h-Novakovic2016,CD14-positive_monocyte_treated_with_BG_4h-Novakovic2016,CD14-positive_monocyte_treated_with_BG_d1-Novakovic2016,CD14-positive_monocyte_treate…	ABCmodel,Javierre2016,Jung2019	NA	NA	CCDC17;GPBP1L1;IPP;LURAP1;PIK3R3	NA	NA	UBB,THAP11,RELB,PTPMT1,RBPJ,SIX2,PAX3,NFATC1,SPIB,CELF5,HNF1A,CELF4,EXOSC3,NFATC2	22
rs1545206	chr1	46719410	chr1	46719114	46719636	-	ENSG00000159658	EFCAB14	GM12878_normal	CapSTARR-seq	This_study	chronic_hepatitis_C_virus_infection	EFCAB14	blood;esophagus_mucosa;monocyte	proximal	ADC,AK2,ATPAF1,EFCAB14-AS1,TEX38,C1orf109,CDCA8,FAAH,KNCN,MKNK1,MOB3C,MORN1,RER1,RP11-312B8.1,SSX2IP,EFCAB14	A673-ENCODE,BJAB-Engreitz,BJAB_anti-IgM_anti-CD40_4hr-Engreitz,B_cell-ENCODE,CD14-positive_monocyte-ENCODE,CD14-positive_monocyte-Novakovic2016,CD14-positive_monocyte_treated_with_BG_1h-Novakovic2016,CD14-positive_monocyte_treated_with_BG_4h-Novakovic2016,CD14-positive_monocyte_treated_with_BG_d1-Novakovic2016,CD14-positive_monocyte_treated_with_BG_d6-Novakovic2016,CD14-positive_monocyte_treated_…	ABCmodel,Javierre2016,Jung2019	Arensbergen2019_K562	NA	EFCAB14	SPT5H	EGR1,EGR2,INSM1	ZNF692,KLF9,KLF5,PLAG1,SP1,CTCF,KLF4,HIF1A,TAF9,MXI1,SP2,EGR1,SP4,MAZ,ZNF282,PDLIM5,TIMM8A,CREB3L1,KLF15,HES5,KLF3,SP9,KLF7,KLF1,ZNF148,NNT,KLF2,HEY2,KLF14,KLF10,SP3,ESR1,EGR2,KLF13,KLF11,KLF12,ARNT,PAX5,KLF6,RUNX2,AHR,ARNT2,ZBTB7A,GMEB1,TBX3,PLAGL1,ZFX,SMAP2,ZNF549,PLAL1,TAGLN2,ZNF711,MTHFD1,YY2,GABPA,HAND1,RAB7A,PIR,SMPX	1
rs2405335	chr1	46806513	chr1	46806307	46806807	+	ENSG00000142973	CYP4B1	A549_AZD2906,A549_AZD9567,A549_Hydrocortisone,A549_Mapracorat,A549_dexamethasone	STARR-seq	ENCODE	serum_metabolite_measurement	NA	NA	NA	NA	NA	NA	NA	NA	NA	ANDR	NA	KIF22,RBBP5,TGIF1,HSF1,HSF2,SMAP2,ZBED2,AHR,ARNT2,USF2,PCK2,REST,EBF3	1
rs1572603	chr1	46806731	chr1	46806307	46806807	+	ENSG00000142973	CYP4B1	A549_AZD2906,A549_AZD9567,A549_Hydrocortisone,A549_Mapracorat,A549_dexamethasone	STARR-seq	ENCODE	serum_metabolite_measurement;urinary_metabolite_measurement	NA	NA	NA	NA	NA	NA	NA	NA	NA	EP300	NA	HMG20A,C19ORF40,EGR1,EGR2,KLF4,ZNF205,ZNF692,KIF22	2
rs3934240	chr1	49045752	chr1	49045714	49046214	-	ENSG00000186094	AGBL4	Hela_inhibitor	STARR-seq	Muerdter2018	body_mass_index;schizophrenia;smoking_status_measurement;waist-hip_ratio	NA	NA	NA	NA	NA	NA	NA	NA	NA	NA	NA	YWHAE,YY1,PTPMT1,ZDHHC15,SPI1,ZIC2,RFX2,GLIS1,RUNX3,ELF2,ELF4,ELF5,ZNF354C,ZBTB7A,ELF3,SNAI1,ELK4,ETS2,NFYB,ETV6,EHF,ETV5,RUNX1,ERG,FLI1,ERF,ELF1,MYB,ZNF148,ELK3,ZNF135,ETV1,TGIF1,ELK1,TFCP2L1,ZNF93,MEIS1,ETV4,GABPA,ETV2,ETS1	4
rs736756	chr1	51878742	chr1	51878727	51879437	-	ENSG00000078618	NRDC	A549_normal,MCF-7_normal,SH-SY5Y_normal	STARR-seq	ENCODE	major_depressive_disorder;mean_platelet_volume;unipolar_depression	AL050343.2;NRDC;RAB3B	adrenal_gland;fibroblast;testis	distal;proximal	BTF3L4,KTI12,NRDC,RAB3B,TXNDC12,C1orf109,CDCA8,C1orf123,RP5-1024G6.7,CDKN2C,FAF1,MAGOH,RP5-1024G6.5,ORC1,PRPF38A,RNF11,ZYG11B	A549_treated_with_ethanol_0.02_percent_for_1_hour-Roadmap,A673-ENCODE,BJAB-Engreitz,BJAB_anti-IgM_anti-CD40_4hr-Engreitz,B_cell-ENCODE,CD14-positive_monocyte-ENCODE,CD14-positive_monocyte-Novakovic2016,CD14-positive_monocyte_treated_with_BG_1h-Novakovic2016,CD14-positive_monocyte_treated_with_BG_4h-Novakovic2016,CD14-positive_monocyte_treated_with_BG_d1-Novakovic2016,CD14-positive_monocyte_treate…	ABCmodel,Javierre2016	NA	NA	NRDC;RAB3B	CREB1	EGR1,EGR2,KLF5,SP2,ZNF263	ZNF281,KLF5,SP4,KLF4,YWHAZ,KLF15,ZNF148,MXD4,SP1,SP3,GLI2,KLF12,WT1,MAZ,KLF1,E2F6,EGR1,TBX3,YY2,SP2,ZNF460,EGR2,NR2F6,CTCF	3
rs43902	chr1	54252053	chr1	54251860	54252360	-	ENSG00000157216	SSBP3	hESC_primed	ChIP-STARR-seq	Barakat2018	PR_interval;age_at_menarche;body_height;body_mass_index;comparative_body_size_at_age_10,_self-reported;sodium_measurement	NA	NA	NA	NA	NA	NA	NA	NA	NA	NA	NA	HOXD13,CDX2,MEF2C,HOXC10,CTCF,HOXA13,POU2F2,NR6A1,ZNF416,HOXB4,SOX9,NFIL3,HOXC9,FOXL1,SCRT1	7
rs631106	chr1	62436136	chr1	62435797	62436304	+	ENSG00000162607	USP1	A549_CORT108297,A549_CpdA,A549_DMSO,A549_RU486	STARR-seq	ENCODE	C-reactive_protein_measurement;Crohn's_disease;HMG_CoA_reductase_inhibitor_use_measurement;alcohol_consumption_measurement,_high_density_lipoprotein_cholesterol_measurement;alcohol_drinking,_high_density_lipoprotein_cholesterol_measurement;apolipoprotein_A_1_measurement;apolipoprotein_B_measurement;bilirubin_measurement;blood_protein_measurement;cardiovascular_disease;coronary_artery_calcificatio…	DOCK7	T-cell;artery_tibial;blood;fibroblast;monocyte_naive;skin;small_intestine	distal	ACADM,RP4-682C21.5,ALG14,ALG6,RP4-792G4.3,ANKRD13C,HHLA3,ATG4C,CAPZA1,ST7L,CDKN2C,CMPK1,CTH,DAB1,OMA1,DOCK7,RP11-230B22.1,EFCAB7,ITGB3BP,GDAP2,WDR3,GYG1P3,RP11-101C11.1,USP24,HOOK1,HS2ST1,SEP15,INADL,RP11-430G17.3,PGM1,JUN,LINC01135,LEPR,LEPROT,LRRC40,SRSF11,MIER1,WDR78,MIR186,ZRANB2,PRMT6,RABGGTB,SNORD45A,SNORD45B,SNORD45C,RN7SKP285,RNPC3,RP11-153F1.1,RNU2-15P,RP4-677H15.4,SERBP1,ZRANB2-AS2,ANGP…	A549_treated_with_ethanol_0.02_percent_for_1_hour-Roadmap,A673-ENCODE,BJAB-Engreitz,BJAB_anti-IgM_anti-CD40_4hr-Engreitz,B_cell-ENCODE,CD14-positive_monocyte-ENCODE,CD14-positive_monocyte-Novakovic2016,CD14-positive_monocyte_treated_with_BG_1h-Novakovic2016,CD14-positive_monocyte_treated_with_BG_4h-Novakovic2016,CD14-positive_monocyte_treated_with_BG_d1-Novakovic2016,CD14-positive_monocyte_treate…	ABCmodel,Javierre2016,Jung2019	NA	NA	DOCK7	STAT1	NA	RAB7A,SOD1,RBBP5,TAGLN2,TP63,ZNF8,NRF1,TGIF1,MGA,MNT,EOMES,ZNF205,IRF5,EBF1,TEAD4,EBF3,TEAD1,RBPJ	32
rs7544505	chr1	66532935	chr1	66532883	66533615	+	ENSG00000118473	SGIP1	Hela_no-inhibitor	STARR-seq	Muerdter2018	C-reactive_protein_measurement	NA	NA	NA	AL139147.1,LEPR,LEPROT,SGIP1,TCTEX1D1	Aorta,Hippocampus,CD34-positive_mobilized-Roadmap,H1_Derived_Mesenchymal_Stem_Cells-Roadmap,H9-Roadmap,IMR90-Roadmap,SK-N-SH-ENCODE,adipose_tissue-ENCODE,astrocyte-ENCODE,bipolar_neuron_from_iPSC-ENCODE,coronary_artery_smooth_muscle_cell-Miller2016,endothelial_cell_of_umbilical_vein-Roadmap,fibroblast_of_dermis-Roadmap,fibroblast_of_lung-Roadmap,foreskin_fibroblast-Roadmap,muscle_of_leg_fetal-Roa…	ABCmodel,Javierre2016,Jung2019	NA	NA	NA	NA	NA	STAT3,ZNF707,TEAD2,TEAD1,STAT4,CDK2AP1,DAB2,DDX4,IRF5,ZNF282,MCTP2,TEAD4,SIX2,STAT5A,IKZF1,SCMH1,STAT5B,EEF1D,KLF3,SOX17,STAT1,BCL6B,GLI2,SP2,NAP1L1,EBF3,GPD1,GATA3,ZNF160,CTCF	1
rs7532598	chr1	66532941	chr1	66532883	66533615	+	ENSG00000118473	SGIP1	Hela_no-inhibitor	STARR-seq	Muerdter2018	C-reactive_protein_measurement	NA	NA	NA	AL139147.1,LEPR,LEPROT,SGIP1,TCTEX1D1	Aorta,Hippocampus,CD34-positive_mobilized-Roadmap,H1_Derived_Mesenchymal_Stem_Cells-Roadmap,H9-Roadmap,IMR90-Roadmap,SK-N-SH-ENCODE,adipose_tissue-ENCODE,astrocyte-ENCODE,bipolar_neuron_from_iPSC-ENCODE,coronary_artery_smooth_muscle_cell-Miller2016,endothelial_cell_of_umbilical_vein-Roadmap,fibroblast_of_dermis-Roadmap,fibroblast_of_lung-Roadmap,foreskin_fibroblast-Roadmap,muscle_of_leg_fetal-Roa…	ABCmodel,Javierre2016,Jung2019	NA	NA	NA	NA	NA	NFIX,HLCS,P4HB,ZCCHC17,ZNF671,HSPA1L,PAXIP1,TGIF2LX,DIABLO,LINC00471,NUP107,PKNOX2,EEF1D,PRDM4,FIP1L1,TBX5,SRP9,NFIB,TIMM44,NFIC,MYF6,TBX3,MEIS1,TAL1,HIST2H2BE,HSF1,STA5A,NFATC2,NR2E3,AVEN,MDM2,NEUROD2,MYLK,NR1H2,HNRNPH3,STAT4,KIAA0907,EXOSC3,HNF1A,HSF2,STAT5A,STAT5B,STAT1,BCL6B,BCL6,ZBED2	1
rs7532613	chr1	66532984	chr1	66532883	66533615	+	ENSG00000118473	SGIP1	Hela_no-inhibitor	STARR-seq	Muerdter2018	C-reactive_protein_measurement	NA	NA	NA	AL139147.1,LEPR,LEPROT,SGIP1,TCTEX1D1	Aorta,Hippocampus,CD34-positive_mobilized-Roadmap,H1_Derived_Mesenchymal_Stem_Cells-Roadmap,H9-Roadmap,IMR90-Roadmap,SK-N-SH-ENCODE,adipose_tissue-ENCODE,astrocyte-ENCODE,bipolar_neuron_from_iPSC-ENCODE,coronary_artery_smooth_muscle_cell-Miller2016,endothelial_cell_of_umbilical_vein-Roadmap,fibroblast_of_dermis-Roadmap,fibroblast_of_lung-Roadmap,foreskin_fibroblast-Roadmap,muscle_of_leg_fetal-Roa…	ABCmodel,Javierre2016,Jung2019	NA	NA	NA	NA	NA	ZNF341,HLCS,TAF1A,ZNF263,TFAP2C,SP5,TFCP2L1,ZCCHC14,ZBTB6,GTF2I,KLF15,OSR2,ZNF257,ETV1,EOMES,PDLIM5,SPIB,STAT4,NFATC2,EXOSC3,MORN1,MZF1,SOX13,ELF5,ZKSCAN5,SPI1,ETS1,ERF,AR,WISP2,KIAA0907,MAF,ELF4,ETV6,GLTPD1,IRF8,ZNF343,ETV2,ERG,FLI1	1
rs74435663	chr1	66533081	chr1	66532883	66533615	+	ENSG00000118473	SGIP1	Hela_no-inhibitor	STARR-seq	Muerdter2018	C-reactive_protein_measurement	NA	NA	NA	AL139147.1,LEPR,LEPROT,SGIP1,TCTEX1D1	Aorta,Hippocampus,CD34-positive_mobilized-Roadmap,H1_Derived_Mesenchymal_Stem_Cells-Roadmap,H9-Roadmap,IMR90-Roadmap,SK-N-SH-ENCODE,adipose_tissue-ENCODE,astrocyte-ENCODE,bipolar_neuron_from_iPSC-ENCODE,coronary_artery_smooth_muscle_cell-Miller2016,endothelial_cell_of_umbilical_vein-Roadmap,fibroblast_of_dermis-Roadmap,fibroblast_of_lung-Roadmap,foreskin_fibroblast-Roadmap,muscle_of_leg_fetal-Roa…	ABCmodel,Javierre2016,Jung2019	NA	NA	NA	NA	NA	STUB1,FOXA2,NKX3-1,SOX17,ZNF131,DMRT1,FOXA1,FOXF2,SOX13,FOXP1,SRY,RFXANK,NFATC1,PRDM4,ZNF189,MSI2,TWIST1	1
rs72934153	chr1	66533102	chr1	66532883	66533615	+	ENSG00000118473	SGIP1	Hela_no-inhibitor	STARR-seq	Muerdter2018	C-reactive_protein_measurement	NA	NA	NA	AL139147.1,LEPR,LEPROT,SGIP1,TCTEX1D1	Aorta,Hippocampus,CD34-positive_mobilized-Roadmap,H1_Derived_Mesenchymal_Stem_Cells-Roadmap,H9-Roadmap,IMR90-Roadmap,SK-N-SH-ENCODE,adipose_tissue-ENCODE,astrocyte-ENCODE,bipolar_neuron_from_iPSC-ENCODE,coronary_artery_smooth_muscle_cell-Miller2016,endothelial_cell_of_umbilical_vein-Roadmap,fibroblast_of_dermis-Roadmap,fibroblast_of_lung-Roadmap,foreskin_fibroblast-Roadmap,muscle_of_leg_fetal-Roa…	ABCmodel,Javierre2016,Jung2019	NA	NA	NA	NA	NFIC	ZBTB7A,ZNF317,MYB,ZNF93,MYBL2,FEZ1,TBX20,SFT2D1,ISL1,C19ORF40,HMGA1,HNRNPC,POU3F2,HMG20A,NELFA,NFIL3,MEF2B,CNOT6,RFXANK,TEAD4,OLIG1,TP73,ZSCAN9,SPATS2,RFC3,ZNF326,DDX43,ZNF26,YEATS4,RPL6,CBFB,MSGN1	1
rs201769961	chr1	66533532	chr1	66532883	66533615	+	ENSG00000118473	SGIP1	Hela_no-inhibitor	STARR-seq	Muerdter2018	C-reactive_protein_measurement	NA	NA	NA	AL139147.1,LEPR,LEPROT,SGIP1,TCTEX1D1	Aorta,Hippocampus,CD34-positive_mobilized-Roadmap,H1_Derived_Mesenchymal_Stem_Cells-Roadmap,H9-Roadmap,IMR90-Roadmap,SK-N-SH-ENCODE,adipose_tissue-ENCODE,astrocyte-ENCODE,bipolar_neuron_from_iPSC-ENCODE,coronary_artery_smooth_muscle_cell-Miller2016,endothelial_cell_of_umbilical_vein-Roadmap,fibroblast_of_dermis-Roadmap,fibroblast_of_lung-Roadmap,foreskin_fibroblast-Roadmap,muscle_of_leg_fetal-Roa…	ABCmodel,Javierre2016,Jung2019	NA	NA	NA	NA	MZF1_1-4	CDX2,PBX2,FOXA2,HOXC10,FOXJ3,LUZP1,MEIS1,PRDM4,FOXP1,FOXO4,CREB1,CREM,NFIL3,GSX2,ISL1,TBX19,TBP,SOX13,PROP1,RHOXF1,BHE22,ZNF682,POU2F2,DPRX,OLIG3,NKX3-2,MNT,FOXL1,MSX2,FOXF2,PHOX2A,PHOX2B,OTX2,HMGA1,GATA3,CLOCK,RORB,HOXA6,HOXB6,GRHL2,PRRX1,CRX,POU2F3,DMRT1,THAP11,POU2F1	1
rs17090802	chr1	71081716	chr1	71081011	71081789	-	ENSG00000132485	ZRANB2	A549_normal,MCF-7_normal,SH-SY5Y_normal	STARR-seq	ENCODE	nose_morphology_measurement,_mouth_morphology_measurement	NA	NA	NA	ACADM,RP4-682C21.5,AHCTF1,ALG14,ALG6,RP4-792G4.3,ANKRD13C,HHLA3,ATG4C,ATP1A1OS,C1orf173,C1orf27,TPR,CRYZ,TYW3,CSDE1,NRAS,CTH,DNAJB4,FUBP1,GIPC2,DNTTIP2,EFCAB7,ITGB3BP,EPRS,FAM73A,RNA5SP21,FH,FPGT,FPGT-TNNI3K,LRRIQ3,TNNI3K,GADD45A,GDAP2,WDR3,GPATCH2,SPATA17,HOOK1,HS2ST1,SEP15,IFI44,PGM1,LEPR,LEPROT,LMO4,LRRC40,SRSF11,LRRC7,LYPLAL1,RP11-135J2.4,MIER1,WDR78,MIR186,ZRANB2,MSH4,RABGGTB,MYSM1,NEGR1,ODF…	A549_treated_with_ethanol_0.02_percent_for_1_hour-Roadmap,A673-ENCODE,BJAB-Engreitz,BJAB_anti-IgM_anti-CD40_4hr-Engreitz,B_cell-ENCODE,CD14-positive_monocyte-ENCODE,CD14-positive_monocyte-Novakovic2016,CD14-positive_monocyte_treated_with_BG_1h-Novakovic2016,CD14-positive_monocyte_treated_with_BG_4h-Novakovic2016,CD14-positive_monocyte_treated_with_BG_d1-Novakovic2016,CD14-positive_monocyte_treate…	ABCmodel,Javierre2016,Jung2019	NA	NA	NA	NA	Sox5	FOXP1,TBP,FOXA3,TBX19,FOXF2,POU2F2,FOXK2,FOXF1,ARNTL,CXXC1,FOXA2,SOX9,NR2F1,SOX2,TCF7,SOX5,HMG20A,MEF2C,POU2F1,GATA4,SOX13,SOX15,SOX11,NFIL3,DMRT1,FOXJ2,FOXJ3,SOX3,SOX17	2
rs3889133	chr1	74732661	chr1	74732652	74733561	+,-	ENSG00000116791,ENSG00000162623	CRYZ,TYW3	Hela_inhibitor,MCF-7_normal,SH-SY5Y_normal	STARR-seq	ENCODE,Muerdter2018	amyotrophic_lateral_sclerosis;heel_bone_mineral_density	AC135803.1;TYW3	LCL;LCL_statin;brain;muscle_naive	distal;proximal	CRYZ,ERICH3,ERICH3-AS1,TYW3,FPGT,FPGT-TNNI3K,LRRIQ3,TNNI3K,LRRC40,SRSF11,MIR186,ZRANB2,RABGGTB,SNORD45A,SNORD45B,SNORD45C,RP4-677H15.4,ZRANB2-AS2	A549_treated_with_ethanol_0.02_percent_for_1_hour-Roadmap,A673-ENCODE,BJAB-Engreitz,BJAB_anti-IgM_anti-CD40_4hr-Engreitz,B_cell-ENCODE,CD14-positive_monocyte-ENCODE,CD14-positive_monocyte-Novakovic2016,CD14-positive_monocyte_treated_with_BG_1h-Novakovic2016,CD14-positive_monocyte_treated_with_BG_4h-Novakovic2016,CD14-positive_monocyte_treated_with_BG_d1-Novakovic2016,CD14-positive_monocyte_treate…	ABCmodel,Javierre2016	NA	NA	TYW3	NA	NA	ZNF449,NFIX,HLCS,SMAP2,MTHFD1,ZBTB6,RBM17,TRIM21,PDS5A,AGGF1,FHL2,TCF21,FOXN3,PAX5,ZNF331,ZNF503,SOD1,NFE2L1,ZBTB7A	2
rs2345436	chr1	74733056	chr1	74732652	74733561	+,-	ENSG00000116791,ENSG00000162623	CRYZ,TYW3	Hela_inhibitor,MCF-7_normal,SH-SY5Y_normal	STARR-seq	ENCODE,Muerdter2018	adolescent_idiopathic_scoliosis;blood_protein_measurement;heel_bone_mineral_density;resistin_measurement;self_reported_educational_attainment	AC135803.1;CRYZ;TYW3	B-cell_naive;CD4_T-cell_anti-CD3-CD28;CD4_T-cell_naive;CD8_T-cell_anti-CD3-CD28;CD8_T-cell_naive;DLPFC_naive;LCL;LCL_naive;LCL_statin;NK-cell_naive;T-cell;Tfh_memory;Th1-17_memory;Th17_memory;Th1_memory;Th2_memory;adipose_naive;blood;brain;brain_anterior_cingulate_cortex;brain_caudate;brain_cerebellar_hemisphere;brain_cerebellum;brain_cortex;brain_frontal_cortex;brain_hypothalamus;brain_naive;bra…	distal;proximal	CRYZ,ERICH3,ERICH3-AS1,TYW3,FPGT,FPGT-TNNI3K,LRRIQ3,TNNI3K,LRRC40,SRSF11,MIR186,ZRANB2,RABGGTB,SNORD45A,SNORD45B,SNORD45C,RP4-677H15.4,ZRANB2-AS2	A549_treated_with_ethanol_0.02_percent_for_1_hour-Roadmap,A673-ENCODE,BJAB-Engreitz,BJAB_anti-IgM_anti-CD40_4hr-Engreitz,B_cell-ENCODE,CD14-positive_monocyte-ENCODE,CD14-positive_monocyte-Novakovic2016,CD14-positive_monocyte_treated_with_BG_1h-Novakovic2016,CD14-positive_monocyte_treated_with_BG_4h-Novakovic2016,CD14-positive_monocyte_treated_with_BG_d1-Novakovic2016,CD14-positive_monocyte_treate…	ABCmodel,Javierre2016	NA	NA	CRYZ;TYW3	FLI1	NA	SPDEF,ETV2,ETV1,NR4A1,ETS1,GATA2,ELF1,ETV5,ETV6,GABPA,ELK4,ELK3,ETS2,ETV4,ERF,ELF4,FLI1,IRF8,ELK1,FEV,EHF,ERG,EGR1,KLF9,SP3,MTHFD1,E2F4,PLAG1,ZNF93,NAP1L1	5
rs745108	chr1	74733530	chr1	74732652	74733561	+,-	ENSG00000116791,ENSG00000162623	CRYZ,TYW3	Hela_inhibitor,MCF-7_normal,SH-SY5Y_normal	STARR-seq	ENCODE,Muerdter2018	adolescent_idiopathic_scoliosis;blood_protein_measurement	AC135803.1;CRYZ;TYW3	LCL;adipose_naive;adrenal_gland;artery_aorta;artery_tibial;colon_sigmoid;colon_transverse;esophagus_mucosa;esophagus_muscularis;fat;fibroblast;heart_atrial_appendage;heart_left_ventricle;low_grade_cartilage_naive;lung;macrophage_IFNg;macrophage_Listeria;macrophage_Salmonella;macrophage_naive;monocyte_CD16_naive;nerve_tibial	distal;proximal	CRYZ,ERICH3,ERICH3-AS1,TYW3,FPGT,FPGT-TNNI3K,LRRIQ3,TNNI3K,LRRC40,SRSF11,MIR186,ZRANB2,RABGGTB,SNORD45A,SNORD45B,SNORD45C,RP4-677H15.4,ZRANB2-AS2	A549_treated_with_ethanol_0.02_percent_for_1_hour-Roadmap,A673-ENCODE,BJAB-Engreitz,BJAB_anti-IgM_anti-CD40_4hr-Engreitz,B_cell-ENCODE,CD14-positive_monocyte-ENCODE,CD14-positive_monocyte-Novakovic2016,CD14-positive_monocyte_treated_with_BG_1h-Novakovic2016,CD14-positive_monocyte_treated_with_BG_4h-Novakovic2016,CD14-positive_monocyte_treated_with_BG_d1-Novakovic2016,CD14-positive_monocyte_treate…	ABCmodel,Javierre2016	NA	NA	CRYZ;TYW3	NA	NA	ZDHHC5,ZMAT2,GLI2,TRIM21,NXPH3,ZNF75D,ZNF343,NFYA,NR2F1,EBF1,NR4A1,EBF3,MED30,ZNF331	2
rs1749913	chr1	77917782	chr1	77917628	77918128	+	ENSG00000162614	NEXN	Hela_inhibitor	STARR-seq	Muerdter2018	FEV/FEC_ratio;forced_expiratory_volume;peak_expiratory_flow	NEXN;NEXN-AS1	adipose_naive;adipose_subcutaneous;brain;fibroblast	distal	NA	NA	NA	NA	NA	NA	NA	NA	NFIC,TBX19,RAB18,PIT1,RFX3,RBPJ,POU3F2,YY2,KIF22,ZNF189,HNF4G,FOXK2,MYOD1,MEF2B,MEF2C,RFX1,LSM6,POU2F3,CREM,POU2F2,LMX1B,RNF138,IRF5,POU2F1	3
rs140681455	chr1	77979080	chr1	77979072	77979610	-	ENSG00000162613	FUBP1	MCF-7_normal	STARR-seq	ENCODE	BMI-adjusted_hip_circumference;BMI-adjusted_waist-hip_ratio;BMI-adjusted_waist_circumference;age_at_first_sexual_intercourse_measurement;alkaline_phosphatase_measurement;body_height;body_mass_index;body_weight;comparative_body_size_at_age_10,_self-reported;cutaneous_melanoma,_hair_color;diastolic_blood_pressure;grip_strength_measurement;hair_colour_measurement;lean_body_mass;lifestyle_measurement…	FUBP1	fat	proximal	ACADM,RP4-682C21.5,ANKRD13C,HHLA3,FAM73A,RNA5SP21,IFI44,LRRC40,SRSF11,MIR186,ZRANB2,MSH4,RABGGTB,PIGK,SNORD45A,SNORD45B,SNORD45C,RNU6-1102P,RP11-386I14.3,RNU7-8P,RP4-677H15.4,SASS6,ST6GALNAC3,USP33,ZRANB2-AS2,ZZZ3,ADGRL4,AK5,DNAJB4,FUBP1,GIPC2,IFI44L,MIGA1,NEXN,NEXN-AS1,PTGFR,ST6GALNAC5	A549_treated_with_ethanol_0.02_percent_for_1_hour-Roadmap,A673-ENCODE,BJAB-Engreitz,BJAB_anti-IgM_anti-CD40_4hr-Engreitz,B_cell-ENCODE,CD14-positive_monocyte-ENCODE,CD14-positive_monocyte-Novakovic2016,CD14-positive_monocyte_treated_with_BG_1h-Novakovic2016,CD14-positive_monocyte_treated_with_BG_4h-Novakovic2016,CD14-positive_monocyte_treated_with_BG_d1-Novakovic2016,CD14-positive_monocyte_treate…	ABCmodel,Javierre2016	NA	NA	FUBP1	NA	YY1	NA	24
rs12034421	chr1	85062323	chr1	85061812	85062327	+	ENSG00000162643	DNAI3	hESC_primed	ChIP-STARR-seq	Barakat2018	hair_color;hair_colour_measurement	DNAI3;MCOLN3	adipose_naive;fat;fibroblast;macrophage_naive;testis	distal	MCOLN3,WDR63	A549_treated_with_ethanol_0.02_percent_for_1_hour-Roadmap,A673-ENCODE,BJAB-Engreitz,BJAB_anti-IgM_anti-CD40_4hr-Engreitz,B_cell-ENCODE,CD14-positive_monocyte-ENCODE,CD14-positive_monocyte-Novakovic2016,CD14-positive_monocyte_treated_with_BG_1h-Novakovic2016,CD14-positive_monocyte_treated_with_BG_4h-Novakovic2016,CD14-positive_monocyte_treated_with_BG_d1-Novakovic2016,CD14-positive_monocyte_treate…	ABCmodel	NA	NA	MCOLN3	CREB1	NA	PAX5,TCF3,FGF19,ZNF93,ZIC3,TCEAL6,GMEB1,TCF12,TGIF1,MEIS2,FOXJ2,ZBTB7A	2
rs140379829	chr1	85259718	chr1	85259633	85260162	-	ENSG00000162642	C1orf52	GM12878_normal	CapSTARR-seq	This_study	adenosine_monophosphate_measurement	NA	NA	NA	AC104169.1,AL590113.1,BCL10,RP11-131L23.1,CTBS,CYR61,GNG5,SPATA1,LPAR3,MCOLN2,WDR63,MCOLN3,PRKACB,RP11-486G15.2,RPF1,SSX2IP,ZNHIT6,C1orf52	Activated-total-CD4,Endothelial-precursors,Erythroblasts,Fetal-thymus,Macrophages-M0,Macrophages-M1,Macrophages-M2,Megakaryocytes,Monocytes,Naive-B-cells,Naive-CD4,Naive-CD8,Neutrophils,Non-activated-total-CD4,Total-B-cells,Total-CD4,Total-CD8,BJAB-Engreitz,BJAB_anti-IgM_anti-CD40_4hr-Engreitz,B_cell-ENCODE,CD14-positive_monocyte-ENCODE,CD14-positive_monocyte-Novakovic2016,CD14-positive_monocyte_…	ABCmodel,Javierre2016	NA	NA	NA	NA	KLF5,Klf4,SP1,SP2	NA	1
rs1060843	chr1	85276474	chr1	85276456	85277132	-	ENSG00000142867	BCL10	A549_CORT108297,A549_CpdA,A549_DMSO,A549_GW870086,A549_RU486,hESC_primed	ChIP-STARR-seq,STARR-seq	Barakat2018,ENCODE	multiple_sclerosis	BCL10	monocyte;neutrophil	proximal	BCL10,C1orf52,CYR61,DDAH1,LOC646626,MCOLN2,SYDE2,WDR63,ZNHIT6,SSX2IP	A549_treated_with_ethanol_0.02_percent_for_1_hour-Roadmap,A673-ENCODE,BJAB-Engreitz,BJAB_anti-IgM_anti-CD40_4hr-Engreitz,B_cell-ENCODE,CD14-positive_monocyte-ENCODE,CD14-positive_monocyte-Novakovic2016,CD14-positive_monocyte_treated_with_BG_1h-Novakovic2016,CD14-positive_monocyte_treated_with_BG_4h-Novakovic2016,CD14-positive_monocyte_treated_with_BG_d1-Novakovic2016,CD14-positive_monocyte_treate…	ABCmodel,Javierre2016	NA	NA	BCL10	NELFE	NA	UBB,ZNF143,SMAD2,ZBTB26,SPIB,TIMM44,PRDM1,MAFF,MAFB,MAFK,PPP2R3B,TCEAL6,UBIP1,UBP1,HLCS	1
rs61771973	chr1	85276581	chr1	85276456	85277132	-	ENSG00000142867	BCL10	A549_CORT108297,A549_CpdA,A549_DMSO,A549_GW870086,A549_RU486,hESC_primed	ChIP-STARR-seq,STARR-seq	Barakat2018,ENCODE	DNA_methylation;cytokine_measurement	BCL10	monocyte	proximal	BCL10,C1orf52,CYR61,DDAH1,LOC646626,MCOLN2,SYDE2,WDR63,ZNHIT6,SSX2IP	A549_treated_with_ethanol_0.02_percent_for_1_hour-Roadmap,A673-ENCODE,BJAB-Engreitz,BJAB_anti-IgM_anti-CD40_4hr-Engreitz,B_cell-ENCODE,CD14-positive_monocyte-ENCODE,CD14-positive_monocyte-Novakovic2016,CD14-positive_monocyte_treated_with_BG_1h-Novakovic2016,CD14-positive_monocyte_treated_with_BG_4h-Novakovic2016,CD14-positive_monocyte_treated_with_BG_d1-Novakovic2016,CD14-positive_monocyte_treate…	ABCmodel,Javierre2016	Arensbergen2019_K562	NA	BCL10	STAT1	NA	EGR1,SP2,ZFP57,NRL,SP3,ZIC5,ARNT2,KLF3,HIF1A,NR2F1,SMPX,TAGLN2,ZNF707,ZNF135,MECP2,XBP1,NR2F2,NR5A2,SPDEF,ESR2,NR2C1,NR5A1	2
rs6689168	chr1	85708549	chr1	85708433	85708933	-	ENSG00000117174	ZNHIT6	MCF-7_normal,SH-SY5Y_normal,hESC_primed	ChIP-STARR-seq,STARR-seq	Barakat2018,ENCODE	BMI-adjusted_waist-hip_ratio	ZNHIT6	CD8_T-cell_naive;T-cell;Tfh_memory;Th17_memory;adipose_naive;adipose_subcutaneous;adrenal_gland;artery_tibial;blood;breast;colon_transverse;esophagus_gej;fibroblast;heart_left_ventricle;monocyte;monocyte_CD16_naive;monocyte_naive;nerve_tibial;pancreas;prostate;skin;skin_not_sun_exposed;skin_sun_exposed;small_intestine;spleen;stomach;testis;thyroid;uterus	proximal	ACADM,RP4-682C21.5,AL590113.1,BCL10,RP11-131L23.1,ALG14,C1orf52,CYR61,HS2ST1,SEP15,IFI44,PRMT6,RABGGTB,SNORD45A,SNORD45B,SNORD45C,RN7SKP285,RNPC3,RP11-153F1.1,RP11-57H12.3,RWDD3,RP4-612B15.3,SH3GLB1,RP4-677H15.4,SRSF11,RPF1,SSX2IP,ZRANB2-AS2,ZRANB2,ZNHIT6	A549_treated_with_ethanol_0.02_percent_for_1_hour-Roadmap,A673-ENCODE,BJAB-Engreitz,BJAB_anti-IgM_anti-CD40_4hr-Engreitz,B_cell-ENCODE,CD14-positive_monocyte-ENCODE,CD14-positive_monocyte-Novakovic2016,CD14-positive_monocyte_treated_with_BG_1h-Novakovic2016,CD14-positive_monocyte_treated_with_BG_4h-Novakovic2016,CD14-positive_monocyte_treated_with_BG_d1-Novakovic2016,CD14-positive_monocyte_treate…	ABCmodel,Javierre2016	NA	NA	ZNHIT6	RFOX2	Arnt_Ahr,FOXC1,Pax2	TFE3,KLF9,PLAG1,ESR2,ARNT2,SREBF1,MAFG,ZNF341,PAX2,MGA,ECSIT,NFE2L1,ARNT,AHR,GMEB2,DMRT1,HNF1A,FOXC1,NCALD,UBXN1,PROP1,DUX4	1
rs1764285	chr1	85708880	chr1	85708433	85708933	-	ENSG00000117174	ZNHIT6	MCF-7_normal,SH-SY5Y_normal,hESC_primed	ChIP-STARR-seq,STARR-seq	Barakat2018,ENCODE	BMI-adjusted_waist-hip_ratio;BMI-adjusted_waist_circumference	ZNHIT6	LCL;NK-cell_naive;adipose_subcutaneous;artery_aorta;blood;brain_cerebellar_hemisphere;colon_sigmoid;esophagus_mucosa;esophagus_muscularis;fibroblast;heart_atrial_appendage;heart_left_ventricle;lung;monocyte;monocyte_naive;muscle_naive;nerve_tibial;prostate;skin;skin_sun_exposed	proximal	ACADM,RP4-682C21.5,AL590113.1,BCL10,RP11-131L23.1,ALG14,C1orf52,CYR61,HS2ST1,SEP15,IFI44,PRMT6,RABGGTB,SNORD45A,SNORD45B,SNORD45C,RN7SKP285,RNPC3,RP11-153F1.1,RP11-57H12.3,RWDD3,RP4-612B15.3,SH3GLB1,RP4-677H15.4,SRSF11,RPF1,SSX2IP,ZRANB2-AS2,ZRANB2,ZNHIT6	A549_treated_with_ethanol_0.02_percent_for_1_hour-Roadmap,A673-ENCODE,BJAB-Engreitz,BJAB_anti-IgM_anti-CD40_4hr-Engreitz,B_cell-ENCODE,CD14-positive_monocyte-ENCODE,CD14-positive_monocyte-Novakovic2016,CD14-positive_monocyte_treated_with_BG_1h-Novakovic2016,CD14-positive_monocyte_treated_with_BG_4h-Novakovic2016,CD14-positive_monocyte_treated_with_BG_d1-Novakovic2016,CD14-positive_monocyte_treate…	ABCmodel,Javierre2016	NA	NA	ZNHIT6	CTCF	NA	ATF7,ATF3,ATF2,JUND,ATF1,CREB5,SOX17,JUN,CREM,IRF5,KIF22,NFE2L1,RBM3,SMAD2,ZEB1,BACH2,CDX2,PHOX2A,CREB1,MAFF,FOXA2,FOXA3,JUNB,HLF,OTX2,NR2F1,CUX1,PAX5,GLI2,SOX13,HNF4G,RORB	2
rs101028	chr1	86914313	chr1	86914126	86914648	+,-	ENSG00000153936,ENSG00000183291	HS2ST1,SELENOF	A549_normal,MCF-7_normal,SH-SY5Y_normal,hESC_naive,hESC_primed	ChIP-STARR-seq,STARR-seq	Barakat2018,ENCODE	mathematical_ability	HS2ST1;SELENOF	artery_tibial;brain;brain_amygdala;brain_anterior_cingulate_cortex;brain_caudate;brain_cerebellum;brain_frontal_cortex;brain_putamen;testis	proximal	ACADM,RP4-682C21.5,AGL,AL157902.3,FAM46C,ALG14,ANKRD13C,HHLA3,CAPZA1,ST7L,CCBL2,RBMXL1,CCDC18,TMED5,CDC7,CLCA2,CSDE1,CTBS,EXTL2,SLC30A7,FAF1,FAM69A,GADD45A,GEMIN8P4,ZNF326,GLMN,RPAP2,GNG5,SPATA1,IFI44,LMO4,LRRC40,SRSF11,LYPLAL1,RP11-135J2.4,MIER1,WDR78,MTF2,ODF2L,PIGK,PKN2,RP11-76N22.2,PTBP2,RABGGTB,SNORD45A,SNORD45B,SNORD45C,RN7SKP285,RNPC3,RP11-153F1.1,RNU2-15P,RP11-418J17.1,WARS2,RP11-57H12.3,…	A549_treated_with_ethanol_0.02_percent_for_1_hour-Roadmap,A673-ENCODE,BJAB-Engreitz,BJAB_anti-IgM_anti-CD40_4hr-Engreitz,B_cell-ENCODE,CD14-positive_monocyte-ENCODE,CD14-positive_monocyte-Novakovic2016,CD14-positive_monocyte_treated_with_BG_1h-Novakovic2016,CD14-positive_monocyte_treated_with_BG_4h-Novakovic2016,CD14-positive_monocyte_treated_with_BG_d1-Novakovic2016,CD14-positive_monocyte_treate…	ABCmodel,Javierre2016,Jung2019	Arensbergen2019_K562	NA	HS2ST1;SELENOF	RUNX3	NA	INSM1,MYOD1,FOXM1,NOC2L,RAX,SRP9,HNRNPA1,DDX4,HP1BP3,MAPK1,IRF3,IRF5,PRDM1,SPI1,NFATC1,BCL6B,CPSF4,ETS1,KIAA0907,BCL6,DAZAP1,SSX3,ZEB1,NFATC2	1
rs1536670	chr1	89065709	chr1	89065208	89065860	-	ENSG00000117228	GBP1	Hela_no-inhibitor	STARR-seq	Muerdter2018	executive_function_measurement	GBP3	fibroblast	distal	GBP1,GBP4,GBP5,GBP6,ZNF326	CD14-positive_monocyte_treated_with_BG_4h-Novakovic2016,CD14-positive_monocyte_treated_with_LPS_1h-Novakovic2016,CD14-positive_monocyte_treated_with_LPS_4h-Novakovic2016,CD14-positive_monocyte_treated_with_LPS_d1-Novakovic2016,CD14-positive_monocyte_treated_with_RPMI_4h-Novakovic2016,CD3-positive_T_cell-Roadmap,GM12878-Roadmap,H1_Derived_Mesenchymal_Stem_Cells-Roadmap,IMR90-Roadmap,MCF10A-Ji2017,…	ABCmodel,Jung2019	NA	NA	NA	CTCF	CTCF	DUS3L,CTCFL,ZNF148,CTCF,SP3,RUNX1,NFIB,SOX10,MSI2,MEIS1,SP1,FEZF2,ZNF257,TBR1,THAP11,NFIX,NFIC,NFE2L1,NF2L1,MAFG,MAFK,CREM,RORC,PKNOX1,SOX9,CREB1,NR6A1,ZKSCAN1	1
rs17109920	chr1	89065825	chr1	89065208	89065860	-	ENSG00000117228	GBP1	Hela_no-inhibitor	STARR-seq	Muerdter2018	response_to_selective_serotonin_reuptake_inhibitor,_openness_measurement	NA	NA	NA	GBP1,GBP4,GBP5,GBP6,ZNF326	CD14-positive_monocyte_treated_with_BG_4h-Novakovic2016,CD14-positive_monocyte_treated_with_LPS_1h-Novakovic2016,CD14-positive_monocyte_treated_with_LPS_4h-Novakovic2016,CD14-positive_monocyte_treated_with_LPS_d1-Novakovic2016,CD14-positive_monocyte_treated_with_RPMI_4h-Novakovic2016,CD3-positive_T_cell-Roadmap,GM12878-Roadmap,H1_Derived_Mesenchymal_Stem_Cells-Roadmap,IMR90-Roadmap,MCF10A-Ji2017,…	ABCmodel,Jung2019	NA	NA	NA	NA	NA	KIAA0907,SPATS2,ZNF680,ZIM3,BCL6,ESR2,CAT,DDX4,ZNF282,IKZF1,MDM2,ELF2,TFCP2,IRF2,TROVE2,SOX2,GABPA,FEZF2,MAFK,SMAD4,MAFF	2
rs17130736	chr1	89126450	chr1	89126114	89126614	-	ENSG00000162645	GBP2	Hela_inhibitor,K562_IFNa,K562_normal	CapSTARR-seq,STARR-seq	Dao2017,Muerdter2018,Santiago2021	temporal_horn_of_lateral_ventricle_volume_measurement	NA	NA	NA	GBP2	CD14-positive_monocyte-Novakovic2016,CD14-positive_monocyte_treated_with_BG_1h-Novakovic2016,CD14-positive_monocyte_treated_with_BG_d1-Novakovic2016,CD14-positive_monocyte_treated_with_BG_d6-Novakovic2016,CD14-positive_monocyte_treated_with_LPS_1h-Novakovic2016,CD14-positive_monocyte_treated_with_LPS_4h-Novakovic2016,CD14-positive_monocyte_treated_with_LPS_d1-Novakovic2016,CD14-positive_monocyte_…	ABCmodel	NA	NA	NA	NA	Prrx2	POU3F2,HOXC10,HOXA6,HOXB6,MEIS1,PRRX2,PKM,HOXC9,PAX7,MEIS2,CRX,ZSCAN9,PBX2,SCAND2P,BACH2,DRGX,PITX2,ZN333,TSN,EOMES,POU2F1,TLX2,GATA4,ZNF333,GATA3,PPARA,DMRT1,TCF7L2,NR1I2,NR2C2,CBX7,THAP11,NUP133,TBP	1
rs34244251	chr1	92831623	chr1	92831513	92832109	+	ENSG00000122406	RPL5	A549_CORT108297,MCF-7_normal,SH-SY5Y_normal,hESC_primed	ChIP-STARR-seq,STARR-seq	Barakat2018,ENCODE	erythrocyte_count;multiple_sclerosis	NA	NA	NA	BTBD8,FAM69A,FNBP1L,GLMN,RPAP2,HS2ST1,SEP15,RNU6-210P,ZNF644,CDC7,EVI5,RPL5	A549_treated_with_ethanol_0.02_percent_for_1_hour-Roadmap,A673-ENCODE,BJAB-Engreitz,BJAB_anti-IgM_anti-CD40_4hr-Engreitz,B_cell-ENCODE,CD14-positive_monocyte-ENCODE,CD14-positive_monocyte-Novakovic2016,CD14-positive_monocyte_treated_with_BG_1h-Novakovic2016,CD14-positive_monocyte_treated_with_BG_4h-Novakovic2016,CD14-positive_monocyte_treated_with_BG_d1-Novakovic2016,CD14-positive_monocyte_treate…	ABCmodel,Javierre2016,Jung2019	NA	NA	NA	NA	INSM1	ZNF135,PDS5A,RNF114,TFAP2A,BCL6B,KLF4,KLF12,HNRNPH3,KLF15,KLF1,KLF5,STAT6,UBXN1,STAT3,REL,STAT5A,STAT5B,ZNF143,THAP11,BCL6	2
rs111833374	chr1	92831751	chr1	92831513	92832109	+	ENSG00000122406	RPL5	A549_CORT108297,MCF-7_normal,SH-SY5Y_normal,hESC_primed	ChIP-STARR-seq,STARR-seq	Barakat2018,ENCODE	erythrocyte_count;multiple_sclerosis	NA	NA	NA	BTBD8,FAM69A,FNBP1L,GLMN,RPAP2,HS2ST1,SEP15,RNU6-210P,ZNF644,CDC7,EVI5,RPL5	A549_treated_with_ethanol_0.02_percent_for_1_hour-Roadmap,A673-ENCODE,BJAB-Engreitz,BJAB_anti-IgM_anti-CD40_4hr-Engreitz,B_cell-ENCODE,CD14-positive_monocyte-ENCODE,CD14-positive_monocyte-Novakovic2016,CD14-positive_monocyte_treated_with_BG_1h-Novakovic2016,CD14-positive_monocyte_treated_with_BG_4h-Novakovic2016,CD14-positive_monocyte_treated_with_BG_d1-Novakovic2016,CD14-positive_monocyte_treate…	ABCmodel,Javierre2016,Jung2019	NA	NA	NA	NA	NA	SOX17,PROP1,RFXANK,MNT,HES5,MYBL2,MAFF,HNF4G,PITX1,NFIL3,CRX,FOXJ2,ZNF131,LMX1B,SOX3,SOX2,PBX3,NMRAL1,FOXJ3,MAPK1,NR2F1,TBP,MEF2C,LEF1	2
rs199967602	chr1	92831757	chr1	92831513	92832109	+	ENSG00000122406	RPL5	A549_CORT108297,MCF-7_normal,SH-SY5Y_normal,hESC_primed	ChIP-STARR-seq,STARR-seq	Barakat2018,ENCODE	erythrocyte_count;multiple_sclerosis	NA	NA	NA	BTBD8,FAM69A,FNBP1L,GLMN,RPAP2,HS2ST1,SEP15,RNU6-210P,ZNF644,CDC7,EVI5,RPL5	A549_treated_with_ethanol_0.02_percent_for_1_hour-Roadmap,A673-ENCODE,BJAB-Engreitz,BJAB_anti-IgM_anti-CD40_4hr-Engreitz,B_cell-ENCODE,CD14-positive_monocyte-ENCODE,CD14-positive_monocyte-Novakovic2016,CD14-positive_monocyte_treated_with_BG_1h-Novakovic2016,CD14-positive_monocyte_treated_with_BG_4h-Novakovic2016,CD14-positive_monocyte_treated_with_BG_d1-Novakovic2016,CD14-positive_monocyte_treate…	ABCmodel,Javierre2016,Jung2019	NA	NA	NA	NA	NA	STAT2,IRF1,ZNF384,IRF2,SOX2,RREB1,SOX17,FOXO1,FOXK1	2
rs6681240	chr1	92961674	chr1	92961462	92962022	-	ENSG00000154511	DIPK1A	RPMI_normal	CapSTARR-seq	This_study	chronotype_measurement	DIPK1A	CD4_T-cell_anti-CD3-CD28;CD8_T-cell_anti-CD3-CD28	proximal	AC093577.1,CCDC18,TMED5,DR1,RP4-717I23.3,GLMN,RPAP2,HS2ST1,SEP15,MTF2,RPL5,SNORA66,SNORD21,SNORA51,FAM69A	A549_treated_with_ethanol_0.02_percent_for_1_hour-Roadmap,A673-ENCODE,BJAB-Engreitz,BJAB_anti-IgM_anti-CD40_4hr-Engreitz,B_cell-ENCODE,CD14-positive_monocyte-ENCODE,CD14-positive_monocyte-Novakovic2016,CD14-positive_monocyte_treated_with_BG_1h-Novakovic2016,CD14-positive_monocyte_treated_with_BG_4h-Novakovic2016,CD14-positive_monocyte_treated_with_BG_d1-Novakovic2016,CD14-positive_monocyte_treate…	ABCmodel,Javierre2016	NA	NA	NA	EGR2	NA	NR2F2,HLCS,MAFF,P4HB,TCEAL6,NFE2,MAFK,TGIF2LX,NFE2L1,CTCF,BACH2,ZKSCAN5,MAFG,RAB7A,ESR2,TGIF1,NNT,FOXH1,HTATIP2,PIK3C3,GMEB1,GLI2	1
rs6681345	chr1	92961790	chr1	92961462	92962022	-	ENSG00000154511	DIPK1A	RPMI_normal	CapSTARR-seq	This_study	chronotype_measurement	DIPK1A	CD4_T-cell_anti-CD3-CD28;CD8_T-cell_anti-CD3-CD28	proximal	AC093577.1,CCDC18,TMED5,DR1,RP4-717I23.3,GLMN,RPAP2,HS2ST1,SEP15,MTF2,RPL5,SNORA66,SNORD21,SNORA51,FAM69A	A549_treated_with_ethanol_0.02_percent_for_1_hour-Roadmap,A673-ENCODE,BJAB-Engreitz,BJAB_anti-IgM_anti-CD40_4hr-Engreitz,B_cell-ENCODE,CD14-positive_monocyte-ENCODE,CD14-positive_monocyte-Novakovic2016,CD14-positive_monocyte_treated_with_BG_1h-Novakovic2016,CD14-positive_monocyte_treated_with_BG_4h-Novakovic2016,CD14-positive_monocyte_treated_with_BG_d1-Novakovic2016,CD14-positive_monocyte_treate…	ABCmodel,Javierre2016	NA	NA	NA	RBM25	EGR1	PLAG1,CANX,BAX,TFAP2C,ZIC5,E2F4,E2F6,ZBTB6,BRCA1,GTF2B,ARNT2,GADD45A,NR2F6,GABPA,ZIC3,ZBTB7B,GLI2,BAD,ZSCAN9,ZNF549	1
rs6681429	chr1	92961849	chr1	92961462	92962022	-	ENSG00000154511	DIPK1A	RPMI_normal	CapSTARR-seq	This_study	erosive_tooth_wear_measurement;multiple_sclerosis	DIPK1A	CD8_T-cell_anti-CD3-CD28;fibroblast	proximal	AC093577.1,CCDC18,TMED5,DR1,RP4-717I23.3,GLMN,RPAP2,HS2ST1,SEP15,MTF2,RPL5,SNORA66,SNORD21,SNORA51,FAM69A	A549_treated_with_ethanol_0.02_percent_for_1_hour-Roadmap,A673-ENCODE,BJAB-Engreitz,BJAB_anti-IgM_anti-CD40_4hr-Engreitz,B_cell-ENCODE,CD14-positive_monocyte-ENCODE,CD14-positive_monocyte-Novakovic2016,CD14-positive_monocyte_treated_with_BG_1h-Novakovic2016,CD14-positive_monocyte_treated_with_BG_4h-Novakovic2016,CD14-positive_monocyte_treated_with_BG_d1-Novakovic2016,CD14-positive_monocyte_treate…	ABCmodel,Javierre2016	NA	NA	NA	BRD4	NA	AR,ESR2,TAGLN2,SP1,NRL,SMPX,ESR1,GLI2,TCF4,ZBTB6,ZNF257,TGIF1,TBX5,ZIC5,REST,TGIF2LX,PKNOX2	2
rs35678413	chr1	95073327	chr1	95072951	95073451	-	ENSG00000172339	ALG14	SH-SY5Y_normal	STARR-seq	ENCODE	bipolar_disorder;fatty_acid_measurement;phospholipid_measurement;schizophrenia	NA	NA	NA	ABCD3,ACADM,RP4-682C21.5,ATG4C,CCDC18,TMED5,CNN3,RP4-639F20.1,CTBS,DNTTIP2,DPYD,DR1,RP4-717I23.3,EXTL2,SLC30A7,F3,GCLM,HS2ST1,SEP15,LINC01057,SLC44A3,LMO4,MIR186,ZRANB2,MTF2,PRMT6,PTBP2,RABGGTB,SNORD45A,SNORD45B,SNORD45C,RN7SKP285,RNPC3,RP11-153F1.1,RP11-465K1.2,RP11-57H12.3,RWDD3,RP4-612B15.3,SH3GLB1,RPL5,SNORA66,SNORD21,SASS6,USP1,ZNF644,ZNHIT6,ZRANB2-AS2,ALG14,LOC101928098,TMEM56,TMEM56-RWDD3	A549_treated_with_ethanol_0.02_percent_for_1_hour-Roadmap,A673-ENCODE,BJAB-Engreitz,BJAB_anti-IgM_anti-CD40_4hr-Engreitz,B_cell-ENCODE,CD14-positive_monocyte-ENCODE,CD14-positive_monocyte-Novakovic2016,CD14-positive_monocyte_treated_with_BG_1h-Novakovic2016,CD14-positive_monocyte_treated_with_BG_4h-Novakovic2016,CD14-positive_monocyte_treated_with_BG_d1-Novakovic2016,CD14-positive_monocyte_treate…	ABCmodel,Javierre2016,Jung2019	NA	NA	NA	NA	NA	PRDM4,UBIP1,UBP1,MZF1,ZNF189,CTCFL,TCF4,TFAP2C,YY2,NFIC,TFAP2A,E2F4,KLF1,HIF1A,KLF12,EGR1,ZFP57,SP4,ARNT2,SP1,KLF15,SP2,SP3,ZBTB7A,TCF21,KLF5,KLF4,TFDP1,VEZF1,MAZ	4
rs61787828	chr1	97921399	chr1	97921034	97921549	-	ENSG00000188641	DPYD	CEM_NS	CapSTARR-seq	This_study	C-reactive_protein_measurement;Cleft_palate,_cleft_lip;anorexia_nervosa,_schizophrenia;anxiety_measurement;aspartate_aminotransferase_measurement,_serum_alanine_aminotransferase_measurement,_low_density_lipoprotein_triglyceride_measurement,_body_fat_percentage,_high_density_lipoprotein_cholesterol_measurement,_sex_hormone-binding_globulin_measurement;attention_deficit_hyperactivity_disorder,_schi…	NA	NA	NA	ALG14,DBT,RP11-305E17.4,EXTL2,SLC30A7,MIR137HG,PTBP2,RN7SKP285,RNPC3,RP11-153F1.1,RP11-57H12.3,RWDD3,SASS6,DPYD	A549_treated_with_ethanol_0.02_percent_for_1_hour-Roadmap,A673-ENCODE,B_cell-ENCODE,CD14-positive_monocyte-ENCODE,CD14-positive_monocyte-Novakovic2016,CD14-positive_monocyte_treated_with_BG_1h-Novakovic2016,CD14-positive_monocyte_treated_with_BG_4h-Novakovic2016,CD14-positive_monocyte_treated_with_BG_d1-Novakovic2016,CD14-positive_monocyte_treated_with_BG_d6-Novakovic2016,CD14-positive_monocyte_t…	ABCmodel,Javierre2016	NA	NA	NA	NA	NA	BCL6B,BACH2,IRF5,FOXK1,IRF1,RBBP9,CREM,MEF2C,POU2F2,LUZP2,FOXJ3,SMCR7L,NR2F1,SNAPC4,STAT6,POU3F2,IL24,KDM5D,THRB,BCL6,RORB,TBX19,NFAC2,DHX36,EZR,NFATC3,NFATC4,ELK4,PAX3,ETV4,HSF2,HNRNPA0,ELF2,NFATC1,NFATC2,ELK1,TFCP2,IRF6,CPSF4,SSX3,DAZAP1,HSF1,TRPS1,THAP11,PRDM14	41
rs3806235	chr1	100249898	chr1	100249820	100250334	-	ENSG00000137992	DBT	hESC_primed	ChIP-STARR-seq	Barakat2018	lung_carcinoma	AL445928.2;RTCA	artery_aorta;artery_coronary;blood;brain_cerebellar_hemisphere;nerve_tibial	distal	AGL,AL451051.1,CDC14A,RP5-837M10.2,DPH5,RP11-421L21.3,DPYD,EXTL2,SLC30A7,FRRS1,GPR88,HIAT1,LRRC39,MIR553,RNU6-1318P,RP11-421L21.2,RP5-837M10.4,RP5-884G6.2,SLC35A3,SASS6,TRMT13,VCAM1,DBT,RTCA,RTCA-AS1	A549_treated_with_ethanol_0.02_percent_for_1_hour-Roadmap,A673-ENCODE,BJAB-Engreitz,BJAB_anti-IgM_anti-CD40_4hr-Engreitz,B_cell-ENCODE,CD14-positive_monocyte-ENCODE,CD14-positive_monocyte-Novakovic2016,CD14-positive_monocyte_treated_with_BG_1h-Novakovic2016,CD14-positive_monocyte_treated_with_BG_4h-Novakovic2016,CD14-positive_monocyte_treated_with_BG_d1-Novakovic2016,CD14-positive_monocyte_treate…	ABCmodel,Javierre2016,Jung2019	Arensbergen2019_K562	NA	RTCA	ESR1	NA	ZNF582,TFDP1,SP1,TEAD2,CTCF,VEZF1,ZNF257,TFAP2C,KLF9,MYC,NFIC,NANOS1,ZNF93,ZNF549,ARNT,E2F4,KLF3,ZNF707,E2F6,MAZ,HIF1A,TPI1,ZFX,BOLL,RBM42,ZKSCAN5,NR4A1,EBF3,KLF12,CTCFL,AGGF1,DDX53,CANX	1
rs3806236	chr1	100250192	chr1	100249820	100250334	-	ENSG00000137992	DBT	hESC_primed	ChIP-STARR-seq	Barakat2018	lung_carcinoma	AL445928.2;DBT;RTCA;RTCA-AS1	CD4_T-cell_anti-CD3-CD28;CD8_T-cell_anti-CD3-CD28;DLPFC_naive;LCL;Tfh_memory;Th1-17_memory;Th17_memory;Th1_memory;Th2_memory;Treg_memory;adipose_naive;adipose_subcutaneous;adipose_visceral;artery_aorta;artery_coronary;blood;brain_cerebellar_hemisphere;brain_cerebellum;breast;colon_sigmoid;esophagus_gej;fat;heart_atrial_appendage;heart_left_ventricle;macrophage_IFNg+Salmonella;macrophage_Listeria;…	distal;proximal	AGL,AL451051.1,CDC14A,RP5-837M10.2,DPH5,RP11-421L21.3,DPYD,EXTL2,SLC30A7,FRRS1,GPR88,HIAT1,LRRC39,MIR553,RNU6-1318P,RP11-421L21.2,RP5-837M10.4,RP5-884G6.2,SLC35A3,SASS6,TRMT13,VCAM1,DBT,RTCA,RTCA-AS1	A549_treated_with_ethanol_0.02_percent_for_1_hour-Roadmap,A673-ENCODE,BJAB-Engreitz,BJAB_anti-IgM_anti-CD40_4hr-Engreitz,B_cell-ENCODE,CD14-positive_monocyte-ENCODE,CD14-positive_monocyte-Novakovic2016,CD14-positive_monocyte_treated_with_BG_1h-Novakovic2016,CD14-positive_monocyte_treated_with_BG_4h-Novakovic2016,CD14-positive_monocyte_treated_with_BG_d1-Novakovic2016,CD14-positive_monocyte_treate…	ABCmodel,Javierre2016,Jung2019	NA	NA	DBT;RTCA;RTCA-AS1	BRD4	NA	RAB7A,TBX20,TAGLN2,CRX,ZNF263,ZNF281,ZNF160,LHX2,ZMAT2,ZDHHC5,SP4	1
rs3806238	chr1	100250235	chr1	100249820	100250334	-	ENSG00000137992	DBT	hESC_primed	ChIP-STARR-seq	Barakat2018	lung_carcinoma	AL445928.2;DBT;RTCA;RTCA-AS1	CD4_T-cell_anti-CD3-CD28;CD8_T-cell_anti-CD3-CD28;DLPFC_naive;LCL;Tfh_memory;Th1-17_memory;Th17_memory;Th1_memory;Th2_memory;Treg_memory;adipose_naive;adipose_subcutaneous;adipose_visceral;artery_aorta;artery_coronary;blood;brain_cerebellar_hemisphere;brain_cerebellum;breast;colon_sigmoid;esophagus_gej;fat;heart_atrial_appendage;heart_left_ventricle;macrophage_IFNg+Salmonella;macrophage_Listeria;…	distal;proximal	AGL,AL451051.1,CDC14A,RP5-837M10.2,DPH5,RP11-421L21.3,DPYD,EXTL2,SLC30A7,FRRS1,GPR88,HIAT1,LRRC39,MIR553,RNU6-1318P,RP11-421L21.2,RP5-837M10.4,RP5-884G6.2,SLC35A3,SASS6,TRMT13,VCAM1,DBT,RTCA,RTCA-AS1	A549_treated_with_ethanol_0.02_percent_for_1_hour-Roadmap,A673-ENCODE,BJAB-Engreitz,BJAB_anti-IgM_anti-CD40_4hr-Engreitz,B_cell-ENCODE,CD14-positive_monocyte-ENCODE,CD14-positive_monocyte-Novakovic2016,CD14-positive_monocyte_treated_with_BG_1h-Novakovic2016,CD14-positive_monocyte_treated_with_BG_4h-Novakovic2016,CD14-positive_monocyte_treated_with_BG_d1-Novakovic2016,CD14-positive_monocyte_treate…	ABCmodel,Javierre2016,Jung2019	NA	NA	DBT;RTCA;RTCA-AS1	NA	NA	OSR2,MZF1,E2F4,GLI2,SP1,SOX13,TAF1A,CREM,TGIF1,MYBL2,CELF4,ZKSCAN3,ZNF768,KLF1,SOX17,MYB	1
rs367586	chr1	109307500	chr1	109307011	109307511	-	ENSG00000221986	MYBPHL	CEM_NS,K562_normal,RPMI_normal	CapSTARR-seq	Dao2017,This_study	body_mass_index;cognitive_function_measurement;cognitive_function_measurement,_self_reported_educational_attainment;creatinine_measurement,_chronic_kidney_disease;creatinine_measurement,_glomerular_filtration_rate;glomerular_filtration_rate;intelligence;intelligence,_self_reported_educational_attainment;mathematical_ability;self_reported_educational_attainment;sortilin_measurement;unipolar_depres…	ATXN7L2;GSTM4;MYBPHL;PSRC1;SORT1;SYPL2	CD8_T-cell_anti-CD3-CD28;DLPFC_naive;adrenal_gland;fibroblast;high_grade_cartilage_naive;macrophage_IFNg+Salmonella;monocyte_Pam3CSK4;monocyte_R848;ovary;testis;vagina	distal;proximal	AHCYL1,SORT1,SYPL2,MYBPHL	Adrenal_Gland,Aorta,Dorsolateral_Prefrontal_Cortex,Hippocampus,Mesenchymal_Stem_Cell,BJAB-Engreitz,BJAB_anti-IgM_anti-CD40_4hr-Engreitz,K562-Roadmap,Karpas-422-ENCODE,OCI-LY7-ENCODE,large_intestine_fetal-Roadmap	ABCmodel,Jung2019	NA	NA	MYBPHL;SORT1;SYPL2	ARI1B	EGR1,EGR2,znf143	EGR1,EGR2,ZNF281,ZNF460,ZNF692,CTCFL,FLI1,GLIS1,KLF15,ZDHHC5,BCL6B,ZIC5,ELF5,ERG,SOCS4,GABPA,ETV1,ETS1,ERF,ETV4,PDS5A,FOXC1,ZNF582,ZNF549,RAB14,TFCP2L1,TIMM44,PCK2,ZNF707,CFL2,ZNF263	15
rs1278838	chr1	109483581	chr1	109483439	109483939	+	ENSG00000162650	ATXN7L2	hESC_primed	ChIP-STARR-seq	Barakat2018	body_mass_index	NA	NA	NA	ATXN7L2,CYB561D1,C1orf194,PSMA5,CELSR2,PSRC1,RNU7-122P	A549_treated_with_ethanol_0.02_percent_for_1_hour-Roadmap,A673-ENCODE,BJAB-Engreitz,BJAB_anti-IgM_anti-CD40_4hr-Engreitz,CD14-positive_monocyte_treated_with_BG_4h-Novakovic2016,CD14-positive_monocyte_treated_with_BG_d1-Novakovic2016,CD14-positive_monocyte_treated_with_LPS_1h-Novakovic2016,CD14-positive_monocyte_treated_with_LPS_4h-Novakovic2016,CD14-positive_monocyte_treated_with_LPS_d1-Novakovic…	ABCmodel,Javierre2016,Jung2019	NA	NA	NA	NA	NA	ZNF341,NKX2-2,ZNF331,ZNF93,SP3,GLIS1,CAT,GLI2,TSNAX,BCL11A,TROVE2,TPI1,ZNF695,PPP2R3B,CBFB,ZBTB25,DDX4,CSNK2B,SPATS2,KIAA0907	1
rs11548427	chr1	111449146	chr1	111448729	111449756	+,-	ENSG00000116455,ENSG00000116459	ATP5PB,WDR77	A549_normal,HCT116_normal,Hela_no-inhibitor,MCF-7_normal	STARR-seq	ENCODE,Muerdter2018	t-tau:beta-amyloid_1-42_ratio_measurement	NA	NA	NA	ADORA3,RNU6-792P,AL365361.1,CEPT1,DRAM2,CHI3L2,DENND2D,DDX20,FAM212B,KRT18P57,RNU6-151P,RP11-96K19.2,ATP5F1,WDR77,KCND3,ST7L	A549_treated_with_ethanol_0.02_percent_for_1_hour-Roadmap,A673-ENCODE,BJAB-Engreitz,BJAB_anti-IgM_anti-CD40_4hr-Engreitz,CD14-positive_monocyte-ENCODE,CD14-positive_monocyte-Novakovic2016,CD14-positive_monocyte_treated_with_BG_1h-Novakovic2016,CD14-positive_monocyte_treated_with_BG_4h-Novakovic2016,CD14-positive_monocyte_treated_with_BG_d1-Novakovic2016,CD14-positive_monocyte_treated_with_BG_d6-N…	ABCmodel,Javierre2016,Jung2019	NA	NA	NA	SPT5H	NA	ZNF135,ZBTB6,EGR1,UGP2,ZNF281,ZMAT2	1
rs2298187	chr1	111449397	chr1	111448729	111449756	+,-	ENSG00000116455,ENSG00000116459	ATP5PB,WDR77	A549_normal,HCT116_normal,Hela_no-inhibitor,MCF-7_normal	STARR-seq	ENCODE,Muerdter2018	t-tau:beta-amyloid_1-42_ratio_measurement	NA	NA	NA	ADORA3,RNU6-792P,AL365361.1,CEPT1,DRAM2,CHI3L2,DENND2D,DDX20,FAM212B,KRT18P57,RNU6-151P,RP11-96K19.2,ATP5F1,WDR77,KCND3,ST7L	A549_treated_with_ethanol_0.02_percent_for_1_hour-Roadmap,A673-ENCODE,BJAB-Engreitz,BJAB_anti-IgM_anti-CD40_4hr-Engreitz,CD14-positive_monocyte-ENCODE,CD14-positive_monocyte-Novakovic2016,CD14-positive_monocyte_treated_with_BG_1h-Novakovic2016,CD14-positive_monocyte_treated_with_BG_4h-Novakovic2016,CD14-positive_monocyte_treated_with_BG_d1-Novakovic2016,CD14-positive_monocyte_treated_with_BG_d6-N…	ABCmodel,Javierre2016,Jung2019	NA	NA	NA	ANDR	NA	GATA2,ZNF384,CREM,RORB,PROP1,ONECUT2	1
rs28372703	chr1	111755756	chr1	111755401	111755930	+	ENSG00000064703	DDX20	hESC_primed	ChIP-STARR-seq	Barakat2018	myeloid_white_cell_count	NA	NA	NA	ADORA3,RNU6-792P,AL365361.1,ATP5F1,WDR77,C1orf162,CEPT1,DRAM2,CHI3L2,DENND2D,OVGP1,PIFO,RAP1A,RP11-96K19.2,DDX20,FAM212B,FAM212B-AS1,LOC101928718	A549_treated_with_ethanol_0.02_percent_for_1_hour-Roadmap,A673-ENCODE,BJAB-Engreitz,BJAB_anti-IgM_anti-CD40_4hr-Engreitz,B_cell-ENCODE,CD14-positive_monocyte-ENCODE,CD14-positive_monocyte-Novakovic2016,CD14-positive_monocyte_treated_with_BG_1h-Novakovic2016,CD14-positive_monocyte_treated_with_BG_4h-Novakovic2016,CD14-positive_monocyte_treated_with_BG_d1-Novakovic2016,CD14-positive_monocyte_treate…	ABCmodel,Javierre2016	NA	NA	NA	ESR1	NA	STUB1,SF1,GTPBP1,BPTF,ZBTB12,PKNOX1,MSI2,CNOT6,IRF5,SNAI2,LARP1,ELF1,ETV6,NFATC1,ABCF2,CDX2,ZNF207,ZNF205,ETV1,GABPA,ERG	1
rs3841010	chr1	113979070	chr1	113978891	113979474	+	ENSG00000116774	OLFML3	HepG2_normal	STARR-seq	ENCODE	hypothyroidism	NA	NA	NA	AMPD1,BCAS2,CSDE1,NRAS,DENND2C,FAM19A3,RP5-1073O3.2,RSBN1,SIKE1,SLC16A1-AS1,SLC16A1,SYT6,TRIM33,OLFML3	A673-ENCODE,H1-hESC-Roadmap,H1_BMP4_Derived_Mesendoderm_Cultured_Cells-Roadmap,H1_BMP4_Derived_Trophoblast_Cultured_Cells-Roadmap,H1_Derived_Mesenchymal_Stem_Cells-Roadmap,H1_Derived_Neuronal_Progenitor_Cultured_Cells-Roadmap,H7,H9-Roadmap,IMR90-Roadmap,NCCIT,PC-9-ENCODE,SK-N-SH-ENCODE,astrocyte-ENCODE,bipolar_neuron_from_iPSC-ENCODE,brite_adipose-Loft2014,cardiac_muscle_cell-ENCODE,coronary_arte…	ABCmodel,Javierre2016,Jung2019	NA	NA	NA	NA	NA	NFIL3,GTF2B,ZMAT4,NKX2-2,NKX3-2,PRDM1,CDX2,AGAP2,ZBTB6,POU3F2,EN2,SFT2D1,TBX21,ZSCAN29	1
rs1779451	chr1	118914317	chr1	118914125	118914625	-	ENSG00000092607	TBX15	HepG2_normal	STARR-seq	ENCODE	balding_measurement	NA	NA	NA	NA	NA	NA	NA	NA	NA	NA	Prrx2	LMX1B,ZRSR2,RPL35,ZNF207,CCDC25,RFC2,LHX6,PRRX2,DLX2,GADD45A,TFAM,DUX4,HHEX,FOXM1,SRRM3,C19ORF40,SFT2D1,DLX5,SPATS2,FOXG1,RPP25,GFI1B,LAS1L,VSX2,SMCR7L,FOXF2,KDM5D,SNAPC4,TLX2,PROP1,HXD4,EDN1,DLX1,ONECUT2,DRGX,GATA2,HOXD4,NMI,GLYCTK,WDR83,MSX1,HMG20A,IRF3,PBX2,MEIS2,TRMT1,ZNF136,PRRX1,SSX2,DUSP22,KIF22,ZNF343,YY1,PPP1R10,POU3F2	1
rs1779450	chr1	118914322	chr1	118914125	118914625	-	ENSG00000092607	TBX15	HepG2_normal	STARR-seq	ENCODE	balding_measurement	NA	NA	NA	NA	NA	NA	NA	NA	NA	NA	NA	GLTPD1,ESX1,FIP1L1,RPP25,SOX17,MEF2D,MAPK1,RAX,TFCP2,TSN,RAB18,ESRP2,TBP,PRDM4,GRHL2,USP39,GRHL1,ZSCAN9,DDX43,IRF1,IRF2,SIX2	1
rs12096448	chr1	119140767	chr1	119140648	119141153	-	ENSG00000116874	WARS2	A549_normal,MCF-7_normal	STARR-seq	ENCODE	BMI-adjusted_waist-hip_ratio;brain_measurement,_neuroimaging_measurement;cortical_surface_area_measurement;cortical_surface_area_measurement,_neuroimaging_measurement;facial_morphology_measurement	HAO2;WARS2-AS1	CD4_T-cell_anti-CD3-CD28;CD8_T-cell_anti-CD3-CD28;LCL;LCL_naive;LCL_statin;Th1-17_memory;Th17_memory;adipose_naive;adipose_subcutaneous;adrenal_gland;artery_aorta;artery_coronary;artery_tibial;blood;brain_amygdala;brain_anterior_cingulate_cortex;brain_caudate;brain_cerebellar_hemisphere;brain_cerebellum;brain_cortex;brain_frontal_cortex;brain_hippocampus;brain_hypothalamus;brain_naive;brain_nucle…	distal;proximal	ALG6,RP4-792G4.3,ATG4C,ATP1A1,ATP1A1OS,CSDE1,NRAS,GDAP2,WDR3,HOOK1,HS2ST1,SEP15,MAN1A2,RP11-188D8.1,PRMT6,RP11-224O19.2,TGFB2,RP11-27K13.3,RP4-677H15.4,SRSF11,TRIM45,ZRANB2-AS2,ZRANB2,HAO2-IT1,HSD3BP4,LOC101929147,LOC105378933,TBX15,WARS2,WARS2-IT1,ZNF697	A549_treated_with_ethanol_0.02_percent_for_1_hour-Roadmap,A673-ENCODE,BJAB-Engreitz,BJAB_anti-IgM_anti-CD40_4hr-Engreitz,B_cell-ENCODE,CD14-positive_monocyte-ENCODE,CD14-positive_monocyte-Novakovic2016,CD14-positive_monocyte_treated_with_BG_1h-Novakovic2016,CD14-positive_monocyte_treated_with_BG_4h-Novakovic2016,CD14-positive_monocyte_treated_with_BG_d1-Novakovic2016,CD14-positive_monocyte_treate…	ABCmodel,Javierre2016	NA	NA	NA	ESR1	NA	SP1,NR2F6,PRNP,NFIC,HIF1A,CTCFL,E2F4,ARNT2,TCEAL6,ZIC3,EBF3,ESR1,GATA4,GATA3,EOMES,GATA6,ZN335,NAP1L1	5
rs12129705	chr1	119648421	chr1	119648266	119648766	-	ENSG00000143067	ZNF697	hESC_primed	ChIP-STARR-seq	Barakat2018	body_height	ZNF697	esophagus_mucosa;monocyte;muscle;muscle_naive;neutrophil	proximal	ATP1A1,GDAP2,WDR3,MAN1A2,RP11-188D8.1,PDE4DIP,PHGDH,REG4,RNU1-75P,RNU2-38P,RP11-27K13.3,ZNF697	A549_treated_with_ethanol_0.02_percent_for_1_hour-Roadmap,A673-ENCODE,CD14-positive_monocyte-ENCODE,CD14-positive_monocyte-Novakovic2016,CD14-positive_monocyte_treated_with_BG_1h-Novakovic2016,CD14-positive_monocyte_treated_with_BG_4h-Novakovic2016,CD14-positive_monocyte_treated_with_BG_d1-Novakovic2016,CD14-positive_monocyte_treated_with_BG_d6-Novakovic2016,CD14-positive_monocyte_treated_with_LP…	ABCmodel,Javierre2016	NA	NA	ZNF697	SNAI2	NA	ELF5,FLI1,ZKSCAN5,RBM7,MCTP2,ERG,ETV2,LEF1,SOX11,PTPMT1,ETV1,ELF1,ELF3,SOX3,BCL6,EHF,PPARG,ERF,TCF7,EZR,SPIB,TCF4,SNAI3,ZEB1,NEUROD1,SP9,NFATC1,MYF6,SNAI2,ID4,PURG,FIGLA,TCF3,TCF12,MESP1,EOMES,HNRNPH3,AGAP2,AGGF1,TFAP4,PTCD1,MYOG,MAP4K2,NR4A1,ASCL2,PTF1A,CELF5,SP1,NEUROD2,MYOD1,TWIST1,SNAI1,ISL1,ZKSCAN3,CELF4,TCF21,RAB18,EVX1,NFATC4,NFATC3,MAGED4B,PHLDA2,LAS1L,TFAM,MYLK,AVEN,EXOSC3,MYF5,BHLHE22,Z…	1
rs191626925	chr1	119648473	chr1	119648266	119648766	-	ENSG00000143067	ZNF697	hESC_primed	ChIP-STARR-seq	Barakat2018	plasminogen_activator_inhibitor_1_measurement	NA	NA	NA	ATP1A1,GDAP2,WDR3,MAN1A2,RP11-188D8.1,PDE4DIP,PHGDH,REG4,RNU1-75P,RNU2-38P,RP11-27K13.3,ZNF697	A549_treated_with_ethanol_0.02_percent_for_1_hour-Roadmap,A673-ENCODE,CD14-positive_monocyte-ENCODE,CD14-positive_monocyte-Novakovic2016,CD14-positive_monocyte_treated_with_BG_1h-Novakovic2016,CD14-positive_monocyte_treated_with_BG_4h-Novakovic2016,CD14-positive_monocyte_treated_with_BG_d1-Novakovic2016,CD14-positive_monocyte_treated_with_BG_d6-Novakovic2016,CD14-positive_monocyte_treated_with_LP…	ABCmodel,Javierre2016	NA	NA	NA	NA	NA	PRDM14,GLI2,TEAD2,ZMAT2,KLF9,NRL,ZNF449,SP1,TFDP1,ZBTB7A,KLF6,ZNF549,C9ORF156,GRHPR,ZNF341,YY2,ZIC3,NR4A1,NCBP2,HLCS	1
rs139428292	chr1	145927447	chr1	145927447	145927984	-	ENSG00000265241	RBM8A	CEM_IFNa,HCT116_normal,Hela_no-inhibitor,HepG2_normal,K562_normal,MCF-7_normal,SH-SY5Y_normal	CapSTARR-seq,STARR-seq	ENCODE,Muerdter2018,This_study	urate_measurement	RBM8A	adipose_subcutaneous;artery_tibial;brain_naive;esophagus_mucosa;esophagus_muscularis;fibroblast;nerve_tibial;skin_not_sun_exposed	proximal	ANKRD34A,GNRHR2,ITGA10,LIX1L,PEX11B,POLR3GL,RBM8A,ANKRD35,HFE2,PIAS3,POLR3C,RNF115,TXNIP	A549_treated_with_ethanol_0.02_percent_for_1_hour-Roadmap,A673-ENCODE,BJAB-Engreitz,BJAB_anti-IgM_anti-CD40_4hr-Engreitz,B_cell-ENCODE,CD14-positive_monocyte-ENCODE,CD14-positive_monocyte-Novakovic2016,CD14-positive_monocyte_treated_with_BG_1h-Novakovic2016,CD14-positive_monocyte_treated_with_BG_4h-Novakovic2016,CD14-positive_monocyte_treated_with_BG_d1-Novakovic2016,CD14-positive_monocyte_treate…	ABCmodel,Javierre2016,Jung2019	NA	NA	RBM8A	NA	NA	GLI2,TIMELESS,GLIS1,ZNF136,OSR2,ZBTB6,ZBTB12,GRHL2,ECSIT,RORB,TFCP2	1
rs4970850	chr1	145927840	chr1	145927447	145927984	-	ENSG00000265241	RBM8A	CEM_IFNa,HCT116_normal,Hela_no-inhibitor,HepG2_normal,K562_normal,MCF-7_normal,SH-SY5Y_normal	CapSTARR-seq,STARR-seq	ENCODE,Muerdter2018,This_study	leukocyte_count;neutrophil_count;urate_measurement	NOTCH2NLA;RBM8A	brain_amygdala;brain_naive	distal;proximal	ANKRD34A,GNRHR2,ITGA10,LIX1L,PEX11B,POLR3GL,RBM8A,ANKRD35,HFE2,PIAS3,POLR3C,RNF115,TXNIP	A549_treated_with_ethanol_0.02_percent_for_1_hour-Roadmap,A673-ENCODE,BJAB-Engreitz,BJAB_anti-IgM_anti-CD40_4hr-Engreitz,B_cell-ENCODE,CD14-positive_monocyte-ENCODE,CD14-positive_monocyte-Novakovic2016,CD14-positive_monocyte_treated_with_BG_1h-Novakovic2016,CD14-positive_monocyte_treated_with_BG_4h-Novakovic2016,CD14-positive_monocyte_treated_with_BG_d1-Novakovic2016,CD14-positive_monocyte_treate…	ABCmodel,Javierre2016,Jung2019	NA	NA	RBM8A	BRD4	NA	NA	3
rs11588753	chr1	147242777	chr1	147242154	147243140	+	ENSG00000131778	CHD1L	A549_GW870086,A549_Hydrocortisone,A549_Mapracorat,A549_dexamethasone	STARR-seq	ENCODE	body_height;mitochondrial_DNA_measurement;type_II_diabetes_mellitus	NA	NA	NA	AC027281.1,ACP6,BCL9,GJA8,HYDIN,SNORD112,PDIA3P1,PRKAB2,RP11-337C18.10,RP11-337C18.8,RP11-337C18.9,CHD1L,FMO5	A549_treated_with_ethanol_0.02_percent_for_1_hour-Roadmap,A673-ENCODE,BJAB-Engreitz,BJAB_anti-IgM_anti-CD40_4hr-Engreitz,B_cell-ENCODE,CD14-positive_monocyte-ENCODE,CD14-positive_monocyte-Novakovic2016,CD14-positive_monocyte_treated_with_BG_1h-Novakovic2016,CD14-positive_monocyte_treated_with_BG_4h-Novakovic2016,CD14-positive_monocyte_treated_with_BG_d1-Novakovic2016,CD14-positive_monocyte_treate…	ABCmodel,Javierre2016	NA	NA	NA	CTCF	NA	TFCP2L1,ZNF707,SOD1,ESR1,ZBTB6,SP2,THRB,SP3,ZNF692,KLF4,GPD1,NXPH3,YY2,TRIM21,AFF4,ZNF148,AKR1A1,SPR,SMAP2,ZNF449,ZNF331	3
rs72692813	chr1	149927993	chr1	149927591	149928303	-	ENSG00000143368	SF3B4	A549_CORT108297,A549_RU486,A549_ZK216348,A549_normal,Hela_inhibitor,Hela_no-inhibitor,MCF-7_normal,SH-SY5Y_normal	STARR-seq	ENCODE,Muerdter2018	HbA1c_measurement;apolipoprotein_A_1_measurement;heel_bone_mineral_density;high_density_lipoprotein_cholesterol_measurement;sex_hormone-binding_globulin_measurement;testosterone_measurement;triglyceride_measurement;type_II_diabetes_mellitus	FCGR1A;SV2A	adipose_naive;blood;brain_spinal_cord;esophagus_mucosa;fibroblast;heart_atrial_appendage;lung;minor_salivary_gland;monocyte;nerve_tibial;skin;skin_not_sun_exposed;skin_sun_exposed	distal	ANP32E,CA14,MRPS21,OTUD7B,PLEKHO1,RPRD2,VPS45,BOLA1,MTMR11,SF3B4,SV2A,HIST2H2AB,HIST2H2AC,RP4-790G17.7,snoU13,HIST1H4C	A673-ENCODE,BJAB-Engreitz,BJAB_anti-IgM_anti-CD40_4hr-Engreitz,B_cell-ENCODE,CD14-positive_monocyte-ENCODE,CD14-positive_monocyte-Novakovic2016,CD14-positive_monocyte_treated_with_BG_1h-Novakovic2016,CD14-positive_monocyte_treated_with_BG_4h-Novakovic2016,CD14-positive_monocyte_treated_with_BG_d1-Novakovic2016,CD14-positive_monocyte_treated_with_BG_d6-Novakovic2016,CD14-positive_monocyte_treated_…	ABCmodel,Javierre2016,Jung2019	NA	NA	SV2A	BRD4	SP1,SP2	IRF4,REL,ZNF549,MYB,ZNF189,NFATC1,SOX14,PAX5,SNAPC5,ZBTB7B,IRF3,TFAP2C,IRF8,STAT2,MAZ,ZNF263,FAM127B,KLF1,SPI1,SP1,HIF1A,KLF9,PPP2R3B,E2F4,KLF15,KLF12,ZBTB6,KLF7,FLI1,KLF4,SPIB,KLF3,GABPA,TFAP2A,KLF6,ZNF136,ZNF282,NNT,ZCCHC14,GLIS1,ZNF582,ZNF331,GLTPD1,ZNF140	8
rs17643644	chr1	149928056	chr1	149927591	149928303	-	ENSG00000143368	SF3B4	A549_CORT108297,A549_RU486,A549_ZK216348,A549_normal,Hela_inhibitor,Hela_no-inhibitor,MCF-7_normal,SH-SY5Y_normal	STARR-seq	ENCODE,Muerdter2018	HbA1c_measurement;apolipoprotein_A_1_measurement;heel_bone_mineral_density;high_density_lipoprotein_cholesterol_measurement;sex_hormone-binding_globulin_measurement;testosterone_measurement;triglyceride_measurement;type_II_diabetes_mellitus	FCGR1A;SV2A	adipose_naive;blood;brain_spinal_cord;fibroblast;heart_atrial_appendage;lung;minor_salivary_gland;monocyte;skin;skin_not_sun_exposed;skin_sun_exposed	distal	ANP32E,CA14,MRPS21,OTUD7B,PLEKHO1,RPRD2,VPS45,BOLA1,MTMR11,SF3B4,SV2A,HIST2H2AB,HIST2H2AC,RP4-790G17.7,snoU13,HIST1H4C	A673-ENCODE,BJAB-Engreitz,BJAB_anti-IgM_anti-CD40_4hr-Engreitz,B_cell-ENCODE,CD14-positive_monocyte-ENCODE,CD14-positive_monocyte-Novakovic2016,CD14-positive_monocyte_treated_with_BG_1h-Novakovic2016,CD14-positive_monocyte_treated_with_BG_4h-Novakovic2016,CD14-positive_monocyte_treated_with_BG_d1-Novakovic2016,CD14-positive_monocyte_treated_with_BG_d6-Novakovic2016,CD14-positive_monocyte_treated_…	ABCmodel,Javierre2016,Jung2019	NA	NA	SV2A	STAG1	NA	NMRAL1,C19ORF25,CELF4,TBR1,TBX6,CELF5,PPP2R3B,TBX3,EOMES,RBM22,CDX2,PHOX2A,DLX6,POU4F3,HOXA13,METTL21B,RBM42,GATA3,SF1,POU3F1,TEAD1,POU2F2,CBFB,NFIL3,YY1,MEF2C,POU5F1,TEAD2,POU2F3,POU2F1	8
rs16835791	chr1	150293419	chr1	150293361	150293920	+	ENSG00000266472	MRPS21	Hela_inhibitor,Hela_no-inhibitor,MCF-7_normal,SH-SY5Y_normal	STARR-seq	ENCODE,Muerdter2018	apolipoprotein_A_1_measurement;body_height;creatinine_measurement;glomerular_filtration_rate;hematocrit;schizophrenia;unipolar_depression,_bipolar_disorder	CERS2;TARS2	B-cell_naive;CD4_T-cell_anti-CD3-CD28;brain;esophagus_mucosa;nerve_tibial	distal	ADAMTSL4,ADAMTSL4-AS1,AL356356.1,ANXA9,CA14,ENSA,SF3B4,TARS2,VPS45,RP4-790G17.7,snoU13,MTMR11,PRUNE,RNU6-884P,MRPS21	Activated-total-CD4,Endothelial-precursors,Erythroblasts,Macrophages-M0,Macrophages-M1,Macrophages-M2,Megakaryocytes,Naive-B-cells,Neutrophils,Adrenal_Gland,Bladder,Dorsolateral_Prefrontal_Cortex,Human_ES_cells,Liver,Lymphoblastoid_cell_lines,Ovary,Psoas,Right_Ventricle,Small_Bowel,B_cell-ENCODE,CD19-positive_B_cell-Roadmap,CD3-positive_T_cell-Roadmap,CD34-positive_mobilized-Roadmap,CD56-positive…	ABCmodel,Javierre2016,Jung2019	NA	NA	TARS2	NA	FOXI1,Foxd3	FOXA2,POU3F2,FOXH1,POU2F1,HOXA13,FOXF1,POU5F1,FOXA1,HOXC9,HOXB13,NKX3-1,HOXD13,PBX2,GAR1,METTL21B,GTF2H3,PHTF1,RUFY3,CDX2,MORN1,RIOK2,GATA2,CSTF2,FOXL1,FOXD2,LMX1B,ONECUT1,PDX1,CELF5,MEIS2,NKX3-2,HDAC8,HOXA9,ZBTB43,CCDC25,POU2F3,HXD12,FOXP3,MNT,FOXO6,FOXF2,FOXJ3,FOXJ2,FOXO1,ZNF24,GATA4,BARHL1,FOXD3,FOXO4,FOXD1,FOXP1,FOXI1,FOXG1,POU2F2,FOXA3,BARHL2,HOXC10,HXD11,FOXK1,DLX1,GATA3,GATA1,FOXK2,DLX5,DL…	8
rs3818978	chr1	150293918	chr1	150293361	150293920	+	ENSG00000266472	MRPS21	Hela_inhibitor,Hela_no-inhibitor,MCF-7_normal,SH-SY5Y_normal	STARR-seq	ENCODE,Muerdter2018	allergy;atopic_eczema;brain_measurement,_neuroimaging_measurement;cerebrospinal_fluid_biomarker_measurement;circadian_rhythm;glomerular_filtration_rate;leukocyte_count;multisite_chronic_pain;myeloid_white_cell_count;neutrophil_count;red_blood_cell_distribution_width;white_matter_hyperintensity_measurement	ADAMTSL4;ECM1;MRPS21;TARS2	LCL;Th1_memory;adipose_naive;adipose_visceral;blood;brain;breast;colon_sigmoid;esophagus_mucosa;fat;fibroblast;heart_atrial_appendage;heart_left_ventricle;lung;monocyte;muscle;muscle_naive;nerve_tibial;neutrophil;pituitary;skin_sun_exposed;spleen;testis;thyroid	distal;proximal	ADAMTSL4,ADAMTSL4-AS1,AL356356.1,ANXA9,CA14,ENSA,SF3B4,TARS2,VPS45,RP4-790G17.7,snoU13,MTMR11,PRUNE,RNU6-884P,MRPS21	Activated-total-CD4,Endothelial-precursors,Erythroblasts,Macrophages-M0,Macrophages-M1,Macrophages-M2,Megakaryocytes,Naive-B-cells,Neutrophils,Adrenal_Gland,Bladder,Dorsolateral_Prefrontal_Cortex,Human_ES_cells,Liver,Lymphoblastoid_cell_lines,Ovary,Psoas,Right_Ventricle,Small_Bowel,B_cell-ENCODE,CD19-positive_B_cell-Roadmap,CD3-positive_T_cell-Roadmap,CD34-positive_mobilized-Roadmap,CD56-positive…	ABCmodel,Javierre2016,Jung2019	NA	NA	ADAMTSL4;MRPS21;TARS2	FOXK2	MZF1_1-4,MZF1_5-13	STUB1,ZNF131,YEATS4,NONO,SND1,PITX1,ZNF160,PQBP1,ZNF26,GATA2,RBPJ,FOXC1,ZNF707,PPARG,GPAM	13
rs375041511	chr1	150486900	chr1	150486864	150487420	+	ENSG00000143374	TARS2	SH-SY5Y_normal	STARR-seq	ENCODE	BMI-adjusted_hip_circumference;allergy;atopic_eczema;blood_protein_measurement;brain_measurement,_neuroimaging_measurement;cerebrospinal_fluid_biomarker_measurement;chronotype_measurement;circadian_rhythm;glomerular_filtration_rate;leukocyte_count;low_density_lipoprotein_cholesterol_measurement;multisite_chronic_pain;neutrophil_count;osteoarthritis,_hip;platelet_count;platelet_crit;protein_measur…	ECM1;FALEC;MRPS21;TARS2	LCL;brain;brain_naive;fat;skin	distal;proximal	ADAMTSL4,ADAMTSL4-AS1,AL356356.1,ANP32E,ANXA9,APH1A,C1orf54,CTSK,CTSS,ECM1,ENSA,GOLPH3L,MRPS21,RPRD2,SETDB1,ZNF687,FAM63A,ARNT,RP11-235D19.2,Y_RNA,BNIPL,C1orf56,C1orf51,CA14,RP4-790G17.7,snoU13,CDC42SE1,GABPB2,MLLT11,CERS2,RP11-316M1.3,UBE2D3P3,PRUNE,HORMAD1,RNU6-1042P,HIST2H2BE,PIP5K1A,VPS72,RNU6-884P,RFX5,RP11-126K1.6,RP11-126K1.8,RNU6-1309P,RP11-404E16.1,SNX27,TMOD4,TNFAIP8L2,TARS2	A549_treated_with_ethanol_0.02_percent_for_1_hour-Roadmap,A673-ENCODE,BJAB-Engreitz,BJAB_anti-IgM_anti-CD40_4hr-Engreitz,B_cell-ENCODE,CD14-positive_monocyte-Novakovic2016,CD14-positive_monocyte_treated_with_BG_1h-Novakovic2016,CD14-positive_monocyte_treated_with_BG_4h-Novakovic2016,CD14-positive_monocyte_treated_with_BG_d1-Novakovic2016,CD14-positive_monocyte_treated_with_BG_d6-Novakovic2016,CD1…	ABCmodel,Javierre2016,Jung2019	NA	NA	ECM1;MRPS21;TARS2	NA	SP2,ZNF263	KLF4,KLF9,ZBTB6	22
rs9436009	chr1	150486950	chr1	150486864	150487420	+	ENSG00000143374	TARS2	SH-SY5Y_normal	STARR-seq	ENCODE	allergy;atopic_eczema;brain_measurement,_neuroimaging_measurement;cerebrospinal_fluid_biomarker_measurement;circadian_rhythm;glomerular_filtration_rate;leukocyte_count;low_density_lipoprotein_cholesterol_measurement;multisite_chronic_pain;myeloid_white_cell_count;neutrophil_count;platelet_count;red_blood_cell_distribution_width;unipolar_depression,_bipolar_disorder;white_matter_hyperintensity_mea…	ADAMTSL4;ECM1;MRPS21;TARS2	LCL;Th1_memory;adipose_naive;adipose_visceral;blood;brain;breast;colon_sigmoid;esophagus_mucosa;fat;fibroblast;heart_atrial_appendage;lung;muscle;muscle_naive;nerve_tibial;neutrophil;skin_sun_exposed;spleen;testis	distal;proximal	ADAMTSL4,ADAMTSL4-AS1,AL356356.1,ANP32E,ANXA9,APH1A,C1orf54,CTSK,CTSS,ECM1,ENSA,GOLPH3L,MRPS21,RPRD2,SETDB1,ZNF687,FAM63A,ARNT,RP11-235D19.2,Y_RNA,BNIPL,C1orf56,C1orf51,CA14,RP4-790G17.7,snoU13,CDC42SE1,GABPB2,MLLT11,CERS2,RP11-316M1.3,UBE2D3P3,PRUNE,HORMAD1,RNU6-1042P,HIST2H2BE,PIP5K1A,VPS72,RNU6-884P,RFX5,RP11-126K1.6,RP11-126K1.8,RNU6-1309P,RP11-404E16.1,SNX27,TMOD4,TNFAIP8L2,TARS2	A549_treated_with_ethanol_0.02_percent_for_1_hour-Roadmap,A673-ENCODE,BJAB-Engreitz,BJAB_anti-IgM_anti-CD40_4hr-Engreitz,B_cell-ENCODE,CD14-positive_monocyte-Novakovic2016,CD14-positive_monocyte_treated_with_BG_1h-Novakovic2016,CD14-positive_monocyte_treated_with_BG_4h-Novakovic2016,CD14-positive_monocyte_treated_with_BG_d1-Novakovic2016,CD14-positive_monocyte_treated_with_BG_d6-Novakovic2016,CD1…	ABCmodel,Javierre2016,Jung2019	NA	NA	ADAMTSL4;ECM1;MRPS21;TARS2	NA	ARID3A	HNF1B,HNF1A,LMX1B,KLF15,GRHL1,FOXK2,ARID3A,CRX,SPI1,PBX2,WDR83,FOXA3,FOXJ3,CEBPD,IRF8,FOXA2,MYBL2,ONECUT2,LHX3,NKX3-1,FOXG1,HLF,RIOK2,ZNF768,TBX6,PHTF1,RUFY3,PAX7,ZNF652	17
rs3840449	chr1	150487216	chr1	150486864	150487420	+	ENSG00000143374	TARS2	SH-SY5Y_normal	STARR-seq	ENCODE	BMI-adjusted_hip_circumference;allergy;atopic_eczema;blood_protein_measurement;brain_measurement,_neuroimaging_measurement;cerebrospinal_fluid_biomarker_measurement;chronotype_measurement;circadian_rhythm;extracellular_matrix_protein_1_measurement;glomerular_filtration_rate;leukocyte_count;low_density_lipoprotein_cholesterol_measurement;multisite_chronic_pain;myeloid_white_cell_count;neutrophil_c…	ECM1;MRPS21;TARS2	LCL;adipose_naive;adipose_visceral;blood;colon_sigmoid;fat;heart_atrial_appendage;heart_left_ventricle;muscle;muscle_naive;pituitary;spleen	distal;proximal	ADAMTSL4,ADAMTSL4-AS1,AL356356.1,ANP32E,ANXA9,APH1A,C1orf54,CTSK,CTSS,ECM1,ENSA,GOLPH3L,MRPS21,RPRD2,SETDB1,ZNF687,FAM63A,ARNT,RP11-235D19.2,Y_RNA,BNIPL,C1orf56,C1orf51,CA14,RP4-790G17.7,snoU13,CDC42SE1,GABPB2,MLLT11,CERS2,RP11-316M1.3,UBE2D3P3,PRUNE,HORMAD1,RNU6-1042P,HIST2H2BE,PIP5K1A,VPS72,RNU6-884P,RFX5,RP11-126K1.6,RP11-126K1.8,RNU6-1309P,RP11-404E16.1,SNX27,TMOD4,TNFAIP8L2,TARS2	A549_treated_with_ethanol_0.02_percent_for_1_hour-Roadmap,A673-ENCODE,BJAB-Engreitz,BJAB_anti-IgM_anti-CD40_4hr-Engreitz,B_cell-ENCODE,CD14-positive_monocyte-Novakovic2016,CD14-positive_monocyte_treated_with_BG_1h-Novakovic2016,CD14-positive_monocyte_treated_with_BG_4h-Novakovic2016,CD14-positive_monocyte_treated_with_BG_d1-Novakovic2016,CD14-positive_monocyte_treated_with_BG_d6-Novakovic2016,CD1…	ABCmodel,Javierre2016,Jung2019	NA	NA	ECM1;MRPS21;TARS2	NA	Pax4	GPANK1,MCTP2,ECSIT,EXOSC3,DDX4,ZNF189,ZNF341,SPIB,OTUD4,MDM2,CRX,SOX10,GATA3,ASCC1,GATA6,PPARG,ZNF160,GATA2	24
rs34001546	chr1	150487239	chr1	150486864	150487420	+	ENSG00000143374	TARS2	SH-SY5Y_normal	STARR-seq	ENCODE	extracellular_matrix_protein_1_measurement	ECM1;FALEC;MRPS21	T-cell;adipose_naive;artery_tibial;blood;brain_naive;fibroblast;macrophage_naive;muscle_naive	distal	ADAMTSL4,ADAMTSL4-AS1,AL356356.1,ANP32E,ANXA9,APH1A,C1orf54,CTSK,CTSS,ECM1,ENSA,GOLPH3L,MRPS21,RPRD2,SETDB1,ZNF687,FAM63A,ARNT,RP11-235D19.2,Y_RNA,BNIPL,C1orf56,C1orf51,CA14,RP4-790G17.7,snoU13,CDC42SE1,GABPB2,MLLT11,CERS2,RP11-316M1.3,UBE2D3P3,PRUNE,HORMAD1,RNU6-1042P,HIST2H2BE,PIP5K1A,VPS72,RNU6-884P,RFX5,RP11-126K1.6,RP11-126K1.8,RNU6-1309P,RP11-404E16.1,SNX27,TMOD4,TNFAIP8L2,TARS2	A549_treated_with_ethanol_0.02_percent_for_1_hour-Roadmap,A673-ENCODE,BJAB-Engreitz,BJAB_anti-IgM_anti-CD40_4hr-Engreitz,B_cell-ENCODE,CD14-positive_monocyte-Novakovic2016,CD14-positive_monocyte_treated_with_BG_1h-Novakovic2016,CD14-positive_monocyte_treated_with_BG_4h-Novakovic2016,CD14-positive_monocyte_treated_with_BG_d1-Novakovic2016,CD14-positive_monocyte_treated_with_BG_d6-Novakovic2016,CD1…	ABCmodel,Javierre2016,Jung2019	NA	NA	ECM1;MRPS21	ESR1	Pax4	IRF2,ZRSR2,CBFB,MEF2C,NFIL3,IRF6,PRNP,ZNF207,MEF2B,IRF3,DLX6,RFC3,POU4F3,RBM42,IRF9,ERG,IRF1,ELF1,HSF1,STAT2,HMG20A,PRDM1,PRDM4,TEAD1	1
rs3840448	chr1	150487417	chr1	150486864	150487420	+	ENSG00000143374	TARS2	SH-SY5Y_normal	STARR-seq	ENCODE	apolipoprotein_A_1_measurement;body_height;creatinine_measurement;glomerular_filtration_rate;hematocrit;schizophrenia;unipolar_depression,_bipolar_disorder	CERS2;TARS2	B-cell_naive;CD4_T-cell_anti-CD3-CD28;brain;nerve_tibial	distal;proximal	ADAMTSL4,ADAMTSL4-AS1,AL356356.1,ANP32E,ANXA9,APH1A,C1orf54,CTSK,CTSS,ECM1,ENSA,GOLPH3L,MRPS21,RPRD2,SETDB1,ZNF687,FAM63A,ARNT,RP11-235D19.2,Y_RNA,BNIPL,C1orf56,C1orf51,CA14,RP4-790G17.7,snoU13,CDC42SE1,GABPB2,MLLT11,CERS2,RP11-316M1.3,UBE2D3P3,PRUNE,HORMAD1,RNU6-1042P,HIST2H2BE,PIP5K1A,VPS72,RNU6-884P,RFX5,RP11-126K1.6,RP11-126K1.8,RNU6-1309P,RP11-404E16.1,SNX27,TMOD4,TNFAIP8L2,TARS2	A549_treated_with_ethanol_0.02_percent_for_1_hour-Roadmap,A673-ENCODE,BJAB-Engreitz,BJAB_anti-IgM_anti-CD40_4hr-Engreitz,B_cell-ENCODE,CD14-positive_monocyte-Novakovic2016,CD14-positive_monocyte_treated_with_BG_1h-Novakovic2016,CD14-positive_monocyte_treated_with_BG_4h-Novakovic2016,CD14-positive_monocyte_treated_with_BG_d1-Novakovic2016,CD14-positive_monocyte_treated_with_BG_d6-Novakovic2016,CD1…	ABCmodel,Javierre2016,Jung2019	NA	NA	CERS2;TARS2	NA	NA	STUB1,THRB,CUX1,IRF5,MAPK1,THAP11,RORB,MEF2C,FOXP3,PHOX2A,UBE2V1,ISL1,OTX2,POU2F2,OLIG2,MYBL2,ELF4,ELF3,GRHL2,EHF,MYB,SOX13,BCL6,ELF1,EDN1,MAFF,GFI1	8
rs3754217	chr1	150507897	chr1	150507576	150508109	+	ENSG00000143369	ECM1	K562_normal	CapSTARR-seq	Dao2017	brain_measurement,_neuroimaging_measurement;cerebrospinal_fluid_biomarker_measurement;circadian_rhythm;glomerular_filtration_rate;leukocyte_count;low_density_lipoprotein_cholesterol_measurement;myeloid_white_cell_count;neutrophil_count;serum_alanine_aminotransferase_measurement;white_matter_hyperintensity_measurement	ADAMTSL4;ECM1;MRPS21;TARS2	LCL;Th1_memory;adipose_naive;adipose_visceral;blood;breast;colon_sigmoid;fibroblast;heart_atrial_appendage;lung;muscle;muscle_naive;nerve_tibial;skin_sun_exposed;spleen	distal;proximal	ADAMTSL4,ADAMTSL4-AS1,AL356356.1,CA14,CTSK,CTSS,HORMAD1,PRPF3,RPRD2,SETDB1,TARS2,ANXA9,FAM63A,RP4-790G17.7,snoU13,CERS2,RP11-316M1.3,UBE2D3P3,GOLPH3L,RNU6-1042P,RNU6-1309P	Adrenal_Gland,Aorta,Fibroblast,Human_ES_cells,Liver,Lung,Lymphoblastoid_cell_lines,Mesenchymal_Stem_Cell,Mesendoderm,Right_Ventricle,Thymus,Endothelial-precursors,Erythroblasts,Macrophages-M0,Macrophages-M1,Macrophages-M2,Naive-B-cells,Naive-CD4,Neutrophils	Javierre2016,Jung2019	NA	NA	ADAMTSL4;TARS2	NA	NA	DUS3L,ZNF707,TRIM21,SMAP2,ZNF354C,WDR83,NKX28,SCAND2P,ZBTB7A	11
rs12724450	chr1	150508095	chr1	150507576	150508109	+	ENSG00000143369	ECM1	K562_normal	CapSTARR-seq	Dao2017	extracellular_matrix_protein_1_measurement	ECM1;FALEC;MRPS21	T-cell;adipose_naive;artery_tibial;blood;brain;brain_naive;fibroblast;macrophage_naive;muscle_naive;nerve_tibial	distal;proximal	ADAMTSL4,ADAMTSL4-AS1,AL356356.1,CA14,CTSK,CTSS,HORMAD1,PRPF3,RPRD2,SETDB1,TARS2,ANXA9,FAM63A,RP4-790G17.7,snoU13,CERS2,RP11-316M1.3,UBE2D3P3,GOLPH3L,RNU6-1042P,RNU6-1309P	Adrenal_Gland,Aorta,Fibroblast,Human_ES_cells,Liver,Lung,Lymphoblastoid_cell_lines,Mesenchymal_Stem_Cell,Mesendoderm,Right_Ventricle,Thymus,Endothelial-precursors,Erythroblasts,Macrophages-M0,Macrophages-M1,Macrophages-M2,Naive-B-cells,Naive-CD4,Neutrophils	Javierre2016,Jung2019	NA	NA	NA	NA	NA	GRHL2,GRHL1,TFCP2,RHOXF1,MAFB,DPRX,GATA2	1
rs16837903	chr1	150579566	chr1	150579530	150580238	-	ENSG00000143384	MCL1	RPMI_normal	CapSTARR-seq	This_study	CCL2_measurement;FEV/FEC_ratio	NA	NA	NA	ADAMTSL4-AS1,ENSA,MCL1,ANXA9,BNIPL,CA14,CTSK,MLLT11,PSMD4,RPRD2	A673-ENCODE,BJAB-Engreitz,BJAB_anti-IgM_anti-CD40_4hr-Engreitz,B_cell-ENCODE,CD14-positive_monocyte-ENCODE,CD14-positive_monocyte-Novakovic2016,CD14-positive_monocyte_treated_with_BG_1h-Novakovic2016,CD14-positive_monocyte_treated_with_BG_4h-Novakovic2016,CD14-positive_monocyte_treated_with_BG_d1-Novakovic2016,CD14-positive_monocyte_treated_with_BG_d6-Novakovic2016,CD14-positive_monocyte_treated_…	ABCmodel,Jung2019	NA	NA	NA	ANDR	MZF1_1-4	NFKB2,NFKB1,TCEAL6,PDLIM5,UBB,EXOSC3,SOCS4,FHL2,LUZP1,MZF1,ZNF143,IRF4,ERG,ERF,DTL,SIX2,ELF5,ZNF680,ZBTB43,ELF1,IKZF1,ETV2	2
rs72656914	chr1	150579726	chr1	150579530	150580238	-	ENSG00000143384	MCL1	RPMI_normal	CapSTARR-seq	This_study	mean_corpuscular_hemoglobin;mean_corpuscular_volume	ADAMTSL4-AS1	monocyte	distal	ADAMTSL4-AS1,ENSA,MCL1,ANXA9,BNIPL,CA14,CTSK,MLLT11,PSMD4,RPRD2	A673-ENCODE,BJAB-Engreitz,BJAB_anti-IgM_anti-CD40_4hr-Engreitz,B_cell-ENCODE,CD14-positive_monocyte-ENCODE,CD14-positive_monocyte-Novakovic2016,CD14-positive_monocyte_treated_with_BG_1h-Novakovic2016,CD14-positive_monocyte_treated_with_BG_4h-Novakovic2016,CD14-positive_monocyte_treated_with_BG_d1-Novakovic2016,CD14-positive_monocyte_treated_with_BG_d6-Novakovic2016,CD14-positive_monocyte_treated_…	ABCmodel,Jung2019	NA	NA	ADAMTSL4-AS1	SP1	NA	PRDM14,ELK4,ELK3,FLI1,ETV1,GABPA,ERF,ETV2,ERG,KIAA0907,ETV4,ELF2,YY2,ETS1,ELF1,ETV6,TCF3,ELK1,SPI1,ETS2,DDX4,TRPS1,ETV5,TCF12,ZCCHC14,SP1,MECP2,ZBTB26,HSF2,FIP1L1,NXPH3,HSF1,UGP2,CTCF,RBM7,PRDM4	2
rs143291878	chr1	150579787	chr1	150579530	150580238	-	ENSG00000143384	MCL1	RPMI_normal	CapSTARR-seq	This_study	coronary_artery_disease	NA	NA	NA	ADAMTSL4-AS1,ENSA,MCL1,ANXA9,BNIPL,CA14,CTSK,MLLT11,PSMD4,RPRD2	A673-ENCODE,BJAB-Engreitz,BJAB_anti-IgM_anti-CD40_4hr-Engreitz,B_cell-ENCODE,CD14-positive_monocyte-ENCODE,CD14-positive_monocyte-Novakovic2016,CD14-positive_monocyte_treated_with_BG_1h-Novakovic2016,CD14-positive_monocyte_treated_with_BG_4h-Novakovic2016,CD14-positive_monocyte_treated_with_BG_d1-Novakovic2016,CD14-positive_monocyte_treated_with_BG_d6-Novakovic2016,CD14-positive_monocyte_treated_…	ABCmodel,Jung2019	NA	NA	NA	NA	Zfx	RHOXF1,SOD1,TRPS1,E2F4,ZBTB6,YY2,ZNF257,ZNF148	1
rs3738484	chr1	150579854	chr1	150579530	150580238	-	ENSG00000143384	MCL1	RPMI_normal	CapSTARR-seq	This_study	Oral_ulcer;cancer;coronary_artery_disease;forced_expiratory_volume;granulocyte_percentage_of_myeloid_white_cells;leukocyte_count;lymphocyte_count;lymphocyte_percentage_of_leukocytes;monocyte_count;monocyte_percentage_of_leukocytes;neutrophil-to-lymphocyte_ratio;neutrophil_percentage_of_leukocytes;pulse_pressure_measurement;vital_capacity	ARNT	blood	distal	ADAMTSL4-AS1,ENSA,MCL1,ANXA9,BNIPL,CA14,CTSK,MLLT11,PSMD4,RPRD2	A673-ENCODE,BJAB-Engreitz,BJAB_anti-IgM_anti-CD40_4hr-Engreitz,B_cell-ENCODE,CD14-positive_monocyte-ENCODE,CD14-positive_monocyte-Novakovic2016,CD14-positive_monocyte_treated_with_BG_1h-Novakovic2016,CD14-positive_monocyte_treated_with_BG_4h-Novakovic2016,CD14-positive_monocyte_treated_with_BG_d1-Novakovic2016,CD14-positive_monocyte_treated_with_BG_d6-Novakovic2016,CD14-positive_monocyte_treated_…	ABCmodel,Jung2019	NA	NA	NA	RFOX2	NA	JUND,CEBPB,GMEB2,CEBPG,ZBTB7A,XBP1,CREB5,PRDM14,THRA,ATF2,CREB1,CEBPE,CEBPA,YWHAZ,OSR2,ATF3,GLI2,TRPS1,CEBPD,ATF7,BARHL1,RFX2,CSNK2B,FOXD2,ZNF766,HOXD13,FOXA2,DIS3,FOXJ2,HOXA13,FOXP1,FOXD3,RAX,FOXA1,FOXO3,FOXF1,FOXK1,FOXO1,HOXC9	14
rs3738485	chr1	150579916	chr1	150579530	150580238	-	ENSG00000143384	MCL1	RPMI_normal	CapSTARR-seq	This_study	Oral_ulcer;cancer;coronary_artery_disease;forced_expiratory_volume;granulocyte_percentage_of_myeloid_white_cells;hypertension,_white_matter_hyperintensity_measurement;leukocyte_count;lymphocyte_count;lymphocyte_percentage_of_leukocytes;monocyte_count;monocyte_percentage_of_leukocytes;neutrophil-to-lymphocyte_ratio;neutrophil_percentage_of_leukocytes;pulse_pressure_measurement;vital_capacity;white…	ARNT	blood	distal	ADAMTSL4-AS1,ENSA,MCL1,ANXA9,BNIPL,CA14,CTSK,MLLT11,PSMD4,RPRD2	A673-ENCODE,BJAB-Engreitz,BJAB_anti-IgM_anti-CD40_4hr-Engreitz,B_cell-ENCODE,CD14-positive_monocyte-ENCODE,CD14-positive_monocyte-Novakovic2016,CD14-positive_monocyte_treated_with_BG_1h-Novakovic2016,CD14-positive_monocyte_treated_with_BG_4h-Novakovic2016,CD14-positive_monocyte_treated_with_BG_d1-Novakovic2016,CD14-positive_monocyte_treated_with_BG_d6-Novakovic2016,CD14-positive_monocyte_treated_…	ABCmodel,Jung2019	NA	NA	NA	INT11	NA	NFATC1,KIAA0907,EXOSC3,TFAM,LAS1L,RAB18,PHLDA2,AVEN,NFATC4,NFATC3,MAGED4B,MYLK,PPP5C,TCEAL6,SMUG1,DDX4,TEAD1,NELFB,NUCB1,MAP4K2,BCL6B,CEBPG,SRRM3,ADARB1,YY2,NFAC1,NFATC2,HSF2,YY1,NFAT5,ETS1,ZNF135,NELFA,LEF1,TIA1,POU2F3,BAD,ESRP2,YEATS4,SNAPC4,RBFOX2,SMCR7L,MYEF2,NFIB,POU5F1,GADD45A,KDM5D,GIT2,A1CF,NFIX,ZNF131,POU2F2,ZSCAN9,POU2F1	17
rs9803935	chr1	150580146	chr1	150579530	150580238	-	ENSG00000143384	MCL1	RPMI_normal	CapSTARR-seq	This_study	Oral_ulcer;cancer;coronary_artery_disease;forced_expiratory_volume;granulocyte_percentage_of_myeloid_white_cells;leukocyte_count;lymphocyte_count;lymphocyte_percentage_of_leukocytes;monocyte_count;monocyte_percentage_of_leukocytes;neutrophil-to-lymphocyte_ratio;neutrophil_percentage_of_leukocytes;pulse_pressure_measurement;vital_capacity	ARNT	blood	distal	ADAMTSL4-AS1,ENSA,MCL1,ANXA9,BNIPL,CA14,CTSK,MLLT11,PSMD4,RPRD2	A673-ENCODE,BJAB-Engreitz,BJAB_anti-IgM_anti-CD40_4hr-Engreitz,B_cell-ENCODE,CD14-positive_monocyte-ENCODE,CD14-positive_monocyte-Novakovic2016,CD14-positive_monocyte_treated_with_BG_1h-Novakovic2016,CD14-positive_monocyte_treated_with_BG_4h-Novakovic2016,CD14-positive_monocyte_treated_with_BG_d1-Novakovic2016,CD14-positive_monocyte_treated_with_BG_d6-Novakovic2016,CD14-positive_monocyte_treated_…	ABCmodel,Jung2019	NA	NA	NA	SPT5H	NFIC	POU2F2,ZSCAN9,SSX3,CPSF4,GADD45A,A1CF,FOXM1,EVX1,NOC2L,DAZAP1,NFIX,MAFK,STUB1,RBFOX2,IRF6,MAFF,AGAP2,DGCR8,MYEF2,POU2F3,HXD8,NFIL3,FOXG1,TFE3,NFIC,TBR1,FOXP4,MSGN1,NFIB,TBX6,HNF4G,NFIA,TP73,SPATS2,C19ORF40,RFXANK,NELFA,DDX43,PICK1	14
rs41266632	chr1	151070504	chr1	151070261	151070825	+,-	ENSG00000143458,ENSG00000197622	CDC42SE1,GABPB2	A549_normal,HCT116_normal,HepG2_normal,K562_normal,MCF-7_normal,SH-SY5Y_normal	STARR-seq	ENCODE	attention_deficit_hyperactivity_disorder,_schizophrenia;leukocyte_count;monocyte_percentage_of_leukocytes	SEMA6C	brain_cerebellar_hemisphere;brain_cerebellum;lung;muscle_naive;nerve_tibial;ovary;skin_sun_exposed	distal	C1orf56,CDC42SE1,GABPB2,MLLT11,LYSMD1,PIP5K1A,SCNM1,TNFAIP8L2,VPS72,FAM63A,PRUNE,RNU6-884P,PSMD4,TARS2,TMOD4	A549_treated_with_ethanol_0.02_percent_for_1_hour-Roadmap,A673-ENCODE,BJAB-Engreitz,BJAB_anti-IgM_anti-CD40_4hr-Engreitz,B_cell-ENCODE,CD14-positive_monocyte-ENCODE,CD14-positive_monocyte_treated_with_BG_1h-Novakovic2016,CD14-positive_monocyte_treated_with_BG_d1-Novakovic2016,CD14-positive_monocyte_treated_with_BG_d6-Novakovic2016,CD14-positive_monocyte_treated_with_LPS_4h-Novakovic2016,CD14-posi…	ABCmodel,Javierre2016,Jung2019	NA	CDC42SE1;MLLT11;C1orf56	NA	TCF21	NA	NR4A1,SMPX,SMAD2,SP5,RORB,BCL6	4
rs33967833	chr1	151281418	chr1	151281118	151281618	+	ENSG00000143373	ZNF687	hESC_primed	ChIP-STARR-seq	Barakat2018	body_height	NA	NA	NA	AL589765.1,CELF3,RIIAD1,RP11-98D18.1,HIST2H2BE,GBAT2,LOC100507670,PI4KB,PIP5K1A,PSMD4,RFX5,VPS72,ZNF687,TARS2	A549_treated_with_ethanol_0.02_percent_for_1_hour-Roadmap,A673-ENCODE,BJAB-Engreitz,BJAB_anti-IgM_anti-CD40_4hr-Engreitz,B_cell-ENCODE,CD14-positive_monocyte-ENCODE,CD14-positive_monocyte-Novakovic2016,CD14-positive_monocyte_treated_with_BG_1h-Novakovic2016,CD14-positive_monocyte_treated_with_BG_4h-Novakovic2016,CD14-positive_monocyte_treated_with_BG_d1-Novakovic2016,CD14-positive_monocyte_treate…	ABCmodel,Javierre2016,Jung2019	NA	NA	NA	NA	NA	ZNF189,SPIB,AR,ZNF341,PAX5,FAM127B,KLF16,GMEB1,RUNX2,VSX1,ETV5,EHF,MYB,RUNX1,STAT4,FOXJ2,BAX,EVX1,IRF6,ELF5,GABPA,ACO1,TULP1,RAX,MAGED4B,PHLDA2,CFL2,IKZF1,PRDM4,ETS1,MAPK1,RUNX3,RAB18,ERG,ETV6,DAZAP1,SSX3,FLI1,NFATC1,NFATC2	1
rs59912932	chr1	151281547	chr1	151281118	151281618	+	ENSG00000143373	ZNF687	hESC_primed	ChIP-STARR-seq	Barakat2018	body_height	NA	NA	NA	AL589765.1,CELF3,RIIAD1,RP11-98D18.1,HIST2H2BE,GBAT2,LOC100507670,PI4KB,PIP5K1A,PSMD4,RFX5,VPS72,ZNF687,TARS2	A549_treated_with_ethanol_0.02_percent_for_1_hour-Roadmap,A673-ENCODE,BJAB-Engreitz,BJAB_anti-IgM_anti-CD40_4hr-Engreitz,B_cell-ENCODE,CD14-positive_monocyte-ENCODE,CD14-positive_monocyte-Novakovic2016,CD14-positive_monocyte_treated_with_BG_1h-Novakovic2016,CD14-positive_monocyte_treated_with_BG_4h-Novakovic2016,CD14-positive_monocyte_treated_with_BG_d1-Novakovic2016,CD14-positive_monocyte_treate…	ABCmodel,Javierre2016,Jung2019	NA	NA	NA	STAT1	NA	SP5,NR4A1,BARHL2,BARHL1,TPI1,BCL11A,ZBTB25,NNT,IRF2,MAPK1,PRNP,SPATS2	1
rs61818039	chr1	151399214	chr1	151399073	151399573	+	ENSG00000159377	PSMB4	Hela_no-inhibitor,MCF-7_normal,SH-SY5Y_normal	STARR-seq	ENCODE,Muerdter2018	longevity;protein_measurement;pulse_pressure_measurement;unipolar_depression	POGZ	artery_tibial;blood;brain_cortex;brain_naive;fat;monocyte;neutrophil;testis;thyroid	distal	AL450992.2,C2CD4D,Y_RNA,AL589765.1,CELF3,RIIAD1,RP11-98D18.1,LINGO4,MRPL9,OAZ3,RP11-98D18.16,RP11-98D18.2,PI4KB,RP11-126K1.9,RORC,SNORA40,LYSMD1,PIP5K1A,SELENBP1,VPS72,PSMB4	A673-ENCODE,BJAB-Engreitz,BJAB_anti-IgM_anti-CD40_4hr-Engreitz,CD14-positive_monocyte_treated_with_BG_d6-Novakovic2016,CD14-positive_monocyte_treated_with_RPMI_d6-Novakovic2016,CD14-positive_monocytes-Roadmap,CD19-positive_B_cell-Roadmap,CD3-positive_T_cell-Roadmap,CD34-positive_mobilized-Roadmap,CD4-positive_helper_T_cell-ENCODE,CD56-positive_natural_killer_cells-Roadmap,CD8-positive_alpha-beta_…	ABCmodel,Javierre2016,Jung2019	NA	NA	NA	CTCF	TFAP2A	WT1,TEAD2,CTCF,NAP1L1,SMAP2,TFAP2A,TFAP2B,TRIM21,EBF3,TFAP2C,GLI2,ZNF341,C9ORF156,THRB,SRP9,HNF1A,PAXIP1	4
rs568931956	chr1	151992874	chr1	151992578	151993078	-	ENSG00000197747	S100A10	A549_AZD2906,A549_AZD9567,A549_CORT108297,A549_CpdA,A549_DMSO,A549_GW870086,A549_Hydrocortisone,A549_Mapracorat,A549_RU486,A549_ZK216348,A549_dexamethasone,A549_normal,HCT116_normal,Hela_no-inhibitor,MCF-7_normal	STARR-seq	ENCODE,Muerdter2018	venous_thromboembolism,_response_to_antineoplastic_agent	TDRKH	CD4_T-cell_anti-CD3-CD28	distal	AL450992.2,C2CD4D,Y_RNA,CGN,SNORA44,RP11-404E16.1,SNX27,THEM4,THEM5,S100A10	Activated-total-CD4,Endothelial-precursors,Erythroblasts,Macrophages-M0,Macrophages-M2,Megakaryocytes,Monocytes,Naive-B-cells,Naive-CD4,Naive-CD8,Non-activated-total-CD4,Total-B-cells,Total-CD4,Total-CD8,CD14-positive_monocyte-ENCODE,CD14-positive_monocyte-Novakovic2016,CD14-positive_monocyte_treated_with_BG_1h-Novakovic2016,CD14-positive_monocyte_treated_with_LPS_1h-Novakovic2016,CD14-positive_m…	ABCmodel,Javierre2016	NA	NA	NA	NA	NA	SP2,TFCP2L1,TFAP2C,SOX10,ZNF331,ZBTB7A	2
rs11459749	chr1	151992881	chr1	151992578	151993078	-	ENSG00000197747	S100A10	A549_AZD2906,A549_AZD9567,A549_CORT108297,A549_CpdA,A549_DMSO,A549_GW870086,A549_Hydrocortisone,A549_Mapracorat,A549_RU486,A549_ZK216348,A549_dexamethasone,A549_normal,HCT116_normal,Hela_no-inhibitor,MCF-7_normal	STARR-seq	ENCODE,Muerdter2018	eye_movement_measurement;response_to_allopurinol,_uric_acid_measurement	S100A10;THEM4	artery_tibial;fat;monocyte_R848	distal;proximal	AL450992.2,C2CD4D,Y_RNA,CGN,SNORA44,RP11-404E16.1,SNX27,THEM4,THEM5,S100A10	Activated-total-CD4,Endothelial-precursors,Erythroblasts,Macrophages-M0,Macrophages-M2,Megakaryocytes,Monocytes,Naive-B-cells,Naive-CD4,Naive-CD8,Non-activated-total-CD4,Total-B-cells,Total-CD4,Total-CD8,CD14-positive_monocyte-ENCODE,CD14-positive_monocyte-Novakovic2016,CD14-positive_monocyte_treated_with_BG_1h-Novakovic2016,CD14-positive_monocyte_treated_with_LPS_1h-Novakovic2016,CD14-positive_m…	ABCmodel,Javierre2016	NA	NA	S100A10;THEM4	NA	NA	NA	3
rs78976434	chr1	151992904	chr1	151992578	151993078	-	ENSG00000197747	S100A10	A549_AZD2906,A549_AZD9567,A549_CORT108297,A549_CpdA,A549_DMSO,A549_GW870086,A549_Hydrocortisone,A549_Mapracorat,A549_RU486,A549_ZK216348,A549_dexamethasone,A549_normal,HCT116_normal,Hela_no-inhibitor,MCF-7_normal	STARR-seq	ENCODE,Muerdter2018	venous_thromboembolism,_response_to_antineoplastic_agent	NA	NA	NA	AL450992.2,C2CD4D,Y_RNA,CGN,SNORA44,RP11-404E16.1,SNX27,THEM4,THEM5,S100A10	Activated-total-CD4,Endothelial-precursors,Erythroblasts,Macrophages-M0,Macrophages-M2,Megakaryocytes,Monocytes,Naive-B-cells,Naive-CD4,Naive-CD8,Non-activated-total-CD4,Total-B-cells,Total-CD4,Total-CD8,CD14-positive_monocyte-ENCODE,CD14-positive_monocyte-Novakovic2016,CD14-positive_monocyte_treated_with_BG_1h-Novakovic2016,CD14-positive_monocyte_treated_with_LPS_1h-Novakovic2016,CD14-positive_m…	ABCmodel,Javierre2016	NA	NA	NA	NA	NA	HLCS,EBF3,KLF3,P4HB,TCEAL6,RBM17,EGR1,GRHPR,NR2F2,TGIF2LX,ZNF549,FGF19,CTCFL,KLF6,SP1,SP2,KLF1,CTCF,ZCCHC17,SP4,KLF15,KLF4,ZNF140,ZNF263,PTPMT1,CEBPG,SOD1,GLTPD1,RBM7	2
rs75140674	chr1	151993008	chr1	151992578	151993078	-	ENSG00000197747	S100A10	A549_AZD2906,A549_AZD9567,A549_CORT108297,A549_CpdA,A549_DMSO,A549_GW870086,A549_Hydrocortisone,A549_Mapracorat,A549_RU486,A549_ZK216348,A549_dexamethasone,A549_normal,HCT116_normal,Hela_no-inhibitor,MCF-7_normal	STARR-seq	ENCODE,Muerdter2018	venous_thromboembolism,_response_to_antineoplastic_agent	NA	NA	NA	AL450992.2,C2CD4D,Y_RNA,CGN,SNORA44,RP11-404E16.1,SNX27,THEM4,THEM5,S100A10	Activated-total-CD4,Endothelial-precursors,Erythroblasts,Macrophages-M0,Macrophages-M2,Megakaryocytes,Monocytes,Naive-B-cells,Naive-CD4,Naive-CD8,Non-activated-total-CD4,Total-B-cells,Total-CD4,Total-CD8,CD14-positive_monocyte-ENCODE,CD14-positive_monocyte-Novakovic2016,CD14-positive_monocyte_treated_with_BG_1h-Novakovic2016,CD14-positive_monocyte_treated_with_LPS_1h-Novakovic2016,CD14-positive_m…	ABCmodel,Javierre2016	NA	NA	NA	NA	NA	RHOXF1,REL,ZNF136,ZNF343,MYB,NFIL3,ATF1,CREM,ESX1,FOXC1,ETS1,CREB1	2
rs151266329	chr1	151993077	chr1	151992578	151993078	-	ENSG00000197747	S100A10	A549_AZD2906,A549_AZD9567,A549_CORT108297,A549_CpdA,A549_DMSO,A549_GW870086,A549_Hydrocortisone,A549_Mapracorat,A549_RU486,A549_ZK216348,A549_dexamethasone,A549_normal,HCT116_normal,Hela_no-inhibitor,MCF-7_normal	STARR-seq	ENCODE,Muerdter2018	venous_thromboembolism,_response_to_antineoplastic_agent	TDRKH	CD4_T-cell_anti-CD3-CD28	distal	AL450992.2,C2CD4D,Y_RNA,CGN,SNORA44,RP11-404E16.1,SNX27,THEM4,THEM5,S100A10	Activated-total-CD4,Endothelial-precursors,Erythroblasts,Macrophages-M0,Macrophages-M2,Megakaryocytes,Monocytes,Naive-B-cells,Naive-CD4,Naive-CD8,Non-activated-total-CD4,Total-B-cells,Total-CD4,Total-CD8,CD14-positive_monocyte-ENCODE,CD14-positive_monocyte-Novakovic2016,CD14-positive_monocyte_treated_with_BG_1h-Novakovic2016,CD14-positive_monocyte_treated_with_LPS_1h-Novakovic2016,CD14-positive_m…	ABCmodel,Javierre2016	NA	NA	NA	NA	NA	KIAA0907,CLK1,ZSCAN9,CSNK2B,ZBTB43,TPI1,SOX3,RBBP9,PRDM1,SRRM3,DIS3,DDX4,BCL11A,LEF1,ZNF76,NKX2-5,ZBED1,CEBPG,C19ORF40	2
rs11542015	chr1	151993872	chr1	151993859	151994359	-	ENSG00000197747	S100A10	A549_AZD2906,A549_AZD9567,A549_CORT108297,A549_CpdA,A549_DMSO,A549_GW870086,A549_Hydrocortisone,A549_Mapracorat,A549_RU486,A549_ZK216348,A549_dexamethasone,A549_normal,HCT116_normal,Hela_no-inhibitor,MCF-7_normal	STARR-seq	ENCODE,Muerdter2018	serum_metabolite_measurement	S100A10;THEM4	LCL;brain_substantia_nigra;monocyte_LPS;neutrophil	distal;proximal	AL450992.2,C2CD4D,Y_RNA,CGN,SNORA44,RP11-404E16.1,SNX27,THEM4,THEM5,MRPL9,OAZ3,S100A10	Activated-total-CD4,Endothelial-precursors,Erythroblasts,Macrophages-M0,Macrophages-M2,Megakaryocytes,Monocytes,Naive-B-cells,Naive-CD4,Naive-CD8,Non-activated-total-CD4,Total-B-cells,Total-CD4,Total-CD8,Bladder,Human_ES_cells,Liver,Lung,Thymus,Trophoblast,CD14-positive_monocyte-ENCODE,CD14-positive_monocyte-Novakovic2016,CD14-positive_monocyte_treated_with_BG_1h-Novakovic2016,CD14-positive_monoc…	ABCmodel,Javierre2016,Jung2019	Arensbergen2019_K562	NA	S100A10;THEM4	ZN341	E2F1,E2F3,EGR1,SP2,ZNF263	ZNF708,ZNF582,MZF1,EBF3,TFDP1,ODC1,ZFP57,KLF3,XBP1,C9ORF156,HIF1A,UQCRB,ZIC3,CTCFL,ZNF707,SP1,UBE2K,ASCL1,SPI1,EGR2,KLF12,OSR2,CANX,TGIF1,GLI2,ZBTB7A,ZNF692	1
rs1038745	chr1	151994269	chr1	151993859	151994359	-	ENSG00000197747	S100A10	A549_AZD2906,A549_AZD9567,A549_CORT108297,A549_CpdA,A549_DMSO,A549_GW870086,A549_Hydrocortisone,A549_Mapracorat,A549_RU486,A549_ZK216348,A549_dexamethasone,A549_normal,HCT116_normal,Hela_no-inhibitor,MCF-7_normal	STARR-seq	ENCODE,Muerdter2018	venous_thromboembolism,_response_to_antineoplastic_agent	NA	NA	NA	AL450992.2,C2CD4D,Y_RNA,CGN,SNORA44,RP11-404E16.1,SNX27,THEM4,THEM5,MRPL9,OAZ3,S100A10	Activated-total-CD4,Endothelial-precursors,Erythroblasts,Macrophages-M0,Macrophages-M2,Megakaryocytes,Monocytes,Naive-B-cells,Naive-CD4,Naive-CD8,Non-activated-total-CD4,Total-B-cells,Total-CD4,Total-CD8,Bladder,Human_ES_cells,Liver,Lung,Thymus,Trophoblast,CD14-positive_monocyte-ENCODE,CD14-positive_monocyte-Novakovic2016,CD14-positive_monocyte_treated_with_BG_1h-Novakovic2016,CD14-positive_monoc…	ABCmodel,Javierre2016,Jung2019	NA	NA	NA	NA	NA	TAF9,ZNF354C,AR,PIK3C3,ARNT2,MSGN1,PLAG1,GLI2,NEUROD1,ING3,HES6,FOXC1,MNT,INSM1,ARNTL,SNAI2,CLOCK,HOXB5,THAP11	2
rs11576947	chr1	152786043	chr1	152785714	152786257	+	ENSG00000186226	LCE1E	A549_normal	STARR-seq	ENCODE	atopic_asthma	LCE1A	brain_spinal_cord	distal	LCE1B,LCE1C,LCE1D,LCE1F,LCE2B,LCE2C	Activated-total-CD4,Endothelial-precursors,Erythroblasts,Fetal-thymus,Macrophages-M0,Macrophages-M2,Megakaryocytes,Monocytes,Naive-CD4,Naive-CD8,Neutrophils,Non-activated-total-CD4,Total-CD4,Total-CD8,Lung,Small_Bowel	Javierre2016,Jung2019	NA	NA	NA	NA	NA	PRDM4,MYB,FGF19,ZNF816,TFCP2L1,TCEAL6,MYBL2,ZCCHC17,CELF5,ZNF136,FOXJ3,PAXIP1,HOXC10,DLX4,SHOX,DLX3,HOXC9,TRIP10,DLX2,LHX9,POU2F1,DLX6,NKX6-1,CUX2,CUX1,HOXB5,SOX13,POU3F2,DLX1,POU5F1,SOX17,TCEAL2,HOXB4,HMG20A,HDAC8,RFC2,R3HDM2,CCDC25	1
rs3753454	chr1	153001300	chr1	153001247	153001751	+	ENSG00000163209	SPRR3	K562_normal	CapSTARR-seq	Dao2017	atopic_eczema,_psoriasis	NA	NA	NA	C1orf68,IVL,LCE1D,LCE2B,LCE2C,LCE4A,RP11-107M16.2,SPRR1A,SPRR4,LCE6A,LELP1	Adrenal_Gland,Endothelial-precursors,Erythroblasts,Macrophages-M0,Macrophages-M1,Monocytes,Naive-B-cells,Naive-CD4,Naive-CD8,Total-B-cells,Total-CD4,Total-CD8	Javierre2016,Jung2019	NA	PRR3;GNL1;ABCF1	NA	NA	KLF5,Klf4	RBM7,GLTPD1,SOD1,MORN1,ANXA11,GAR1,ASCC1,SOCS4,PDLIM5,ZNF263,MAZ,GPD1,HIRIP3,CTCF,AKR1A1,SPR,GTF2B,AFF4,VPS4B,ZNF148,RBM17,ZMAT2,ZDHHC5	2
rs41263664	chr1	153001587	chr1	153001247	153001751	+	ENSG00000163209	SPRR3	K562_normal	CapSTARR-seq	Dao2017	leukocyte_count;neutrophil_count	NA	NA	NA	C1orf68,IVL,LCE1D,LCE2B,LCE2C,LCE4A,RP11-107M16.2,SPRR1A,SPRR4,LCE6A,LELP1	Adrenal_Gland,Endothelial-precursors,Erythroblasts,Macrophages-M0,Macrophages-M1,Monocytes,Naive-B-cells,Naive-CD4,Naive-CD8,Total-B-cells,Total-CD4,Total-CD8	Javierre2016,Jung2019	NA	PRR3;GNL1;ABCF1	NA	NA	FOSL1,Zfx	ESR1,NAP1L1,RAB7A,ESR2,TAGLN2,ZNF711,ZNF692,SMAD4,PBX3,BATF,TBX19	2
rs6671414	chr1	153001643	chr1	153001247	153001751	+	ENSG00000163209	SPRR3	K562_normal	CapSTARR-seq	Dao2017	atopic_eczema,_psoriasis	SPRR2B	skin_not_sun_exposed	distal	C1orf68,IVL,LCE1D,LCE2B,LCE2C,LCE4A,RP11-107M16.2,SPRR1A,SPRR4,LCE6A,LELP1	Adrenal_Gland,Endothelial-precursors,Erythroblasts,Macrophages-M0,Macrophages-M1,Monocytes,Naive-B-cells,Naive-CD4,Naive-CD8,Total-B-cells,Total-CD4,Total-CD8	Javierre2016,Jung2019	NA	PRR3;GNL1;ABCF1	NA	NA	NKX3-1	ZSCAN29,HNF1A,ZBTB7A,FOXC1,MAFF,NKX3-2,NKX2-5,FOXA3,CREB1,HXD12,FOXJ3,FOXA1,FOXL1,GATA1,CUX2,DLX2,HOXB4,PBX3,FOXG1,MYBL2,HMGA1,MEF2B,PBX2,CUX1,SOX9,FOXD2,SOX13,FOXD3,CREM,BACH2,BATF,MEF2A,FOXA2,METTL21B,PKM,GTF2H3,SOX6,HDAC8,FOXJ2,DLX5,HOXA13,MEIS1,HOXA9,PBX1,HOXD13,FOXF2,FOXO1,FOXO3,FOXK1,MEF2C,FOXF1,NR6A1,CDX2,HOXC9,HOXC10	2
rs3762262	chr1	153536399	chr1	153535991	153536744	-	ENSG00000197956	S100A6	A549_GW870086,A549_normal,hESC_primed	ChIP-STARR-seq,STARR-seq	Barakat2018,ENCODE	monocyte_count;stem_Cell_Factor_measurement	NA	NA	NA	CHTOP,S100A1,S100A13,S100A14,S100A16,S100A2,S100A9,CREB3L4,RP11-422P24.10,SLC39A1,INTS3,RP11-216N14.8,RP11-216N14.9,PGLYRP4,RAB13,RP11-422P24.9,RPS27,U3,snoU13,LOC101928034,S100A3,S100A4,S100A5,S100A6	Activated-total-CD4,Endothelial-precursors,Erythroblasts,Fetal-thymus,Macrophages-M0,Macrophages-M1,Macrophages-M2,Megakaryocytes,Monocytes,Naive-CD4,Naive-CD8,Neutrophils,Non-activated-total-CD4,Total-CD4,Total-CD8,Adrenal_Gland,Gastric,Neural_Progenitor_Cell,Small_Bowel,Spleen,CD14-positive_monocyte-ENCODE,CD14-positive_monocyte_treated_with_BG_1h-Novakovic2016,CD14-positive_monocyte_treated_wi…	ABCmodel,Javierre2016,Jung2019	Khetan2021_MIN6-B	NA	NA	ESR1	NA	PRDM14,CFL2,KLF3,ZIC5,GMEB1,TBX19	2
rs2480695	chr1	153536520	chr1	153535991	153536744	-	ENSG00000197956	S100A6	A549_GW870086,A549_normal,hESC_primed	ChIP-STARR-seq,STARR-seq	Barakat2018,ENCODE	monocyte_count;stem_Cell_Factor_measurement	NA	NA	NA	CHTOP,S100A1,S100A13,S100A14,S100A16,S100A2,S100A9,CREB3L4,RP11-422P24.10,SLC39A1,INTS3,RP11-216N14.8,RP11-216N14.9,PGLYRP4,RAB13,RP11-422P24.9,RPS27,U3,snoU13,LOC101928034,S100A3,S100A4,S100A5,S100A6	Activated-total-CD4,Endothelial-precursors,Erythroblasts,Fetal-thymus,Macrophages-M0,Macrophages-M1,Macrophages-M2,Megakaryocytes,Monocytes,Naive-CD4,Naive-CD8,Neutrophils,Non-activated-total-CD4,Total-CD4,Total-CD8,Adrenal_Gland,Gastric,Neural_Progenitor_Cell,Small_Bowel,Spleen,CD14-positive_monocyte-ENCODE,CD14-positive_monocyte_treated_with_BG_1h-Novakovic2016,CD14-positive_monocyte_treated_wi…	ABCmodel,Javierre2016,Jung2019	NA	NA	NA	BRD4	NA	RELB,ETV6,RBM7,BCL6B,ZNF707,ZNF343,ERG,NKX2-2,TBX3,FLI1,ELF5,IRF8,NKX2-5,ZBED2,KLF12,SP4,KLF4,TRIM21,MGA,PAX3,AHR,ARNT2,ZBTB6,TCF21,KLF1,HES5,PLAG1,ZNF692,MXI1,TAF9,KLF9,GLI2	2
rs9660679	chr1	153609782	chr1	153609337	153609844	-	ENSG00000188643	S100A16	A549_AZD2906,A549_AZD9567,A549_CORT108297,A549_GW870086,A549_Hydrocortisone,A549_Mapracorat,A549_ZK216348,A549_dexamethasone,HepG2_normal,MCF-7_normal,hESC_naive	ChIP-STARR-seq,STARR-seq	Barakat2018,ENCODE	monocyte_count;platelet_crit	BX470102.2;CHTOP;S100A1;S100A13	B-cell_naive;artery_aorta;brain_anterior_cingulate_cortex;brain_hypothalamus;brain_spinal_cord;esophagus_muscularis;fat;fibroblast;nerve_tibial	distal	NA	NA	NA	NA	NA	NA	NA	NA	ESRRG,NR5A1,NR5A2,ESRRB,PRDX5,TMSB4XP8,ESRRA,NKX28,NKX2-8,NAP1L1,PDLIM5,ZNF282,AGGF1,EBF3,TAGLN2,ZNF148	2
rs1888115	chr1	153633911	chr1	153633482	153634080	+	ENSG00000160679	CHTOP	A549_normal,HCT116_normal,MCF-7_normal,SH-SY5Y_normal	STARR-seq	ENCODE	educational_attainment;monocyte_count;platelet_crit	AL162258.1;AL162258.2;CHTOP;NPR1;S100A1;S100A13;S100A16;S100A4;SNAPIN	B-cell_naive;DLPFC_naive;LCL;T-cell;Th1_memory;adipose_naive;adipose_subcutaneous;adipose_visceral;artery_aorta;artery_tibial;blood;brain_naive;breast;colon_transverse;esophagus_mucosa;esophagus_muscularis;fat;fibroblast;heart_atrial_appendage;heart_left_ventricle;iPSC;minor_salivary_gland;monocyte;monocyte_IAV;monocyte_LPS;monocyte_R848;monocyte_naive;muscle;muscle_naive;nerve_tibial;pituitary;p…	distal;proximal	AL590431.1,UBAP2L,AL591704.7,S100A8,C1orf43,CREB3L4,JTB,RP11-422P24.11,RP11-422P24.10,SLC39A1,CRTC2,DENND4B,GATAD2B,HAX1,HDGF,INTS3,RP11-216N14.8,RP11-216N14.9,Y_RNA,MIR190B,TPM3,PGLYRP4,RAB13,RP11-422P24.9,RPS27,U3,RNU6-160P,S100A12,S100A14,S100A16,S100A2,S100A7A,S100A9,SLC27A3,SNAPIN,SNORA58,snoU13,CHTOP,S100A1,S100A13,NUP210L,S100A6	A549_treated_with_ethanol_0.02_percent_for_1_hour-Roadmap,A673-ENCODE,BJAB-Engreitz,BJAB_anti-IgM_anti-CD40_4hr-Engreitz,B_cell-ENCODE,CD14-positive_monocyte-ENCODE,CD14-positive_monocyte-Novakovic2016,CD14-positive_monocyte_treated_with_BG_1h-Novakovic2016,CD14-positive_monocyte_treated_with_BG_4h-Novakovic2016,CD14-positive_monocyte_treated_with_BG_d6-Novakovic2016,CD14-positive_monocyte_treate…	ABCmodel,Javierre2016,Jung2019	Arensbergen2019_HepG2, Arensbergen2019_K562	CHTOP;S100A13	CHTOP;S100A1;S100A13;S100A16;SNAPIN	CTCF	KLF5,Klf4,SP1,SP2	ZNF449,NFIX,VPS4B,RBM17,KLF7,PGAM2,MAZ,KLF1,KLF4,SP4,KLF3,ZNF281,SP1,ODC1,ZNF816,HIC2,RAB7A,CTCFL,ZNF148,KLF12,C9ORF156,TFAP2A,TFAP2B,MSI2,EBF3,TFAP2C,UBB,SOX10,HOXB5	3
rs3838485	chr1	153985724	chr1	153985366	153985866	-	ENSG00000143545	RAB13	GM12878_normal,Hela_normal,K562_IFNa,K562_normal	CapSTARR-seq,STARR-seq	Dao2017,ENCODE,Santiago2021,This_study	age_at_first_birth_measurement;balding_measurement;brain_measurement,_neuroimaging_measurement;brain_volume_measurement;cognitive_function_measurement;cognitive_function_measurement,_self_reported_educational_attainment;cortical_surface_area_measurement;cortical_thickness,_neuroimaging_measurement;empathy_measurement;intelligence;mathematical_ability;neuroimaging_measurement,_brain_volume_measure…	AL358472.5;CRTC2;KCNN3	muscle;pituitary;sensory_neuron	distal	BX470102.3,S100A3,S100A4,S100A5,S100A6,CHTOP,RP1-178F15.4,RP1-178F15.5,S100A13,S100A1,CREB3L4,JTB,RP11-422P24.11,RP11-422P24.10,SLC39A1,CRTC2,DENND4B,GATAD2B,HAX1,UBAP2L,ILF2,INTS3,RP11-216N14.8,RP11-216N14.9,Y_RNA,MIR190B,TPM3,NPR1,NUP210L,S100A14,S100A16,S100A2,S100A7A,SLC27A3,SNAPIN,SNORA58,snoU13,RAB13,RPS27	Activated-total-CD4,Endothelial-precursors,Erythroblasts,Fetal-thymus,Macrophages-M0,Macrophages-M1,Macrophages-M2,Megakaryocytes,Monocytes,Naive-B-cells,Naive-CD4,Naive-CD8,Neutrophils,Non-activated-total-CD4,Total-B-cells,Total-CD4,Total-CD8,Panc1-ENCODE,THP_pmaLPS_ATAC_12h,THP_pmaLPS_ATAC_2h,THP_pmaLPS_ATAC_72h,THP_pmaLPS_ATAC_96h,adipose_tissue-ENCODE,coronary_artery_smooth_muscle_cell-Miller…	ABCmodel,Javierre2016	NA	NA	CRTC2	NA	NA	ZBTB6,GLI2,OVOL2,SP1,OVOL1,NRL	16
rs111554216	chr1	153986707	chr1	153986339	153986839	-	ENSG00000143545	RAB13	GM12878_normal	CapSTARR-seq	This_study	age_at_first_birth_measurement;balding_measurement;brain_measurement,_neuroimaging_measurement;brain_volume_measurement;cognitive_function_measurement;cognitive_function_measurement,_self_reported_educational_attainment;cortical_surface_area_measurement;cortical_thickness,_neuroimaging_measurement;empathy_measurement;intelligence;mathematical_ability;neuroimaging_measurement,_brain_volume_measure…	CREB3L4	macrophage_naive	distal	BX470102.3,S100A3,S100A4,S100A5,S100A6,CHTOP,RP1-178F15.4,RP1-178F15.5,S100A13,S100A1,CREB3L4,JTB,RP11-422P24.11,RP11-422P24.10,SLC39A1,CRTC2,DENND4B,GATAD2B,HAX1,UBAP2L,ILF2,INTS3,RP11-216N14.8,RP11-216N14.9,Y_RNA,MIR190B,TPM3,NPR1,NUP210L,S100A14,S100A16,S100A2,S100A7A,SLC27A3,SNAPIN,SNORA58,snoU13,RAB13,RPS27	Activated-total-CD4,Endothelial-precursors,Erythroblasts,Fetal-thymus,Macrophages-M0,Macrophages-M1,Macrophages-M2,Megakaryocytes,Monocytes,Naive-B-cells,Naive-CD4,Naive-CD8,Neutrophils,Non-activated-total-CD4,Total-B-cells,Total-CD4,Total-CD8,Adrenal_Gland,Bladder,Dorsolateral_Prefrontal_Cortex,Hippocampus,Lymphoblastoid_cell_lines,Mesenchymal_Stem_Cell,Psoas,Spleen,Panc1-ENCODE,THP_pmaLPS_ATAC_…	ABCmodel,Javierre2016,Jung2019	NA	NA	CREB3L4	NA	NA	IRF1	16
rs57865781	chr1	154272185	chr1	154272089	154272668	+	ENSG00000143575	HAX1	MCF-7_normal	STARR-seq	ENCODE	platelet_crit	NA	NA	NA	ADAM15,RP11-307C12.11,ADAR,AL590431.1,UBAP2L,AQP10,ATP8B2,ARHGEF2,RP11-336K24.12,RP11-336K24.5,ASH1L,MIR555,C1orf189,C1orf43,CHRNB2,CHTOP,RP1-178F15.4,RP1-178F15.5,S100A13,S100A1,CREB3L4,JTB,RP11-422P24.11,RP11-422P24.10,SLC39A1,CRTC2,DENND4B,EFNA3,EFNA4,FLAD1,GATAD2B,GON4L,SYT11,HDGF,MRPL24,IL6R,RP11-350G8.5,ILF2,INTS3,RP11-216N14.8,RP11-216N14.9,KCNN3,KIAA0907,RXFP4,SNORA42,KRTCAP2,TRIM46,LAMTO…	A549_treated_with_ethanol_0.02_percent_for_1_hour-Roadmap,A673-ENCODE,CD14-positive_monocyte-ENCODE,CD14-positive_monocyte-Novakovic2016,CD14-positive_monocyte_treated_with_BG_1h-Novakovic2016,CD14-positive_monocyte_treated_with_BG_4h-Novakovic2016,CD14-positive_monocyte_treated_with_BG_d1-Novakovic2016,CD14-positive_monocyte_treated_with_BG_d6-Novakovic2016,CD14-positive_monocyte_treated_with_LP…	ABCmodel,Javierre2016,Jung2019	NA	NA	NA	NA	NA	CBFB,ZNF205,POU2F2,ZNF3,DLX6,POU3F2,MEF2C,HMG20A,SOX2,ZBTB46,HMGA1,SOX11,RFXANK,GRHL2,SOX17,PRDM4,TFCP2,ZNF416,FEZ1,MYBL2,INSM1,MYB,MSI2,FOXJ3,ESX1,FOXA2,RAX,ZNF131,FOXJ2,MAPK1	1
rs11265425;rs373592376	chr1	154272666	chr1	154272089	154272668	+	ENSG00000143575	HAX1	MCF-7_normal	STARR-seq	ENCODE	attention_deficit_hyperactivity_disorder,_substance_abuse,_antisocial_behaviour_measurement;mean_corpuscular_hemoglobin;mean_corpuscular_hemoglobin_concentration;mean_corpuscular_volume;monocyte_count;smoking_initiation;smoking_status_measurement;triglyceride_measurement	HAX1	CD8_T-cell_anti-CD3-CD28;LCL;Th1-17_memory;Th1_memory;Treg_memory;adipose_naive;adipose_subcutaneous;artery_aorta;artery_tibial;brain_naive;esophagus_gej;esophagus_muscularis;fat;heart_left_ventricle;muscle_naive;skin;thyroid	proximal	ADAM15,RP11-307C12.11,ADAR,AL590431.1,UBAP2L,AQP10,ATP8B2,ARHGEF2,RP11-336K24.12,RP11-336K24.5,ASH1L,MIR555,C1orf189,C1orf43,CHRNB2,CHTOP,RP1-178F15.4,RP1-178F15.5,S100A13,S100A1,CREB3L4,JTB,RP11-422P24.11,RP11-422P24.10,SLC39A1,CRTC2,DENND4B,EFNA3,EFNA4,FLAD1,GATAD2B,GON4L,SYT11,HDGF,MRPL24,IL6R,RP11-350G8.5,ILF2,INTS3,RP11-216N14.8,RP11-216N14.9,KCNN3,KIAA0907,RXFP4,SNORA42,KRTCAP2,TRIM46,LAMTO…	A549_treated_with_ethanol_0.02_percent_for_1_hour-Roadmap,A673-ENCODE,CD14-positive_monocyte-ENCODE,CD14-positive_monocyte-Novakovic2016,CD14-positive_monocyte_treated_with_BG_1h-Novakovic2016,CD14-positive_monocyte_treated_with_BG_4h-Novakovic2016,CD14-positive_monocyte_treated_with_BG_d1-Novakovic2016,CD14-positive_monocyte_treated_with_BG_d6-Novakovic2016,CD14-positive_monocyte_treated_with_LP…	ABCmodel,Javierre2016,Jung2019	NA	NA	HAX1	NA	NA	NA	10
rs11802588	chr1	154608419	chr1	154608170	154608686	-	ENSG00000160710	ADAR	Hela_no-inhibitor,Hela_normal,K562_IFNa,MCF-7_normal	CapSTARR-seq,STARR-seq	Dao2017,ENCODE,Muerdter2018,Santiago2021	apolipoprotein_A_1_measurement;sex_hormone-binding_globulin_measurement;triglyceride_measurement,_C-reactive_protein_measurement;vitamin_D_measurement	ADAR	liver	distal	ADAR	A549_treated_with_ethanol_0.02_percent_for_1_hour-Roadmap,A673-ENCODE,B_cell-ENCODE,CD14-positive_monocyte-ENCODE,CD14-positive_monocyte-Novakovic2016,CD14-positive_monocyte_treated_with_BG_1h-Novakovic2016,CD14-positive_monocyte_treated_with_BG_4h-Novakovic2016,CD14-positive_monocyte_treated_with_BG_d1-Novakovic2016,CD14-positive_monocyte_treated_with_BG_d6-Novakovic2016,CD14-positive_monocyte_t…	ABCmodel	Arensbergen2019_K562	NA	ADAR	ZFX	NR2C2	ZNF460,NR2C2,SP1,FGF19,ZNF148,ZDHHC5,MECP2,HNF4A,CTCFL,NR2F6,HNF4G,RXRA,ZNF281,GLIS3,CTCF,ZNF135,SP4,RCOR1,MAZ,YY2,TFCP2L1,ZIC2,THAP1,HEY2,MYB,ZNF549,HIF1A,KLF6,PRDM14,E2F1,ZBTB6,ARNT2,TFDP1,ZNF189,KLF3,NRL,MTHFD1,ZMAT2,TIMM44	5
rs1109815	chr1	154936792	chr1	154936719	154937219	-	ENSG00000163344	PMVK	GM12878_normal,hESC_primed	CapSTARR-seq,ChIP-STARR-seq	Barakat2018,This_study	atrial_fibrillation;bipolar_disorder;prostate_carcinoma;schizophrenia	KCNN3;PBXIP1;PMVK	adipose_naive;esophagus_mucosa;fat;monocyte;monocyte_IAV;monocyte_Pam3CSK4;monocyte_R848;monocyte_naive;skin;skin_not_sun_exposed;thyroid	distal;proximal	ADAM15,ADAR,AL606500.1,AQP10,ATP8B2,CHRNB2,DCST1,DCST2,EFNA3,EFNA4,IL6R,LENEP,RP11-307C12.11,CKS1B,MIR4258,SHC1,DPM3,HMGN2P18,RNU7-150P,PYGO2,RP11-307C12.12,RP11-61L14.6,UBE2Q1,UBE2Q1-AS1,ZBTB7B,PMVK	A549_treated_with_ethanol_0.02_percent_for_1_hour-Roadmap,A673-ENCODE,BJAB-Engreitz,BJAB_anti-IgM_anti-CD40_4hr-Engreitz,B_cell-ENCODE,CD14-positive_monocyte-ENCODE,CD14-positive_monocyte-Novakovic2016,CD14-positive_monocyte_treated_with_BG_1h-Novakovic2016,CD14-positive_monocyte_treated_with_BG_4h-Novakovic2016,CD14-positive_monocyte_treated_with_BG_d1-Novakovic2016,CD14-positive_monocyte_treate…	ABCmodel,Javierre2016,Jung2019	NA	NA	PMVK	MBD4	NA	NR1H2,ELF5,SOX2,NFATC2,ELF4,RORB,MAF,SPI1,EHF,SOX13,NEUROD2,SOX11,ZBED2,ZNF652,SOX9,MRPL2,CDX2,SOX17,GMEB1,DBP,E2F4,ABCF2,ASPSCR1,SOD1,GAR1,MORN1,GLTPD1,RBM7,ZBTB6	4
rs200005432	chr1	154961829	chr1	154961782	154962282	-	ENSG00000163348	PYGO2	hESC_naive	ChIP-STARR-seq	Barakat2018	cardioembolic_stroke	NA	NA	NA	ADAR,CHRNB2,DCST1,DCST2,DPM3,HMGN2P18,RNU7-150P,EFNA3,EFNA4,FLAD1,LENEP,HAX1,UBAP2L,PBXIP1,PMVK,RP11-307C12.13,RP11-61L14.6,UBE2Q1,UBE2Q1-AS1,ZBTB7B,LOC101928120,PYGO2	Activated-total-CD4,Endothelial-precursors,Erythroblasts,Fetal-thymus,Macrophages-M0,Macrophages-M1,Macrophages-M2,Megakaryocytes,Monocytes,Naive-B-cells,Naive-CD4,Naive-CD8,Neutrophils,Non-activated-total-CD4,Total-B-cells,Total-CD4,Total-CD8,BJAB-Engreitz,BJAB_anti-IgM_anti-CD40_4hr-Engreitz,CD14-positive_monocyte-Novakovic2016,CD14-positive_monocyte_treated_with_BG_1h-Novakovic2016,CD14-positi…	ABCmodel,Javierre2016	NA	NA	NA	NA	NA	HNF1A,ESRRA,HMG20A,LEF1,TCF3,E2F4,SOX15,ZNF707,FOXP3,RIOK2,ETV1,LHX4,TRIM21,ZIC5,ZNF582	1
rs7528548	chr1	154962189	chr1	154961782	154962282	-	ENSG00000163348	PYGO2	hESC_naive	ChIP-STARR-seq	Barakat2018	BMI-adjusted_waist-hip_ratio;IGF-1_measurement;erythrocyte_count;hemoglobin_measurement	NA	NA	NA	ADAR,CHRNB2,DCST1,DCST2,DPM3,HMGN2P18,RNU7-150P,EFNA3,EFNA4,FLAD1,LENEP,HAX1,UBAP2L,PBXIP1,PMVK,RP11-307C12.13,RP11-61L14.6,UBE2Q1,UBE2Q1-AS1,ZBTB7B,LOC101928120,PYGO2	Activated-total-CD4,Endothelial-precursors,Erythroblasts,Fetal-thymus,Macrophages-M0,Macrophages-M1,Macrophages-M2,Megakaryocytes,Monocytes,Naive-B-cells,Naive-CD4,Naive-CD8,Neutrophils,Non-activated-total-CD4,Total-B-cells,Total-CD4,Total-CD8,BJAB-Engreitz,BJAB_anti-IgM_anti-CD40_4hr-Engreitz,CD14-positive_monocyte-Novakovic2016,CD14-positive_monocyte_treated_with_BG_1h-Novakovic2016,CD14-positi…	ABCmodel,Javierre2016	NA	NA	NA	NA	NA	ZBTB7A,UGP2,ZNF317,NKX2-2,FOXN3,NELFA,FOXA3,APEX2,LEF1,POU2F2,BAD,ZRSR2,MYEF2,SNAPC4,RBFOX2,TROVE2,SMCR7L,AGAP2,SOX13,NFIB,SPATS2,A1CF,KDM5D,NFIX,NOC2L,FOXM1,DAZAP1,EVX1,CPSF4,GADD45A,UTP18,ZSCAN9,SSX3	4
rs6661212	chr1	154974220	chr1	154974153	154974836	+,-	ENSG00000160691,ENSG00000173207	CKS1B,SHC1	SH-SY5Y_normal	STARR-seq	ENCODE	BMI-adjusted_waist-hip_ratio;IGF-1_measurement;erythrocyte_count;hematocrit;hemoglobin_measurement	SHC1	Th1-17_memory;Th17_memory;Th2_memory;Treg_memory;blood;monocyte_Pam3CSK4;neutrophil	proximal	ADAM15,RP11-307C12.11,ADAR,AL590431.1,UBAP2L,AQP10,ATP8B2,C1orf43,CHRNB2,DENND4B,EFNA3,EFNA4,FLAD1,LENEP,IL6R,RP11-350G8.5,KRTCAP2,TRIM46,MIR190B,TPM3,MTX1,THBS3,PBXIP1,PMVK,RP11-307C12.13,RNU7-57P,RP11-61L14.6,SHE,TDRD10,SLC50A1,SNORA58,UBE2Q1,UBE2Q1-AS1,ZBTB7B,AL606500.1,DCST1,DCST2,CKS1B,LOC101928120,PYGO2,SHC1	A549_treated_with_ethanol_0.02_percent_for_1_hour-Roadmap,A673-ENCODE,BJAB-Engreitz,BJAB_anti-IgM_anti-CD40_4hr-Engreitz,B_cell-ENCODE,CD14-positive_monocyte-ENCODE,CD14-positive_monocyte-Novakovic2016,CD14-positive_monocyte_treated_with_BG_1h-Novakovic2016,CD14-positive_monocyte_treated_with_BG_4h-Novakovic2016,CD14-positive_monocyte_treated_with_BG_d1-Novakovic2016,CD14-positive_monocyte_treate…	ABCmodel,Javierre2016,Jung2019	NA	NA	SHC1	ANDR	JUN,JUN_FOS	NFE2L1,NFE2L2,NFE2,ATF1,NR6A1,RORC,ZEB1,BACH1,PBX3,BACH2,BATF3,BATF,PBX1,CREB1,CREM,MAFK,HMBOX1,ZNF510,RNF114,NR2F1,NR4A1,THRB,ZNF655,SOX9,BNC2,NR2F2,FOSB,FOSL1,ATF3,SMARCC1,JUN,MAFG,FOS,JUND,JUNB,MAFF,FOSL2,TOB2,EBF3,PIK3C3,UBB,EBF1,PTPMT1	5
rs141119689	chr1	155301642	chr1	155301438	155301938	-	ENSG00000143627	PKLR	K562_normal	CapSTARR-seq	Dao2017	reticulocyte_count;reticulocyte_measurement	NA	NA	NA	PKLR	K562-Roadmap	ABCmodel	NA	NA	NA	NA	NA	FOXJ3,FOXA1,GTF2H3,MEF2C,FOXG1,MYBL2,FOXA2,ZNF384,GATA4,FOXO3,ONECUT1,TCF7,MEF2A,HMGA1,GATA2,MEIS2,ZIM3,DUX4,GFI1B,PBX2,HHAT	2
rs2666826	chr1	155688294	chr1	155688294	155688975	-	ENSG00000163374	YY1AP1	hESC_primed	ChIP-STARR-seq	Barakat2018	body_mass_index;body_weight;breast_carcinoma;inflammatory_bowel_disease;neuritic_plaque_measurement;neutrophil_count;vitamin_D_measurement	YY1AP1	monocyte_IAV	proximal	ASH1L,MIR555,C1orf189,FDPS,KIAA0907,SNORA42,MTX1,THBS3,RIT1,RNU4-19P,RUSC1-AS1,RUSC1,snoU13,DAP3,YY1AP1	A549_treated_with_ethanol_0.02_percent_for_1_hour-Roadmap,A673-ENCODE,BJAB-Engreitz,BJAB_anti-IgM_anti-CD40_4hr-Engreitz,B_cell-ENCODE,CD14-positive_monocyte-ENCODE,CD14-positive_monocyte-Novakovic2016,CD14-positive_monocyte_treated_with_BG_1h-Novakovic2016,CD14-positive_monocyte_treated_with_BG_4h-Novakovic2016,CD14-positive_monocyte_treated_with_BG_d1-Novakovic2016,CD14-positive_monocyte_treate…	ABCmodel,Javierre2016	NA	NA	YY1AP1	BRD4	NA	ETV6,FLI1,ERG,NFATC1,ETV1,IRF8,SPI1,RAB18,CSNK2B,DIS3,ERF,GABPA,IKZF1,NFATC2,ELF4,SPIB,MAGED4B,EXOSC3,REL,ETS1,IRF6,EHF,EBF3,STAT4,ELF5,ANXA11,ZNF257,RARA,MSRA,ASCC1,PDLIM5,TIMELESS	7
rs678157	chr1	155688550	chr1	155688294	155688975	-	ENSG00000163374	YY1AP1	hESC_primed	ChIP-STARR-seq	Barakat2018	body_mass_index;body_weight;breast_carcinoma;inflammatory_bowel_disease;neuritic_plaque_measurement;neutrophil_count;vitamin_D_measurement	DAP3;MSTO1;RUSC1-AS1;YY1AP1	LCL;brain_cerebellum;monocyte;testis	distal;proximal	ASH1L,MIR555,C1orf189,FDPS,KIAA0907,SNORA42,MTX1,THBS3,RIT1,RNU4-19P,RUSC1-AS1,RUSC1,snoU13,DAP3,YY1AP1	A549_treated_with_ethanol_0.02_percent_for_1_hour-Roadmap,A673-ENCODE,BJAB-Engreitz,BJAB_anti-IgM_anti-CD40_4hr-Engreitz,B_cell-ENCODE,CD14-positive_monocyte-ENCODE,CD14-positive_monocyte-Novakovic2016,CD14-positive_monocyte_treated_with_BG_1h-Novakovic2016,CD14-positive_monocyte_treated_with_BG_4h-Novakovic2016,CD14-positive_monocyte_treated_with_BG_d1-Novakovic2016,CD14-positive_monocyte_treate…	ABCmodel,Javierre2016	NA	NA	DAP3;RUSC1-AS1;YY1AP1	CHD8	NA	PRDX5,TMSB4XP8,EZR,ZNF582,KLF3,TFAP2C,PDLIM5,KLF16,ZNF148,UBB,EBF3,SP1,NRL,E2F4,ZMAT2,KLF9,EBF1,E2F1	7
rs7556519	chr1	155857755	chr1	155857204	155857795	-	ENSG00000116580	GON4L	CEM_NS	CapSTARR-seq	This_study	body_mass_index;body_weight;breast_carcinoma;hypertension,_white_matter_hyperintensity_measurement;inflammatory_bowel_disease;neuritic_plaque_measurement;neutrophil_count;parental_emotion_expression_measurmement,_conduct_disorder;vitamin_D_measurement;white_matter_hyperintensity_measurement	DAP3;RIT1	esophagus_mucosa;monocyte;skin_sun_exposed	distal	CLK2,HCN3,DPM3,HMGN2P18,RNU7-150P,HAX1,UBAP2L,HDGF,PRCC,RAB25,RNU6-1297P,SMG5,TMEM79	Activated-total-CD4,Erythroblasts,Fetal-thymus,Macrophages-M0,Macrophages-M1,Macrophages-M2,Monocytes,Naive-CD4,Naive-CD8,Neutrophils,Non-activated-total-CD4,Total-B-cells,Total-CD4	Javierre2016	NA	NA	NA	ZN394	NA	CCDC25,HOXB4,RFC2,SF1,SNRNP70,KLF4,HOXA4,PKM,PSMA6,ZNF326,TULP1,LHX6,HIST2H2AB,DLX1,POU4F3,ZNF343,NFIB,CRX,OTX2,PDLIM5,ZNF680,RBM7	12
rs2275079	chr1	155934386	chr1	155934373	155934913	-	ENSG00000132680	KHDC4	Hela_inhibitor,Hela_no-inhibitor,MCF-7_normal,SH-SY5Y_normal	STARR-seq	ENCODE,Muerdter2018	comparative_body_size_at_age_10,_self-reported	ARHGEF2-AS2;RIT1	CD4_T-cell_anti-CD3-CD28;blood;monocyte_IAV;monocyte_LPS;monocyte_Pam3CSK4;monocyte_R848;monocyte_naive	distal	AL355388.1,LMNA,MEX3A,CLK2,HCN3,DPM3,HMGN2P18,RNU7-150P,HAX1,UBAP2L,LAMTOR2,UBQLN4,RAB25,RNU6-1297P,SMG5,TMEM79,SSR2,KIAA0907,RXFP4	A549_treated_with_ethanol_0.02_percent_for_1_hour-Roadmap,A673-ENCODE,B_cell-ENCODE,CD14-positive_monocyte-Novakovic2016,CD14-positive_monocyte_treated_with_BG_1h-Novakovic2016,CD14-positive_monocyte_treated_with_BG_4h-Novakovic2016,CD14-positive_monocyte_treated_with_BG_d6-Novakovic2016,CD14-positive_monocyte_treated_with_LPS_1h-Novakovic2016,CD14-positive_monocyte_treated_with_LPS_4h-Novakovic2…	ABCmodel,Javierre2016	NA	NA	NA	CTCF	NA	RBM7,FOXC1,NFATC1,NXPH3,MDM2,NKX2-5,TBX20,KLF1,ETV7,SPI1,SP3,DDX4,HNRNPH3,NFATC2,SP9,PKNOX1,EGR1,CTCF,ETV5,MYLK,SPIB,ZNF582,ZNF189,DIS3,NKX2-2,LAS1L,AVEN,CELF4,ZNF282,NKX22,TFAM,OSR2,KIAA0907,IKZF1,SP1,ZNF135,EXOSC3,ETV6	2
rs2275081	chr1	155934601	chr1	155934373	155934913	-	ENSG00000132680	KHDC4	Hela_inhibitor,Hela_no-inhibitor,MCF-7_normal,SH-SY5Y_normal	STARR-seq	ENCODE,Muerdter2018	comparative_body_size_at_age_10,_self-reported	ARHGEF2-AS2;RIT1	CD4_T-cell_anti-CD3-CD28;blood;monocyte_IAV;monocyte_LPS;monocyte_Pam3CSK4;monocyte_R848;monocyte_naive	distal	AL355388.1,LMNA,MEX3A,CLK2,HCN3,DPM3,HMGN2P18,RNU7-150P,HAX1,UBAP2L,LAMTOR2,UBQLN4,RAB25,RNU6-1297P,SMG5,TMEM79,SSR2,KIAA0907,RXFP4	A549_treated_with_ethanol_0.02_percent_for_1_hour-Roadmap,A673-ENCODE,B_cell-ENCODE,CD14-positive_monocyte-Novakovic2016,CD14-positive_monocyte_treated_with_BG_1h-Novakovic2016,CD14-positive_monocyte_treated_with_BG_4h-Novakovic2016,CD14-positive_monocyte_treated_with_BG_d6-Novakovic2016,CD14-positive_monocyte_treated_with_LPS_1h-Novakovic2016,CD14-positive_monocyte_treated_with_LPS_4h-Novakovic2…	ABCmodel,Javierre2016	Arensbergen2019_K562	NA	NA	NA	NA	TCF4,ZIC2,ZIC3,ZBTB6,TCF21,ZNF341,BOLL,OSR2,OSR1,GLI2,ASCL1,NEUROD1,ZBTB18,ZNF317,PRGR,WT1,HTF4,POU2F2,POU2F3,RFX1,RFX3,RFX2,UTP18,TEAD2	2
rs2842879	chr1	156193904	chr1	156193432	156194089	+	ENSG00000160785	SLC25A44	A549_normal,MCF-7_normal,SH-SY5Y_normal	STARR-seq	ENCODE	Testicular_Germ_Cell_Tumor;response_to_paclitaxel;testicular_carcinoma	SLC25A44	testis	proximal	ARHGEF2,GON4L,LMNA,MEX3A,RXFP4,SEMA4A,SMG5,SYT11,TMEM79,PMF1-BGLAP,PMF1,RAB25,SLC25A44	A549_treated_with_ethanol_0.02_percent_for_1_hour-Roadmap,A673-ENCODE,BJAB_anti-IgM_anti-CD40_4hr-Engreitz,CD14-positive_monocyte-ENCODE,CD14-positive_monocyte-Novakovic2016,CD14-positive_monocyte_treated_with_BG_1h-Novakovic2016,CD14-positive_monocyte_treated_with_BG_4h-Novakovic2016,CD14-positive_monocyte_treated_with_BG_d1-Novakovic2016,CD14-positive_monocyte_treated_with_BG_d6-Novakovic2016,C…	ABCmodel,Javierre2016,Jung2019	NA	NA	SLC25A44	TYY1	NA	TFAP2C,ZDHHC5,ZMAT2,TFAP2B,RBM17,TFAP2A,HIC2,MZF1,UBIP1,PPARA,ESRRB,LMX1B,NFIL3,CEBPB,MYB,HOXD13,NR2C1,RUNX2,ESRRA,THB,ESR2,RARB,NR1I2,BACH2,NR4A1,BATF3,NR1I3,NR2C2,THRB,CEBPG,HOXA13,JUNB,NR5A1,ZNF510,MSRB3,RNF114,CREB1,RXRA,RARG,GTPBP1,NR2F2,ZNF655,CEBPE,RPS10,MAFG,NUP133,CBX7,NR2F1,TBX19,VDR,CELF6,NR1H4,ATF3,CREM,MAFK,MAFF,CREB5,ATF2,ATF7,JUN,ATF1,JUND	3
rs2241111	chr1	156193927	chr1	156193432	156194089	+	ENSG00000160785	SLC25A44	A549_normal,MCF-7_normal,SH-SY5Y_normal	STARR-seq	ENCODE	Testicular_Germ_Cell_Tumor;response_to_paclitaxel;testicular_carcinoma	NA	NA	NA	ARHGEF2,GON4L,LMNA,MEX3A,RXFP4,SEMA4A,SMG5,SYT11,TMEM79,PMF1-BGLAP,PMF1,RAB25,SLC25A44	A549_treated_with_ethanol_0.02_percent_for_1_hour-Roadmap,A673-ENCODE,BJAB_anti-IgM_anti-CD40_4hr-Engreitz,CD14-positive_monocyte-ENCODE,CD14-positive_monocyte-Novakovic2016,CD14-positive_monocyte_treated_with_BG_1h-Novakovic2016,CD14-positive_monocyte_treated_with_BG_4h-Novakovic2016,CD14-positive_monocyte_treated_with_BG_d1-Novakovic2016,CD14-positive_monocyte_treated_with_BG_d6-Novakovic2016,C…	ABCmodel,Javierre2016,Jung2019	NA	NA	NA	NRF1	NA	KLF1,DUS3L,TAF9,KLF4,PAX3,SP4,BAD,KLF9,KLF3,LINC00471,HES5,PLAG1,KLF12,KLF5,KLF15,PPP5C,NXPH3,PRDM4,MGA,ZNF75D,AHR,ARNT2,ARNT,CTCFL,TFCP2L1,TFAP2C,TCF3,NNT,ZNF93,E2F6,E2F1,THAP1,ZNF449,ZNF549,ZNF148,ETV5,KLF6,NRL,ZBTB6,ZIC3,VEZF1,MZF1,TFDP1,E2F4,ZNF582,ZNF708	3
rs11445367	chr1	156601826	chr1	156601470	156601990	-	ENSG00000160818	GPATCH4	Hela_inhibitor,MCF-7_normal,SH-SY5Y_normal	STARR-seq	ENCODE,Muerdter2018	blood_protein_measurement	NAXE;TTC24	LCL;adipose_visceral;artery_tibial;blood;brain_anterior_cingulate_cortex;brain_caudate;brain_naive;brain_putamen;esophagus_muscularis;fat;muscle_naive;pituitary;skin;skin_not_sun_exposed;thyroid	distal	AL365181.1,APOA1BP,C1orf61,MIR9-1,CCT3,RHBG,TSACC,ISG20L2,RRNAD1,RP11-66D17.5,snoU13,BCAN,MEF2D,NES,GPATCH4	Activated-total-CD4,Endothelial-precursors,Erythroblasts,Fetal-thymus,Macrophages-M0,Macrophages-M1,Macrophages-M2,Megakaryocytes,Monocytes,Naive-B-cells,Naive-CD4,Naive-CD8,Neutrophils,Non-activated-total-CD4,Total-B-cells,Total-CD4,Total-CD8,Adrenal_Gland,Fibroblast,Left_Ventricle,Lymphoblastoid_cell_lines,Right_Ventricle,Spleen,HCT116-ENCODE,HeLa-S3-Roadmap,LNCAP,Panc1-ENCODE,astrocyte-ENCODE,…	ABCmodel,Javierre2016,Jung2019	NA	NA	NA	NA	NA	NA	1
rs3806417	chr1	156741831	chr1	156741088	156742090	-	ENSG00000143314	MRPL24	A549_DMSO,A549_normal,Hela_normal,MCF-7_normal,SH-SY5Y_normal	CapSTARR-seq,STARR-seq	Dao2017,ENCODE	bilirubin_measurement;blood_protein_measurement;high_density_lipoprotein_cholesterol_measurement;platelet_count;platelet_crit;red_blood_cell_distribution_width;total_blood_protein_measurement	HDGF;ISG20L2;RRNAD1	LCL;adipose_naive;artery_aorta;fat;heart_left_ventricle;muscle;muscle_naive;skin_sun_exposed	distal	HAX1,UBAP2L,HDGF,INSRR,NTRK1,SH2D2A,PEAR1,RAB25,TTC24,ISG20L2,MRPL24,RRNAD1	A549_treated_with_ethanol_0.02_percent_for_1_hour-Roadmap,A673-ENCODE,BJAB-Engreitz,BJAB_anti-IgM_anti-CD40_4hr-Engreitz,CD14-positive_monocyte-Novakovic2016,CD14-positive_monocyte_treated_with_BG_1h-Novakovic2016,CD14-positive_monocyte_treated_with_BG_4h-Novakovic2016,CD14-positive_monocyte_treated_with_BG_d1-Novakovic2016,CD14-positive_monocyte_treated_with_BG_d6-Novakovic2016,CD14-positive_mon…	ABCmodel,Javierre2016,Jung2019	NA	NA	HDGF;ISG20L2;RRNAD1	RUNX3	NA	FOXC1,ZNF281,ZNF148,ETV5,ZNF692,GSC2,MIXL1,PITX1,HOXB3,ESX1,DPRX,MSX2,PITX2,DLX6,PITX3,MSX1,HOXA1,RHOXF1,ALX3,GSC,ZBT49,LHX9,PRRX2,DRGX,VAX2,EN2,OTX2,HHEX,RAX2,RAXL1,PRRX1,SHOX,GATA6,NKX6-2,HOXB2,DLX3,DLX4,HOXA7,BARHL1,DLX2,BARHL2,DLX1,OTX1,BARX1,BSX,MNX1,LHX1,EOMES,HOXA6,HOXB6,CRX	7
rs857940	chr1	158687183	chr1	158686715	158687215	-	ENSG00000163554	SPTA1	K562_IFNa,K562_normal	CapSTARR-seq	Dao2017,Santiago2021	HbA1c_measurement	NA	NA	NA	IFI16,OR10T2,SPTA1	Adrenal_Gland,Mesendoderm,Erythroblasts,Megakaryocytes,K562-Roadmap	ABCmodel,Javierre2016,Jung2019	NA	NA	NA	NA	NA	ZKSCAN1,OSR1,NFYA,SOX11,SOX3,SOX9,TFAP2C,SOX15,THAP11,SMAD2,NFYC,SOX10,SOX17,SOX2	1
rs947496	chr1	160262716	chr1	160262407	160263049	-	ENSG00000132716	DCAF8	K562_IFNa,K562_normal	CapSTARR-seq	Dao2017,Santiago2021	FEV/FEC_ratio;breast_size;squamous_cell_lung_carcinoma	COPA;DCAF8;PEX19;SLAMF6	LCL;blood;brain_caudate;brain_nucleus_accumbens;macrophage_naive;monocyte;muscle_naive;nerve_tibial;pituitary	distal;proximal	ABI3,GNGT2,DEDD,IGSF8,KCNJ10,PEX19,PIGM,DCAF8,USF1,VANGL2	A549_treated_with_ethanol_0.02_percent_for_1_hour-Roadmap,A673-ENCODE,BJAB-Engreitz,BJAB_anti-IgM_anti-CD40_4hr-Engreitz,B_cell-ENCODE,CD14-positive_monocyte-ENCODE,CD14-positive_monocyte-Novakovic2016,CD14-positive_monocyte_treated_with_BG_1h-Novakovic2016,CD14-positive_monocyte_treated_with_BG_4h-Novakovic2016,CD14-positive_monocyte_treated_with_BG_d1-Novakovic2016,CD14-positive_monocyte_treate…	ABCmodel,Javierre2016,Jung2019	NA	NA	DCAF8;PEX19	RBBP5	NA	LHX6,FOXF1,POU2F3,DLX2,BATF3,PBX3,NR6A1,BATF,THRB,MEF2C,NR2F1,NKX3-2,BOLL,ZKSCAN8,STUB1,YY1,ACO1,NKX2-5,FOXJ2,POU2F2	3
rs947495	chr1	160262886	chr1	160262407	160263049	-	ENSG00000132716	DCAF8	K562_IFNa,K562_normal	CapSTARR-seq	Dao2017,Santiago2021	FEV/FEC_ratio;breast_size;squamous_cell_lung_carcinoma	COPA;DCAF8;PEX19;SLAMF6	LCL;blood;brain_caudate;brain_nucleus_accumbens;macrophage_naive;muscle_naive;pituitary	distal;proximal	ABI3,GNGT2,DEDD,IGSF8,KCNJ10,PEX19,PIGM,DCAF8,USF1,VANGL2	A549_treated_with_ethanol_0.02_percent_for_1_hour-Roadmap,A673-ENCODE,BJAB-Engreitz,BJAB_anti-IgM_anti-CD40_4hr-Engreitz,B_cell-ENCODE,CD14-positive_monocyte-ENCODE,CD14-positive_monocyte-Novakovic2016,CD14-positive_monocyte_treated_with_BG_1h-Novakovic2016,CD14-positive_monocyte_treated_with_BG_4h-Novakovic2016,CD14-positive_monocyte_treated_with_BG_d1-Novakovic2016,CD14-positive_monocyte_treate…	ABCmodel,Javierre2016,Jung2019	NA	NA	DCAF8;PEX19	MEF2B	SOX10	RBM17,PITX1,SOX13,NONO,GTF3C2,SOX2,SOX11,SOX3,RHOXF1,SOX10,GRHL1,RXRA,DMRT1,THAP11,HNF4A,HNF4G	3
rs76502631	chr1	161118210	chr1	161117605	161118537	+,-	ENSG00000143256,ENSG00000158793	NIT1,PFDN2	hESC_primed	ChIP-STARR-seq	Barakat2018	protein_measurement	NIT1	adipose_subcutaneous;adipose_visceral;artery_aorta;brain_cortex;brain_naive;colon_sigmoid;colon_transverse;esophagus_mucosa;esophagus_muscularis;fat;monocyte;nerve_tibial;thyroid	proximal	ARHGAP30,PVRL4,CD244,CD48,DEDD,ITLN1,KLHDC9,LY9,MPZ,PEX19,PIGM,RNU4-42P,RP11-404F10.2,RP11-544M22.13,RP11-544M22.3,TSTD1,RP11-544M22.8,SDHC,SLAMF1,SLAMF7,USF1,VANGL2,F11R,NIT1,PFDN2	A673-ENCODE,BJAB-Engreitz,BJAB_anti-IgM_anti-CD40_4hr-Engreitz,B_cell-ENCODE,CD14-positive_monocyte-Novakovic2016,CD14-positive_monocyte_treated_with_BG_1h-Novakovic2016,CD14-positive_monocyte_treated_with_BG_4h-Novakovic2016,CD14-positive_monocyte_treated_with_BG_d1-Novakovic2016,CD14-positive_monocyte_treated_with_BG_d6-Novakovic2016,CD14-positive_monocyte_treated_with_LPS_1h-Novakovic2016,CD14…	ABCmodel,Javierre2016,Jung2019	NA	NA	NIT1	NA	NA	TFCP2L1,ZIC5,NFKB2,ZIC2,RELB,RELA,GLI2,RUNX2,NFKB1,PAX3,ZNF148,EGR1,ZIC3,GMEB1,KLF6,ATF4,ZFP57,KIF22,TFAP2C,RNF138	1
rs35630547	chr1	161196933	chr1	161196872	161197424	+	ENSG00000158864	NDUFS2	hESC_primed	ChIP-STARR-seq	Barakat2018	Alzheimer's_disease,_family_history_of_AlzheimerÃ¢â‚¬â„¢s_disease;Alzheimer's_disease,_waist-hip_ratio;family_history_of_AlzheimerÃ¢â‚¬â„¢s_disease;leukocyte_count;monocyte_percentage_of_leukocytes	NA	NA	NA	APOA2,ATF6,RP11-474I16.8,C1orf192,RP11-122G18.5,DUSP12,IGSF8,MPZ,RNU6-481P,SDHC	Activated-total-CD4,Endothelial-precursors,Erythroblasts,Fetal-thymus,Macrophages-M0,Macrophages-M1,Macrophages-M2,Megakaryocytes,Monocytes,Naive-B-cells,Naive-CD4,Naive-CD8,Neutrophils,Non-activated-total-CD4,Total-B-cells,Total-CD4,Total-CD8	Javierre2016	NA	NA	NA	NA	NA	EBF3,NR2F2,NR2F6,ESR2,EBF1,RPL35,PCK2,CREB3L1	6
rs115518404	chr1	161201946	chr1	161201770	161202367	+	ENSG00000158864	NDUFS2	SH-SY5Y_normal	STARR-seq	ENCODE	blood_protein_measurement;serum_non-albumin_protein_measurement	NA	NA	NA	APOA2,ATF6,RP11-474I16.8,C1orf192,RP11-122G18.5,DUSP12,IGSF8,MPZ,RNU6-481P,SDHC	Activated-total-CD4,Endothelial-precursors,Erythroblasts,Fetal-thymus,Macrophages-M0,Macrophages-M1,Macrophages-M2,Megakaryocytes,Monocytes,Naive-B-cells,Naive-CD4,Naive-CD8,Neutrophils,Non-activated-total-CD4,Total-B-cells,Total-CD4,Total-CD8	Javierre2016	NA	NA	NA	SP2	NA	LHX6,ONECUT2,HOXA6,HOXB6,RORB,BSX,DLX6,HOXB9,LHX2,DLX3,MSX2,PRRX1,ISX,DLX2,DRGX,DLX4,SHOX,RFC2,MSX1,PHOX2A,HMG20A,SHOX2,RAX2,RAXL1,TLX2,UNCX,HDAC8,BARX1,KLF3,HOXD13,HOXA7,SRBD1,FOXK1,HOXB2,RAX,PBX2,LHX5,HOXD3,DLX5,LMX1B,ADARB1,HOXC8,HOXA5,PDX1,BARHL1,LHX9,ESX1,CUX1,GBX2,HOXB5,LBX2,MAGEF1,HOXB8,BARHL2,C19ORF40,EN2,VAX2,VAX1,ZBT49,VSX1,EN1,HOXD8,MIXL1,HOXB4,GBX1,NKX6-1,EMX1,LBX1,FOXO3,LHX4,HOXA4,LH…	2
rs12121310	chr1	161749425	chr1	161749286	161749786	+	ENSG00000081721	DUSP12	A549_CORT108297,Hela_normal,MCF-7_normal,SH-SY5Y_normal,hESC_primed	CapSTARR-seq,ChIP-STARR-seq,STARR-seq	Barakat2018,Dao2017,ENCODE	albumin:globulin_ratio_measurement;blood_protein_measurement;serum_non-albumin_protein_measurement	DUSP12	testis	proximal	ADAMTS4,NDUFS2,APOA2,COG2,FCGR2A,OLFML2B,RNU6-481P,DUSP12	A549_treated_with_ethanol_0.02_percent_for_1_hour-Roadmap,A673-ENCODE,BJAB-Engreitz,BJAB_anti-IgM_anti-CD40_4hr-Engreitz,B_cell-ENCODE,CD14-positive_monocyte-ENCODE,CD14-positive_monocyte-Novakovic2016,CD14-positive_monocyte_treated_with_BG_1h-Novakovic2016,CD14-positive_monocyte_treated_with_BG_4h-Novakovic2016,CD14-positive_monocyte_treated_with_BG_d1-Novakovic2016,CD14-positive_monocyte_treate…	ABCmodel,Javierre2016	NA	NA	DUSP12	NA	Sox5	ZNF384,ADARB1,ATF4,FOXP3,ABCF2,SOX11,SOX6,FOXK1,SOX17,TBX6,MEF2A,NFIB,FOXO1,MEF2C,FOXO3,TBX19,BAX,PRDM4,SRY,RFC2,ACO1,SOX5,CCDC25,FOXG1,DMRT1,FOXJ2	3
rs953301	chr1	161749589	chr1	161749286	161749786	+	ENSG00000081721	DUSP12	A549_CORT108297,Hela_normal,MCF-7_normal,SH-SY5Y_normal,hESC_primed	CapSTARR-seq,ChIP-STARR-seq,STARR-seq	Barakat2018,Dao2017,ENCODE	left_ventricular_structural_measurement	NA	NA	NA	ADAMTS4,NDUFS2,APOA2,COG2,FCGR2A,OLFML2B,RNU6-481P,DUSP12	A549_treated_with_ethanol_0.02_percent_for_1_hour-Roadmap,A673-ENCODE,BJAB-Engreitz,BJAB_anti-IgM_anti-CD40_4hr-Engreitz,B_cell-ENCODE,CD14-positive_monocyte-ENCODE,CD14-positive_monocyte-Novakovic2016,CD14-positive_monocyte_treated_with_BG_1h-Novakovic2016,CD14-positive_monocyte_treated_with_BG_4h-Novakovic2016,CD14-positive_monocyte_treated_with_BG_d1-Novakovic2016,CD14-positive_monocyte_treate…	ABCmodel,Javierre2016	NA	NA	NA	NA	NR2C2	CTCF,ZNF148,MAPK1,ZNF131,C19ORF25,ZNF281,C19ORF40,YEATS4,ZDHHC5,SPATS2,ZNF26,LUZP1,SOX10,ZNF416	1
rs111987479	chr1	161766240	chr1	161765798	161766564	+	ENSG00000118217	ATF6	CEM_NS,SH-SY5Y_normal	CapSTARR-seq,STARR-seq	ENCODE,This_study	adolescent_idiopathic_scoliosis	NA	NA	NA	ADAMTS4,NDUFS2,C1orf111,C1orf226,NOS1AP,RP11-565P22.6,FCGR2A,IGSF8,MPZ,OLFML2B,PIGM,RNU6-481P,SDHC,UHMK1,ATF6,HSD17B7	A549_treated_with_ethanol_0.02_percent_for_1_hour-Roadmap,A673-ENCODE,BJAB-Engreitz,BJAB_anti-IgM_anti-CD40_4hr-Engreitz,B_cell-ENCODE,CD14-positive_monocyte-ENCODE,CD14-positive_monocyte-Novakovic2016,CD14-positive_monocyte_treated_with_BG_1h-Novakovic2016,CD14-positive_monocyte_treated_with_BG_4h-Novakovic2016,CD14-positive_monocyte_treated_with_BG_d1-Novakovic2016,CD14-positive_monocyte_treate…	ABCmodel,Javierre2016,Jung2019	NA	NA	NA	NA	NA	CANX,HEY2,HIF1A,KLF6,E2F1,SMAP2,PAX5,E2F2,TCF3,ZFP57,EGR1,TFAP2C,SOX10,ANXA1,MGA,DDX43,LINC00471,PHLDA2,PPP5C	1
rs2298019	chr1	161766245	chr1	161765798	161766564	+	ENSG00000118217	ATF6	CEM_NS,SH-SY5Y_normal	CapSTARR-seq,STARR-seq	ENCODE,This_study	serum_IgG_glycosylation_measurement	ATF6	monocyte_IAV;monocyte_Pam3CSK4;monocyte_naive;neutrophil	proximal	ADAMTS4,NDUFS2,C1orf111,C1orf226,NOS1AP,RP11-565P22.6,FCGR2A,IGSF8,MPZ,OLFML2B,PIGM,RNU6-481P,SDHC,UHMK1,ATF6,HSD17B7	A549_treated_with_ethanol_0.02_percent_for_1_hour-Roadmap,A673-ENCODE,BJAB-Engreitz,BJAB_anti-IgM_anti-CD40_4hr-Engreitz,B_cell-ENCODE,CD14-positive_monocyte-ENCODE,CD14-positive_monocyte-Novakovic2016,CD14-positive_monocyte_treated_with_BG_1h-Novakovic2016,CD14-positive_monocyte_treated_with_BG_4h-Novakovic2016,CD14-positive_monocyte_treated_with_BG_d1-Novakovic2016,CD14-positive_monocyte_treate…	ABCmodel,Javierre2016,Jung2019	NA	NA	ATF6	STAT1	NA	SSX3,CPSF4,DAZAP1,UTP18,YEATS4,MYEF2,BAD,EVX1,GADD45A,ZNF250,ZNF26,E2F1,POU2F2,ZNF341,PLAG1,EZR,CTCFL,EGR1,MORN1,SPI1,KLF16,OSR1,ETV6,HNF1A,GTF2H3,PRDM4,GRHPR,RARG,TCEAL6,ESX1,FGF19,RBM7,HLCS,NR2F6,ZNF189	1
rs111892839	chr1	161766262	chr1	161765798	161766564	+	ENSG00000118217	ATF6	CEM_NS,SH-SY5Y_normal	CapSTARR-seq,STARR-seq	ENCODE,This_study	serum_non-albumin_protein_measurement	NA	NA	NA	ADAMTS4,NDUFS2,C1orf111,C1orf226,NOS1AP,RP11-565P22.6,FCGR2A,IGSF8,MPZ,OLFML2B,PIGM,RNU6-481P,SDHC,UHMK1,ATF6,HSD17B7	A549_treated_with_ethanol_0.02_percent_for_1_hour-Roadmap,A673-ENCODE,BJAB-Engreitz,BJAB_anti-IgM_anti-CD40_4hr-Engreitz,B_cell-ENCODE,CD14-positive_monocyte-ENCODE,CD14-positive_monocyte-Novakovic2016,CD14-positive_monocyte_treated_with_BG_1h-Novakovic2016,CD14-positive_monocyte_treated_with_BG_4h-Novakovic2016,CD14-positive_monocyte_treated_with_BG_d1-Novakovic2016,CD14-positive_monocyte_treate…	ABCmodel,Javierre2016,Jung2019	NA	NA	NA	NA	NA	UBXN1,ZFX,RFX3,STAT2,FOXC1,HMBOX1,NR2F6,PRRX1,GSX2,MEF2C,ISX,HOXB5,MSX2,DLX1,GTPBP6,SHOX,MAGEF1,SHOX2,LHX2,NKX6-2,EN2,NKX2-3,LHX9,ARID3A,ZNF652,RBBP9,LEF1,CRX,KLF15,HOXA6,HOXB6	1
rs35284289	chr1	161766419	chr1	161765798	161766564	+	ENSG00000118217	ATF6	CEM_NS,SH-SY5Y_normal	CapSTARR-seq,STARR-seq	ENCODE,This_study	serum_non-albumin_protein_measurement	NA	NA	NA	ADAMTS4,NDUFS2,C1orf111,C1orf226,NOS1AP,RP11-565P22.6,FCGR2A,IGSF8,MPZ,OLFML2B,PIGM,RNU6-481P,SDHC,UHMK1,ATF6,HSD17B7	A549_treated_with_ethanol_0.02_percent_for_1_hour-Roadmap,A673-ENCODE,BJAB-Engreitz,BJAB_anti-IgM_anti-CD40_4hr-Engreitz,B_cell-ENCODE,CD14-positive_monocyte-ENCODE,CD14-positive_monocyte-Novakovic2016,CD14-positive_monocyte_treated_with_BG_1h-Novakovic2016,CD14-positive_monocyte_treated_with_BG_4h-Novakovic2016,CD14-positive_monocyte_treated_with_BG_d1-Novakovic2016,CD14-positive_monocyte_treate…	ABCmodel,Javierre2016,Jung2019	NA	NA	NA	NA	NA	KIAA0907,SPATS2,CLK1,ZSCAN9,RAB18,RBBP9,DDX4,MAPK1,RBM8A,HOXD13,DUSP22,C19ORF25,RBPJ,MBTPS2,PAX3,EOMES,PRDM1,NFE2L1,GLIS3,GLIS1,GLI2	1
rs113060703	chr1	161766482	chr1	161765798	161766564	+	ENSG00000118217	ATF6	CEM_NS,SH-SY5Y_normal	CapSTARR-seq,STARR-seq	ENCODE,This_study	serum_non-albumin_protein_measurement	NA	NA	NA	ADAMTS4,NDUFS2,C1orf111,C1orf226,NOS1AP,RP11-565P22.6,FCGR2A,IGSF8,MPZ,OLFML2B,PIGM,RNU6-481P,SDHC,UHMK1,ATF6,HSD17B7	A549_treated_with_ethanol_0.02_percent_for_1_hour-Roadmap,A673-ENCODE,BJAB-Engreitz,BJAB_anti-IgM_anti-CD40_4hr-Engreitz,B_cell-ENCODE,CD14-positive_monocyte-ENCODE,CD14-positive_monocyte-Novakovic2016,CD14-positive_monocyte_treated_with_BG_1h-Novakovic2016,CD14-positive_monocyte_treated_with_BG_4h-Novakovic2016,CD14-positive_monocyte_treated_with_BG_d1-Novakovic2016,CD14-positive_monocyte_treate…	ABCmodel,Javierre2016,Jung2019	NA	NA	NA	NA	NA	PAX5,ZNF93,ZBTB7B,ZNF189,NR2F6,ZBTB6,ARNT,ZSCAN29,IRF6,EZR,ZNF207,PQBP1,MXD4,YEATS4,SMAD4,PITX1,FEZF2,NR2F1,NONO,ZNF131,DDX53,DAZAP1,SSX3,NR1H2,STUB1,NEUROD2	1
rs2251768	chr1	165769074	chr1	165768837	165769422	-	ENSG00000143183	TMCO1	SH-SY5Y_normal,hESC_primed	ChIP-STARR-seq,STARR-seq	Barakat2018,ENCODE	Antiglaucoma_preparations_and_miotics_use_measurement;cup-to-disc_ratio_measurement;glaucoma;intraocular_pressure_measurement;low_tension_glaucoma;open-angle_glaucoma	TMCO1;TMCO1-AS1	LCL;T-cell;adipose_subcutaneous;artery_aorta;brain_naive;colon_sigmoid;colon_transverse;esophagus_muscularis;fat;minor_salivary_gland;muscle;nerve_tibial;ovary;placenta_naive;prostate;skin;thyroid	distal;proximal	ACBD6,ALDH9A1,RP11-466F5.6,C1orf112,METTL18,DIEXF,DUSP27,GDAP2,WDR3,ILDR2,METTL13,MGST3,POGK,PRRC2C,RAB3GAP2,RFWD2,RP11-195C7.1,RP11-102C16.3,RP11-525G13.2,UCK2,RP11-533E19.7,TOR1AIP1,SMG7-AS1,SMG7,TMCO1,UHMK1,LOC100147773	A549_treated_with_ethanol_0.02_percent_for_1_hour-Roadmap,A673-ENCODE,BJAB-Engreitz,BJAB_anti-IgM_anti-CD40_4hr-Engreitz,B_cell-ENCODE,CD14-positive_monocyte-ENCODE,CD14-positive_monocyte-Novakovic2016,CD14-positive_monocyte_treated_with_BG_1h-Novakovic2016,CD14-positive_monocyte_treated_with_BG_4h-Novakovic2016,CD14-positive_monocyte_treated_with_BG_d1-Novakovic2016,CD14-positive_monocyte_treate…	ABCmodel,Javierre2016	NA	NA	TMCO1	ESR1	NA	SF1,ZNF207,R3HDM2,GATA3,HHAT,CTCF,METTL21B,GATA2,RHOXF1,FOXO3,FOXO1,MSX2,FOXJ2,ZNF136,TBP,RPL35,FOXP1,PRDM4	6
rs2790052	chr1	165769226	chr1	165768837	165769422	-	ENSG00000143183	TMCO1	SH-SY5Y_normal,hESC_primed	ChIP-STARR-seq,STARR-seq	Barakat2018,ENCODE	Antiglaucoma_preparations_and_miotics_use_measurement;cup-to-disc_ratio_measurement;glaucoma;intraocular_pressure_measurement;low_tension_glaucoma;open-angle_glaucoma	TMCO1;TMCO1-AS1	DLPFC_naive;LCL;T-cell;adipose_subcutaneous;artery_aorta;brain_naive;colon_sigmoid;colon_transverse;esophagus_muscularis;fat;fibroblast;iPSC;minor_salivary_gland;muscle;nerve_tibial;ovary;placenta_naive;prostate;skin;small_intestine;thyroid	distal;proximal	ACBD6,ALDH9A1,RP11-466F5.6,C1orf112,METTL18,DIEXF,DUSP27,GDAP2,WDR3,ILDR2,METTL13,MGST3,POGK,PRRC2C,RAB3GAP2,RFWD2,RP11-195C7.1,RP11-102C16.3,RP11-525G13.2,UCK2,RP11-533E19.7,TOR1AIP1,SMG7-AS1,SMG7,TMCO1,UHMK1,LOC100147773	A549_treated_with_ethanol_0.02_percent_for_1_hour-Roadmap,A673-ENCODE,BJAB-Engreitz,BJAB_anti-IgM_anti-CD40_4hr-Engreitz,B_cell-ENCODE,CD14-positive_monocyte-ENCODE,CD14-positive_monocyte-Novakovic2016,CD14-positive_monocyte_treated_with_BG_1h-Novakovic2016,CD14-positive_monocyte_treated_with_BG_4h-Novakovic2016,CD14-positive_monocyte_treated_with_BG_d1-Novakovic2016,CD14-positive_monocyte_treate…	ABCmodel,Javierre2016	NA	NA	TMCO1	BRD4	NA	ZBTB25,CPSF4,RORB,SPATS2,TROVE2,BCL6,MYEF2,NKX22,ZNF250,CBFB,PAXIP1,ATF1,MNT,FEZF2,UBE2V1,RBBP5,CXXC1,ARNTL,HIF1A,STUB1,CREB1	6
rs17551703	chr1	166988642	chr1	166988589	166989288	+	ENSG00000143194	MAEL	Hela_inhibitor,Hela_no-inhibitor,K562_IFNa,K562_normal	CapSTARR-seq,STARR-seq	Dao2017,Muerdter2018,Santiago2021	Astigmatism;brain_measurement,_neuroimaging_measurement;cortical_surface_area_measurement;neutrophil_count	MAEL	brain_caudate;brain_hypothalamus;brain_naive;nerve_tibial	distal	ILDR2,RP11-102C16.3	Activated-total-CD4,Fetal-thymus,Macrophages-M1,Macrophages-M2,Naive-B-cells,Naive-CD4,Naive-CD8,Neutrophils,Non-activated-total-CD4,Total-B-cells,Total-CD4,Total-CD8	Javierre2016	NA	NA	NA	NA	Nobox	CUX2,HOXB4,HOXC10,PDX1,LHX3,HOXA9,HOXC9,HDAC8,SCAND2P,TBX19,ENO1,GATA2,MEIS1,HHEX,PAX7,WDR83,MEIS2,PAX3,CUX1,ONECUT1,RFX7,NFYA,LHX2,RFX5,ONECUT2,NCALD,ZNF652,SLC18A1,NKX3-2,THRA,PRRX1,RFX3,NFYC,NFYB	5
rs2281016	chr1	168178654	chr1	168178462	168179055	+	ENSG00000143155	TIPRL	GM12878_normal,hESC_naive	CapSTARR-seq,ChIP-STARR-seq	Barakat2018,This_study	leukocyte_count	GPR161	artery_aorta	distal	AL021068.1,SLC19A2,BLZF1,NME7,C1orf112,METTL18,CCDC181,RP1-206D15.3,DCAF6,MPC2,MPZL1,POGK,PRRC2C,SCYL3,TADA1,GPR161,TIPRL,SFT2D2	A549_treated_with_ethanol_0.02_percent_for_1_hour-Roadmap,A673-ENCODE,BJAB-Engreitz,BJAB_anti-IgM_anti-CD40_4hr-Engreitz,B_cell-ENCODE,CD14-positive_monocyte-ENCODE,CD14-positive_monocyte-Novakovic2016,CD14-positive_monocyte_treated_with_BG_1h-Novakovic2016,CD14-positive_monocyte_treated_with_BG_4h-Novakovic2016,CD14-positive_monocyte_treated_with_BG_d1-Novakovic2016,CD14-positive_monocyte_treate…	ABCmodel,Javierre2016,Jung2019	NA	NA	GPR161	NA	Prrx2	ZNF85,GFI1,CEBPA,ATF3,CEBPG,CEBPD,GATA4,ATF4,GATA3,GATA5,CREB3L1,MAFK,LBX1,HOXA13,EN2,DLX4,SHOX2,LMX1A,HOXB2,ZRSR2,DLX6,DLX2,LHX9,LHX4,HOXB7,LHX5,HOXB8,RORB,HOXA5,FOXA1,HOXD4,TLX2,PRRX2,HOXD8,POU5F1,HOXC4,ISX,DLX3,LHX3,PRRX1,HOXA2,NR1H4,HOXB9,CELF5,DLX5,FOXA2,HOXB4,NKX6-1,KLF3,HOXB5,EMX1,HOXC8,HOXD13,FOXJ2,RFC2,PHOX2A,CELF4,LHX2,DLX1,ONECUT2,TBP,FOXO3,LMX1B,VSX2,FOXG1	1
rs76378020	chr1	168178854	chr1	168178462	168179055	+	ENSG00000143155	TIPRL	GM12878_normal,hESC_naive	CapSTARR-seq,ChIP-STARR-seq	Barakat2018,This_study	HbA1c_measurement;hemoglobin_A1_measurement;mean_corpuscular_volume;red_blood_cell_distribution_width	TIPRL	CD4_T-cell_anti-CD3-CD28;LCL;heart_left_ventricle	proximal	AL021068.1,SLC19A2,BLZF1,NME7,C1orf112,METTL18,CCDC181,RP1-206D15.3,DCAF6,MPC2,MPZL1,POGK,PRRC2C,SCYL3,TADA1,GPR161,TIPRL,SFT2D2	A549_treated_with_ethanol_0.02_percent_for_1_hour-Roadmap,A673-ENCODE,BJAB-Engreitz,BJAB_anti-IgM_anti-CD40_4hr-Engreitz,B_cell-ENCODE,CD14-positive_monocyte-ENCODE,CD14-positive_monocyte-Novakovic2016,CD14-positive_monocyte_treated_with_BG_1h-Novakovic2016,CD14-positive_monocyte_treated_with_BG_4h-Novakovic2016,CD14-positive_monocyte_treated_with_BG_d1-Novakovic2016,CD14-positive_monocyte_treate…	ABCmodel,Javierre2016,Jung2019	NA	NA	TIPRL	FOXK2	ZNF354C	NR2F2,NFE2L1,NR2F6,CELF6,RXRA,GTF3C5,NR2F1,THRA,THRB,EGR1,BACH2,ZBED2,PAX3,ESR2,NR2C2,NFE2L2,RNF114,KLF3,CBX7,NR2C1,PPARA,OSR2,NFE2,PPP5C,CREB3L1,GATA2,DUS3L,RHOXF1,CELF4,CELF5	4
rs1534984	chr1	169105498	chr1	169105197	169105697	+	ENSG00000143153	ATP1B1	hESC_primed	ChIP-STARR-seq	Barakat2018	QT_interval;electrocardiography	NA	NA	NA	AL049798.1,ANKRD36BP1,DPT,ATP1B1,LINC00970,LOC101928596	A549_treated_with_ethanol_0.02_percent_for_1_hour-Roadmap,A673-ENCODE,BJAB-Engreitz,BJAB_anti-IgM_anti-CD40_4hr-Engreitz,B_cell-ENCODE,CD14-positive_monocyte-ENCODE,CD14-positive_monocyte-Novakovic2016,CD14-positive_monocyte_treated_with_BG_1h-Novakovic2016,CD14-positive_monocyte_treated_with_BG_4h-Novakovic2016,CD14-positive_monocyte_treated_with_BG_d1-Novakovic2016,CD14-positive_monocyte_treate…	ABCmodel,Javierre2016	NA	NA	NA	NA	NA	SP1,TOB2,CTCF,ZNF766,SRP9,MZF1,EBF1,EBF3,RAB7A,NNT	2
rs2275300	chr1	169368277	chr1	169367470	169368446	+,-	ENSG00000117475,ENSG00000143156	BLZF1,NME7	MCF-7_normal,SH-SY5Y_normal	STARR-seq	ENCODE	myocardial_infarction	NA	NA	NA	AL021068.1,SLC19A2,ANKRD36BP1,C1orf112,METTL18,MIR557,SCYL3,SFT2D2,TIPRL,BLZF1,NME7,FMO3	A549_treated_with_ethanol_0.02_percent_for_1_hour-Roadmap,A673-ENCODE,BJAB-Engreitz,BJAB_anti-IgM_anti-CD40_4hr-Engreitz,B_cell-ENCODE,CD14-positive_monocyte-ENCODE,CD14-positive_monocyte-Novakovic2016,CD14-positive_monocyte_treated_with_BG_1h-Novakovic2016,CD14-positive_monocyte_treated_with_BG_4h-Novakovic2016,CD14-positive_monocyte_treated_with_BG_d1-Novakovic2016,CD14-positive_monocyte_treate…	ABCmodel,Javierre2016,Jung2019	NA	NA	NA	STAT1	NA	CTCF,RFX1,EOMES,TBX5,RFX5,TBX3,MZF1,RFX3,FOXP2,FOXO6,FOXG1,FOXJ2,FOXA1,GRHL2,CUX1,TP63,FOXO1,FOXO4,FOXD3,CELF5,FOXA2,TFCP2,FOXO3,GRHL1,TBX19,ZNF652,SCRT1,SCRT2	1
rs3917400	chr1	169733758	chr1	169733659	169734579	-	ENSG00000007908	SELE	Hela_inhibitor	STARR-seq	Muerdter2018	age_at_menopause	C1orf112;METTL18;SELE	CD8_T-cell_naive;LCL_naive;LCL_statin;brain;liver;monocyte;placenta_naive;spleen;stomach;synovium_naive	distal	CCDC181,RP1-206D15.3,F5,RNU6-1310P,SELP	Activated-total-CD4,Fetal-thymus,Megakaryocytes,Monocytes,Naive-B-cells,Naive-CD4,Naive-CD8,Neutrophils,Non-activated-total-CD4,Total-B-cells,Total-CD4,Total-CD8	Javierre2016	NA	NA	NA	NA	NA	RBM17,VPS4B,STUB1,TP73,NFIX,HNF4G,IRF6,HNF4A,PHLDA2,PBX2,ZN335,SNAPC5,FOXJ3,R3HDM2,ZNF207,SF1	1
rs5353	chr1	169733833	chr1	169733659	169734579	-	ENSG00000007908	SELE	Hela_inhibitor	STARR-seq	Muerdter2018	blood_protein_measurement	NA	NA	NA	CCDC181,RP1-206D15.3,F5,RNU6-1310P,SELP	Activated-total-CD4,Fetal-thymus,Megakaryocytes,Monocytes,Naive-B-cells,Naive-CD4,Naive-CD8,Neutrophils,Non-activated-total-CD4,Total-B-cells,Total-CD4,Total-CD8	Javierre2016	NA	NA	NA	NA	RORA_2	IRF5,IRF8,IRF1,SOX17,HOXA6,HOXB6,SOX11,IRF9,LHX2,PHTF1,RUFY3,LHX4,STAT2,SOX3,SOX2,FOXF2,NFIL3,FOXA3,ENO1,SOX10,LMX1B,DLX5,GATA4,SOX6,FOXG1,LHX3,BARX1,ZNF189,NFYC,DLX2,IRF4,FOXO3,SOX13,FOXK2,NKX6-1,WDR83,HHEX,MEF2BNB-MEF2B,ONECUT2,YY1,REL,HOXC4,POU2F2,ZSWIM1,PDX1,SOX5,HOXB8,FOXK1,HMG20A,MYOD1,CREM,CEBPB,BARHL1,YY2,CREB1,TBX20,ZNF3,LSM6,CEBPG,CEBPA,GATA2,ATF3,TCEAL2,POU3F2,CEBPE,TBX5,CEBPD,ATF7,ATF4	1
rs3917396	chr1	169734328	chr1	169733659	169734579	-	ENSG00000007908	SELE	Hela_inhibitor	STARR-seq	Muerdter2018	age_at_menopause	C1orf112;METTL18;SELE	CD8_T-cell_naive;LCL_naive;LCL_statin;liver;monocyte;placenta_naive;spleen;stomach;synovium_naive	distal	CCDC181,RP1-206D15.3,F5,RNU6-1310P,SELP	Activated-total-CD4,Fetal-thymus,Megakaryocytes,Monocytes,Naive-B-cells,Naive-CD4,Naive-CD8,Neutrophils,Non-activated-total-CD4,Total-B-cells,Total-CD4,Total-CD8	Javierre2016	NA	NA	NA	NA	Prrx2	VSX2,MEF2D,HOXB8,MEF2A,LHX2,DLX1,RFC2,MEOX2,DRGX,HOXD4,HOXC4,DLX2,MEF2C,ZN333,HOXB4,ESX1,LHX6,PRRX2,MNX1,ZNF333,DLX5,FOXO3,LMX1B,HHEX,ISX,NKX6-1,LHX4,STAT6,LHX5,ARGFX,HOXA4,MSX1,LMX1A,TCEAL2,HOXB9,NKX6-2,EN2,PDX1,HOXA1,RORB,STAT5A,NFIL3,SATB1,STAT5B,IRF5,KLF15,TBP	1
rs3917452	chr1	169734476	chr1	169733659	169734579	-	ENSG00000007908	SELE	Hela_inhibitor	STARR-seq	Muerdter2018	age_at_menopause	C1orf112;METTL18;SELE	CD8_T-cell_naive;LCL_naive;LCL_statin;liver;monocyte;placenta_naive;spleen;stomach;synovium_naive	distal	CCDC181,RP1-206D15.3,F5,RNU6-1310P,SELP	Activated-total-CD4,Fetal-thymus,Megakaryocytes,Monocytes,Naive-B-cells,Naive-CD4,Naive-CD8,Neutrophils,Non-activated-total-CD4,Total-B-cells,Total-CD4,Total-CD8	Javierre2016	NA	NA	NA	NA	NA	DDX4,RBPJ,SPATS2,GTF2H3,GAR1,PLAGL1,MORN1,CAT,TROVE2,KLF4,NFE2L1,PHOX2A,SUCLG1,POU4F3,TULP1,IRF1,ADARB1,RORC,PRDM1,PSMA6,HOXB4,HSF1,IRF9,CUX1,STAT4,POU3F2,GATA4,FOXK1,GATA5,SOX6,LSM6,GATA2,GATA3,GATA6,POU5F1,MEIS1,HNF1A,MEIS2,HOXC10,PKNOX1,FOXF2,CRX,EOMES,PKM,R3HDM2,HOXC9,GATA1,CUX2	1
rs79945836	chr1	169794666	chr1	169794540	169795463	+,-	ENSG00000000460,ENSG00000171806	C1orf112,METTL18	MCF-7_normal,SH-SY5Y_normal	STARR-seq	ENCODE	age_at_menopause;tonsillectomy_risk_measurement	C1orf112;METTL18;SCYL3	CD4_T-cell_naive;CD8_T-cell_anti-CD3-CD28;CD8_T-cell_naive;DLPFC_naive;LCL;NK-cell_naive;T-cell;Tfh_memory;Th1-17_memory;Th2_memory;Treg_memory;Treg_naive;adipose_subcutaneous;adipose_visceral;adrenal_gland;artery_aorta;artery_tibial;blood;brain;brain_caudate;brain_cerebellar_hemisphere;brain_cerebellum;brain_cortex;brain_naive;brain_putamen;brain_substantia_nigra;breast;colon_sigmoid;colon_trans…	distal;proximal	AL021068.1,SLC19A2,BLZF1,NME7,CCDC181,RP1-206D15.3,DCAF6,MPC2,DNM3,F5,FMO4,GORAB,RP11-576I22.2,METTL13,PRRC2C,RNU6-1310P,RP11-466F5.8,TMCO1,SCYL3,SELL,SELP,SFT2D2,TIPRL,VAMP4,snoU13,C1orf112,METTL18	A549_treated_with_ethanol_0.02_percent_for_1_hour-Roadmap,A673-ENCODE,BJAB-Engreitz,BJAB_anti-IgM_anti-CD40_4hr-Engreitz,B_cell-ENCODE,CD14-positive_monocyte-ENCODE,CD14-positive_monocyte-Novakovic2016,CD14-positive_monocyte_treated_with_BG_1h-Novakovic2016,CD14-positive_monocyte_treated_with_BG_4h-Novakovic2016,CD14-positive_monocyte_treated_with_BG_d1-Novakovic2016,CD14-positive_monocyte_treate…	ABCmodel,Javierre2016	NA	C1orf112;METTL18	C1orf112;METTL18;SCYL3	BRD2	NA	RUNX2,TFEB,TFAP2B,EBF3,TFAP2A,UTP18,KLF12,KLF4,TCEAL6,TRPS1,ETV6,ZNF449,SP1,UQCRB,CTCFL,KLF1,ETV5,TFCP2L1,NANOS1,ODC1,KLF5,RARA,SP4,SP2,PRDM14	2
rs74504221	chr1	169794673	chr1	169794540	169795463	+,-	ENSG00000000460,ENSG00000171806	C1orf112,METTL18	MCF-7_normal,SH-SY5Y_normal	STARR-seq	ENCODE	age_at_menopause;tonsillectomy_risk_measurement	C1orf112;METTL18;SCYL3	CD4_T-cell_naive;CD8_T-cell_anti-CD3-CD28;CD8_T-cell_naive;DLPFC_naive;LCL;NK-cell_naive;T-cell;Tfh_memory;Th1-17_memory;Th2_memory;Treg_memory;Treg_naive;adipose_subcutaneous;adipose_visceral;adrenal_gland;artery_aorta;artery_tibial;blood;brain;brain_caudate;brain_cerebellar_hemisphere;brain_cerebellum;brain_cortex;brain_naive;brain_putamen;brain_substantia_nigra;breast;colon_sigmoid;colon_trans…	distal;proximal	AL021068.1,SLC19A2,BLZF1,NME7,CCDC181,RP1-206D15.3,DCAF6,MPC2,DNM3,F5,FMO4,GORAB,RP11-576I22.2,METTL13,PRRC2C,RNU6-1310P,RP11-466F5.8,TMCO1,SCYL3,SELL,SELP,SFT2D2,TIPRL,VAMP4,snoU13,C1orf112,METTL18	A549_treated_with_ethanol_0.02_percent_for_1_hour-Roadmap,A673-ENCODE,BJAB-Engreitz,BJAB_anti-IgM_anti-CD40_4hr-Engreitz,B_cell-ENCODE,CD14-positive_monocyte-ENCODE,CD14-positive_monocyte-Novakovic2016,CD14-positive_monocyte_treated_with_BG_1h-Novakovic2016,CD14-positive_monocyte_treated_with_BG_4h-Novakovic2016,CD14-positive_monocyte_treated_with_BG_d1-Novakovic2016,CD14-positive_monocyte_treate…	ABCmodel,Javierre2016	NA	C1orf112;METTL18	C1orf112;METTL18;SCYL3	BRD2	NA	TEAD2,CTCFL,CEBPG,PTPMT1,TFAP2A,TPI1,ZNF189,NFIC,KLF3,KLF6,ZNF582,CREB3L1,EBF3,FHL2,ZNF708,ZFX,ZNF816,FOXN1,SP1	2
rs41304562	chr1	169795279	chr1	169794540	169795463	+,-	ENSG00000000460,ENSG00000171806	C1orf112,METTL18	MCF-7_normal,SH-SY5Y_normal	STARR-seq	ENCODE	age_at_menopause;tonsillectomy_risk_measurement	C1orf112;METTL18;SCYL3	CD4_T-cell_naive;CD8_T-cell_anti-CD3-CD28;CD8_T-cell_naive;DLPFC_naive;LCL;NK-cell_naive;T-cell;Tfh_memory;Th1-17_memory;Th2_memory;Treg_memory;Treg_naive;adipose_naive;adipose_subcutaneous;adipose_visceral;adrenal_gland;artery_aorta;blood;brain;brain_caudate;brain_cerebellar_hemisphere;brain_cerebellum;brain_naive;brain_substantia_nigra;breast;colon_sigmoid;colon_transverse;esophagus_gej;esophag…	distal;proximal	AL021068.1,SLC19A2,BLZF1,NME7,CCDC181,RP1-206D15.3,DCAF6,MPC2,DNM3,F5,FMO4,GORAB,RP11-576I22.2,METTL13,PRRC2C,RNU6-1310P,RP11-466F5.8,TMCO1,SCYL3,SELL,SELP,SFT2D2,TIPRL,VAMP4,snoU13,C1orf112,METTL18	A549_treated_with_ethanol_0.02_percent_for_1_hour-Roadmap,A673-ENCODE,BJAB-Engreitz,BJAB_anti-IgM_anti-CD40_4hr-Engreitz,B_cell-ENCODE,CD14-positive_monocyte-ENCODE,CD14-positive_monocyte-Novakovic2016,CD14-positive_monocyte_treated_with_BG_1h-Novakovic2016,CD14-positive_monocyte_treated_with_BG_4h-Novakovic2016,CD14-positive_monocyte_treated_with_BG_d1-Novakovic2016,CD14-positive_monocyte_treate…	ABCmodel,Javierre2016	NA	C1orf112;METTL18	C1orf112;METTL18;SCYL3	NA	NA	RBM7,SPI1,SPIB,PLG,FGF19,ZBTB7A,RARG,ZNF680,IRF4,TCEAL6,ETV6,ZNF189,PKNOX2,ZCCHC17,ZNF281,SP3,BCL6B,HNRNPC,SOX10,PRDM1,SOX17,IRF1,SOX11,STUB1,NMRAL1,SOX3,SOX2	2
rs3766132	chr1	169795427	chr1	169794540	169795463	+,-	ENSG00000000460,ENSG00000171806	C1orf112,METTL18	MCF-7_normal,SH-SY5Y_normal	STARR-seq	ENCODE	e-selectin_measurement	SCYL3	muscle_naive	distal	AL021068.1,SLC19A2,BLZF1,NME7,CCDC181,RP1-206D15.3,DCAF6,MPC2,DNM3,F5,FMO4,GORAB,RP11-576I22.2,METTL13,PRRC2C,RNU6-1310P,RP11-466F5.8,TMCO1,SCYL3,SELL,SELP,SFT2D2,TIPRL,VAMP4,snoU13,C1orf112,METTL18	A549_treated_with_ethanol_0.02_percent_for_1_hour-Roadmap,A673-ENCODE,BJAB-Engreitz,BJAB_anti-IgM_anti-CD40_4hr-Engreitz,B_cell-ENCODE,CD14-positive_monocyte-ENCODE,CD14-positive_monocyte-Novakovic2016,CD14-positive_monocyte_treated_with_BG_1h-Novakovic2016,CD14-positive_monocyte_treated_with_BG_4h-Novakovic2016,CD14-positive_monocyte_treated_with_BG_d1-Novakovic2016,CD14-positive_monocyte_treate…	ABCmodel,Javierre2016	NA	NA	SCYL3	NA	NA	ABCF2,SOX13,TEAD1,CD59,ZNF93,RELB,RUNX2,TFAP2A,TFAP2B,NR2F6,ZBTB6,TSNAX,BCL11A,ZBTB46,DIS3,ZBTB25,CBFB,CSNK2B,SOD1	1
rs75851226	chr1	169894024	chr1	169893896	169894767	-	ENSG00000000457	SCYL3	A549_normal,MCF-7_normal,SH-SY5Y_normal,hESC_naive	ChIP-STARR-seq,STARR-seq	Barakat2018,ENCODE	age_at_menopause;body_height;tonsillectomy_risk_measurement	C1orf112;METTL18;SCYL3	B-cell_naive;CD4_T-cell_anti-CD3-CD28;CD8_T-cell_anti-CD3-CD28;NK-cell_naive;Tfh_memory;Th1-17_memory;Th1_memory;Th2_memory;Treg_memory;Treg_naive;adrenal_gland;blood;brain_anterior_cingulate_cortex;brain_caudate;brain_cerebellar_hemisphere;brain_cerebellum;brain_frontal_cortex;brain_hypothalamus;brain_naive;brain_nucleus_accumbens;brain_putamen;brain_substantia_nigra;fibroblast;iPSC;liver;macrop…	distal;proximal	AL021068.1,SLC19A2,BLZF1,NME7,C1orf112,METTL18,CCDC181,RP1-206D15.3,CENPL,DARS2,DCAF6,MPC2,F5,FMO2,FMO4,GORAB,RP11-576I22.2,METTL13,MROH9,PRRC2C,RNU6-773P,PRRX1,RP1-79C4.4,RP1-127D3.4,RP1-45C12.1,Y_RNA,SELP,SFT2D2,SUCO,TIPRL,VAMP4,snoU13,KIFAP3,SCYL3,FMO3,FMO6P	A549_treated_with_ethanol_0.02_percent_for_1_hour-Roadmap,A673-ENCODE,BJAB-Engreitz,BJAB_anti-IgM_anti-CD40_4hr-Engreitz,B_cell-ENCODE,CD14-positive_monocyte-ENCODE,CD14-positive_monocyte-Novakovic2016,CD14-positive_monocyte_treated_with_BG_1h-Novakovic2016,CD14-positive_monocyte_treated_with_BG_4h-Novakovic2016,CD14-positive_monocyte_treated_with_BG_d1-Novakovic2016,CD14-positive_monocyte_treate…	ABCmodel,Javierre2016,Jung2019	NA	NA	C1orf112;METTL18;SCYL3	ANDR	NA	ZNF416,ZNF304,SOX10,NKX22,ZBTB7A,NR2F6,UBP1,NKX2-2,ZIC3,NKX2-5,TCF3,TCF12,ESR1,TFAP2C,MZF1,E2F4,HEY2,SP9,GMEB1,RARA,YY2,ZNF582	3
rs76519675	chr1	169894240	chr1	169893896	169894767	-	ENSG00000000457	SCYL3	A549_normal,MCF-7_normal,SH-SY5Y_normal,hESC_naive	ChIP-STARR-seq,STARR-seq	Barakat2018,ENCODE	age_at_menopause;body_height;tonsillectomy_risk_measurement	C1orf112;METTL18;SCYL3	B-cell_naive;CD4_T-cell_anti-CD3-CD28;CD8_T-cell_anti-CD3-CD28;NK-cell_naive;Tfh_memory;Th1-17_memory;Th1_memory;Th2_memory;Treg_memory;Treg_naive;adrenal_gland;blood;brain_anterior_cingulate_cortex;brain_cerebellar_hemisphere;brain_cerebellum;brain_frontal_cortex;brain_naive;brain_substantia_nigra;colon_transverse;fibroblast;iPSC;liver;macrophage_IFNg;macrophage_Salmonella;macrophage_naive;minor…	distal;proximal	AL021068.1,SLC19A2,BLZF1,NME7,C1orf112,METTL18,CCDC181,RP1-206D15.3,CENPL,DARS2,DCAF6,MPC2,F5,FMO2,FMO4,GORAB,RP11-576I22.2,METTL13,MROH9,PRRC2C,RNU6-773P,PRRX1,RP1-79C4.4,RP1-127D3.4,RP1-45C12.1,Y_RNA,SELP,SFT2D2,SUCO,TIPRL,VAMP4,snoU13,KIFAP3,SCYL3,FMO3,FMO6P	A549_treated_with_ethanol_0.02_percent_for_1_hour-Roadmap,A673-ENCODE,BJAB-Engreitz,BJAB_anti-IgM_anti-CD40_4hr-Engreitz,B_cell-ENCODE,CD14-positive_monocyte-ENCODE,CD14-positive_monocyte-Novakovic2016,CD14-positive_monocyte_treated_with_BG_1h-Novakovic2016,CD14-positive_monocyte_treated_with_BG_4h-Novakovic2016,CD14-positive_monocyte_treated_with_BG_d1-Novakovic2016,CD14-positive_monocyte_treate…	ABCmodel,Javierre2016,Jung2019	NA	NA	C1orf112;METTL18;SCYL3	ANDR	NA	THRA,ZNF416,REST,NEUROD1,ASCL1,TGIF1,ZNF549,OSR2,FAM127B,ZNF93,TFAP2A,TFAP2C,KLF16,HNF1A,PHLDA2	3
rs10798295	chr1	173714815	chr1	173714481	173714981	+	ENSG00000076321	KLHL20	SH-SY5Y_normal	STARR-seq	ENCODE	insomnia_measurement;longevity;mosquito_bite_reaction_size_measurement;wellbeing_measurement	NA	NA	NA	DNM3,FASLG,METTL13,MRPS14,Y_RNA,PRDX6,PRRC2C,RABGAP1L,RP11-160H22.5,RC3H1,RP11-160H22.3,RNU6-307P,RNU6-693P,RP4-560B9.4,SCARNA20,VAMP4,KLHL20,SLC9C2	A549_treated_with_ethanol_0.02_percent_for_1_hour-Roadmap,A673-ENCODE,BJAB-Engreitz,BJAB_anti-IgM_anti-CD40_4hr-Engreitz,B_cell-ENCODE,CD14-positive_monocyte-ENCODE,CD14-positive_monocyte-Novakovic2016,CD14-positive_monocyte_treated_with_BG_1h-Novakovic2016,CD14-positive_monocyte_treated_with_BG_4h-Novakovic2016,CD14-positive_monocyte_treated_with_BG_d1-Novakovic2016,CD14-positive_monocyte_treate…	ABCmodel,Javierre2016,Jung2019	NA	KLHL20;PRDX6	NA	ZN205	NA	ZBTB7A,EZR,GFI1,CTCF,ZNF124,TBP,LEF1,CEBPG,MAGEF1,TCF7,ZNF76,CBFB,ZBED1,C19ORF40,SPATS2,ZBTB25,MAPK1	4
rs55829688	chr1	173868168	chr1	173867582	173868394	+	ENSG00000185278	ZBTB37	A549_CORT108297,A549_CpdA,A549_DMSO,A549_RU486,A549_ZK216348,MCF-7_normal	STARR-seq	ENCODE	erythrocyte_count;hematocrit;hemoglobin_measurement;red_blood_cell_density_measurement	DARS2	brain_cortex	distal	CACYBP,CENPL,DARS2,PRDX6,RABGAP1L,RC3H1,METTL13,MRPS14,Y_RNA,PRRC2C,RNU6-773P,RP11-160H22.5,RP11-160H22.3,RFWD2,RP11-195C7.1,RNU6-307P,SUCO,VAMP4,snoU13,GAS5,GAS5-AS1,SERPINC1,ZBTB37	A549_treated_with_ethanol_0.02_percent_for_1_hour-Roadmap,A673-ENCODE,BJAB-Engreitz,BJAB_anti-IgM_anti-CD40_4hr-Engreitz,B_cell-ENCODE,CD14-positive_monocyte-ENCODE,CD14-positive_monocyte-Novakovic2016,CD14-positive_monocyte_treated_with_BG_1h-Novakovic2016,CD14-positive_monocyte_treated_with_BG_4h-Novakovic2016,CD14-positive_monocyte_treated_with_BG_d1-Novakovic2016,CD14-positive_monocyte_treate…	ABCmodel,Javierre2016,Jung2019	NA	NA	DARS2	SRBP2	THAP1	SOX17,SOX10,SP4,SOX3,SOX2,SOX13,YY1,KLF15,SOX18,ANXA1,ZNF354C,TGIF1,SOX4,KLF6,GRHPR,UBE2K,NR2F6,TP53,TP73,ARNT2,GLI2,NRL,ZNF549,EBF3,ZMAT2,ZFP57,TP63	4
rs78972925	chr1	173917488	chr1	173917327	173917827	-	ENSG00000117601	SERPINC1	Hela_no-inhibitor	STARR-seq	Muerdter2018	body_mass_index;feeling_miserable_measurement	NA	NA	NA	GPR52,RNU6-307P,RNU6-693P,RP4-560B9.4,SCARNA20,SERPINC1	Activated-total-CD4,Macrophages-M0,Monocytes,Naive-B-cells,Naive-CD8,Neutrophils,Non-activated-total-CD4,HepG2-Roadmap,liver-ENCODE	ABCmodel,Javierre2016	NA	NA	NA	NA	NA	NFIL3,ASPSCR1,LHX1,RIOK2,GATA3,RNF138,LHX9,EN1,UNCX,LHX6,GATA2,SHOX,EN2,MSX1,DLX1,DRGX,PRRX1,RAX2,RAXL1,RPL35,LHX4,PAX3,AR,KLF3,ZBTB43,ZNF331	2
rs1046439	chr1	175000135	chr1	174999447	175000213	+	ENSG00000116161	CACYBP	A549_CORT108297,A549_CpdA,A549_DMSO,A549_RU486,A549_ZK216348,A549_normal,K562_normal,MCF-7_normal,SH-SY5Y_normal	STARR-seq	ENCODE	Keratoconus;leukocyte_count;myeloid_white_cell_count;neutrophil_count;smoking_initiation	CACYBP	blood;monocyte;monocyte_naive;neutrophil	proximal	CACYBP,KIAA0040,LOC101928696,MRPS14,RABGAP1L,TNN,TNR,CENPL,DARS2,GAS5,SNORD78,ZBTB37,METTL13,PRDX6,PRRC2C,RP11-160H22.5,RC3H1,RP11-160H22.3,RFWD2,RP11-195C7.1,SUCO,VAMP4,snoU13	A549_treated_with_ethanol_0.02_percent_for_1_hour-Roadmap,A673-ENCODE,BJAB-Engreitz,BJAB_anti-IgM_anti-CD40_4hr-Engreitz,B_cell-ENCODE,CD14-positive_monocyte-ENCODE,CD14-positive_monocyte-Novakovic2016,CD14-positive_monocyte_treated_with_BG_1h-Novakovic2016,CD14-positive_monocyte_treated_with_BG_4h-Novakovic2016,CD14-positive_monocyte_treated_with_BG_d1-Novakovic2016,CD14-positive_monocyte_treate…	ABCmodel,Javierre2016	NA	NA	CACYBP	NA	Spi1	KLF15,OSR2,PTPMT1,ZNF768,SP4,ZNF582,IRF4,ZNF282,MZF1,SPIB,GRHL2,HSF2,GLI2,BCL6B,SCAND2P,NEUROD2,NR1H2	5
rs2791941	chr1	179143300	chr1	179143044	179143589	-	ENSG00000143322	ABL2	A549_normal,Hela_inhibitor,Hela_no-inhibitor,Hela_normal,K562_normal	CapSTARR-seq,STARR-seq	Dao2017,ENCODE,Muerdter2018	body_height;seasonal_allergic_rhinitis;type_II_diabetes_mellitus	ABL2;TOR3A	artery_tibial;brain_anterior_cingulate_cortex;brain_caudate;brain_cerebellar_hemisphere;brain_cerebellum;brain_frontal_cortex;brain_hypothalamus;brain_putamen;esophagus_mucosa	distal	NA	NA	NA	NA	NA	NA	NA	NA	CBFB,TEAD4,PRDM1,KIAA0907,YY2,MYB,RFC3,POU4F3,ZRSR2,YY1,POU3F2,HMG20A,TGIF1,DLX6,PPP5C,ZSWIM1,DMRT1,RBM42,POU2F1,LEF1,MEF2A,LHX6,MEF2D,SRF,RARB	3
rs1144575	chr1	179878267	chr1	179877790	179878303	-	ENSG00000169905	TOR1AIP2	SH-SY5Y_normal	STARR-seq	ENCODE	Abnormality_of_refraction;prostate_carcinoma	NA	NA	NA	ACBD6,AL359853.1,ALDH9A1,RP11-466F5.6,ARPC5,RGL1,C1orf27,TPR,CEP350,RP11-533E19.5,DHX9,FAM20B,METTL13,MR1,PRRC2C,QSOX1,RNU6-1240P,SASS6,TOR1AIP1,TOR1AIP2	Activated-total-CD4,Endothelial-precursors,Erythroblasts,Fetal-thymus,Macrophages-M0,Macrophages-M1,Macrophages-M2,Megakaryocytes,Monocytes,Naive-B-cells,Naive-CD4,Naive-CD8,Neutrophils,Non-activated-total-CD4,Total-B-cells,Total-CD4,Total-CD8,Panc1-ENCODE	ABCmodel,Javierre2016	NA	NA	NA	NA	NA	STAT4,STAT1,BCL6,STAT5B,DDX4,SPATS2,BCL11A,SCMH1,POU4F3,NFATC2,GTF2H3,STAT5A,CAT,TROVE2,TSNAX,NFATC1,MAFK,ZBTB46,HIST2H2AB,HOXA5,HDAC8,SLC18A1,SPIB,STAT6,UBIP1,TCF3,RPL6,MAFF,SPI1,P63,PAX3,EOMES,PKNOX1,TWIST1,RBBP5,TBR1,NR4A1	2
rs11582514	chr1	183023026	chr1	183022920	183023420	+	ENSG00000135862	LAMC1	hESC_naive	ChIP-STARR-seq	Barakat2018	apolipoprotein_A_1_measurement;body_height;colorectal_cancer;colorectal_cancer,_colorectal_adenoma;cortical_surface_area_measurement;cortical_thickness;hemoglobin_measurement;high_density_lipoprotein_cholesterol_measurement;low_density_lipoprotein_cholesterol_measurement;prostate_carcinoma;red_blood_cell_density_measurement;total_cholesterol_measurement	LAMC1;LAMC1-AS1;LAMC2	B-cell_naive;LCL;adrenal_gland;artery_coronary;blood;esophagus_mucosa;heart_left_ventricle;macrophage_naive;monocyte;monocyte_IAV;monocyte_LPS;monocyte_Pam3CSK4;monocyte_R848;monocyte_naive;nerve_tibial;skin_sun_exposed;stomach	distal;proximal	AL359853.1,ARPC5,RGL1,LAMC2,NCF2,RNASEL,LAMC1	A549_treated_with_ethanol_0.02_percent_for_1_hour-Roadmap,A673-ENCODE,BJAB-Engreitz,BJAB_anti-IgM_anti-CD40_4hr-Engreitz,B_cell-ENCODE,CD14-positive_monocyte_treated_with_BG_1h-Novakovic2016,CD14-positive_monocyte_treated_with_BG_4h-Novakovic2016,CD14-positive_monocyte_treated_with_BG_d6-Novakovic2016,CD14-positive_monocyte_treated_with_LPS_1h-Novakovic2016,CD14-positive_monocyte_treated_with_LPS…	ABCmodel,Javierre2016,Jung2019	NA	NA	LAMC1;LAMC2	GCR	E2F3	ZBTB6,EGR2,SMAD2,EGR1,TFAP2A,TFAP2B,KLF4,ZNF549,ZBTB7A,NR2F6,ZDHHC5,CTCF	12
rs112409204	chr1	183023054	chr1	183022920	183023420	+	ENSG00000135862	LAMC1	hESC_naive	ChIP-STARR-seq	Barakat2018	cystatin_C_measurement;systemic_lupus_erythematosus	LAMC2	nerve_tibial	distal	AL359853.1,ARPC5,RGL1,LAMC2,NCF2,RNASEL,LAMC1	A549_treated_with_ethanol_0.02_percent_for_1_hour-Roadmap,A673-ENCODE,BJAB-Engreitz,BJAB_anti-IgM_anti-CD40_4hr-Engreitz,B_cell-ENCODE,CD14-positive_monocyte_treated_with_BG_1h-Novakovic2016,CD14-positive_monocyte_treated_with_BG_4h-Novakovic2016,CD14-positive_monocyte_treated_with_BG_d6-Novakovic2016,CD14-positive_monocyte_treated_with_LPS_1h-Novakovic2016,CD14-positive_monocyte_treated_with_LPS…	ABCmodel,Javierre2016,Jung2019	NA	NA	LAMC2	JUN	NA	ZNF304,TMSB4XP8,PRDM14,ESR1,SP1,TIMM8A,ZNF711,SMAD2,EGR1,ARNT2	2
rs578009927	chr1	183023118	chr1	183022920	183023420	+	ENSG00000135862	LAMC1	hESC_naive	ChIP-STARR-seq	Barakat2018	apolipoprotein_A_1_measurement;body_height;colorectal_cancer;cortical_surface_area_measurement;cortical_thickness;low_density_lipoprotein_cholesterol_measurement;prostate_carcinoma;total_cholesterol_measurement	LAMC1;LAMC1-AS1	B-cell_naive;LCL;macrophage_Salmonella;monocyte_R848	distal;proximal	AL359853.1,ARPC5,RGL1,LAMC2,NCF2,RNASEL,LAMC1	A549_treated_with_ethanol_0.02_percent_for_1_hour-Roadmap,A673-ENCODE,BJAB-Engreitz,BJAB_anti-IgM_anti-CD40_4hr-Engreitz,B_cell-ENCODE,CD14-positive_monocyte_treated_with_BG_1h-Novakovic2016,CD14-positive_monocyte_treated_with_BG_4h-Novakovic2016,CD14-positive_monocyte_treated_with_BG_d6-Novakovic2016,CD14-positive_monocyte_treated_with_LPS_1h-Novakovic2016,CD14-positive_monocyte_treated_with_LPS…	ABCmodel,Javierre2016,Jung2019	NA	NA	LAMC1	NA	KLF5,SP1,SP2,ZNF263	SP1,SP3,IRF8,KLF15,E2F6,ZNF707	8
rs2276544	chr1	183186093	chr1	183185738	183186264	+	ENSG00000058085	LAMC2	hESC_naive	ChIP-STARR-seq	Barakat2018	leukocyte_count	LAMC2	esophagus_muscularis;nerve_tibial	proximal	LAMC1,RNU6-41P,RP11-444D13.1,RP11-505O17.1,SHCBP1L,SMG7,LAMC2	Aorta,Fibroblast,Gastric,Mesenchymal_Stem_Cell,Mesendoderm,Ovary,Endothelial-precursors,Macrophages-M1,Megakaryocytes,Neutrophils,H1-hESC-Roadmap,H1_BMP4_Derived_Mesendoderm_Cultured_Cells-Roadmap,H1_BMP4_Derived_Trophoblast_Cultured_Cells-Roadmap,H7,H9-Roadmap,HCT116-ENCODE,HT29,LoVo,MCF-7-ENCODE,MCF10A-Ji2017,MCF10A_treated_with_TAM24hr-Ji2017,PC-9-ENCODE,Panc1-ENCODE,breast_epithelium-ENCODE,e…	ABCmodel,Javierre2016,Jung2019	NA	NA	LAMC2	ESR1	ZNF263	TGIF1,TRIM21,FEZF2,ZNF257,ESX1,ZIC2,MYB,ZNF93,DIABLO,TCF4,HIF1A,LUZP1,TIMM44,SP1,ODC1,UBE2K,TCF21,ESR1,CUX1,MAFK,ZNF135,PAX5,ZKSCAN5,ZDHHC5,NFE2L1	1
rs2276543	chr1	183186170	chr1	183185738	183186264	+	ENSG00000058085	LAMC2	hESC_naive	ChIP-STARR-seq	Barakat2018	blood_protein_measurement	LAMC2	DLPFC_naive;LCL;LCL_naive;LCL_statin;adipose_subcutaneous;adipose_visceral;artery_aorta;brain;brain_amygdala;brain_anterior_cingulate_cortex;brain_cerebellum;brain_cortex;brain_frontal_cortex;brain_putamen;colon_sigmoid;esophagus_gej;esophagus_muscularis;fibroblast;heart_atrial_appendage;heart_left_ventricle;macrophage_IFNg;macrophage_IFNg+Salmonella;macrophage_Salmonella;macrophage_naive;monocyt…	proximal	LAMC1,RNU6-41P,RP11-444D13.1,RP11-505O17.1,SHCBP1L,SMG7,LAMC2	Aorta,Fibroblast,Gastric,Mesenchymal_Stem_Cell,Mesendoderm,Ovary,Endothelial-precursors,Macrophages-M1,Megakaryocytes,Neutrophils,H1-hESC-Roadmap,H1_BMP4_Derived_Mesendoderm_Cultured_Cells-Roadmap,H1_BMP4_Derived_Trophoblast_Cultured_Cells-Roadmap,H7,H9-Roadmap,HCT116-ENCODE,HT29,LoVo,MCF-7-ENCODE,MCF10A-Ji2017,MCF10A_treated_with_TAM24hr-Ji2017,PC-9-ENCODE,Panc1-ENCODE,breast_epithelium-ENCODE,e…	ABCmodel,Javierre2016,Jung2019	NA	NA	LAMC2	CTCF	JUN,ZEB1	SNAI2,TCF3,TFAP4,BHLHE22,ZNF682,ASCL1,ZNF510,RNF114,CEBPG,TCF4,MYB,ZNF655,ESR1,ZNF8,SCRT1,SNAI1,MYF5,SCRT2,NR4A1,BHLHE40,MYOG,TCF12,ZEB1,MYOD1,MYF6,PTF1A,FIGLA,POU5F1,MAFF,LARP4,RPS4X,UBXN1,GTPBP1	1
rs112313734	chr1	183635900	chr1	183635585	183636283	+,-	ENSG00000143344,ENSG00000162704	ARPC5,RGL1	A549_CORT108297,A549_CpdA,A549_DMSO,A549_RU486	STARR-seq	ENCODE	peripheral_arterial_disease,_traffic_air_pollution_measurement;systemic_lupus_erythematosus	ARPC5	artery_aorta	proximal	ACBD6,C1orf21,RP11-382D12.2,C1orf27,TPR,CENPF,COLGALT2,DHX9,EDEM3,LAMC1,NMNAT2,NPL,RP11-505O17.1,SHCBP1L,SMG7-AS1,SMG7,TEDDM1,TOR1AIP2,TSEN15,APOBEC4,ARPC5,RGL1	A549_treated_with_ethanol_0.02_percent_for_1_hour-Roadmap,BJAB-Engreitz,BJAB_anti-IgM_anti-CD40_4hr-Engreitz,B_cell-ENCODE,CD14-positive_monocyte-ENCODE,CD14-positive_monocyte-Novakovic2016,CD14-positive_monocyte_treated_with_BG_1h-Novakovic2016,CD14-positive_monocyte_treated_with_BG_4h-Novakovic2016,CD14-positive_monocyte_treated_with_BG_d1-Novakovic2016,CD14-positive_monocyte_treated_with_BG_d6…	ABCmodel,Javierre2016	Arensbergen2019_K562	NA	ARPC5	NA	E2F1,E2F3,ZBTB33	FLI1,TFAP2C,TFAP2A,ERG,ELF5,ZDHHC5,ZMAT2,ETV6,KIAA0907,EXOSC3,SP1,ERF,CTCFL,EHF,ETV7,SPI1,CTCF,PGAM2,VEZF1,GABPA,NFAT5,ETS1,TFAP2B,GATA3,GATA6,SOX6,ZNF707	3
rs114491252	chr1	183636108	chr1	183635585	183636283	+,-	ENSG00000143344,ENSG00000162704	ARPC5,RGL1	A549_CORT108297,A549_CpdA,A549_DMSO,A549_RU486	STARR-seq	ENCODE	peripheral_arterial_disease,_traffic_air_pollution_measurement;systemic_lupus_erythematosus	ARPC5	artery_aorta	proximal	ACBD6,C1orf21,RP11-382D12.2,C1orf27,TPR,CENPF,COLGALT2,DHX9,EDEM3,LAMC1,NMNAT2,NPL,RP11-505O17.1,SHCBP1L,SMG7-AS1,SMG7,TEDDM1,TOR1AIP2,TSEN15,APOBEC4,ARPC5,RGL1	A549_treated_with_ethanol_0.02_percent_for_1_hour-Roadmap,BJAB-Engreitz,BJAB_anti-IgM_anti-CD40_4hr-Engreitz,B_cell-ENCODE,CD14-positive_monocyte-ENCODE,CD14-positive_monocyte-Novakovic2016,CD14-positive_monocyte_treated_with_BG_1h-Novakovic2016,CD14-positive_monocyte_treated_with_BG_4h-Novakovic2016,CD14-positive_monocyte_treated_with_BG_d1-Novakovic2016,CD14-positive_monocyte_treated_with_BG_d6…	ABCmodel,Javierre2016	NA	NA	ARPC5	ANDR	NA	MYF6,GFI1B,TBX19,GFI1,ZNF135,ZBTB7A	3
rs6686494	chr1	183653463	chr1	183653316	183653816	-	ENSG00000173627	APOBEC4	GM12878_normal	CapSTARR-seq	This_study	peripheral_arterial_disease,_traffic_air_pollution_measurement;systemic_lupus_erythematosus	ARPC5	artery_aorta	distal	APOBEC4,CEP350,RP11-533E19.5,COLGALT2,RNASEL,RP11-505O17.1,SHCBP1L,TSEN15	Activated-total-CD4,Endothelial-precursors,Macrophages-M0,Macrophages-M1,Macrophages-M2,Naive-B-cells,Neutrophils,Non-activated-total-CD4,Total-CD4,large_intestine_fetal-Roadmap,small_intestine_fetal-Roadmap	ABCmodel,Javierre2016	NA	NA	NA	NA	NA	NFE2L1,MAFK,MAFF,BACH2,ZNF317,HOXB4,MAFG,ZBTB7A,MAFB,SOX10,SOX2,MEIS1,SOX3,BACH1,CREB1,ZNF692,RPL35,HNF1A,HNF1B	3
rs2273881	chr1	185156912	chr1	185156580	185157167	+	ENSG00000116668	SWT1	hESC_primed	ChIP-STARR-seq	Barakat2018	cigarettes_per_day_measurement;clopidogrel_metabolite_measurement	RNF2;TRMT1L	blood;monocyte;testis	distal;proximal	C1orf21,EDEM3,FAM129A,HMCN1,LINC01350,PACERR,PLA2G4A,PTGS2,RNF2,SWT1,TRMT1L,C1orf27,TPR,CTA-277P6.1,RNU7-183P,RNU6-1240P,RNU7-13P	A549_treated_with_ethanol_0.02_percent_for_1_hour-Roadmap,A673-ENCODE,BJAB-Engreitz,BJAB_anti-IgM_anti-CD40_4hr-Engreitz,B_cell-ENCODE,CD14-positive_monocyte-ENCODE,CD14-positive_monocyte-Novakovic2016,CD14-positive_monocyte_treated_with_BG_1h-Novakovic2016,CD14-positive_monocyte_treated_with_BG_4h-Novakovic2016,CD14-positive_monocyte_treated_with_BG_d1-Novakovic2016,CD14-positive_monocyte_treate…	ABCmodel,Javierre2016	NA	NA	RNF2;TRMT1L	SPI1	NA	ZNF257,ZBTB7B,NANOS1,ODC1,TFCP2,NNT,TFAP2C,KLF6,ZIC3,OSR2,MDM2,PAX5,HEY2,EGR1,SP1,ZNF582,TFAP2A,ZNF341,SP2,ZNF549,ANXA1,SP4,SOX5,TEAD2,UBE2V1,TRIM21,TCF3,SMAP2,SEMA4A,H2AFY,ECSIT,PQBP1,FEZ1,ZBTB46,KLF3,GAR1,SLC18A1,HMG20A,MORN1,TEAD4	2
rs4657842	chr1	193058991	chr1	193058954	193060057	+,-	ENSG00000116747,ENSG00000116750	RO60,UCHL5	A549_DMSO	STARR-seq	ENCODE	body_mass_index;chronotype_measurement;lifestyle_measurement;lymphocyte_count	NA	NA	NA	AL136987.1,C1orf27,TPR,EDEM3,GLRX2,LYPLAL1,RP11-135J2.4,RGS1,RGS13,RGS18,RGS2,RP5-1011O1.2,B3GALT2,CDC73,LINC01032,TROVE2,UCHL5	A549_treated_with_ethanol_0.02_percent_for_1_hour-Roadmap,A673-ENCODE,BJAB-Engreitz,BJAB_anti-IgM_anti-CD40_4hr-Engreitz,B_cell-ENCODE,CD14-positive_monocyte-ENCODE,CD14-positive_monocyte-Novakovic2016,CD14-positive_monocyte_treated_with_BG_1h-Novakovic2016,CD14-positive_monocyte_treated_with_BG_4h-Novakovic2016,CD14-positive_monocyte_treated_with_BG_d1-Novakovic2016,CD14-positive_monocyte_treate…	ABCmodel,Javierre2016	NA	RO60;UCHL5;GLRX2	NA	NA	NA	FOXA3,FOXP1,CUX1,TROVE2,PBX2,A1CF,MSI1,FOXA2,MEIS1,MEF2B,MEIS2,LSM6,NKX25,ZNF124,FOXM1,C19ORF40,SFT2D1,GADD45A,DIS3,SRRM3,LAS1L,RNF138,TFAM,ZNF207,SIX2	4
rs10737621	chr1	193121735	chr1	193121531	193122180	+	ENSG00000134371	CDC73	A549_CORT108297,A549_RU486,hESC_primed	ChIP-STARR-seq,STARR-seq	Barakat2018,ENCODE	Beta_blocking_agent_use_measurement;body_mass_index;chronotype_measurement;lifestyle_measurement;lymphocyte_count	B3GALT2;GLRX2	DLPFC_naive;artery_aorta;brain_naive;muscle_naive	distal	AL136987.1,AXDND1,RN7SL374P,C1orf27,TPR,CFH,RGS1,RGS2,RP5-1011O1.2,B3GALT2,CDC73,GLRX2,RGS18,TROVE2,UCHL5	A549_treated_with_ethanol_0.02_percent_for_1_hour-Roadmap,A673-ENCODE,BJAB-Engreitz,BJAB_anti-IgM_anti-CD40_4hr-Engreitz,B_cell-ENCODE,CD14-positive_monocyte-ENCODE,CD14-positive_monocyte-Novakovic2016,CD14-positive_monocyte_treated_with_BG_1h-Novakovic2016,CD14-positive_monocyte_treated_with_BG_4h-Novakovic2016,CD14-positive_monocyte_treated_with_BG_d1-Novakovic2016,CD14-positive_monocyte_treate…	ABCmodel,Javierre2016	NA	NA	B3GALT2;GLRX2	SNAI2	NA	ASCL1,GLI2,USF1,SNAI2,HES1,CANX,TGIF1,ZIC5,TCF4,PLAG1,HTATIP2,GABPA,USF2,SP9,THRB,VEZF1,BHLHE22,CTCFL,SNAI1,MXI1,SP1,TFAP2C,ZNF93,TCF3,TFEB,NR4A1,ZNF417,TP73,HEY2,ZNF257,BHLHE41,MYOD1,BACH1,ZNF692,ZNF148,TFAP2B,HEY1,MITF,ZBT14,ETV1,ATF3,MYF5,BHLHE40,MYF6,ID4,TCF12,HIF1A,ZBTB33,ARNT2,HOXB5,OTUD4,NFIB	5
rs6704363	chr1	201127255	chr1	201127184	201127684	-	ENSG00000232237	ASCL5	hESC_naive	ChIP-STARR-seq	Barakat2018	tooth_agenesis;tooth_eruption	AC103925.1;ASCL5;CACNA1S	artery_coronary;artery_tibial;brain_naive;lung;minor_salivary_gland;muscle;pancreas;prostate;small_intestine	distal;proximal	NA	NA	NA	NA	NA	NA	NA	NA	ATF4,SOX17,ETS1,LEF1,TCF7L2,ZRSR2,ESRRA,SUCLG1,MYBL2,CELF5,SCAND2P,TCF7,TSN,JUN,FOSL2,RPP25,THRB,NFE2,PAXIP1,GLTPD1,BACH2,MAFF,BACH1,MAFK,MAFG	2
rs73085637	chr1	202160068	chr1	202159991	202160491	-	ENSG00000143851	PTPN7	K562_normal	CapSTARR-seq	Dao2017	basophil_percentage_of_leukocytes	PTPN7	monocyte;monocyte_LPS;monocyte_Pam3CSK4;monocyte_naive;neutrophil	proximal	ARL8A,PTPN7,PTPRVP	BJAB-Engreitz,CD56-positive_natural_killer_cells-Roadmap,CD8-positive_alpha-beta_T_cell-ENCODE,Jurkat-Engreitz,Jurkat_anti-CD3_PMA_4hr-Engreitz,MM.1S-ENCODE,THP1-Engreitz,THP1_LPS_4hr-Engreitz,THP_pmaLPS_ATAC_0h,THP_pmaLPS_ATAC_120h,THP_pmaLPS_ATAC_12h,THP_pmaLPS_ATAC_1h,THP_pmaLPS_ATAC_2h,THP_pmaLPS_ATAC_48h,THP_pmaLPS_ATAC_6h,THP_pmaLPS_ATAC_72h,THP_pmaLPS_ATAC_96h,U937-Engreitz,U937_LPS_4hr-En…	ABCmodel	NA	NA	PTPN7	SPT5H	E2F1,E2F3,E2F4,E2F6,SP1	ZBTB26,ZBTB18,SOX3,ZFX,EZR,NANOS1,SP1,ZBT7A,KLF14,ZNF282,TCEAL6,KLF6,NNT,KLF4,PDS5A	1
rs11287859	chr1	203795204	chr1	203795123	203795714	+	ENSG00000058673,ENSG00000257315	ZBED6,ZC3H11A	A549_normal,Hela_inhibitor,Hela_no-inhibitor,K562_IFNa,MCF-7_normal,SH-SY5Y_normal	CapSTARR-seq,STARR-seq	ENCODE,Muerdter2018,Santiago2021	body_height	NA	NA	NA	ADIPOR1,AL583832.1,CNTN2,ATP2B4,BTG2,LINC01136,CHIT1,CYB5R1,ETNK2,RP11-74C13.3,FMOD,RP11-435P24.2,GOLT1A,KLHL12,LAX1,OPTC,PIK3C2B,PPP1R15B,PRELP,RBBP5,RNU6-487P,SNORA77,SNRPE,TIMM17A,TMEM183A,YOD1,ZBED6,ZC3H11A	A549_treated_with_ethanol_0.02_percent_for_1_hour-Roadmap,A673-ENCODE,BJAB-Engreitz,BJAB_anti-IgM_anti-CD40_4hr-Engreitz,B_cell-ENCODE,CD14-positive_monocyte-ENCODE,CD14-positive_monocyte-Novakovic2016,CD14-positive_monocyte_treated_with_BG_1h-Novakovic2016,CD14-positive_monocyte_treated_with_BG_4h-Novakovic2016,CD14-positive_monocyte_treated_with_BG_d1-Novakovic2016,CD14-positive_monocyte_treate…	ABCmodel,Javierre2016,Jung2019	NA	NA	NA	NA	NA	EGR1	1
rs3737971	chr1	203795210	chr1	203795123	203795714	+	ENSG00000058673,ENSG00000257315	ZBED6,ZC3H11A	A549_normal,Hela_inhibitor,Hela_no-inhibitor,K562_IFNa,MCF-7_normal,SH-SY5Y_normal	CapSTARR-seq,STARR-seq	ENCODE,Muerdter2018,Santiago2021	breast_carcinoma;red_blood_cell_distribution_width	NA	NA	NA	ADIPOR1,AL583832.1,CNTN2,ATP2B4,BTG2,LINC01136,CHIT1,CYB5R1,ETNK2,RP11-74C13.3,FMOD,RP11-435P24.2,GOLT1A,KLHL12,LAX1,OPTC,PIK3C2B,PPP1R15B,PRELP,RBBP5,RNU6-487P,SNORA77,SNRPE,TIMM17A,TMEM183A,YOD1,ZBED6,ZC3H11A	A549_treated_with_ethanol_0.02_percent_for_1_hour-Roadmap,A673-ENCODE,BJAB-Engreitz,BJAB_anti-IgM_anti-CD40_4hr-Engreitz,B_cell-ENCODE,CD14-positive_monocyte-ENCODE,CD14-positive_monocyte-Novakovic2016,CD14-positive_monocyte_treated_with_BG_1h-Novakovic2016,CD14-positive_monocyte_treated_with_BG_4h-Novakovic2016,CD14-positive_monocyte_treated_with_BG_d1-Novakovic2016,CD14-positive_monocyte_treate…	ABCmodel,Javierre2016,Jung2019	NA	NA	NA	NA	NA	TSC22D4,C19ORF40,LUZP1,SNAPC4,ZNF331,PDCD11,NANOS1,TROVE2,UBE2K,ZNF250,BAD,ODC1,MYEF2,NRL,DAZAP1,ZMAT2,NFIB,TGIF1,CPSF4,EGR1,SSX3,ZFP57,EGR2	2
rs113708222	chr1	203795675	chr1	203795123	203795714	+	ENSG00000058673,ENSG00000257315	ZBED6,ZC3H11A	A549_normal,Hela_inhibitor,Hela_no-inhibitor,K562_IFNa,MCF-7_normal,SH-SY5Y_normal	CapSTARR-seq,STARR-seq	ENCODE,Muerdter2018,Santiago2021	body_height	NA	NA	NA	ADIPOR1,AL583832.1,CNTN2,ATP2B4,BTG2,LINC01136,CHIT1,CYB5R1,ETNK2,RP11-74C13.3,FMOD,RP11-435P24.2,GOLT1A,KLHL12,LAX1,OPTC,PIK3C2B,PPP1R15B,PRELP,RBBP5,RNU6-487P,SNORA77,SNRPE,TIMM17A,TMEM183A,YOD1,ZBED6,ZC3H11A	A549_treated_with_ethanol_0.02_percent_for_1_hour-Roadmap,A673-ENCODE,BJAB-Engreitz,BJAB_anti-IgM_anti-CD40_4hr-Engreitz,B_cell-ENCODE,CD14-positive_monocyte-ENCODE,CD14-positive_monocyte-Novakovic2016,CD14-positive_monocyte_treated_with_BG_1h-Novakovic2016,CD14-positive_monocyte_treated_with_BG_4h-Novakovic2016,CD14-positive_monocyte_treated_with_BG_d1-Novakovic2016,CD14-positive_monocyte_treate…	ABCmodel,Javierre2016,Jung2019	NA	NA	NA	SPT5H	NA	ZIM3,SIX2,UBP1,UBIP1,ETV6,ABCF2,BAX,ELF3,GATA6,PPP2R3B,FOXM1,BAD,NOC2L,MYEF2,ZNF26,DAZAP1,STUB1,CPSF4,SSX3	1
rs113385281	chr1	203861332	chr1	203861099	203861599	+	ENSG00000182004	SNRPE	A549_normal,MCF-7_normal,SH-SY5Y_normal	STARR-seq	ENCODE	red_blood_cell_distribution_width	NA	NA	NA	CHI3L1,ETNK2,GOLT1A,KISS1,PLEKHA6,REN,SOX13,RP11-74C13.3,MDM4,RBBP5,ZBED6,ZC3H11A,SNRPE	A549_treated_with_ethanol_0.02_percent_for_1_hour-Roadmap,A673-ENCODE,BJAB-Engreitz,BJAB_anti-IgM_anti-CD40_4hr-Engreitz,CD14-positive_monocyte-ENCODE,CD14-positive_monocyte-Novakovic2016,CD14-positive_monocyte_treated_with_BG_1h-Novakovic2016,CD14-positive_monocyte_treated_with_BG_4h-Novakovic2016,CD14-positive_monocyte_treated_with_BG_d1-Novakovic2016,CD14-positive_monocyte_treated_with_BG_d6-N…	ABCmodel,Javierre2016,Jung2019	NA	NA	NA	NA	NA	ZNF136,ZNF135,TCF4,OSR2,ZBTB6,ARNT2,KLF9,ZIC3,C19ORF25,SOX11,SOX6	1
rs12745299	chr1	203861428	chr1	203861099	203861599	+	ENSG00000182004	SNRPE	A549_normal,MCF-7_normal,SH-SY5Y_normal	STARR-seq	ENCODE	body_height	SNRPE	brain_cerebellum;brain_naive	proximal	CHI3L1,ETNK2,GOLT1A,KISS1,PLEKHA6,REN,SOX13,RP11-74C13.3,MDM4,RBBP5,ZBED6,ZC3H11A,SNRPE	A549_treated_with_ethanol_0.02_percent_for_1_hour-Roadmap,A673-ENCODE,BJAB-Engreitz,BJAB_anti-IgM_anti-CD40_4hr-Engreitz,CD14-positive_monocyte-ENCODE,CD14-positive_monocyte-Novakovic2016,CD14-positive_monocyte_treated_with_BG_1h-Novakovic2016,CD14-positive_monocyte_treated_with_BG_4h-Novakovic2016,CD14-positive_monocyte_treated_with_BG_d1-Novakovic2016,CD14-positive_monocyte_treated_with_BG_d6-N…	ABCmodel,Javierre2016,Jung2019	NA	NA	SNRPE	ANDR	E2F1,E2F3,E2F4,E2F6,SP1,SP2	ZNF707,NRL,SP4,TEAD2,TFDP1,TFCP2L1,TBX6,UBB,NANOS1,ARNT2,PPARG,PGAM2,SP2,TBX21,SPI1,TBX3,GRHPR,GLI2,SP1,E2F1,E2F4,EGR1,TCF21,ZBTB7A,ZNF281,KLF12,ZNF692,KLF15,REST,WT1,SMAP2,TRIM21	1
rs12118495	chr1	204077651	chr1	204077629	204078129	+	ENSG00000143842	SOX13	hESC_naive	ChIP-STARR-seq	Barakat2018	adverse_effect,_response_to_drug	NA	NA	NA	SNRPE	Endothelial-precursors,Neutrophils	Javierre2016	NA	NA	NA	NA	NA	NRF1,ZSCAN9,CDX2,TBX21,EGR1,SNAI1,POU2F1,POU2F2,INSM1,EGR2,MEIS1,PO5F1,PAX5,TIA1,CUX1,DMRT1,MYB,PBX2,MNT,FOXF2,FOXA1,IRX3,ZEB1,ARFGAP1,NFIL3,FOXJ3,CREB1,FOXA2,FOXG1,FOXK2,HOXB5,FOXA3,RBM8A,FOXC1,RBPJ,MSI1,FOXP1,FOXO1,FOXF1,FOXO3,FOXK1,SOX13	2
rs3789052	chr1	204525155	chr1	204524990	204525519	+	ENSG00000198625	MDM4	A549_normal	STARR-seq	ENCODE	eosinophil_count	NA	NA	NA	NA	NA	NA	NA	NA	NA	NA	NA	ZEB1,ZNF708,GATA3,GATA1,GATA2,PRDM4,EOMES,GATA6,SFT2D1,NKX28,HNF1A,MYBL2,NFIL3,CUX1	1
rs3789051	chr1	204525308	chr1	204524990	204525519	+	ENSG00000198625	MDM4	A549_normal	STARR-seq	ENCODE	eosinophil_count	NA	NA	NA	NA	NA	NA	NA	NA	NA	NA	Pdx1,Prrx2	HSF2,GRHL2,GRHL1,TFCP2,ZBTB26,H1FX,BCL6B,GFI1,TCF7,SOX17,SRRM3,PQBP1,PSMA6,IRF1,PHOX2A,PLAGL1	1
rs17344537	chr1	205122299	chr1	205121978	205122515	-	ENSG00000117222	RBBP5	MCF-7_normal,SH-SY5Y_normal	STARR-seq	ENCODE	basophil_count;basophil_percentage_of_granulocytes;basophil_percentage_of_leukocytes;brain_measurement,_neuroimaging_measurement;cortical_surface_area_measurement;erythrocyte_count;mean_platelet_volume;red_blood_cell_density_measurement;reticulocyte_count;reticulocyte_measurement	DSTYK;RBBP5;TMCC2;TMEM81	CD4_T-cell_naive;CD8_T-cell_naive;Treg_naive;adipose_subcutaneous;artery_tibial;brain_naive;brain_nucleus_accumbens;colon_transverse;esophagus_muscularis;fat;fibroblast;heart_atrial_appendage;monocyte;nerve_tibial;neutrophil;prostate;skin_sun_exposed;thyroid	distal;proximal	AL583832.1,CNTN2,C1orf132,EIF2D,ELK4,RP11-6B6.3,MAPKAPK2,SNORD112,NUAK2,NUCKS1,PPP1R15B,RAB7L1,RNU6-418P,RP11-383G10.5,SNRPE,TMCC2,ZBED6,ZC3H11A,CDK18,DSTYK,TMEM81,RBBP5	A549_treated_with_ethanol_0.02_percent_for_1_hour-Roadmap,A673-ENCODE,BJAB-Engreitz,BJAB_anti-IgM_anti-CD40_4hr-Engreitz,B_cell-ENCODE,CD14-positive_monocyte-ENCODE,CD14-positive_monocyte-Novakovic2016,CD14-positive_monocyte_treated_with_BG_1h-Novakovic2016,CD14-positive_monocyte_treated_with_BG_4h-Novakovic2016,CD14-positive_monocyte_treated_with_BG_d1-Novakovic2016,CD14-positive_monocyte_treate…	ABCmodel,Javierre2016,Jung2019	NA	NA	DSTYK;RBBP5;TMCC2;TMEM81	RBBP5	NA	NRL,UBE2K,RORC,TGIF1,THAP11,TFDP1,FOXN1,YY2,TFAP2A,TFAP2B,GABPA,TBX3,TCF3,RAB14,BAX,UQCRB,TCF12,ARNT2,EBF3,NFIC,ARNT,RUNX2,TFAP2C,E2F6,NNT,NANOS1,PCK2,ODC1,ZFP57,CREB3L1,GLI2	11
rs823114	chr1	205750404	chr1	205750182	205750682	-	ENSG00000069275	NUCKS1	MCF-7_normal,SH-SY5Y_normal	STARR-seq	ENCODE	Parkinson's_disease;QT_interval;alcohol_consumption_measurement;apolipoprotein_A_1_measurement;basophil_count;body_height;body_mass_index;body_weight;cortical_thickness;high_density_lipoprotein_cholesterol_measurement;prostate_carcinoma;prostate_specific_antigen_measurement;systolic_blood_pressure;uric_acid_measurement;vital_capacity	NUCKS1;RAB29	LCL;artery_aorta;blood;brain_cerebellum;colon_sigmoid;colon_transverse;esophagus_muscularis;fat;lung;monocyte_LPS;skin;stomach	distal;proximal	AVPR1B,SLC41A1,ELK4,NUCKS1,RAB29,SLC45A3,MDM4,RBBP5	A549_treated_with_ethanol_0.02_percent_for_1_hour-Roadmap,A673-ENCODE,BJAB-Engreitz,BJAB_anti-IgM_anti-CD40_4hr-Engreitz,B_cell-ENCODE,CD14-positive_monocyte-ENCODE,CD14-positive_monocyte-Novakovic2016,CD14-positive_monocyte_treated_with_BG_1h-Novakovic2016,CD14-positive_monocyte_treated_with_BG_4h-Novakovic2016,CD14-positive_monocyte_treated_with_BG_d1-Novakovic2016,CD14-positive_monocyte_treate…	ABCmodel,Javierre2016,Jung2019	NA	NA	NUCKS1;RAB29	CREB1	NA	HIF1A,ARNT2,EGR1,GLI2,TIMM8A,PAX5,MAZ,THRB,SP1,YY2,ZFX,HEY2,THAP1,ETV1,TFAP2A,TFAP2B,TCF12,CTCFL,ZBTB7A,FEZF2,MYB,TRPS1,TCF21,ZNF549,TCF3,BHLHE22,NRF1	15
rs9438393	chr1	205813590	chr1	205813198	205813698	-	ENSG00000133065	SLC41A1	CEM_IFNa	CapSTARR-seq	This_study	QT_interval;alcohol_consumption_measurement;attention_deficit_hyperactivity_disorder,_substance_abuse,_antisocial_behaviour_measurement;body_height;brain_measurement,_neuroimaging_measurement;comparative_body_size_at_age_10,_self-reported;cortical_surface_area_measurement;cortical_thickness;essential_tremor;monocyte_count;monocyte_percentage_of_leukocytes;neuroimaging_measurement,_brain_volume_me…	NUCKS1;PM20D1;RAB29;SLC26A9;SLC41A1	B-cell_naive;CD4_T-cell_anti-CD3-CD28;CD4_T-cell_naive;CD8_T-cell_naive;DLPFC_naive;LCL;NK-cell_naive;Tfh_memory;Th1-17_memory;Th17_memory;Th1_memory;Th2_memory;Treg_naive;adipose_naive;adipose_subcutaneous;adipose_visceral;adrenal_gland;artery_aorta;artery_coronary;artery_tibial;blood;brain_amygdala;brain_cerebellum;brain_hippocampus;brain_nucleus_accumbens;brain_putamen;brain_spinal_cord;brain_…	distal;proximal	AVPR1B,RP11-38J22.3,CTSE,RNU6-418P,SNORD60,YOD1,SLC41A1	A673-ENCODE,BJAB-Engreitz,CD14-positive_monocyte_treated_with_RPMI_d1-Novakovic2016,CD14-positive_monocyte_treated_with_RPMI_d6-Novakovic2016,CD4-positive_helper_T_cell-ENCODE,CD8-positive_alpha-beta_T_cell-Corces2016,H1-hESC-Roadmap,H1_Derived_Mesenchymal_Stem_Cells-Roadmap,H1_Derived_Neuronal_Progenitor_Cultured_Cells-Roadmap,H7,H9-Roadmap,HAP1,Jurkat-Engreitz,Jurkat_anti-CD3_PMA_4hr-Engreitz,L…	ABCmodel,Javierre2016	NA	NA	SLC41A1	GCR	NA	FOXO3,FOXG1,CSNK2B,FOXD3,FOXD2,ZNF331,CREB1,FOXJ2,ETS1,FOXA2,FOXN1,RARA,RAB2A,ZIC5	19
rs2306714	chr1	207051647	chr1	207051208	207051708	-	ENSG00000180667	YOD1	A549_RU486,hESC_primed	ChIP-STARR-seq,STARR-seq	Barakat2018,ENCODE	HbA1c_measurement;aspartate_aminotransferase_to_alanine_aminotransferase_ratio;creatinine_measurement;diastolic_blood_pressure;glomerular_filtration_rate;leukocyte_count;mathematical_ability	PFKFB2	muscle;muscle_naive	distal	C1orf116,PFKFB2,YOD1	A549_treated_with_ethanol_0.02_percent_for_1_hour-Roadmap,A673-ENCODE,CD14-positive_monocyte_treated_with_BG_d6-Novakovic2016,CD3-positive_T_cell-Roadmap,CD8-positive_alpha-beta_T_cell-ENCODE,H1-hESC-Roadmap,H1_BMP4_Derived_Mesendoderm_Cultured_Cells-Roadmap,H1_BMP4_Derived_Trophoblast_Cultured_Cells-Roadmap,H1_Derived_Mesenchymal_Stem_Cells-Roadmap,H1_Derived_Neuronal_Progenitor_Cultured_Cells-R…	ABCmodel	NA	NA	PFKFB2	CREB1	NA	ARNT,TCF21,TP63,NEUROD1,NFIC,ZNF75D,SP1,ZNF93,GLI2,BACH2,TCF12,HES5,USF2,AHR,ARNT2,ZNF582,CLOCK,MZF1,TCF4,MYC,PLAG1,TFEB,GMEB1,TP73,MGA,MAFG,ZSCAN29,CLK1,NFE2,ATF4,OLIG3,DDX53,CEBPD,POU5F1,NFE2L1,MSRB3,ATF3,NR4A1,MAFF	7
rs932374	chr1	209675087	chr1	209674912	209675412	+	ENSG00000123689	G0S2	K562_normal	CapSTARR-seq	Dao2017	aspartate_aminotransferase_measurement	HSD11B1-AS1	brain_cerebellar_hemisphere;fat	distal	ADORA2BP,TRAF3IP3,C1orf132,C1orf74,CAMK1G,DIEXF,EIF2D,HSD11B1,IRF6,LAMB3,MIR205HG,PFKFB2,RP1-272L16.1,G0S2,LOC101930114	Activated-total-CD4,Endothelial-precursors,Erythroblasts,Macrophages-M0,Macrophages-M1,Macrophages-M2,Megakaryocytes,Monocytes,Naive-CD4,Naive-CD8,Neutrophils,Non-activated-total-CD4,Total-B-cells,Total-CD4,Total-CD8,CD14-positive_monocyte-ENCODE,CD14-positive_monocyte-Novakovic2016,CD14-positive_monocyte_treated_with_BG_1h-Novakovic2016,CD14-positive_monocyte_treated_with_BG_4h-Novakovic2016,CD1…	ABCmodel,Javierre2016,Jung2019	NA	NA	NA	ZIC2	NA	TGIF1,ZNF75D,CELF6,MSRB3,GOT1,ATF3,PAX5,ARFGAP1,HCLS1,NFE2,MAFF,DDX43,PKNOX1,EIF5A2,BACH2,MEIS2,MEIS1,CLK1,MAFG,MAFK,ESR2,GATA3,ZBTB33,GATA4,GATA5,GATA2,TCF7	1
rs1815548	chr1	209675255	chr1	209674912	209675412	+	ENSG00000123689	G0S2	K562_normal	CapSTARR-seq	Dao2017	aspartate_aminotransferase_measurement	HSD11B1-AS1	brain_cerebellar_hemisphere;brain_cerebellum;fat	distal	ADORA2BP,TRAF3IP3,C1orf132,C1orf74,CAMK1G,DIEXF,EIF2D,HSD11B1,IRF6,LAMB3,MIR205HG,PFKFB2,RP1-272L16.1,G0S2,LOC101930114	Activated-total-CD4,Endothelial-precursors,Erythroblasts,Macrophages-M0,Macrophages-M1,Macrophages-M2,Megakaryocytes,Monocytes,Naive-CD4,Naive-CD8,Neutrophils,Non-activated-total-CD4,Total-B-cells,Total-CD4,Total-CD8,CD14-positive_monocyte-ENCODE,CD14-positive_monocyte-Novakovic2016,CD14-positive_monocyte_treated_with_BG_1h-Novakovic2016,CD14-positive_monocyte_treated_with_BG_4h-Novakovic2016,CD1…	ABCmodel,Javierre2016,Jung2019	NA	NA	NA	ZBT26	NA	GLIS3,ETV1,ERF,ETV6,ETS1,ZIC5,CTCF,RBM7,HLCS,GLIS1,FLI1,GABPA,ERG,ZCCHC17,ELF5,ELF1,ETV5,ELF3,ZNF692,SPDEF,SP1,ETV4,EHF,GLI2,IKZF1,ASCL1,ZKSCAN5,GMEB1,CTCFL,GLIS2,SCRT2,THRB,EGR1,MZF1,UTP18,KLF16,PHLDA2	1
rs58641937	chr1	209784795	chr1	209784559	209785059	-	ENSG00000162757	C1orf74	MCF-7_normal	STARR-seq	ENCODE	Cleft_palate,_cleft_lip;Oral_cleft	C1orf74;IRF6	neutrophil;testis	distal;proximal	ADORA2BP,TRAF3IP3,ANGEL2,CAMK1G,CENPF,DIEXF,G0S2,RP1-28O10.1,HSD11B1,LAMB3,RCOR3,RP1-272L16.1,TMEM206,C1orf74,IRF6	A549_treated_with_ethanol_0.02_percent_for_1_hour-Roadmap,A673-ENCODE,BJAB-Engreitz,BJAB_anti-IgM_anti-CD40_4hr-Engreitz,B_cell-ENCODE,CD14-positive_monocyte-ENCODE,CD14-positive_monocyte-Novakovic2016,CD14-positive_monocyte_treated_with_BG_1h-Novakovic2016,CD14-positive_monocyte_treated_with_BG_4h-Novakovic2016,CD14-positive_monocyte_treated_with_BG_d1-Novakovic2016,CD14-positive_monocyte_treate…	ABCmodel,Javierre2016	NA	NA	C1orf74;IRF6	NA	E2F3	PAX5,ZIC2,TGIF2LX,TCF3,NNT,ZNF549,NANOS1,HLCS,PKNOX2,KLF6,P4HB,ARNT2,TFCP2L1,ZIC5,SP1,YY2,ODC1,ESX1,WT1,NR2F6,DIABLO,OSR1,MAFB,TFAP4,TCF4,ZIC3,MYOD1,EGR1,PDCD11,ZBTB18,ASCL1,KDM5A,E2F4,KLF3,FGF19,BHLHA15,ZCCHC17,MAFK,ZNF93,ZBTB7B,TRPS1,PTF1A,MAF,OSR2,MYOG,MYF6,TRIM21,EBF3,ZNF282,MYB,MAFF,KLF16,TCF12,TAL1,ZN563,ITF2,NHLH1,DNMT3A,STAT4,TRIM69,VPS4B,PDS5A,ZNF766,HES5	3
rs661849	chr1	209827888	chr1	209827472	209827972	+	ENSG00000117597	UTP25	MCF-7_normal,SH-SY5Y_normal	STARR-seq	ENCODE	cleft_lip;hypertension;progranulin_measurement;systolic_blood_pressure	NA	NA	NA	ADORA2BP,TRAF3IP3,AL356310.1,ANGEL2,ATF3,RP11-61J19.4,C1orf132,C1orf27,TPR,C1orf74,CAMK1G,CENPF,CEP170,SDCCAG8,CHML,DTL,INTS7,EPRS,FAM20B,G0S2,RP1-28O10.1,HSD11B1,IRF6,LAMB3,LPGAT1,RP11-552D8.1,MIR3124,SH3BP5L,NEK2,RP11-122M14.1,PPP2R5A,RAB3GAP2,RCOR3,RNU5A-8P,RP1-272L16.1,RP11-466F5.8,TMCO1,RP11-533E19.7,TOR1AIP1,RPS6KC1,TMEM206,TRAF5,DIEXF	A549_treated_with_ethanol_0.02_percent_for_1_hour-Roadmap,A673-ENCODE,BJAB-Engreitz,BJAB_anti-IgM_anti-CD40_4hr-Engreitz,B_cell-ENCODE,CD14-positive_monocyte-ENCODE,CD14-positive_monocyte-Novakovic2016,CD14-positive_monocyte_treated_with_BG_1h-Novakovic2016,CD14-positive_monocyte_treated_with_BG_4h-Novakovic2016,CD14-positive_monocyte_treated_with_BG_d1-Novakovic2016,CD14-positive_monocyte_treate…	ABCmodel,Javierre2016	NA	NA	NA	CTCF	NA	E2F4,ZNF707,TRPS1,IRF4,ZNF189,TFCP2L1,TFCP2,PRDM14,CEBPG,PAX5,PAX3,STAT5A,STAT5B,NFKB2,KLF12,STAT3,ZNF93,SPI1,MZF1,ZBTB26,ZNF766	4
rs567106237	chr1	213015979	chr1	213015826	213016367	-	ENSG00000174606	ANGEL2	MCF-7_normal,SH-SY5Y_normal	STARR-seq	ENCODE	protein_measurement	NA	NA	NA	AL356310.1,ATF3,RP11-61J19.4,BATF3,C1orf74,CENPF,DIEXF,DTL,INTS7,NEK2,RP11-122M14.1,NSL1,TATDN3,PPP2R5A,RNU6-423P,SNORA26,TMEM206,ANGEL2,RPS6KC1	A549_treated_with_ethanol_0.02_percent_for_1_hour-Roadmap,A673-ENCODE,BJAB-Engreitz,BJAB_anti-IgM_anti-CD40_4hr-Engreitz,B_cell-ENCODE,CD14-positive_monocyte-ENCODE,CD14-positive_monocyte-Novakovic2016,CD14-positive_monocyte_treated_with_BG_1h-Novakovic2016,CD14-positive_monocyte_treated_with_BG_4h-Novakovic2016,CD14-positive_monocyte_treated_with_BG_d1-Novakovic2016,CD14-positive_monocyte_treate…	ABCmodel,Javierre2016,Jung2019	NA	NA	NA	NA	NA	NA	1
rs71515198	chr1	214281128	chr1	214280659	214281159	+	ENSG00000143499	SMYD2	GM12878_normal	CapSTARR-seq	This_study	diverticular_disease	SMYD2	B-cell_naive	proximal	CENPF,KCTD3,SMYD2	A549_treated_with_ethanol_0.02_percent_for_1_hour-Roadmap,A673-ENCODE,BJAB-Engreitz,BJAB_anti-IgM_anti-CD40_4hr-Engreitz,B_cell-ENCODE,CD14-positive_monocyte-ENCODE,CD14-positive_monocyte-Novakovic2016,CD14-positive_monocyte_treated_with_BG_1h-Novakovic2016,CD14-positive_monocyte_treated_with_BG_4h-Novakovic2016,CD14-positive_monocyte_treated_with_BG_d1-Novakovic2016,CD14-positive_monocyte_treate…	ABCmodel,Javierre2016,Jung2019	NA	NA	SMYD2	VEZF1	E2F1,E2F6	SOD1,NXPH3,ZNF281,RAB14,SP1,SRP9,E2F4,SPI1,E2F6,GLI2,MAF,ELF3,MDM2,ZIC3,PRDM4,CTCFL,THAP1,FEV,SPIB,IKZF1,EXOSC3,ZBTB6,SOX13,CD59,OTUD4,TFCP2L1,ZNF343,ETS1,FLI1,ESX1,EHF,ELF4,ELF5	1
rs3806315	chr1	214551325	chr1	214551223	214552102	-	ENSG00000152104	PTPN14	hESC_primed	ChIP-STARR-seq	Barakat2018	birth_weight	PTPN14	adipose_naive;fat	proximal	CENPF,PTPN14	A549_treated_with_ethanol_0.02_percent_for_1_hour-Roadmap,A673-ENCODE,H1-hESC-Roadmap,H1_BMP4_Derived_Mesendoderm_Cultured_Cells-Roadmap,H1_BMP4_Derived_Trophoblast_Cultured_Cells-Roadmap,H1_Derived_Mesenchymal_Stem_Cells-Roadmap,H1_Derived_Neuronal_Progenitor_Cultured_Cells-Roadmap,H7,H9-Roadmap,HAP1,HCT116-ENCODE,HT29,HeLa-S3-Roadmap,HepG2-Roadmap,IMR90-Roadmap,LNCAP,LoVo,MCF-7-ENCODE,MCF10A-Ji…	ABCmodel	NA	NA	PTPN14	IKZF1	PLAG1,SP1,SP2,ZNF263	SP3,ZDHHC5,ZMAT2,KLF15,PTPMT1,SP2,SP4,ASCC1,SP1,ZNF281,KLF12,MZF1,AFF4,AKR1A1,SPR,GTF2I,ANXA11,E2F6,UBB,MAZ,IRF8,EGR1,ZNF263,ETV1,ZNF341,RAN,SPI1,ELF4,EXOSC3,NFATC2,ZKSCAN5,IRF5,PRDM1,ERG,ZNF189,IRF3,ELF5,MAF,SPIB,FLI1	1
rs946213	chr1	218285209	chr1	218284793	218285293	+	ENSG00000067533	RRP15	CEM_NS,MCF-7_normal,SH-SY5Y_normal	CapSTARR-seq,STARR-seq	ENCODE,This_study	BMI-adjusted_hip_circumference;aortic_aneurysm;body_height;cup-to-disc_ratio_measurement;intraocular_pressure_measurement;vital_capacity	RRP15	DLPFC_naive;LCL;adipose_naive;adipose_subcutaneous;adipose_visceral;adrenal_gland;artery_aorta;artery_tibial;blood;brain_amygdala;brain_anterior_cingulate_cortex;brain_caudate;brain_cortex;brain_frontal_cortex;brain_hippocampus;brain_hypothalamus;brain_naive;brain_nucleus_accumbens;brain_putamen;brain_spinal_cord;brain_substantia_nigra;breast;esophagus_gej;esophagus_mucosa;esophagus_muscularis;fi…	proximal	AC096643.1,ACBD6,BPNT1,IARS2,CENPF,CHML,EPRS,FH,GPATCH2,SPATA17,KMO,LYPLAL1,RP11-135J2.4,MTR,PRMT6,RAB3GAP2,SNORA36B,U3,WDR64,snoU13,RRP15	A549_treated_with_ethanol_0.02_percent_for_1_hour-Roadmap,A673-ENCODE,BJAB-Engreitz,BJAB_anti-IgM_anti-CD40_4hr-Engreitz,B_cell-ENCODE,CD14-positive_monocyte-ENCODE,CD14-positive_monocyte-Novakovic2016,CD14-positive_monocyte_treated_with_BG_1h-Novakovic2016,CD14-positive_monocyte_treated_with_BG_4h-Novakovic2016,CD14-positive_monocyte_treated_with_BG_d1-Novakovic2016,CD14-positive_monocyte_treate…	ABCmodel,Javierre2016	Tewhey2016_LCLs	NA	RRP15	GABPA	NA	C19ORF25,MTHFD1,TFAP2A,GABPA,PAX5,ZNF304	6
rs3831934	chr1	218285215	chr1	218284793	218285293	+	ENSG00000067533	RRP15	CEM_NS,MCF-7_normal,SH-SY5Y_normal	CapSTARR-seq,STARR-seq	ENCODE,This_study	BMI-adjusted_hip_circumference;central_corneal_thickness;intraocular_pressure_measurement	RRP15	blood;lung;nerve_tibial;pituitary;skin;spleen	proximal	AC096643.1,ACBD6,BPNT1,IARS2,CENPF,CHML,EPRS,FH,GPATCH2,SPATA17,KMO,LYPLAL1,RP11-135J2.4,MTR,PRMT6,RAB3GAP2,SNORA36B,U3,WDR64,snoU13,RRP15	A549_treated_with_ethanol_0.02_percent_for_1_hour-Roadmap,A673-ENCODE,BJAB-Engreitz,BJAB_anti-IgM_anti-CD40_4hr-Engreitz,B_cell-ENCODE,CD14-positive_monocyte-ENCODE,CD14-positive_monocyte-Novakovic2016,CD14-positive_monocyte_treated_with_BG_1h-Novakovic2016,CD14-positive_monocyte_treated_with_BG_4h-Novakovic2016,CD14-positive_monocyte_treated_with_BG_d1-Novakovic2016,CD14-positive_monocyte_treate…	ABCmodel,Javierre2016	NA	NA	RRP15	NA	NA	ESR1,TIMELESS,RPS6KA5,ID2,BAX,KLF9,SMAD3,ING3,SMAD5,ETV1,EMX2,HOXD3,HOXB5,EMX1,MEOX1,HOXB7,HOXB2,ISL1,EVX1,EWSR1,HOXA6,LBX1,HOXA2,ZNF692,BARX1,HOXB3,PDX1,LHX4,HOXB6,EVX2,LHX2,BSX,ZKSCAN3,HOXB4,ZBTB7A,HOXD4,HOXA4,HOXC4,GSX2	3
rs35685795	chr1	218345080	chr1	218344836	218345336	+	ENSG00000092969	TGFB2	K562_IFNa,K562_normal	CapSTARR-seq	Dao2017,Santiago2021	FEV/FEC_ratio;chronic_obstructive_pulmonary_disease;heel_bone_mineral_density;systolic_blood_pressure;vital_capacity	NA	NA	NA	AC096643.1,C1orf143,CENPF,EPRS,FH,GPATCH2,SPATA17,LYPLAL1,RP11-135J2.4,RAB3GAP2,RP11-418J17.1,WARS2,SNORA36B,U3,snoU13,TGFB2,TGFB2-AS1	A549_treated_with_ethanol_0.02_percent_for_1_hour-Roadmap,A673-ENCODE,B_cell-ENCODE,CD14-positive_monocyte-ENCODE,CD14-positive_monocyte_treated_with_LPS_4h-Novakovic2016,CD14-positive_monocytes-Roadmap,CD19-positive_B_cell-Roadmap,CD4-positive_helper_T_cell-Corces2016,CD56-positive_natural_killer_cells-Roadmap,CD8-positive_alpha-beta_T_cell-Corces2016,CD8-positive_alpha-beta_T_cell-ENCODE,H1_BMP…	ABCmodel,Javierre2016,Jung2019	NA	NA	NA	NA	NA	FLI1,ERG,ELF5,EHF,ELF4,ETV1,ELF3,IKZF1,ERF,GABPA,KIAA0907,ZNF189,ETV2,ETS1,ZNF263,ETV7,NFATC2,ZNF343,YY2,SP4,SP2,ETV6,ELF1,ZNF282,VEZF1,SPI1,ETV4,MAF,DDX4,ETS2,NKX2-8,ESRRA,SOX17,NR5A2	5
rs7550232	chr1	218345173	chr1	218344836	218345336	+	ENSG00000092969	TGFB2	K562_IFNa,K562_normal	CapSTARR-seq	Dao2017,Santiago2021	pulse_pressure_measurement;systolic_blood_pressure	NA	NA	NA	AC096643.1,C1orf143,CENPF,EPRS,FH,GPATCH2,SPATA17,LYPLAL1,RP11-135J2.4,RAB3GAP2,RP11-418J17.1,WARS2,SNORA36B,U3,snoU13,TGFB2,TGFB2-AS1	A549_treated_with_ethanol_0.02_percent_for_1_hour-Roadmap,A673-ENCODE,B_cell-ENCODE,CD14-positive_monocyte-ENCODE,CD14-positive_monocyte_treated_with_LPS_4h-Novakovic2016,CD14-positive_monocytes-Roadmap,CD19-positive_B_cell-Roadmap,CD4-positive_helper_T_cell-Corces2016,CD56-positive_natural_killer_cells-Roadmap,CD8-positive_alpha-beta_T_cell-Corces2016,CD8-positive_alpha-beta_T_cell-ENCODE,H1_BMP…	ABCmodel,Javierre2016,Jung2019	NA	NA	NA	ANDR	MZF1_1-4,ZNF263	RUNX2,SP4,MYB,PDS5A,SP3,ZNF148,FOXC1,RUNX1,ETV6,CBFB,RUNX3,ZNF281,ZIC5,CTCFL,ZNF707,BCL6B,WT1,EGR1,PDLIM5,IRF8,REL,UBB,EXOSC3,ZBTB7A,GPD1,MZF1,SP2,IRF4,ZNF189,ZNF816	2
rs7518806	chr1	221742291	chr1	221742089	221742589	-	ENSG00000143507	DUSP10	hESC_naive,hESC_primed	ChIP-STARR-seq	Barakat2018	white_matter_lesion_progression_measurement	NA	NA	NA	AC092765.1,HLA-AS1,HLX,MIA3,C1orf140,DUSP10,HLX-AS1,LINC01655	A549_treated_with_ethanol_0.02_percent_for_1_hour-Roadmap,A673-ENCODE,BJAB-Engreitz,BJAB_anti-IgM_anti-CD40_4hr-Engreitz,B_cell-ENCODE,CD14-positive_monocyte-ENCODE,CD14-positive_monocyte-Novakovic2016,CD14-positive_monocyte_treated_with_BG_1h-Novakovic2016,CD14-positive_monocyte_treated_with_BG_4h-Novakovic2016,CD14-positive_monocyte_treated_with_BG_d1-Novakovic2016,CD14-positive_monocyte_treate…	ABCmodel,Javierre2016	NA	NA	NA	ANDR	NA	ZNF263,KLF9,TBX19,NR2F1,HNRNPH3,CEBPG,NR4A1,NR2F6,UBB	1
rs34598690	chr1	222643956	chr1	222643803	222644303	+	ENSG00000154305	MIA3	A549_normal,HCT116_normal,HepG2_normal,K562_normal,MCF-7_normal,SH-SY5Y_normal	STARR-seq	ENCODE	coronary_artery_disease	NA	NA	NA	NA	NA	NA	NA	NA	NA	NA	NA	NA	1
rs3811465	chr1	222712777	chr1	222712053	222713369	+,-	ENSG00000162819,ENSG00000186063	AIDA,BROX	hESC_primed	ChIP-STARR-seq	Barakat2018	coronary_artery_disease	NA	NA	NA	ABCB10,AC092811.1,LBR,CCSAP,CENPF,CNIH3,WDR26,CNIH4,DISP1,RP11-452F19.3,FAM177B,IARS2,RPS15AP12,snoU13,PARP1,RP11-118H4.3,RNF187,RP11-239E10.2,TLR5,RP11-378J18.3,TAF1A,TP53BP2,AIDA,BROX,CAPN8	A549_treated_with_ethanol_0.02_percent_for_1_hour-Roadmap,A673-ENCODE,BJAB-Engreitz,BJAB_anti-IgM_anti-CD40_4hr-Engreitz,B_cell-ENCODE,CD14-positive_monocyte-ENCODE,CD14-positive_monocyte-Novakovic2016,CD14-positive_monocyte_treated_with_BG_1h-Novakovic2016,CD14-positive_monocyte_treated_with_BG_4h-Novakovic2016,CD14-positive_monocyte_treated_with_BG_d1-Novakovic2016,CD14-positive_monocyte_treate…	ABCmodel,Javierre2016,Jung2019	NA	NA	NA	STAT1	NFE2L1_MafG	GATA3,GATA2,CREB3L1,ETV1,ZNF75D,CLK1,TFCP2L1,MEIS3,NKX2-3,RFX1,MEIS1,HCLS1,TBX5,RPP25,FGF19,TBX20,MEIS2,TGIF1,PICK1,PAX3,ZCCHC17,ZNF671,ZNF93,PKNOX2,TGIF2LX,CELF6,NFE2L1,RFX2,OSR2,ESR1	1
rs10916015	chr1	223665738	chr1	223665701	223666223	-	ENSG00000203697	CAPN8	MCF-7_normal	STARR-seq	ENCODE	glucagon_measurement	NA	NA	NA	AIDA,BROX,CAPN2,DISP1,TLR5,CAPN8,RP11-239E10.2	Endothelial-precursors,Macrophages-M2,Megakaryocytes,Naive-CD4,Naive-CD8,Total-CD8,HT29,LoVo,MCF-7-ENCODE,PC-9-ENCODE,epithelial_cell_of_prostate-ENCODE,keratinocyte-Roadmap,stomach-Roadmap,Human_ES_cells,Mesenchymal_Stem_Cell,Mesendoderm,Neural_Progenitor_Cell,Right_Ventricle,Thymus,Trophoblast	ABCmodel,Javierre2016,Jung2019	NA	NA	NA	NA	NA	RBM7,CSNK2B,ERG,GABPA,ETV1,ZNF768,ZCCHC14,THAP11,SP5,TRPS1,TCEAL6,CTCFL,GLI2	1
rs10753427	chr1	223666025	chr1	223665701	223666223	-	ENSG00000203697	CAPN8	MCF-7_normal	STARR-seq	ENCODE	glucagon_measurement	NA	NA	NA	AIDA,BROX,CAPN2,DISP1,TLR5,CAPN8,RP11-239E10.2	Endothelial-precursors,Macrophages-M2,Megakaryocytes,Naive-CD4,Naive-CD8,Total-CD8,HT29,LoVo,MCF-7-ENCODE,PC-9-ENCODE,epithelial_cell_of_prostate-ENCODE,keratinocyte-Roadmap,stomach-Roadmap,Human_ES_cells,Mesenchymal_Stem_Cell,Mesendoderm,Neural_Progenitor_Cell,Right_Ventricle,Thymus,Trophoblast	ABCmodel,Javierre2016,Jung2019	NA	NA	NA	NA	NA	SOD1,PLAGL1,DDX20,RIOK2,HBP1,FOXJ2,MYB,SOX2,SOX18,ZNF326,SOX13,A1CF,SOX3,SOX10,SOX17	1
rs2154114	chr1	223712428	chr1	223712039	223712539	+	ENSG00000162909	CAPN2	hESC_primed	ChIP-STARR-seq	Barakat2018	gut_microbiome_measurement	NA	NA	NA	CAPN2	A549_treated_with_ethanol_0.02_percent_for_1_hour-Roadmap,CD14-positive_monocyte-Novakovic2016,CD14-positive_monocyte_treated_with_BG_1h-Novakovic2016,CD14-positive_monocyte_treated_with_BG_4h-Novakovic2016,CD14-positive_monocyte_treated_with_BG_d1-Novakovic2016,CD14-positive_monocyte_treated_with_BG_d6-Novakovic2016,CD14-positive_monocyte_treated_with_LPS_1h-Novakovic2016,CD14-positive_monocyte_…	ABCmodel	Arensbergen2019_K562	NA	NA	RAD21	NA	GATA2,ETS1,PPP5C,YY1,GATA3,GTF2B,ETV2,GABPA,ZNF148,TFAP2C,FGF19,NFIX,GMEB1,ZBTB7A,TFAP2B,TFAP2A,ZNF449	1
rs6690695	chr1	224114047	chr1	224113611	224114111	+	ENSG00000143756	FBXO28	MCF-7_normal,SH-SY5Y_normal	STARR-seq	ENCODE	disease_recurrence,_unipolar_depression,_schizophrenia,_sex_interaction_measurement,_bipolar_disorder;erythrocyte_count;mean_corpuscular_hemoglobin;mean_corpuscular_volume;mean_platelet_volume;mean_reticulocyte_volume;red_blood_cell_density_measurement;unipolar_depression,_schizophrenia,_sex_interaction_measurement,_bipolar_disorder	AC092809.2;FBXO28	LCL_statin;blood;colon_sigmoid;iPSC;nerve_tibial;stomach	distal;proximal	CNIH3,NVL,WDR26,FBXO28	A673-ENCODE,BJAB-Engreitz,BJAB_anti-IgM_anti-CD40_4hr-Engreitz,CD14-positive_monocyte-ENCODE,CD14-positive_monocyte_treated_with_BG_1h-Novakovic2016,CD14-positive_monocyte_treated_with_BG_d6-Novakovic2016,CD14-positive_monocyte_treated_with_LPS_1h-Novakovic2016,CD14-positive_monocyte_treated_with_LPS_4h-Novakovic2016,CD14-positive_monocyte_treated_with_RPMI_4h-Novakovic2016,CD14-positive_monocyte…	ABCmodel,Jung2019	Arensbergen2019_K562	NA	FBXO28	CDK9	NA	NR2F6,MTHFD1,UBB,MECP2,RELB,PDLIM5,SP1,AGGF1,EXOSC3,TFCP2L1,GPD1,ZNF281,ZNF582,NFIC,MAGEA8,ZNF707,EGR1,KLF3,CTCFL,PRDM14,ZNF282,ETS1,ETV6,ETV4,ETV2,EHF,E2F4,ZNF257,ELF5	12
rs199516755	chr1	227317511	chr1	227317182	227317682	-	ENSG00000143776	CDC42BPA	Hela_inhibitor	STARR-seq	Muerdter2018	BMI-adjusted_waist_circumference;biological_sex;hair_color	CDC42BPA	macrophage_IFNg;macrophage_naive	proximal	CDC42BPA,RP11-1B20.1	A549_treated_with_ethanol_0.02_percent_for_1_hour-Roadmap,A673-ENCODE,CD14-positive_monocyte_treated_with_BG_1h-Novakovic2016,CD14-positive_monocyte_treated_with_BG_d1-Novakovic2016,CD14-positive_monocyte_treated_with_BG_d6-Novakovic2016,CD14-positive_monocyte_treated_with_LPS_d1-Novakovic2016,CD14-positive_monocyte_treated_with_LPS_d6-Novakovic2016,CD14-positive_monocyte_treated_with_RPMI_1h-Nov…	ABCmodel,Javierre2016	NA	NA	CDC42BPA	NA	NA	STAT2,PRDM1	3
rs3105114	chr1	228425741	chr1	228425360	228425860	-	ENSG00000168148	H3-4	GM12878_normal,K562_normal,RPMI_normal	CapSTARR-seq	Dao2017,This_study	Progressive_supranuclear_palsy;hip_circumference,_psychosocial_stress_measurement	TRIM17	skin_sun_exposed	distal	C1orf145,C1orf35,MIR3620,FAM96AP2,MRPL55,GJC2,GUK1,IBA57-AS1,IBA57,MIR5008,WNT9A,OBSCN,WNT3A	Activated-total-CD4,Endothelial-precursors,Erythroblasts,Macrophages-M0,Macrophages-M1,Neutrophils,Non-activated-total-CD4,Total-B-cells,Total-CD8	Javierre2016	NA	NA	NA	NA	NA	GLI2,ZBTB7A,YY2,NAP1L1,SMAP2,TRIM21,RFX3,HAND1,TEAD2,ZNF257,NR2F6,ZIC3,TAGLN2,RFX2,ETV1,C9ORF156,RFX1,SP3,ETV5,GLIS1,RAB7A,HLF,MYF6,SRP9,TP73,HNF1A,PAXIP1,CEBPB,CEBPD,CEBPA,CEBPG,CEBPE,ZSCAN29	3
rs1188475	chr1	228425770	chr1	228425360	228425860	-	ENSG00000168148	H3-4	GM12878_normal,K562_normal,RPMI_normal	CapSTARR-seq	Dao2017,This_study	aspartate_aminotransferase_measurement	NA	NA	NA	C1orf145,C1orf35,MIR3620,FAM96AP2,MRPL55,GJC2,GUK1,IBA57-AS1,IBA57,MIR5008,WNT9A,OBSCN,WNT3A	Activated-total-CD4,Endothelial-precursors,Erythroblasts,Macrophages-M0,Macrophages-M1,Neutrophils,Non-activated-total-CD4,Total-B-cells,Total-CD8	Javierre2016	NA	NA	NA	NA	NA	HNF1A,RORB,KIAA0907,SIX2,NFE2L1,MAFF,FOXP3,FOXO1,LRRFIP1,FOXC1,MAFK,OTX1,DDX20,TGIF1,BOLL,RXRB,HNF4G,THAP11,ESR2,HNF4A,SOD1,ESR1,CEBPA,PAX5	1
rs2295624	chr1	229508410	chr1	229508341	229508841	-	ENSG00000069248	NUP133	A549_CORT108297,CEM_IFNa	CapSTARR-seq,STARR-seq	ENCODE,This_study	blood_protein_measurement;eosinophil_count;myeloperoxidase_measurement;pericalcarine_cortex_volume_measurement	ABCB10;AL121990.1;NUP133	LCL;blood;brain_naive;fat;iPSC;neutrophil;skin;testis;thyroid	distal;proximal	CCSAP,RAB4A,RHOU,LOC101927478,NUP133	A549_treated_with_ethanol_0.02_percent_for_1_hour-Roadmap,A673-ENCODE,BJAB-Engreitz,BJAB_anti-IgM_anti-CD40_4hr-Engreitz,B_cell-ENCODE,CD14-positive_monocyte-ENCODE,CD14-positive_monocyte-Novakovic2016,CD14-positive_monocyte_treated_with_BG_1h-Novakovic2016,CD14-positive_monocyte_treated_with_BG_4h-Novakovic2016,CD14-positive_monocyte_treated_with_BG_d1-Novakovic2016,CD14-positive_monocyte_treate…	ABCmodel,Jung2019	NA	NA	NUP133	ESR1	EGR1,SP1,SP2	ZNF281,TFE3,ZNF282,UBB,PAX5,KLF6,YWHAZ,PDS5A,E2F4,SP2,ZNF148,SP1,YY2,GLI2,AHR,ARNT2,ETV1,KLF9,E2F6,ZIC5,TFAP2C,HES5,CREB3L1,EBF3,E2F1,OLIG2,ZSCAN29	4
rs1630250	chr1	231528457	chr1	231528041	231528669	+	ENSG00000116918	TSNAX	GM12878_normal,hESC_naive	CapSTARR-seq,ChIP-STARR-seq	Barakat2018,This_study	pantothenic_acid_mesurement	NA	NA	NA	ABCB10,C1orf131,GNPAT,COG2,EGLN1,EXOC8,SPRTN,FAM89A,FH,LAMB3,LINC00582,TSNAX,TSNAX-DISC1	A549_treated_with_ethanol_0.02_percent_for_1_hour-Roadmap,A673-ENCODE,BJAB-Engreitz,BJAB_anti-IgM_anti-CD40_4hr-Engreitz,B_cell-ENCODE,CD14-positive_monocyte-ENCODE,CD14-positive_monocyte-Novakovic2016,CD14-positive_monocyte_treated_with_BG_1h-Novakovic2016,CD14-positive_monocyte_treated_with_BG_4h-Novakovic2016,CD14-positive_monocyte_treated_with_BG_d1-Novakovic2016,CD14-positive_monocyte_treate…	ABCmodel,Javierre2016,Jung2019	NA	NA	NA	CDN1B	NA	ZNF680,NCBP2,ZBTB7A,NR4A1,PDS5A,ZEB1,OSR2,RCOR1,NFIX,CTCFL,KLF9,RAB7A,ZKSCAN5,ZNF582,NFE2L1,UGP2,GLTPD1,ZNF135	1
rs66929873	chr1	235161230	chr1	235161220	235161758	-	ENSG00000188739	RBM34	GM12878_normal,Hela_no-inhibitor	CapSTARR-seq,STARR-seq	Muerdter2018,This_study	platelet_crit;sex_hormone-binding_globulin_measurement	GGPS1;RBM34	adrenal_gland;monocyte_Pam3CSK4;nerve_tibial	distal;proximal	RBM34,TBCE	A549_treated_with_ethanol_0.02_percent_for_1_hour-Roadmap,A673-ENCODE,BJAB-Engreitz,BJAB_anti-IgM_anti-CD40_4hr-Engreitz,B_cell-ENCODE,CD14-positive_monocyte-ENCODE,CD14-positive_monocyte-Novakovic2016,CD14-positive_monocyte_treated_with_BG_1h-Novakovic2016,CD14-positive_monocyte_treated_with_BG_4h-Novakovic2016,CD14-positive_monocyte_treated_with_BG_d1-Novakovic2016,CD14-positive_monocyte_treate…	ABCmodel,Jung2019	NA	NA	RBM34	SPI1	NA	UBXN1,MEF2C,FOXC1,KIAA0907,HNF1A,REL,ESR2	2
rs67548191	chr1	235161669	chr1	235161220	235161758	-	ENSG00000188739	RBM34	GM12878_normal,Hela_no-inhibitor	CapSTARR-seq,STARR-seq	Muerdter2018,This_study	platelet_crit;sex_hormone-binding_globulin_measurement	AL355472.3;GGPS1;TBCE	adipose_visceral;macrophage_IFNg+Salmonella;pituitary	distal	RBM34,TBCE	A549_treated_with_ethanol_0.02_percent_for_1_hour-Roadmap,A673-ENCODE,BJAB-Engreitz,BJAB_anti-IgM_anti-CD40_4hr-Engreitz,B_cell-ENCODE,CD14-positive_monocyte-ENCODE,CD14-positive_monocyte-Novakovic2016,CD14-positive_monocyte_treated_with_BG_1h-Novakovic2016,CD14-positive_monocyte_treated_with_BG_4h-Novakovic2016,CD14-positive_monocyte_treated_with_BG_d1-Novakovic2016,CD14-positive_monocyte_treate…	ABCmodel,Jung2019	NA	NA	TBCE	NA	NFE2L1_MafG	ATF7,ATF3,ATF2,TFE3,CELF6,TGIF1,NR4A1,MSRB3,PHOX2A,MAFG,CRX,NF2L1,SOX13,RORC,ATF1,NFE2L1,MYCN,CREB1,BACH2,MYBL2,PTCD1,PBX3,CREB5,MNT,SOX17,PBX1,MXI1,USF1,POU5F1,ZSWIM1,MEIS1,MEIS2,DLX1,TFEB,NFIL3,CLK1,RORB,BHLHE41,MITF,ZNF75D,NR2F1,CREM	2
rs3840452	chr1	235327076	chr1	235326850	235327350	+	ENSG00000152904	GGPS1	K562_normal,hESC_naive	CapSTARR-seq,ChIP-STARR-seq	Barakat2018,Dao2017	NA;asthma;body_height;monocyte_count;monocyte_percentage_of_leukocytes	ARID4B;TBCE;TOMM20	CD8_T-cell_naive;artery_tibial;nerve_tibial;testis	distal;proximal	ARID4B,GGPS1,RBM34,TBCE,SNORA14B,TOMM20	A549_treated_with_ethanol_0.02_percent_for_1_hour-Roadmap,A673-ENCODE,BJAB-Engreitz,BJAB_anti-IgM_anti-CD40_4hr-Engreitz,B_cell-ENCODE,CD14-positive_monocyte-ENCODE,CD14-positive_monocyte-Novakovic2016,CD14-positive_monocyte_treated_with_BG_1h-Novakovic2016,CD14-positive_monocyte_treated_with_BG_4h-Novakovic2016,CD14-positive_monocyte_treated_with_BG_d1-Novakovic2016,CD14-positive_monocyte_treate…	ABCmodel,Javierre2016,Jung2019	NA	GGPS1;TBCE;TBCE	ARID4B;TBCE;TOMM20	NA	NA	FEZF2,BAD,CTCF,KLF6,GTF2B,ZNF549,ZNF341,TFAP2C,EGR1,KLF8,ZNF417,PAX5,TFAP2A,TFAP2B,CTCFL,CANX,ZNF449	5
rs10651141	chr1	235367083	chr1	235366860	235367430	+	ENSG00000284770	TBCE	Hela_no-inhibitor,hESC_naive	ChIP-STARR-seq,STARR-seq	Barakat2018,Muerdter2018	response_to_growth_hormone,_height_growth_measurement	TBCE	Tfh_memory	distal	ARID4B,GGPS1,RBM34,TARBP1,TOMM20,COA6,RP5-827C21.4,RP5-827C21.6,LGALS8-AS1,LGALS8,SNORA14B,TBCE	A549_treated_with_ethanol_0.02_percent_for_1_hour-Roadmap,A673-ENCODE,BJAB-Engreitz,BJAB_anti-IgM_anti-CD40_4hr-Engreitz,B_cell-ENCODE,CD14-positive_monocyte-ENCODE,CD14-positive_monocyte-Novakovic2016,CD14-positive_monocyte_treated_with_BG_1h-Novakovic2016,CD14-positive_monocyte_treated_with_BG_4h-Novakovic2016,CD14-positive_monocyte_treated_with_BG_d1-Novakovic2016,CD14-positive_monocyte_treate…	ABCmodel,Javierre2016,Jung2019	NA	NA	TBCE	NA	Prrx2	NA	2
rs75700660	chr1	235504442	chr1	235504422	235504952	-	ENSG00000162885	B3GALNT2	hESC_primed	ChIP-STARR-seq	Barakat2018	body_mass_index;body_weight	NA	NA	NA	B3GALNT2,MIR5096,GNG4,RNU5E-2P	A549_treated_with_ethanol_0.02_percent_for_1_hour-Roadmap,A673-ENCODE,BJAB-Engreitz,BJAB_anti-IgM_anti-CD40_4hr-Engreitz,B_cell-ENCODE,CD14-positive_monocyte-ENCODE,CD14-positive_monocyte-Novakovic2016,CD14-positive_monocyte_treated_with_BG_1h-Novakovic2016,CD14-positive_monocyte_treated_with_BG_4h-Novakovic2016,CD14-positive_monocyte_treated_with_BG_d1-Novakovic2016,CD14-positive_monocyte_treate…	ABCmodel,Javierre2016	NA	NA	NA	KDM2B	NA	E2F4,MAZ,EGR1,KLF9,ZIC5,PAX5,SP9,EGR2,ZIC3,E2F6,NR5A1,ASCL1,PPP5C,CTCFL,ZNF257,MXI1,KLF6,TCF4,ZBTB7B,ZNF148,TFDP1,KLF4,WT1,CTCF,TFAP2A,ZBTB6,GLIS3,BRCA1,ESR1,HIC1,YWHAZ,CFL2,GLI2,RFX2,P4HB,MCTP2,ZFP57	2
rs4233465	chr1	236604526	chr1	236604488	236605016	-	ENSG00000119285	HEATR1	Hela_inhibitor,Hela_no-inhibitor,MCF-7_normal,SH-SY5Y_normal	STARR-seq	ENCODE,Muerdter2018	platelet_component_distribution_width;platelet_count;platelet_crit;total_cholesterol_measurement	AL359921.1;AL359921.2;HEATR1;LGALS8	NK-cell_naive;Th2_memory;adipose_naive;brain_nucleus_accumbens;esophagus_muscularis;sensory_neuron;testis	distal;proximal	C1orf27,TPR,CENPF,EPRS,ERO1LB,GNG4,GPR137B,LGALS8-AS1,LGALS8,MTR,NID1,Y_RNA,PRRC2C,RAB3GAP2,RNU5E-2P,SNORA25,snoU13,HEATR1	A549_treated_with_ethanol_0.02_percent_for_1_hour-Roadmap,A673-ENCODE,BJAB-Engreitz,BJAB_anti-IgM_anti-CD40_4hr-Engreitz,B_cell-ENCODE,CD14-positive_monocyte-ENCODE,CD14-positive_monocyte-Novakovic2016,CD14-positive_monocyte_treated_with_BG_1h-Novakovic2016,CD14-positive_monocyte_treated_with_BG_4h-Novakovic2016,CD14-positive_monocyte_treated_with_BG_d1-Novakovic2016,CD14-positive_monocyte_treate…	ABCmodel,Javierre2016,Jung2019	NA	NA	HEATR1;LGALS8	FOXK2	NA	RBBP5,UGP2,PRDM14	4
rs6671776	chr1	236664059	chr1	236663641	236664141	+	ENSG00000077522	ACTN2	Hela_inhibitor,Hela_no-inhibitor,MCF-7_normal	STARR-seq	ENCODE,Muerdter2018	smoking_initiation	NA	NA	NA	RYR2	Adrenal_Gland	Jung2019	NA	NA	NA	NA	MZF1_1-4	BCL6,MYBL2,GPAM,CDK2AP1,CBFB,RFC2,FOXJ3,ZNF205,NKX61,CEBPD,POU3F2,MAFF,NUCB1,IKZF1,ELF1,IRF9,ZNF3,MRPS25,DLX6,SPIB,YY1,IRF5,HMG20A,SOX3,ZNF250,RAX,ZNF549,MAGEA8,ZBTB4,EBF1,ZNF189,ACO1	1
rs35835614	chr1	243843844	chr1	243843164	243844084	-	ENSG00000117020	AKT3	Hela_inhibitor	STARR-seq	Muerdter2018	RR_interval;age_at_menarche;central_nervous_system_cancer,_glioma;cortical_thickness;eosinophil_count;glioma;smoking_status_measurement	NA	NA	NA	AKT3	brite_adipose-Loft2014,endothelial_cell_of_umbilical_vein-Roadmap,fibroblast_of_dermis-Roadmap,white_adipose-Loft2014	ABCmodel	NA	NA	NA	NA	NA	ATF4,CEBPD,CEBPE,CEBPB,TBX20,CEBPA,ZSCAN9,NFKB2,CEBPG,GADD45A,DUSP22,HCFC2,RAB18,PITX1,TBX21,BAX,NFIL3,NFKB1,FOXP1,SOCS4,RARG,CBX7,NR1I3,NR1I2,VDR,RELB,RARA	8
rs113566032	chr1	247332083	chr1	247331743	247332243	-	ENSG00000162714	ZNF496	K562_IFNa,RPMI_normal	CapSTARR-seq	Santiago2021,This_study	monocyte_percentage_of_leukocytes;platelet_component_distribution_width	NA	NA	NA	AHCTF1,AL672294.1,ZNF692,CHML,CNST,TFB2M,KIF28P,RP11-439E19.3,KMO,OR2C3,OR2W3,PGBD2,SCCPDH,SMYD3,ZNF669,ZNF670,ZNF496	A549_treated_with_ethanol_0.02_percent_for_1_hour-Roadmap,A673-ENCODE,BJAB-Engreitz,BJAB_anti-IgM_anti-CD40_4hr-Engreitz,B_cell-ENCODE,CD14-positive_monocyte-Novakovic2016,CD14-positive_monocyte_treated_with_BG_1h-Novakovic2016,CD14-positive_monocyte_treated_with_BG_d1-Novakovic2016,CD14-positive_monocyte_treated_with_BG_d6-Novakovic2016,CD14-positive_monocyte_treated_with_LPS_1h-Novakovic2016,CD…	ABCmodel,Javierre2016,Jung2019	NA	NA	NA	GCR	Zfx	NFKB1,NFKB2,RELA,RELB,SPI1,ESX1,GLTPD1,GLI2,ZNF343,RBM17,KIAA0907,ZNF304,PITX1,HCFC2,EXOSC3,SPIB,CD59,SOX13,EGR1,ZC3H7A,ZNF189,DDX4,REL,MAGEA8,ETS1,PLAG1,MDM2,EBF1,ZBTB7B,ZNF281,ESR1,ZCCHC14,ZNF707,LUZP1,SP5,TAGLN2,ANXA11,SMPX,ASCC1,ZFX	2
rs10802505	chr1	247452478	chr1	247452006	247452506	-	ENSG00000177535	OR2B11	GM12878_normal	CapSTARR-seq	This_study	C-reactive_protein_measurement	NA	NA	NA	AHCTF1,ZNF670	Monocytes,Naive-B-cells	Javierre2016	NA	NA	NA	NA	SP2	NEUROD1,ETV6,HLCS,TRIM21,PIR,ASCL1,TCF4,ZKSCAN5,ERF,TRPS1,ZN335,TCF21,TFAP2A,MAZ,SP1,TFDP1,PAX5,KLF12,NRL,KLF3,NFIC,ZNF263,E2F4,ARNT2,HIF1A,ZNF707,E2F1,TEAD2	1
rs11205421	chr1	248838071	chr1	248837724	248838331	+	ENSG00000171161	ZNF672	GM12878_normal	CapSTARR-seq	This_study	visual_acuity_measurement	NA	NA	NA	LOC101928226,LYPD8,OR14I1,OR2L13,OR2M4,OR2T1,OR2T10,OR2T11,OR2T6,PGBD2,SH3BP5L,TRIM58,ZNF672,ZNF692,RNU6-1205P	A549_treated_with_ethanol_0.02_percent_for_1_hour-Roadmap,A673-ENCODE,BJAB-Engreitz,BJAB_anti-IgM_anti-CD40_4hr-Engreitz,B_cell-ENCODE,CD14-positive_monocyte-ENCODE,CD14-positive_monocyte-Novakovic2016,CD14-positive_monocyte_treated_with_BG_1h-Novakovic2016,CD14-positive_monocyte_treated_with_BG_4h-Novakovic2016,CD14-positive_monocyte_treated_with_BG_d1-Novakovic2016,CD14-positive_monocyte_treate…	ABCmodel,Javierre2016,Jung2019	Arensbergen2019_HepG2, Arensbergen2019_K562	NA	NA	RBM25	NA	GLIS1,EBF3,ZNF160,ETV1,RARA,GATA2,NR2F6,ZIC3,GLI2,GMEB1,CTCF,NFIX,TFAP2C,KLF16,MTHFD1,E2F1,CTCFL,SP9,ZNF417,AR,TFAP2A,TFAP2B,RAB7A,ESR2,PIK3C3,ESR1,RBM17,SOD1,ZNF449,SP1	1
rs12772979	chr10	988472	chr10	987934	988706	+	ENSG00000107937	GTPBP4	CEM_IFNa	CapSTARR-seq	This_study	eosinophil_count;eosinophil_percentage_of_granulocytes;eosinophil_percentage_of_leukocytes	GTPBP4	testis	proximal	ARL5B-AS1,ARL5B,BNIP3,CUL2,ENKUR,THNSL1,IDI1,WDR37,IDI2-AS1,IDI2,LARP4B,RP11-363N22.2,PFKP,RP11-118K6.3,RNU7-163P,ZMYND11,GTPBP4,LOC101927762,TUBB8	A549_treated_with_ethanol_0.02_percent_for_1_hour-Roadmap,A673-ENCODE,BJAB-Engreitz,BJAB_anti-IgM_anti-CD40_4hr-Engreitz,B_cell-ENCODE,CD14-positive_monocyte-ENCODE,CD14-positive_monocyte-Novakovic2016,CD14-positive_monocyte_treated_with_BG_1h-Novakovic2016,CD14-positive_monocyte_treated_with_BG_4h-Novakovic2016,CD14-positive_monocyte_treated_with_BG_d1-Novakovic2016,CD14-positive_monocyte_treate…	ABCmodel,Javierre2016,Jung2019	Mattioli2019_HepG2	NA	GTPBP4	SNAI2	NA	KLF16,ZNF341,TFAP2C,KLF6,TFAP2B,HLCS,EGR1,ESX1,ZIC3,TGIF2LX,ZNF93,ARNT2,TFAP2A,OSR2,TCEAL6,PKNOX2,GRHPR,TCF4,TCF3,THRB,TCF21,GMEB1,HEY2,ZNF549,GLI2,FOXJ2,ETV1,THRA,UTP18,BAD	3
rs7089968	chr10	1048458	chr10	1048397	1049619	+,-	ENSG00000047056,ENSG00000067064	IDI1,WDR37	A549_AZD9567,A549_CORT108297,GM12878_normal,hESC_naive,hESC_primed	CapSTARR-seq,ChIP-STARR-seq,STARR-seq	Barakat2018,ENCODE,This_study	response_to_candesartan	WDR37	CD8_T-cell_naive	proximal	ACBD7,DCLRE1CP1,GAPDHP45,AL359878.1,GTPBP4,BNIP3,CUL2,ENKUR,THNSL1,LARP4B,RP11-363N22.2,NSUN6,PFKFB3,PFKP,RP11-118K6.3,ZMYND11,IDI1,IDI2,IDI2-AS1,LINC00200,LOC101927762,WDR37	A549_treated_with_ethanol_0.02_percent_for_1_hour-Roadmap,A673-ENCODE,BJAB-Engreitz,BJAB_anti-IgM_anti-CD40_4hr-Engreitz,B_cell-ENCODE,CD14-positive_monocyte-ENCODE,CD14-positive_monocyte-Novakovic2016,CD14-positive_monocyte_treated_with_BG_1h-Novakovic2016,CD14-positive_monocyte_treated_with_BG_4h-Novakovic2016,CD14-positive_monocyte_treated_with_BG_d1-Novakovic2016,CD14-positive_monocyte_treate…	ABCmodel,Javierre2016,Jung2019	NA	NA	WDR37	CREB1	NA	PAX3,ZNF75D,TIMELESS,PAX5,GMEB2,RPS6KA5,HIF1A,SP1,CREB1,JUND,ATF1,UQCRB,JUN,ARNT2,ING3,TCF3,E4F1,TFE3,CEBPG,MEIS2,GATA3,MEIS1,RPL35,HOXB5,ZNF257,PKNOX1,HOXA1,ESR1,NKX6-2,GABPA,NKX61,CREB3L1,MAFB,LHX1,YY1,TP73,NR2F6,TGIF1,GATA2,CELF6,TBX20	1
rs45549643	chr10	5730469	chr10	5730162	5730662	+	ENSG00000108021	TASOR2	Hela_no-inhibitor	STARR-seq	Muerdter2018	osteosarcoma;systolic_blood_pressure	NA	NA	NA	NA	NA	NA	NA	NA	NA	NA	NA	ZKSCAN1,FOXP1,NR2F1,FOXA2,FOXJ3,MGA,FOXA3,NFIL3,ZNF582,MYBL2,MYCN,ARNT,CLOCK,HES5,SNAI2,FOXK2,ZNF652,HNF4G,CREM,GATA3,SCRT2,NR6A1,SOX17,ATF1,RORB,ZNF75D,TBP,YY2,CRX,NR4A1,THAP11	2
rs3736461	chr10	5813440	chr10	5813387	5813934	-	ENSG00000057608	GDI2	A549_CORT108297,A549_CpdA,A549_DMSO,hESC_primed	ChIP-STARR-seq,STARR-seq	Barakat2018,ENCODE	nevus_count,_cutaneous_melanoma	GDI2	CD8_T-cell_naive;DLPFC_naive;LCL;T-cell;Tfh_memory;Treg_naive;adipose_naive;adipose_subcutaneous;artery_aorta;artery_tibial;blood;brain_naive;breast;colon_sigmoid;esophagus_gej;esophagus_muscularis;fat;lung;monocyte;muscle_naive;nerve_tibial;neutrophil;ovary;pancreas;pituitary;skin;skin_sun_exposed;stomach;testis;thyroid	distal	ANKRD16,FBXO18,GDI2	A549_treated_with_ethanol_0.02_percent_for_1_hour-Roadmap,A673-ENCODE,BJAB-Engreitz,BJAB_anti-IgM_anti-CD40_4hr-Engreitz,B_cell-ENCODE,CD14-positive_monocyte-ENCODE,CD14-positive_monocyte-Novakovic2016,CD14-positive_monocyte_treated_with_BG_1h-Novakovic2016,CD14-positive_monocyte_treated_with_BG_4h-Novakovic2016,CD14-positive_monocyte_treated_with_BG_d1-Novakovic2016,CD14-positive_monocyte_treate…	ABCmodel	NA	NA	GDI2	RBBP5	KLF5,SP2,ZNF263	ZNF582,SP2,ZNF816,ZNF282,KLF9,SP1,KLF4,BCL6B,CTCF,KLF1,PDS5A,KLF3,LUZP1,KLF14,TIMM44,ODC1,SP4,KLF12,KLF5,GRHL2,C9ORF156,CTCFL,DDX20,GABPA,OSR2,NFIC,MZF1,GTF3C2,TCF21,TOB2,VPS4B	2
rs2274035	chr10	5977217	chr10	5977214	5978111	-	ENSG00000134470	IL15RA	K562_IFNa,RPMI_normal	CapSTARR-seq	Santiago2021,This_study	blood_protein_measurement	NA	NA	NA	IL15RA	CD14-positive_monocyte_treated_with_BG_1h-Novakovic2016,CD14-positive_monocyte_treated_with_LPS_1h-Novakovic2016,CD14-positive_monocyte_treated_with_LPS_4h-Novakovic2016,CD14-positive_monocyte_treated_with_LPS_d1-Novakovic2016,CD14-positive_monocyte_treated_with_RPMI_1h-Novakovic2016,CD14-positive_monocyte_treated_with_RPMI_4h-Novakovic2016,CD14-positive_monocyte_treated_with_RPMI_d1-Novakovic201…	ABCmodel	NA	NA	NA	NA	NA	GLTPD1,TFCP2L1,SOD1,ZCCHC14,ETV5,ZNF189,MAZ,RCOR1,NR2F2,GLIS1,ZNF707,ZBTB6,TFAP2B,ZNF263,ZFX,KLF4,NR2F6,ESR1,ZNF135	1
rs4749859	chr10	5978057	chr10	5977214	5978111	-	ENSG00000134470	IL15RA	K562_IFNa,RPMI_normal	CapSTARR-seq	Santiago2021,This_study	blood_protein_measurement	NA	NA	NA	IL15RA	CD14-positive_monocyte_treated_with_BG_1h-Novakovic2016,CD14-positive_monocyte_treated_with_LPS_1h-Novakovic2016,CD14-positive_monocyte_treated_with_LPS_4h-Novakovic2016,CD14-positive_monocyte_treated_with_LPS_d1-Novakovic2016,CD14-positive_monocyte_treated_with_RPMI_1h-Novakovic2016,CD14-positive_monocyte_treated_with_RPMI_4h-Novakovic2016,CD14-positive_monocyte_treated_with_RPMI_d1-Novakovic201…	ABCmodel	NA	NA	NA	CTCF	NA	EGR2,EGR1,UBE2K,CTCF,CANX,ZNF257,TFAP2C,ZKSCAN5,TCEAL6,RFX2,PRDM14,PAX5,TGIF1,ZNF281,TRPS1,NRF1,KLF1,NKX25,SP1,FOXN3,NKX22,YY2	1
rs7919525	chr10	10798005	chr10	10797897	10798624	+	ENSG00000048740	CELF2	hESC_primed	ChIP-STARR-seq	Barakat2018	cortical_surface_area_measurement;pulse_pressure_measurement;systolic_blood_pressure	SFTA1P	brain_naive	distal	NA	NA	NA	NA	NA	NA	NA	NA	ZNF136,LUZP1,NR2F6,RXRA,ZNF281,KLF8,HNF4G,ESR2,EGR1,PPP5C,AR,BAD,PLAG1	3
rs9329333	chr10	10798199	chr10	10797897	10798624	+	ENSG00000048740	CELF2	hESC_primed	ChIP-STARR-seq	Barakat2018	open-angle_glaucoma	SFTA1P	brain_spinal_cord;fat	distal	NA	NA	NA	NA	NA	NA	NA	NA	ZNF416,NKX3-2,ZNF708,EOMES,TCF7,HOXB13,DUX4,BOLL,ZNF85,DLX1,HOXA5,MECP2,DLX6,MAFF,IRF5,PHOX2B,HDAC8,SIX2,CBFB,PHOX2A,POU5F1,PROP1,TEAD1,TEAD4,HOXA6,HOXB6,THAP11	1
rs11256837	chr10	10798572	chr10	10797897	10798624	+	ENSG00000048740	CELF2	hESC_primed	ChIP-STARR-seq	Barakat2018	cortical_surface_area_measurement;pulse_pressure_measurement;systolic_blood_pressure	SFTA1P	brain_naive	distal	NA	NA	NA	NA	NA	NA	NA	ZEB1	TEAD2,KLF4,ZNF707,KLF12,KLF1,EGR1,ZNF263,KLF5,KLF8,ZNF341,NFIA,NFIB,FIGLA,MYOD1,ZBTB18,NFIX,TWIST1,NEUROD2,ATOH1,ID4,TCF3,TCF4,THAP11,TFAP4,NR4A1,MYB,USF1,KDM5A,TCF12,MYOG,SNAI1,ZEB1,ISL1,TCF21,NFIC,NEUROD1,DUS3L,PTF1A,MYF5,CTCF,ASCL2,ZNF75D,ASCL1,SNAI2,BHLHE22	3
rs370940103	chr10	12043291	chr10	12042809	12043670	-	ENSG00000151461	UPF2	A549_AZD9567,A549_CORT108297,A549_CpdA,A549_DMSO,A549_GW870086,A549_Mapracorat,A549_RU486,A549_ZK216348,CEM_NS	CapSTARR-seq,STARR-seq	ENCODE,This_study	body_height;mean_corpuscular_hemoglobin	NA	NA	NA	ATP5C1,KIN,CCDC3,OPTN,CDC123,NUDT5,DHTKD1,U6,MIR548Q,SEC61A2,UPF2	A549_treated_with_ethanol_0.02_percent_for_1_hour-Roadmap,A673-ENCODE,BJAB-Engreitz,BJAB_anti-IgM_anti-CD40_4hr-Engreitz,B_cell-ENCODE,CD14-positive_monocyte-ENCODE,CD14-positive_monocyte-Novakovic2016,CD14-positive_monocyte_treated_with_BG_1h-Novakovic2016,CD14-positive_monocyte_treated_with_BG_4h-Novakovic2016,CD14-positive_monocyte_treated_with_BG_d1-Novakovic2016,CD14-positive_monocyte_treate…	ABCmodel,Javierre2016,Jung2019	NA	NA	NA	NA	EGR1,ZNF263	NA	2
rs117445744	chr10	12043519	chr10	12042809	12043670	-	ENSG00000151461	UPF2	A549_AZD9567,A549_CORT108297,A549_CpdA,A549_DMSO,A549_GW870086,A549_Mapracorat,A549_RU486,A549_ZK216348,CEM_NS	CapSTARR-seq,STARR-seq	ENCODE,This_study	body_height;mean_corpuscular_hemoglobin	NA	NA	NA	ATP5C1,KIN,CCDC3,OPTN,CDC123,NUDT5,DHTKD1,U6,MIR548Q,SEC61A2,UPF2	A549_treated_with_ethanol_0.02_percent_for_1_hour-Roadmap,A673-ENCODE,BJAB-Engreitz,BJAB_anti-IgM_anti-CD40_4hr-Engreitz,B_cell-ENCODE,CD14-positive_monocyte-ENCODE,CD14-positive_monocyte-Novakovic2016,CD14-positive_monocyte_treated_with_BG_1h-Novakovic2016,CD14-positive_monocyte_treated_with_BG_4h-Novakovic2016,CD14-positive_monocyte_treated_with_BG_d1-Novakovic2016,CD14-positive_monocyte_treate…	ABCmodel,Javierre2016,Jung2019	NA	NA	NA	ANDR	NFATC2	UGP2,PRDM1,ADARB1,C19ORF25,ZNF326,NFATC1,AGAP2,STAT3,STAT2,U2AF1,IRF5,IRF9,MAGEA8,IRF8,H1FX,TFCP2,CPSF4,IKZF1,STAT4,BCL6,NFATC2,IRF1,GRHL2,GRHL1	2
rs7894615	chr10	12068519	chr10	12068454	12069024	+	ENSG00000181192	DHTKD1	GM12878_normal	CapSTARR-seq	This_study	protein_measurement	DHTKD1	monocyte_IAV;monocyte_LPS;neutrophil	proximal	DHTKD1,SEC61A2,UPF2,U6	A549_treated_with_ethanol_0.02_percent_for_1_hour-Roadmap,A673-ENCODE,BJAB-Engreitz,BJAB_anti-IgM_anti-CD40_4hr-Engreitz,B_cell-ENCODE,CD14-positive_monocyte-ENCODE,CD14-positive_monocyte-Novakovic2016,CD14-positive_monocyte_treated_with_BG_1h-Novakovic2016,CD14-positive_monocyte_treated_with_BG_4h-Novakovic2016,CD14-positive_monocyte_treated_with_BG_d1-Novakovic2016,CD14-positive_monocyte_treate…	ABCmodel,Javierre2016	NA	NA	DHTKD1	ESR1	FOXP1,Stat6	IRF1,STAT2,ACO1,ABCF2,BAX,GATA2,STAT6,TIA1,GFI1B,TBP,GATA1,ELK4,TFCP2,REL,NELFB,ETV6,ANXA1,FOXP1,NFATC3,GABPA,IRF8,ETV7,DMRT1,ELF4,SOX2,ELF1,SIX2,ETS1,IRF4,ETV1,NFATC1,SSX3,ETS2,DAZAP1,MCTP2,ELF3,ERF,EHF,ETV2,ELF5,FLI1,ERG	1
rs45489291	chr10	17643693	chr10	17643651	17644208	+	ENSG00000136738	STAM	A549_normal,GM12878_normal,K562_IFNa,K562_normal	CapSTARR-seq,STARR-seq	Dao2017,Santiago2021,This_study,ENCODE	aspartate_aminotransferase_measurement;aspartate_aminotransferase_to_alanine_aminotransferase_ratio	NA	NA	NA	ARL5B-AS1,ARL5B,NSUN6,PTER,RNU2-18P,RSU1,VIM-AS1,VIM,snoR442,HACD1,ST8SIA6,STAM,STAM-AS1,TRDMT1	A549_treated_with_ethanol_0.02_percent_for_1_hour-Roadmap,A673-ENCODE,BJAB-Engreitz,BJAB_anti-IgM_anti-CD40_4hr-Engreitz,B_cell-ENCODE,CD14-positive_monocyte-ENCODE,CD14-positive_monocyte-Novakovic2016,CD14-positive_monocyte_treated_with_BG_1h-Novakovic2016,CD14-positive_monocyte_treated_with_BG_4h-Novakovic2016,CD14-positive_monocyte_treated_with_BG_d1-Novakovic2016,CD14-positive_monocyte_treate…	ABCmodel,Javierre2016,Jung2019	NA	NA	NA	NA	NA	NFIC,BAD,NAP1L1,NFIB,PQBP1,C19ORF40,TFAP2A,NFIX,TFAP2C,MAFB,SOX6,PGR,ZBTB26,SOX13,AR,SOX18,HSF2,SOX17,NR3C1	2
rs4748504	chr10	18651868	chr10	18651587	18652087	-	ENSG00000241058	NSUN6	MCF-7_normal,SH-SY5Y_normal	STARR-seq	ENCODE	sudden_cardiac_arrest	AL450384.2;ARL5B;NSUN6	adipose_naive;monocyte_CD16_naive;monocyte_IAV	distal	AL353147.1,RNU6-1212P,ARL5B-AS1,ARL5B,ATP5C1,KIN,C10orf67,RP11-371A19.2,CASC10,MIR1915,CISD1,IPMK,COMMD3-BMI1,COMMD3,CREM,RNU7-77P,RP11-297A16.2,CSGALNACT2,RP11-351D16.3,CSTF2T,CUL2,DNAJC1,ENKUR,THNSL1,FAM188A,IDI1,WDR37,LARP4B,RP11-363N22.2,MEIG1,MLLT10,MPP7,MSRB2,NMT2,RP11-455B2.9,OTUD1,PLXDC2,PTER,PTPLA,RNU2-18P,RP11-124N14.3,VIM,RP11-354E11.2,RP11-383B4.4,RP11-390B4.3,STAM,RP11-390B4.5,RP11-3…	A549_treated_with_ethanol_0.02_percent_for_1_hour-Roadmap,BJAB-Engreitz,BJAB_anti-IgM_anti-CD40_4hr-Engreitz,B_cell-ENCODE,CD14-positive_monocyte-ENCODE,CD14-positive_monocyte-Novakovic2016,CD14-positive_monocyte_treated_with_BG_1h-Novakovic2016,CD14-positive_monocyte_treated_with_BG_4h-Novakovic2016,CD14-positive_monocyte_treated_with_BG_d1-Novakovic2016,CD14-positive_monocyte_treated_with_BG_d6…	ABCmodel,Javierre2016	NA	NA	ARL5B;NSUN6	NA	NFIC	DUS3L,ZNF189,FOXG1,REL,EZH2,PKNOX2,FOXO3,RBM8A,FOXO1,MBTPS2,IRF8,FOXP1,IRF6,SRP9,VSX1,FEZ1,SRBD1,PAXIP1,RAX,ESX1,NFIA,HSPA1L,ZCCHC17,ZNF671,PICK1,BCL6,HLCS	1
rs10764661	chr10	18659018	chr10	18658931	18659431	+	ENSG00000165997	ARL5B	Hela_inhibitor,Hela_no-inhibitor	STARR-seq	Muerdter2018	sudden_cardiac_arrest	AL450384.2;NSUN6	Th1_memory;monocyte_CD16_naive	distal;proximal	ACBD5,AL160291.1,RP11-85G18.6,AL359878.1,GTPBP4,C10orf67,RP11-371A19.2,CASC10,MIR1915,CCDC6,CISD1,IPMK,COMMD3-BMI1,COMMD3,CREM,RP11-297A16.2,CSTF2T,CUL2,DNAJC1,ENKUR,THNSL1,FAM188A,MASTL,YME1L1,MLLT10,MPP7,MSRB2,NOC3L,NSUN6,OTUD1,PLXDC2,PTER,PTPLA,RNU2-18P,RP11-124N14.3,VIM,RP11-354E11.2,RP11-383B4.4,RP11-390B4.3,STAM,RP11-390B4.5,RP11-393J16.4,ZNF25,RP11-575A19.2,RSU1,SKIDA1,SPAG6,ST8SIA6,TFAM,T…	A549_treated_with_ethanol_0.02_percent_for_1_hour-Roadmap,A673-ENCODE,BJAB-Engreitz,BJAB_anti-IgM_anti-CD40_4hr-Engreitz,B_cell-ENCODE,CD14-positive_monocyte-ENCODE,CD14-positive_monocyte-Novakovic2016,CD14-positive_monocyte_treated_with_BG_1h-Novakovic2016,CD14-positive_monocyte_treated_with_BG_4h-Novakovic2016,CD14-positive_monocyte_treated_with_BG_d1-Novakovic2016,CD14-positive_monocyte_treate…	ABCmodel,Javierre2016	NA	NA	NSUN6	ANDR	NA	BCL6B,TBP,SOD1,STAT5B,MEF2B,STAT6,STAT5A,MEF2C,NR1H4,PPARA,RARG,ESR2,ZCCHC17,ESRRA,FGF19,NR2F2,THAP1,TGIF2LX,P4HB,RBM17,MZF1,HLCS	1
rs11015435	chr10	18659143	chr10	18658931	18659431	+	ENSG00000165997	ARL5B	Hela_inhibitor,Hela_no-inhibitor	STARR-seq	Muerdter2018	schizophrenia	AL450384.1;AL450384.2;ARL5B;NSUN6	LCL;adipose_naive;macrophage_IFNg;macrophage_Listeria;macrophage_Salmonella;monocyte_IAV;monocyte_LPS;monocyte_Pam3CSK4;monocyte_R848;monocyte_naive	distal;proximal	ACBD5,AL160291.1,RP11-85G18.6,AL359878.1,GTPBP4,C10orf67,RP11-371A19.2,CASC10,MIR1915,CCDC6,CISD1,IPMK,COMMD3-BMI1,COMMD3,CREM,RP11-297A16.2,CSTF2T,CUL2,DNAJC1,ENKUR,THNSL1,FAM188A,MASTL,YME1L1,MLLT10,MPP7,MSRB2,NOC3L,NSUN6,OTUD1,PLXDC2,PTER,PTPLA,RNU2-18P,RP11-124N14.3,VIM,RP11-354E11.2,RP11-383B4.4,RP11-390B4.3,STAM,RP11-390B4.5,RP11-393J16.4,ZNF25,RP11-575A19.2,RSU1,SKIDA1,SPAG6,ST8SIA6,TFAM,T…	A549_treated_with_ethanol_0.02_percent_for_1_hour-Roadmap,A673-ENCODE,BJAB-Engreitz,BJAB_anti-IgM_anti-CD40_4hr-Engreitz,B_cell-ENCODE,CD14-positive_monocyte-ENCODE,CD14-positive_monocyte-Novakovic2016,CD14-positive_monocyte_treated_with_BG_1h-Novakovic2016,CD14-positive_monocyte_treated_with_BG_4h-Novakovic2016,CD14-positive_monocyte_treated_with_BG_d1-Novakovic2016,CD14-positive_monocyte_treate…	ABCmodel,Javierre2016	NA	NA	ARL5B;NSUN6	TYY1	NA	JUN,NFE2L2,ATF1,CREM,ATF7,TGIF1,ATF3,MAFK,CREB1,TBX20,MAFF,NR4A1,CELF6,MAFG,CREB5,MEIS1,JUND,BAX,ING3,RPS6KA5,MSRB3,THRB,ATF2,ID2,NR2C2,NR6A1,PKNOX1,TCF7,MAFB,GMEB2,BACH2,MEIS2,NR2F1,NFIL3,NFE2L1,CEBPG,OLIG3,JUNB,THA,EOMES,NR2C1,THRA,TBX5,NFIC,HIC2,ANXA1,PICK1,FGF19,NXPH3,TRIM21,NFIX,ZNF671,HSPA1L,SMAP2	1
rs1335540	chr10	26438309	chr10	26437841	26438425	+	ENSG00000077420	APBB1IP	hESC_primed	ChIP-STARR-seq	Barakat2018	adolescent_idiopathic_scoliosis;basophil_count;basophil_count,_eosinophil_count;basophil_percentage_of_leukocytes;eosinophil_count;eosinophil_percentage_of_granulocytes;eosinophil_percentage_of_leukocytes;leukocyte_count;lymphocyte_count;monocyte_percentage_of_leukocytes;myeloid_white_cell_count;neutrophil_percentage_of_granulocytes;reticulocyte_count;reticulocyte_measurement	APBB1IP	adipose_naive;adipose_subcutaneous;adipose_visceral;artery_tibial;breast;esophagus_muscularis;fibroblast;high_grade_cartilage_naive;pancreas;pancreatic_islet;stomach;thyroid	proximal	ABI1,ANKRD26,MASTL,YME1L1,RNU6-490P,RNU7-12P,RP13-16H11.2,snoU13,APBB1IP,LOC101929117	Activated-total-CD4,Fetal-thymus,Macrophages-M0,Macrophages-M1,Macrophages-M2,Monocytes,Naive-B-cells,Naive-CD4,Naive-CD8,Neutrophils,Non-activated-total-CD4,Total-B-cells,Total-CD4,Total-CD8,BJAB-Engreitz,BJAB_anti-IgM_anti-CD40_4hr-Engreitz,B_cell-ENCODE,CD14-positive_monocyte-ENCODE,CD14-positive_monocyte-Novakovic2016,CD14-positive_monocyte_treated_with_BG_1h-Novakovic2016,CD14-positive_monoc…	ABCmodel,Javierre2016	NA	NA	APBB1IP	STAT1	NA	MAPK1,UBB,C19ORF25,ZNF131,GLIS1,RNASEH2C,ZBTB7A,C19ORF40,PTPMT1,YEATS4,SPATS2,AVEN,ZNF26,IKZF1,FOXP1,NKX2-5,NKX2-2	14
rs3758403	chr10	27154694	chr10	27154226	27155766	+,-	ENSG00000120539,ENSG00000136758	MASTL,YME1L1	Hela_no-inhibitor,MCF-7_normal	STARR-seq	ENCODE,Muerdter2018	adolescent_idiopathic_scoliosis;body_mass_index;erythrocyte_count;response_to_peginterferon_alfa-2a;shigellosis	AL160291.1;LINC02673;MASTL;YME1L1	DLPFC_naive;LCL;T-cell;Tfh_memory;adipose_naive;adipose_subcutaneous;adipose_visceral;adrenal_gland;artery_aorta;artery_coronary;artery_tibial;blood;brain_amygdala;brain_caudate;brain_cerebellar_hemisphere;brain_cerebellum;brain_cortex;brain_hippocampus;brain_hypothalamus;brain_naive;brain_nucleus_accumbens;brain_putamen;brain_spinal_cord;brain_substantia_nigra;breast;colon_sigmoid;colon_transver…	distal;proximal	ABI1,APBB1IP,ARL5B-AS1,ARL5B,HSPA8P3,RP13-16H11.5,RNU6-490P,RNU7-12P,RP13-16H11.2,ACBD5,ANKRD26,MASTL,YME1L1	A549_treated_with_ethanol_0.02_percent_for_1_hour-Roadmap,A673-ENCODE,BJAB-Engreitz,BJAB_anti-IgM_anti-CD40_4hr-Engreitz,B_cell-ENCODE,CD14-positive_monocyte-ENCODE,CD14-positive_monocyte-Novakovic2016,CD14-positive_monocyte_treated_with_BG_1h-Novakovic2016,CD14-positive_monocyte_treated_with_BG_4h-Novakovic2016,CD14-positive_monocyte_treated_with_BG_d1-Novakovic2016,CD14-positive_monocyte_treate…	ABCmodel,Javierre2016,Jung2019	NA	NA	MASTL;YME1L1	NA	NA	WT1,YY2,TFAP2C,ZBTB26,EZR,TRPS1,ZNF416,PRDM14	5
rs28365962	chr10	27154946	chr10	27154226	27155766	+,-	ENSG00000120539,ENSG00000136758	MASTL,YME1L1	Hela_no-inhibitor,MCF-7_normal	STARR-seq	ENCODE,Muerdter2018	squamous_cell_lung_carcinoma	ANKRD26;MASTL;YME1L1	LCL;brain_naive;esophagus_muscularis;macrophage_Salmonella;monocyte;monocyte_IAV;monocyte_LPS;monocyte_Pam3CSK4;monocyte_R848;neutrophil	distal;proximal	ABI1,APBB1IP,ARL5B-AS1,ARL5B,HSPA8P3,RP13-16H11.5,RNU6-490P,RNU7-12P,RP13-16H11.2,ACBD5,ANKRD26,MASTL,YME1L1	A549_treated_with_ethanol_0.02_percent_for_1_hour-Roadmap,A673-ENCODE,BJAB-Engreitz,BJAB_anti-IgM_anti-CD40_4hr-Engreitz,B_cell-ENCODE,CD14-positive_monocyte-ENCODE,CD14-positive_monocyte-Novakovic2016,CD14-positive_monocyte_treated_with_BG_1h-Novakovic2016,CD14-positive_monocyte_treated_with_BG_4h-Novakovic2016,CD14-positive_monocyte_treated_with_BG_d1-Novakovic2016,CD14-positive_monocyte_treate…	ABCmodel,Javierre2016,Jung2019	NA	NA	ANKRD26;MASTL;YME1L1	NA	NA	CEBPG,CEBPB,CEBPD,IRF6,PHLDA2,RORB,CEBPA,ATF3,ZSWIM1,NR2F1,MEF2C,IRF2,PKNOX1,TBX6,NKX3-2,NR2C2,TBR1,TBX21,MEIS2,TBX20,MEIS1,STUB1,DDX43,CELF6,IRF5,TGIF1	1
rs41282216	chr10	27155228	chr10	27154226	27155766	+,-	ENSG00000120539,ENSG00000136758	MASTL,YME1L1	Hela_no-inhibitor,MCF-7_normal	STARR-seq	ENCODE,Muerdter2018	squamous_cell_lung_carcinoma	ANKRD26;MASTL;YME1L1	LCL;artery_aorta;artery_tibial;blood;brain_naive;colon_transverse;esophagus_muscularis;fibroblast;heart_left_ventricle;liver;macrophage_Listeria;macrophage_Salmonella;macrophage_naive;monocyte;monocyte_IAV;monocyte_LPS;monocyte_Pam3CSK4;muscle;muscle_naive;neutrophil;small_intestine	distal;proximal	ABI1,APBB1IP,ARL5B-AS1,ARL5B,HSPA8P3,RP13-16H11.5,RNU6-490P,RNU7-12P,RP13-16H11.2,ACBD5,ANKRD26,MASTL,YME1L1	A549_treated_with_ethanol_0.02_percent_for_1_hour-Roadmap,A673-ENCODE,BJAB-Engreitz,BJAB_anti-IgM_anti-CD40_4hr-Engreitz,B_cell-ENCODE,CD14-positive_monocyte-ENCODE,CD14-positive_monocyte-Novakovic2016,CD14-positive_monocyte_treated_with_BG_1h-Novakovic2016,CD14-positive_monocyte_treated_with_BG_4h-Novakovic2016,CD14-positive_monocyte_treated_with_BG_d1-Novakovic2016,CD14-positive_monocyte_treate…	ABCmodel,Javierre2016,Jung2019	NA	NA	ANKRD26;MASTL;YME1L1	ESR1	NA	FOXC1,CELF4,KIAA0907,SOX17,CELF5,ZNF282,ZSWIM1,GLI2,NR5A1,YY2,CRX	1
rs3824594	chr10	27155321	chr10	27154226	27155766	+,-	ENSG00000120539,ENSG00000136758	MASTL,YME1L1	Hela_no-inhibitor,MCF-7_normal	STARR-seq	ENCODE,Muerdter2018	smoking_initiation	NA	NA	NA	ABI1,APBB1IP,ARL5B-AS1,ARL5B,HSPA8P3,RP13-16H11.5,RNU6-490P,RNU7-12P,RP13-16H11.2,ACBD5,ANKRD26,MASTL,YME1L1	A549_treated_with_ethanol_0.02_percent_for_1_hour-Roadmap,A673-ENCODE,BJAB-Engreitz,BJAB_anti-IgM_anti-CD40_4hr-Engreitz,B_cell-ENCODE,CD14-positive_monocyte-ENCODE,CD14-positive_monocyte-Novakovic2016,CD14-positive_monocyte_treated_with_BG_1h-Novakovic2016,CD14-positive_monocyte_treated_with_BG_4h-Novakovic2016,CD14-positive_monocyte_treated_with_BG_d1-Novakovic2016,CD14-positive_monocyte_treate…	ABCmodel,Javierre2016,Jung2019	NA	NA	NA	EP300	CREB1,EGR1	ATF3,ATF7,NFE2L2,CREB5,JUND,CREM,CREB3L1,ZNF75D,JUN,TFE3,MAFG,ATF1,BATF3,NR2F6,CREB3L2,CREB1,ING3,MAFK,RPS6KA5,GMEB2,E4F1,ID2,YY2,ETS1,CEBPG,JUNB,ATF2,CEBPA,TFAP2C,CEBPB,NFE2L1,PAX3,PAX2,ATF4,MAFF,NFIL3,HLF,SPAG7,GTF2B,ZFX,TBX20,SP1,GLI2,ZNF582,FOXN1,EGR1,PPP5C,TRPS1,ZNF417,RUNX2,CTCF,TAF9,TFCP2L1,BAD	1
rs3824593	chr10	27155374	chr10	27154226	27155766	+,-	ENSG00000120539,ENSG00000136758	MASTL,YME1L1	Hela_no-inhibitor,MCF-7_normal	STARR-seq	ENCODE,Muerdter2018	adolescent_idiopathic_scoliosis;body_mass_index;erythrocyte_count;response_to_peginterferon_alfa-2a;shigellosis	AL160291.1;ANKRD26;MASTL;YME1L1	CD4_T-cell_anti-CD3-CD28;CD8_T-cell_anti-CD3-CD28;LCL;LCL_naive;adipose_naive;blood;brain_cortex;brain_hippocampus;brain_naive;fibroblast;iPSC;macrophage_IFNg+Salmonella;macrophage_Salmonella;monocyte;monocyte_IAV;monocyte_R848;muscle_naive;neutrophil	distal;proximal	ABI1,APBB1IP,ARL5B-AS1,ARL5B,HSPA8P3,RP13-16H11.5,RNU6-490P,RNU7-12P,RP13-16H11.2,ACBD5,ANKRD26,MASTL,YME1L1	A549_treated_with_ethanol_0.02_percent_for_1_hour-Roadmap,A673-ENCODE,BJAB-Engreitz,BJAB_anti-IgM_anti-CD40_4hr-Engreitz,B_cell-ENCODE,CD14-positive_monocyte-ENCODE,CD14-positive_monocyte-Novakovic2016,CD14-positive_monocyte_treated_with_BG_1h-Novakovic2016,CD14-positive_monocyte_treated_with_BG_4h-Novakovic2016,CD14-positive_monocyte_treated_with_BG_d1-Novakovic2016,CD14-positive_monocyte_treate…	ABCmodel,Javierre2016,Jung2019	Khetan2021_MIN6-B	NA	ANKRD26;MASTL;YME1L1	E2F8	NA	KLF5,ZNF148,KLF12,KLF4,SP4,KLF9,SP3,KLF15,SP2,CTCF,ZNF281,MAZ,KLF1,MYB,NKX2-5,ESR1,SP1,GLI2,NKX25,ZNF707,RUNX2,NKX3-2,NKX2-2,EGR1,ZIC3,SOX17,ZBTB7B,STAT4,TEAD2,SCMH1,KLF3,ZBTB46,ZNF549,YY1,MORN1,OTUD4,STAT3,EOMES,EXOSC3,DDX4,GAR1,POLE3,OSR2,CDK2AP1,ZNF140,ZFP42	5
rs7919803	chr10	27155399	chr10	27154226	27155766	+,-	ENSG00000120539,ENSG00000136758	MASTL,YME1L1	Hela_no-inhibitor,MCF-7_normal	STARR-seq	ENCODE,Muerdter2018	adolescent_idiopathic_scoliosis;body_mass_index;erythrocyte_count;response_to_peginterferon_alfa-2a;shigellosis	AL160291.1;LINC02673;MASTL;YME1L1	DLPFC_naive;LCL;T-cell;Tfh_memory;adipose_naive;adrenal_gland;artery_aorta;artery_coronary;blood;brain_amygdala;brain_caudate;brain_cerebellum;brain_cortex;brain_hippocampus;brain_hypothalamus;brain_naive;brain_nucleus_accumbens;brain_putamen;brain_spinal_cord;brain_substantia_nigra;breast;colon_sigmoid;colon_transverse;esophagus_gej;esophagus_mucosa;esophagus_muscularis;fibroblast;heart_left_ven…	distal;proximal	ABI1,APBB1IP,ARL5B-AS1,ARL5B,HSPA8P3,RP13-16H11.5,RNU6-490P,RNU7-12P,RP13-16H11.2,ACBD5,ANKRD26,MASTL,YME1L1	A549_treated_with_ethanol_0.02_percent_for_1_hour-Roadmap,A673-ENCODE,BJAB-Engreitz,BJAB_anti-IgM_anti-CD40_4hr-Engreitz,B_cell-ENCODE,CD14-positive_monocyte-ENCODE,CD14-positive_monocyte-Novakovic2016,CD14-positive_monocyte_treated_with_BG_1h-Novakovic2016,CD14-positive_monocyte_treated_with_BG_4h-Novakovic2016,CD14-positive_monocyte_treated_with_BG_d1-Novakovic2016,CD14-positive_monocyte_treate…	ABCmodel,Javierre2016,Jung2019	NA	NA	MASTL;YME1L1	E2F8	NA	E2F4,ZIC5,KLF9,PLAG1,CREB3L1,GLIS1,PRDM4,HIF1A,TBX20,WT1,HAND1,MYB,BHLHE22,ZBTB14,MEIS1,SMAD4,HOXB5,CLOCK,KLF4,INSM1,GATA2,VEZF1,EGR2,TFAP2C,BHLHE40,SMAD2,SOX17,OSR2,RBM3,ZNF189,CELF4,CKMT1B,CELF5	5
rs7907981	chr10	27155400	chr10	27154226	27155766	+,-	ENSG00000120539,ENSG00000136758	MASTL,YME1L1	Hela_no-inhibitor,MCF-7_normal	STARR-seq	ENCODE,Muerdter2018	breast_carcinoma	NA	NA	NA	ABI1,APBB1IP,ARL5B-AS1,ARL5B,HSPA8P3,RP13-16H11.5,RNU6-490P,RNU7-12P,RP13-16H11.2,ACBD5,ANKRD26,MASTL,YME1L1	A549_treated_with_ethanol_0.02_percent_for_1_hour-Roadmap,A673-ENCODE,BJAB-Engreitz,BJAB_anti-IgM_anti-CD40_4hr-Engreitz,B_cell-ENCODE,CD14-positive_monocyte-ENCODE,CD14-positive_monocyte-Novakovic2016,CD14-positive_monocyte_treated_with_BG_1h-Novakovic2016,CD14-positive_monocyte_treated_with_BG_4h-Novakovic2016,CD14-positive_monocyte_treated_with_BG_d1-Novakovic2016,CD14-positive_monocyte_treate…	ABCmodel,Javierre2016,Jung2019	NA	NA	NA	RBBP5	NA	PRDM4,BHLHE22,TGIF1,ATOH1,FEZF2,ZNF549,SMAD4,SP1,HAND1,MEIS1,TBX20,ZBTB7B,ARNT2,TFAP2A,MZF1,ZNF257,EBF1,THAP1,HTATIP2,TFDP1,REST,MAZ,E2F1	1
rs7907988	chr10	27155415	chr10	27154226	27155766	+,-	ENSG00000120539,ENSG00000136758	MASTL,YME1L1	Hela_no-inhibitor,MCF-7_normal	STARR-seq	ENCODE,Muerdter2018	breast_carcinoma;platelet_count;platelet_crit	NA	NA	NA	ABI1,APBB1IP,ARL5B-AS1,ARL5B,HSPA8P3,RP13-16H11.5,RNU6-490P,RNU7-12P,RP13-16H11.2,ACBD5,ANKRD26,MASTL,YME1L1	A549_treated_with_ethanol_0.02_percent_for_1_hour-Roadmap,A673-ENCODE,BJAB-Engreitz,BJAB_anti-IgM_anti-CD40_4hr-Engreitz,B_cell-ENCODE,CD14-positive_monocyte-ENCODE,CD14-positive_monocyte-Novakovic2016,CD14-positive_monocyte_treated_with_BG_1h-Novakovic2016,CD14-positive_monocyte_treated_with_BG_4h-Novakovic2016,CD14-positive_monocyte_treated_with_BG_d1-Novakovic2016,CD14-positive_monocyte_treate…	ABCmodel,Javierre2016,Jung2019	NA	NA	NA	E2F1	NA	AR,CKMT1B,RBM3,ZNF317,DBP,UBE2V1,ZBTB7A,OSR2,GLI2,PLAG1,TFAP2A,ESR1,TFAP2C,UGP2,ZNF93,E2F4	3
rs41282218	chr10	27155649	chr10	27154226	27155766	+,-	ENSG00000120539,ENSG00000136758	MASTL,YME1L1	Hela_no-inhibitor,MCF-7_normal	STARR-seq	ENCODE,Muerdter2018	squamous_cell_lung_carcinoma	ANKRD26;MASTL;YME1L1	LCL;artery_aorta;artery_tibial;blood;brain_naive;colon_transverse;esophagus_muscularis;fibroblast;heart_left_ventricle;liver;macrophage_Listeria;macrophage_Salmonella;macrophage_naive;monocyte;monocyte_IAV;monocyte_LPS;monocyte_Pam3CSK4;muscle;muscle_naive;neutrophil;small_intestine	distal;proximal	ABI1,APBB1IP,ARL5B-AS1,ARL5B,HSPA8P3,RP13-16H11.5,RNU6-490P,RNU7-12P,RP13-16H11.2,ACBD5,ANKRD26,MASTL,YME1L1	A549_treated_with_ethanol_0.02_percent_for_1_hour-Roadmap,A673-ENCODE,BJAB-Engreitz,BJAB_anti-IgM_anti-CD40_4hr-Engreitz,B_cell-ENCODE,CD14-positive_monocyte-ENCODE,CD14-positive_monocyte-Novakovic2016,CD14-positive_monocyte_treated_with_BG_1h-Novakovic2016,CD14-positive_monocyte_treated_with_BG_4h-Novakovic2016,CD14-positive_monocyte_treated_with_BG_d1-Novakovic2016,CD14-positive_monocyte_treate…	ABCmodel,Javierre2016,Jung2019	NA	NA	ANKRD26;MASTL;YME1L1	NA	NA	SP5,ZNF148,TFAP2A,TFAP2C,TFAP2B,ZC3H7A,ZNF449,C19ORF25,ZNF582,SOD1	1
rs116479753	chr10	27243481	chr10	27243046	27243546	-	ENSG00000107897	ACBD5	SH-SY5Y_normal	STARR-seq	ENCODE	smoking_initiation	NA	NA	NA	ABI1,ARL5B-AS1,ARL5B,RNU7-12P,RP13-16H11.2,ACBD5,ARMC4P1,LRRC37A6P,MASTL,YME1L1	A549_treated_with_ethanol_0.02_percent_for_1_hour-Roadmap,BJAB-Engreitz,BJAB_anti-IgM_anti-CD40_4hr-Engreitz,B_cell-ENCODE,CD14-positive_monocyte-ENCODE,CD14-positive_monocyte-Novakovic2016,CD14-positive_monocyte_treated_with_BG_1h-Novakovic2016,CD14-positive_monocyte_treated_with_BG_4h-Novakovic2016,CD14-positive_monocyte_treated_with_BG_d1-Novakovic2016,CD14-positive_monocyte_treated_with_BG_d6…	ABCmodel,Javierre2016,Jung2019	NA	NA	NA	NA	NA	TFAP2A,MRPL2,NFIX,TFAP2C,ZNF282,SOX3,GATA4,POU2F2,FOXM1,NOC2L,MAF,ETV7,DDX4,NFAT5,ZNF189,TROVE2,SOX2,NFATC2,ETV2,ELF3,PTPMT1,ZNF692,ETV1,ZNF136,ERF,IKZF1,EHF,MAPK1,CPSF4,LEF1,SOX11,ETS1,KIAA0907,DAZAP1,SSX3,SPATS2,ERG,ELF5,SPIB,NFATC1,FLI1	1
rs115713754	chr10	27243482	chr10	27243046	27243546	-	ENSG00000107897	ACBD5	SH-SY5Y_normal	STARR-seq	ENCODE	smoking_initiation	NA	NA	NA	ABI1,ARL5B-AS1,ARL5B,RNU7-12P,RP13-16H11.2,ACBD5,ARMC4P1,LRRC37A6P,MASTL,YME1L1	A549_treated_with_ethanol_0.02_percent_for_1_hour-Roadmap,BJAB-Engreitz,BJAB_anti-IgM_anti-CD40_4hr-Engreitz,B_cell-ENCODE,CD14-positive_monocyte-ENCODE,CD14-positive_monocyte-Novakovic2016,CD14-positive_monocyte_treated_with_BG_1h-Novakovic2016,CD14-positive_monocyte_treated_with_BG_4h-Novakovic2016,CD14-positive_monocyte_treated_with_BG_d1-Novakovic2016,CD14-positive_monocyte_treated_with_BG_d6…	ABCmodel,Javierre2016,Jung2019	NA	NA	NA	NA	NA	ZNF582,TCEAL6,ZNF257,ZNF692,MCTP2,TFAP2A,NFIX,EOMES,SOX10,NFATC2,GATA4,SOX6,GATA6,TBX20	1
rs1887532	chr10	32347409	chr10	32347121	32347718	-	ENSG00000120616	EPC1	A549_CORT108297,A549_CpdA,A549_DMSO,A549_GW870086,A549_Mapracorat,A549_RU486,A549_ZK216348	STARR-seq	ENCODE	sexual_dysfunction	NA	NA	NA	CCDC7,EPC1,KIF5B,LOC101929431,LOC102031319,CUL2,RP11-166N17.1,ITGB1,Y_RNA,ZNF438	A549_treated_with_ethanol_0.02_percent_for_1_hour-Roadmap,A673-ENCODE,BJAB-Engreitz,BJAB_anti-IgM_anti-CD40_4hr-Engreitz,B_cell-ENCODE,CD14-positive_monocyte-ENCODE,CD14-positive_monocyte-Novakovic2016,CD14-positive_monocyte_treated_with_BG_1h-Novakovic2016,CD14-positive_monocyte_treated_with_BG_4h-Novakovic2016,CD14-positive_monocyte_treated_with_BG_d1-Novakovic2016,CD14-positive_monocyte_treate…	ABCmodel,Javierre2016	NA	NA	NA	TYY1	NA	GLIS3,RBM7,ZIC5,PAX5,UGP2,ZIC2,ZNF282,ZEB1,E2F4,PKNOX2,ETV5,GRHPR,SP1,ZNF257,DIABLO,TGIF2LX,ZFP57,TCEAL6,MECP2,P4HB,HLCS,TRPS1,PRDM14	1
rs12768811	chr10	33185823	chr10	33185655	33186155	-	ENSG00000099250	NRP1	Hela_inhibitor	STARR-seq	Muerdter2018	parental_longevity	NA	NA	NA	NA	NA	NA	NA	NA	NA	NA	NA	TBX20,ARID3A,FOXJ3,GFI1B,BACH2,POU3F2,PROP1,SOX17,HNRNPC,MYBL2,GATA3,NR6A1,HOXC10,MEF2C,MEF2A,PPARA,FOXA3,HOXD13,FOXK1,VDR,RARG,NR1H4,NR2C2,CUX1,CBX7,NUP133,NR1I3,NR1I2,MEF2B	1
rs2506146	chr10	33186024	chr10	33185655	33186155	-	ENSG00000099250	NRP1	Hela_inhibitor	STARR-seq	Muerdter2018	endometriosis,_migraine_disorder;migraine_disorder	NA	NA	NA	NA	NA	NA	NA	NA	NA	NA	NA	CCDC25,POU3F2,RFC2,C19ORF40,ZBTB12,PAX7,FOXK1,LHX6,KLF3,NKX3-2,BARHL2,DLX1,ZNF331,IRF9,TBX19,STAT2,ZNF136,POU2F1,ZKSCAN5	3
rs2070296	chr10	33263767	chr10	33263704	33264204	-	ENSG00000099250	NRP1	Hela_inhibitor,MCF-7_normal	STARR-seq	ENCODE,Muerdter2018	response_to_paliperidone,_schizophrenia_symptom_severity_measurement	NA	NA	NA	NA	NA	NA	NA	NA	NA	GCR	NA	ZNF26,NFIX,PICK1,YEATS4,TP73,BAD,NFIA,TBX19,ANXA1,NFIC,SRBD1,NFIB,SFT2D1,TRPS1,ZBTB4,KDM5D,A1CF,MSI1,BCL6	2
rs58554443	chr10	34426734	chr10	34426731	34427231	-	ENSG00000148498	PARD3	A549_CORT108297,A549_CpdA,A549_DMSO,A549_RU486,A549_normal,Hela_inhibitor,Hela_no-inhibitor,HepG2_normal,K562_normal,MCF-7_normal,SH-SY5Y_normal	STARR-seq	ENCODE,Muerdter2018	intelligence	NA	NA	NA	NA	NA	NA	Arensbergen2019_HepG2, Arensbergen2019_K562	NA	NA	NA	BATF_JUN,FOS,FOSL1,JUN,JUN_FOS	NFE2L2,BACH2,NFE2L1,NFE2,BATF3,MAFF,MAFK,MAFG,ATF1,CREM,CREB1,MAFB,RORC,ZNF510,NR2F2,SMARCC1,FOS,PKNOX1,JUND,PBX3,FOSB,FOSL1,ATF3,BATF,ATF4,NR6A1,FOSL2,JUNB,BACH1,JUN,GATA1,GATA4,NEUROD2,GFI1B,GATA5,NFIL3,CRX,NR1H2,EOMES,MEIS2,GATA3,MEIS1,GATA2,HNF1A,GATA6	1
rs566068488	chr10	34426760	chr10	34426731	34427231	-	ENSG00000148498	PARD3	A549_CORT108297,A549_CpdA,A549_DMSO,A549_RU486,A549_normal,Hela_inhibitor,Hela_no-inhibitor,HepG2_normal,K562_normal,MCF-7_normal,SH-SY5Y_normal	STARR-seq	ENCODE,Muerdter2018	intelligence	NA	NA	NA	NA	NA	NA	NA	NA	NA	NA	NA	IRF4,IRF8,FLI1,IRF1,IRF5,ERG,ETV6,IRF9,ETS1,RBM7,REL,TFCP2,IRF3,GABPA,ETV1,ELF5,ERF,ETV4,SPIB,KLF12,MAF,SP4,KLF4,SP2,ELF3,EHF,ELF1,SPI1,IKZF1,ELF4	1
rs534611899	chr10	34426948	chr10	34426731	34427231	-	ENSG00000148498	PARD3	A549_CORT108297,A549_CpdA,A549_DMSO,A549_RU486,A549_normal,Hela_inhibitor,Hela_no-inhibitor,HepG2_normal,K562_normal,MCF-7_normal,SH-SY5Y_normal	STARR-seq	ENCODE,Muerdter2018	intelligence	NA	NA	NA	NA	NA	NA	NA	NA	NA	NA	NA	CCDC25,HOXC10,MEIS2,RFC2,R3HDM2,HMG20A,HDAC8,SOX17,PBX2,TCEAL2,HOXB4,HOXC9,MEIS1,NKX6-1,POU3F2,CUX1,LHX6,MEF2C,HOXA9,DLX2,DLX1,TBP,CDX1,SMAD2,MYB,PAXIP1,FOXK1,IRF8,EOMES,ZNF680,TBX6,HNF4G,TBX21,FOXJ2,CELF5,IRF5,TBR1,PAX3,CEBPG,PRDM4,FOXO3	1
rs16935880	chr10	35126540	chr10	35126291	35127477	+	ENSG00000095794	CREM	A549_CORT108297,A549_CpdA,A549_DMSO	STARR-seq	ENCODE	Crohn's_disease;ankylosing_spondylitis,_psoriasis,_ulcerative_colitis,_Crohn's_disease,_sclerosing_cholangitis;eosinophil_count;eosinophil_percentage_of_leukocytes;hair_colour_measurement;inflammatory_bowel_disease;ulcerative_colitis	CREM;CUL2;LINC02635	LCL;LCL_statin;neutrophil;stomach	distal;proximal	ARL5B-AS1,ARL5B,C10orf88,PSTK,CISD1,IPMK,CSGALNACT2,RP11-351D16.3,CUL2,ENKUR,THNSL1,FZD8,MIR4683,NSUN6,RNU6-794P,RP11-324I22.2,ZNF32,CCNY,CREM	A549_treated_with_ethanol_0.02_percent_for_1_hour-Roadmap,A673-ENCODE,BJAB-Engreitz,BJAB_anti-IgM_anti-CD40_4hr-Engreitz,B_cell-ENCODE,CD14-positive_monocyte-ENCODE,CD14-positive_monocyte-Novakovic2016,CD14-positive_monocyte_treated_with_BG_1h-Novakovic2016,CD14-positive_monocyte_treated_with_BG_4h-Novakovic2016,CD14-positive_monocyte_treated_with_BG_d1-Novakovic2016,CD14-positive_monocyte_treate…	ABCmodel,Javierre2016,Jung2019	Tewhey2016_LCLs	NA	CREM;CUL2	NA	NA	AKR1A1,SPR,ZNF331,AFF4,ZNF449,ZNF682,TAGLN2,TFAP2C,REST	11
rs4934730	chr10	35126627	chr10	35126291	35127477	+	ENSG00000095794	CREM	A549_CORT108297,A549_CpdA,A549_DMSO	STARR-seq	ENCODE	Crohn's_disease;ankylosing_spondylitis,_psoriasis,_ulcerative_colitis,_Crohn's_disease,_sclerosing_cholangitis;eosinophil_count;eosinophil_percentage_of_leukocytes;hair_colour_measurement;inflammatory_bowel_disease;ulcerative_colitis	CREM;CUL2;LINC02635	LCL;LCL_statin;neutrophil;stomach	distal;proximal	ARL5B-AS1,ARL5B,C10orf88,PSTK,CISD1,IPMK,CSGALNACT2,RP11-351D16.3,CUL2,ENKUR,THNSL1,FZD8,MIR4683,NSUN6,RNU6-794P,RP11-324I22.2,ZNF32,CCNY,CREM	A549_treated_with_ethanol_0.02_percent_for_1_hour-Roadmap,A673-ENCODE,BJAB-Engreitz,BJAB_anti-IgM_anti-CD40_4hr-Engreitz,B_cell-ENCODE,CD14-positive_monocyte-ENCODE,CD14-positive_monocyte-Novakovic2016,CD14-positive_monocyte_treated_with_BG_1h-Novakovic2016,CD14-positive_monocyte_treated_with_BG_4h-Novakovic2016,CD14-positive_monocyte_treated_with_BG_d1-Novakovic2016,CD14-positive_monocyte_treate…	ABCmodel,Javierre2016,Jung2019	Mouri2022_Jurkat, Tewhey2016_LCLs	NA	CREM;CUL2	KDM2B	NA	FOXK1,FOXO3,THRB,FOXG1,PRDM4,FOXJ2,CELF6,PICK1,MEIS2,TBX20,TGIF1,IRF5,DDX43,NR2F1,CXXC1,TAF1A,CREB1,FOXO1,TCEAL6,ZBTB6,TCF3,TCF12,KLF6,FGF19,ZNF549,ATF1,ZNF75D,ID2,TGIF2LX,ZBTB7B,TIMELESS,PAX5	11
rs2738191	chr10	37976858	chr10	37976647	37977147	-	ENSG00000175395	ZNF25	SH-SY5Y_normal	STARR-seq	ENCODE	obesity	NA	NA	NA	ARL5B-AS1,ARL5B,BMS1,CISD1,IPMK,CSGALNACT2,RP11-351D16.3,CUL2,FZD8,MIR4683,ZNF239,ZNF32,ZNF32-AS2,snoU13,LOC100129055,ZNF248,ZNF25,ZNF33A,ZNF37A	A549_treated_with_ethanol_0.02_percent_for_1_hour-Roadmap,A673-ENCODE,BJAB-Engreitz,BJAB_anti-IgM_anti-CD40_4hr-Engreitz,B_cell-ENCODE,CD14-positive_monocyte-ENCODE,CD14-positive_monocyte-Novakovic2016,CD14-positive_monocyte_treated_with_BG_1h-Novakovic2016,CD14-positive_monocyte_treated_with_BG_4h-Novakovic2016,CD14-positive_monocyte_treated_with_BG_d1-Novakovic2016,CD14-positive_monocyte_treate…	ABCmodel,Javierre2016,Jung2019	NA	NA	NA	STAT1	ZNF354C	GAR1,GTF2H3,MORN1,CELF5,CELF4,ZNF354C,HIST2H2AB,GATA3,HDAC8,SF1,DLX6,POU2F2,ADARB1,GATA2,NEUROD2,NKX22,RUNX3,ETV1,NR1H2,ELF1,ZNF189,IKZF1,ETV6,CTCF,BCL6B,ERG,PRDM1,ZSWIM1,STAT2,GABPA,MAPK1,ESR1,SOX13,RUNX2,BAD,KIAA0907	1
rs3740329	chr10	42638638	chr10	42638551	42639070	-	ENSG00000196693	ZNF33B	A549_CORT108297,A549_RU486,Hela_no-inhibitor	STARR-seq	ENCODE,Muerdter2018	systemic_juvenile_idiopathic_arthritis	ZNF33B	DLPFC_naive;adipose_subcutaneous;blood;brain;brain_caudate;brain_naive;esophagus_muscularis;monocyte;monocyte_LPS;monocyte_naive;muscle_naive	proximal	BMS1,C10orf25,ZNF22,C10orf88,PSTK,CSGALNACT2,RP11-351D16.3,FZD8,MIR4683,RNU7-193P,ZNF487,RP11-517P14.2,U3,ZNF239,ZNF32,ZNF32-AS1,ZNF32-AS2,snoU13,LINC00839,LINC01518,LOC105378269,LOC441666,ZNF33B,ZNF37BP	A549_treated_with_ethanol_0.02_percent_for_1_hour-Roadmap,A673-ENCODE,BJAB-Engreitz,BJAB_anti-IgM_anti-CD40_4hr-Engreitz,B_cell-ENCODE,CD14-positive_monocyte-ENCODE,CD14-positive_monocyte-Novakovic2016,CD14-positive_monocyte_treated_with_BG_1h-Novakovic2016,CD14-positive_monocyte_treated_with_BG_4h-Novakovic2016,CD14-positive_monocyte_treated_with_BG_d1-Novakovic2016,CD14-positive_monocyte_treate…	ABCmodel,Javierre2016,Jung2019	NA	NA	ZNF33B	ANDR	NA	TFAP2A,NAP1L1,SOX13,NONO,SP1,NFIX,CTCF,TFAP2B,ABCF2,KLF16,ZIC5,SMAP2,MTHFD1,TFAP2C,HNRNPC,HAND1	1
rs148243209	chr10	43408284	chr10	43407819	43408319	-	ENSG00000169813	HNRNPF	hESC_naive	ChIP-STARR-seq	Barakat2018	triacylglycerol_56:2_measurement	NA	NA	NA	BMS1,C10orf25,ZNF22,CISD1,IPMK,CSGALNACT2,RP11-351D16.3,FXYD4,RASGEF1A,RASSF4,RP11-285G1.14,TMEM72-AS1,RNU6ATAC11P,RNU7-193P,ZNF487,RP11-285G1.9,TMEM72,ZNF239,ZNF32,ZNF32-AS1,ZNF32-AS2,snoU13,HNRNPF,LOC441666,ZNF485	A549_treated_with_ethanol_0.02_percent_for_1_hour-Roadmap,A673-ENCODE,BJAB-Engreitz,BJAB_anti-IgM_anti-CD40_4hr-Engreitz,B_cell-ENCODE,CD14-positive_monocyte-ENCODE,CD14-positive_monocyte-Novakovic2016,CD14-positive_monocyte_treated_with_BG_1h-Novakovic2016,CD14-positive_monocyte_treated_with_BG_4h-Novakovic2016,CD14-positive_monocyte_treated_with_BG_d1-Novakovic2016,CD14-positive_monocyte_treate…	ABCmodel,Javierre2016	NA	NA	NA	NA	NA	SPATS2,POLI,MAPK1,KLF4,YY2,PGAM2,TFCP2L1,KLF12,EGR1,KLF15,TROVE2,SP4,ZNF582,ARNT2,E2F4,ZNF341,CNOT6,VEZF1,ZSCAN29,IRF5,BAX,ELF1,ZNF207,TULP1,IRF6,ZNF263,U2AF1,FOXJ2,MYC,ACO1	1
rs1153781	chr10	49679605	chr10	49679151	49679686	+	ENSG00000178645	C10orf53	GM12878_normal	CapSTARR-seq	This_study	primary_angle_closure_glaucoma	NA	NA	NA	C10orf53,C10orf71-AS1,C10orf71,CHAT,SLC18A3	A673-ENCODE,SK-N-SH-ENCODE,Fetal-thymus,Megakaryocytes,Naive-CD8,Total-CD4	ABCmodel,Javierre2016	NA	NA	NA	NA	KLF5,Klf4,SP1,SP2	TFCP2L1,TEAD2,PAX5,CTCF,ZNF582,ZNF75D,ZNF449,ZNF281,NFIC,KLF5,KLF9,KLF14,SP4,KLF12,KLF10,SP2,SP1,PDLIM5,MYC,ZNF816,EGR1	1
rs10825492	chr10	50248970	chr10	50248553	50249053	-	ENSG00000188611	ASAH2	GM12878_normal	CapSTARR-seq	This_study	blood_protein_measurement;cerebrospinal_fluid_biomarker_measurement;response_to_hydrochlorothiazide,_triglyceride_measurement	NA	NA	NA	ASAH2	large_intestine_fetal-Roadmap,small_intestine_fetal-Roadmap,stomach-Roadmap	ABCmodel	NA	NA	NA	NA	NA	TRPS1,PPP5C,PRDM14,CKMT1B,TMSB4XP8,SRF,UQCRB,ZNF582,HOXA5,RARA,GTF2B,YY1,CUX1,FOXK1,FOXA2,TRIP10,MEF2B,FOXF1,FOXF2,FOXJ2,MEF2C,FOXO3,FOXP1,FOXA3,MEF2A,MEF2D,FOXG1	4
rs3812670	chr10	51699699	chr10	51699595	51700095	-	ENSG00000177613	CSTF2T	A549_normal,HCT116_normal,MCF-7_normal,SH-SY5Y_normal,hESC_primed	ChIP-STARR-seq,STARR-seq	Barakat2018,ENCODE	non-dense_area_measurement,_mammographic_density_measurement	NA	NA	NA	ARL5B-AS1,ARL5B,ATE1-AS1,ATE1,BMS1,BTAF1,CCDC6,CISD1,IPMK,DHX32,FANK1,ERCC6,ERCC6-PGBD3,PGBD3,GHITM,RP11-338I21.1,GOT1,MAPK8,NOC3L,NSUN6,PRKG1,RMRPP4,RNU7-107P,RP11-441O15.3,RP11-50E11.2,RP11-50E11.3,SGMS1,RP11-96B5.3,SLC35G1,UBE2D1,ZNF32,ZNF32-AS2,CSTF2T,DKK1,PRKG1-AS1	A549_treated_with_ethanol_0.02_percent_for_1_hour-Roadmap,A673-ENCODE,BJAB-Engreitz,BJAB_anti-IgM_anti-CD40_4hr-Engreitz,B_cell-ENCODE,CD14-positive_monocyte-ENCODE,CD14-positive_monocyte-Novakovic2016,CD14-positive_monocyte_treated_with_BG_1h-Novakovic2016,CD14-positive_monocyte_treated_with_BG_4h-Novakovic2016,CD14-positive_monocyte_treated_with_BG_d1-Novakovic2016,CD14-positive_monocyte_treate…	ABCmodel,Javierre2016,Jung2019	NA	NA	NA	RBBP5	NA	ZBTB7A,ZEB1,ZSCAN29,THAP11,SCAND2P,HSF1,SFT2D1,CLK1,ZRSR2,GIT2,HNF1A,ATF4	2
rs3812671	chr10	51699833	chr10	51699595	51700095	-	ENSG00000177613	CSTF2T	A549_normal,HCT116_normal,MCF-7_normal,SH-SY5Y_normal,hESC_primed	ChIP-STARR-seq,STARR-seq	Barakat2018,ENCODE	non-dense_area_measurement,_mammographic_density_measurement	NA	NA	NA	ARL5B-AS1,ARL5B,ATE1-AS1,ATE1,BMS1,BTAF1,CCDC6,CISD1,IPMK,DHX32,FANK1,ERCC6,ERCC6-PGBD3,PGBD3,GHITM,RP11-338I21.1,GOT1,MAPK8,NOC3L,NSUN6,PRKG1,RMRPP4,RNU7-107P,RP11-441O15.3,RP11-50E11.2,RP11-50E11.3,SGMS1,RP11-96B5.3,SLC35G1,UBE2D1,ZNF32,ZNF32-AS2,CSTF2T,DKK1,PRKG1-AS1	A549_treated_with_ethanol_0.02_percent_for_1_hour-Roadmap,A673-ENCODE,BJAB-Engreitz,BJAB_anti-IgM_anti-CD40_4hr-Engreitz,B_cell-ENCODE,CD14-positive_monocyte-ENCODE,CD14-positive_monocyte-Novakovic2016,CD14-positive_monocyte_treated_with_BG_1h-Novakovic2016,CD14-positive_monocyte_treated_with_BG_4h-Novakovic2016,CD14-positive_monocyte_treated_with_BG_d1-Novakovic2016,CD14-positive_monocyte_treate…	ABCmodel,Javierre2016,Jung2019	NA	NA	NA	RBBP5	NA	RBM17,ZNF449,ZNF282,ZNF354C,ZNF343,UBXN1	2
rs35871621	chr10	56361626	chr10	56361259	56361773	-	ENSG00000122952	ZWINT	hESC_primed	ChIP-STARR-seq	Barakat2018	cognitive_function_measurement;erosive_tooth_wear_measurement	NA	NA	NA	CISD1,IPMK,PCDH15,RP11-556E13.1,UBE2D1,ZWINT	A549_treated_with_ethanol_0.02_percent_for_1_hour-Roadmap,A673-ENCODE,BJAB-Engreitz,BJAB_anti-IgM_anti-CD40_4hr-Engreitz,B_cell-ENCODE,CD14-positive_monocyte-ENCODE,CD14-positive_monocyte-Novakovic2016,CD14-positive_monocyte_treated_with_BG_1h-Novakovic2016,CD14-positive_monocyte_treated_with_BG_4h-Novakovic2016,CD14-positive_monocyte_treated_with_BG_d1-Novakovic2016,CD14-positive_monocyte_treate…	ABCmodel,Javierre2016	NA	NA	NA	NA	NA	NA	2
rs2790170	chr10	58268747	chr10	58268662	58269162	+	ENSG00000122873	CISD1	CEM_IFNa,hESC_naive	CapSTARR-seq,ChIP-STARR-seq	Barakat2018,This_study	Crohn's_disease;inflammatory_bowel_disease;monocyte_percentage_of_leukocytes	AC016396.1;CISD1;IPMK	B-cell_naive;DLPFC_naive;Th1-17_memory;adipose_naive;adipose_subcutaneous;adipose_visceral;adrenal_gland;artery_aorta;artery_tibial;blood;breast;colon_sigmoid;esophagus_mucosa;fat;lung;macrophage_Salmonella;macrophage_naive;monocyte;monocyte_naive;muscle;muscle_naive;nerve_tibial;neutrophil;pituitary;testis	distal;proximal	ACADSB,IKZF5,ADO,RP11-436D10.3,ANXA11,LINC00857,ARID5B,ARL5B-AS1,ARL5B,BCCIP,BICC1,BTAF1,C10orf118,MIR2110,C10orf25,ZNF22,C10orf88,PSTK,CACUL1,CCDC6,CCSER2,CDK1,CEP55,CPEB3,MARCH5,CREM,RP11-297A16.2,CSTF2T,CUL2,EDRF1,RP11-383C5.4,RP11-383C5.5,ENKUR,THNSL1,FAM35A,GLUD1,GHITM,RP11-338I21.1,GOT1,HELLS,HNRNPF,KIF20B,MAPK8,MBL2,NOC3L,NRBF2,NSUN6,PPIF,R3HCC1L,REEP3,RP11-393J16.4,ZNF25,RP11-441O15.3,RP1…	A549_treated_with_ethanol_0.02_percent_for_1_hour-Roadmap,A673-ENCODE,BJAB-Engreitz,BJAB_anti-IgM_anti-CD40_4hr-Engreitz,B_cell-ENCODE,CD14-positive_monocyte-ENCODE,CD14-positive_monocyte-Novakovic2016,CD14-positive_monocyte_treated_with_BG_1h-Novakovic2016,CD14-positive_monocyte_treated_with_BG_4h-Novakovic2016,CD14-positive_monocyte_treated_with_BG_d1-Novakovic2016,CD14-positive_monocyte_treate…	ABCmodel,Javierre2016,Jung2019	Mouri2022_Jurkat	NA	CISD1;IPMK	NA	NA	TCF4,TCF12,TFAP2A,ODC1,YY2,RARA,TCF21,NANOS1,TFAP2B,ZBTB6,NNT,TCF3,MZF1,ZNF341,ETV1,ARNT2,ZFP57,ZNF189,DIABLO,ETV5,GMEB1,HIF1A,ZNF93,CXXC1,TFCP2L1,HEY2,SP1,ZIC3,TFAP2C,PAX5,GABPA,TCEAL6,ASCL1,GTF2B,NKX22,SFT2D1,GLI2,CREM,BAD,CTCF,NR2F1,ZBTB7A	3
rs2225987	chr10	58268760	chr10	58268662	58269162	+	ENSG00000122873	CISD1	CEM_IFNa,hESC_naive	CapSTARR-seq,ChIP-STARR-seq	Barakat2018,This_study	arm_span	NA	NA	NA	ACADSB,IKZF5,ADO,RP11-436D10.3,ANXA11,LINC00857,ARID5B,ARL5B-AS1,ARL5B,BCCIP,BICC1,BTAF1,C10orf118,MIR2110,C10orf25,ZNF22,C10orf88,PSTK,CACUL1,CCDC6,CCSER2,CDK1,CEP55,CPEB3,MARCH5,CREM,RP11-297A16.2,CSTF2T,CUL2,EDRF1,RP11-383C5.4,RP11-383C5.5,ENKUR,THNSL1,FAM35A,GLUD1,GHITM,RP11-338I21.1,GOT1,HELLS,HNRNPF,KIF20B,MAPK8,MBL2,NOC3L,NRBF2,NSUN6,PPIF,R3HCC1L,REEP3,RP11-393J16.4,ZNF25,RP11-441O15.3,RP1…	A549_treated_with_ethanol_0.02_percent_for_1_hour-Roadmap,A673-ENCODE,BJAB-Engreitz,BJAB_anti-IgM_anti-CD40_4hr-Engreitz,B_cell-ENCODE,CD14-positive_monocyte-ENCODE,CD14-positive_monocyte-Novakovic2016,CD14-positive_monocyte_treated_with_BG_1h-Novakovic2016,CD14-positive_monocyte_treated_with_BG_4h-Novakovic2016,CD14-positive_monocyte_treated_with_BG_d1-Novakovic2016,CD14-positive_monocyte_treate…	ABCmodel,Javierre2016,Jung2019	NA	NA	NA	NA	NA	SOX3,SOX2,SOX17,SOX10,NMRAL1,DMRT1,GATA3,IRX5,GRHL2,BACH2,ATF2,NFATC2,TGIF1,DIS3,POU2F3,CEBPA,CEBPE,GTPBP1,NR3C1,CEBPD,POU2F1,FOXC1,POU5F1	1
rs35093457	chr10	58269088	chr10	58268662	58269162	+	ENSG00000122873	CISD1	CEM_IFNa,hESC_naive	CapSTARR-seq,ChIP-STARR-seq	Barakat2018,This_study	arm_span	NA	NA	NA	ACADSB,IKZF5,ADO,RP11-436D10.3,ANXA11,LINC00857,ARID5B,ARL5B-AS1,ARL5B,BCCIP,BICC1,BTAF1,C10orf118,MIR2110,C10orf25,ZNF22,C10orf88,PSTK,CACUL1,CCDC6,CCSER2,CDK1,CEP55,CPEB3,MARCH5,CREM,RP11-297A16.2,CSTF2T,CUL2,EDRF1,RP11-383C5.4,RP11-383C5.5,ENKUR,THNSL1,FAM35A,GLUD1,GHITM,RP11-338I21.1,GOT1,HELLS,HNRNPF,KIF20B,MAPK8,MBL2,NOC3L,NRBF2,NSUN6,PPIF,R3HCC1L,REEP3,RP11-393J16.4,ZNF25,RP11-441O15.3,RP1…	A549_treated_with_ethanol_0.02_percent_for_1_hour-Roadmap,A673-ENCODE,BJAB-Engreitz,BJAB_anti-IgM_anti-CD40_4hr-Engreitz,B_cell-ENCODE,CD14-positive_monocyte-ENCODE,CD14-positive_monocyte-Novakovic2016,CD14-positive_monocyte_treated_with_BG_1h-Novakovic2016,CD14-positive_monocyte_treated_with_BG_4h-Novakovic2016,CD14-positive_monocyte_treated_with_BG_d1-Novakovic2016,CD14-positive_monocyte_treate…	ABCmodel,Javierre2016,Jung2019	NA	NA	NA	JUN	NA	TP53,ZBTB6,GLTPD1,TGIF2LX,PKNOX2,GLI2,TP63,SP1,ZNF354C,GLIS1,SP9,TP73,YY2,KLF3,JDP2,NR2F6,MEIS3,OSR2,ZNF582,KLF16,ZNF341,ZNF684,SPI1,ZBED2,MECP2,HNRNPH3,CELF4,NFATC2,ZRSR2,SMUG1,REL,EXOSC3	1
rs2251039	chr10	58269134	chr10	58268662	58269162	+	ENSG00000122873	CISD1	CEM_IFNa,hESC_naive	CapSTARR-seq,ChIP-STARR-seq	Barakat2018,This_study	Crohn's_disease;inflammatory_bowel_disease;monocyte_percentage_of_leukocytes	AC016396.1;CISD1;IPMK	B-cell_naive;DLPFC_naive;Th1-17_memory;adipose_naive;adipose_subcutaneous;adipose_visceral;adrenal_gland;artery_aorta;artery_tibial;blood;breast;colon_sigmoid;esophagus_mucosa;fat;lung;macrophage_Salmonella;macrophage_naive;monocyte;muscle;muscle_naive;nerve_tibial;neutrophil;pituitary;testis	distal;proximal	ACADSB,IKZF5,ADO,RP11-436D10.3,ANXA11,LINC00857,ARID5B,ARL5B-AS1,ARL5B,BCCIP,BICC1,BTAF1,C10orf118,MIR2110,C10orf25,ZNF22,C10orf88,PSTK,CACUL1,CCDC6,CCSER2,CDK1,CEP55,CPEB3,MARCH5,CREM,RP11-297A16.2,CSTF2T,CUL2,EDRF1,RP11-383C5.4,RP11-383C5.5,ENKUR,THNSL1,FAM35A,GLUD1,GHITM,RP11-338I21.1,GOT1,HELLS,HNRNPF,KIF20B,MAPK8,MBL2,NOC3L,NRBF2,NSUN6,PPIF,R3HCC1L,REEP3,RP11-393J16.4,ZNF25,RP11-441O15.3,RP1…	A549_treated_with_ethanol_0.02_percent_for_1_hour-Roadmap,A673-ENCODE,BJAB-Engreitz,BJAB_anti-IgM_anti-CD40_4hr-Engreitz,B_cell-ENCODE,CD14-positive_monocyte-ENCODE,CD14-positive_monocyte-Novakovic2016,CD14-positive_monocyte_treated_with_BG_1h-Novakovic2016,CD14-positive_monocyte_treated_with_BG_4h-Novakovic2016,CD14-positive_monocyte_treated_with_BG_d1-Novakovic2016,CD14-positive_monocyte_treate…	ABCmodel,Javierre2016,Jung2019	NA	NA	CISD1;IPMK	OLIG2	Bhlhe40	GLIS1,HES1,NR2F6,THRB,EOMES,KIAA0907,HNF1A,RBBP5,CANX	3
rs7090365	chr10	62804668	chr10	62804220	62804720	+	ENSG00000181915	ADO	SH-SY5Y_normal	STARR-seq	ENCODE	atopic_eczema;lymphocyte_count	NA	NA	NA	ADO,EGR2,CISD1,IPMK,NRBF2,RP11-144G16.1,ZNF365	A549_treated_with_ethanol_0.02_percent_for_1_hour-Roadmap,A673-ENCODE,BJAB-Engreitz,BJAB_anti-IgM_anti-CD40_4hr-Engreitz,B_cell-ENCODE,CD14-positive_monocyte-ENCODE,CD14-positive_monocyte-Novakovic2016,CD14-positive_monocyte_treated_with_BG_1h-Novakovic2016,CD14-positive_monocyte_treated_with_BG_4h-Novakovic2016,CD14-positive_monocyte_treated_with_BG_d1-Novakovic2016,CD14-positive_monocyte_treate…	ABCmodel,Javierre2016,Jung2019	Arensbergen2019_K562	NA	NA	ZN143	NA	ZNF135,C19ORF25,NR2F1,RPS10,ZNF282,NKX22,MAF,GLI2,TFCP2L1,YY2,MAFF,TFAP2C,ZIC5,PAX5,MAFK,POLI,NFE2L1	2
rs648746	chr10	62819222	chr10	62819167	62819667	-	ENSG00000122877	EGR2	K562_normal	CapSTARR-seq	Dao2017	Ewing_sarcoma	NA	NA	NA	NA	NA	NA	NA	NA	NA	CTCF	NA	SP1,PTPMT1,ZNF93,ASCC1,PDLIM5,MZF1,ZFP57,ZKSCAN5,NXPH3,ANXA11,RAB14,UBB,SP5,ZNF263,ZCCHC14,ZNF281,VEZF1,ODC1,ARNT2,ZNF449,OSR2,ZIC3,RUNX3,RUNX1,E2F6,GABPA,PDS5A,ZNF341,FOXC1,EGR1,KLF6,ZNF549,YY2,RUNX2	1
rs648748	chr10	62819224	chr10	62819167	62819667	-	ENSG00000122877	EGR2	K562_normal	CapSTARR-seq	Dao2017	Ewing_sarcoma	NA	NA	NA	NA	NA	NA	NA	NA	NA	CTCF	NA	ZIC5,ASCC1,NR2F2,ANXA11,SP5,AGGF1,TAGLN2,LUZP1,ZCCHC14,ZBTB14,FGF19,THRB,SP1,GMEB1,EGR1,MDM2,ZNF257,KLF6,ETV6,ARNT2,SOX13,SPI1,TFAP2A,STAT3,FLI1,CD59,ZNF143,SPIB,ZNF549,KIAA0907,GLTPD1,ZNF343,DUS3L,ZNF682	1
rs7076924	chr10	62819228	chr10	62819167	62819667	-	ENSG00000122877	EGR2	K562_normal	CapSTARR-seq	Dao2017	Ewing_sarcoma	NA	NA	NA	NA	NA	NA	NA	NA	NA	NA	NA	NFIX,ESR2,FGF19,TAGLN2,YY2,OSR2,HEY2,ZNF93,SP1,PGAM2,RELB,ZNF135,MECP2,ZFX,ZNF304,TEAD2	1
rs61865885	chr10	62819299	chr10	62819167	62819667	-	ENSG00000122877	EGR2	K562_normal	CapSTARR-seq	Dao2017	breast_carcinoma;cutaneous_psoriasis_measurement,_psoriasis;lymphocyte_count;platelet-to-lymphocyte_ratio	NA	NA	NA	NA	NA	NA	NA	NA	NA	NA	NA	SOX13,NR2F2,C19ORF25,ATF4,GRHL2,FOXK1,DDX43,PBX2,UTP18,PICK1,MEIS2,FOXJ3,NR2F1	5
rs79999477	chr10	67665773	chr10	67665652	67666152	-	ENSG00000183230	CTNNA3	K562_IFNa,K562_normal	CapSTARR-seq	Dao2017,Santiago2021	pulse_pressure_measurement,_diastolic_blood_pressure,_systolic_blood_pressure,_hypertension	NA	NA	NA	NA	NA	NA	NA	NA	NA	NA	Spz1	THRA,PSMA6,PHOX2A,SIX2,MEIS2,MEIS1,OLIG3,CREB1,CREM,GMEB2,MEIS3,RNF114,JUNB,TBX6,TBX3,ATF2,EOMES,NR6A1,TBX20,MSRB3,ATF1,ID2,RPS6KA5,TFE3,ING3,BAX,ATF7,RORC,NR4A1,CELF6,JUN,TGIF1,ATF3	4
rs28365926	chr10	68331894	chr10	68331564	68332122	+	ENSG00000096746	HNRNPH3	A549_CORT108297,A549_CpdA,A549_DMSO,A549_RU486,A549_ZK216348,CEM_IFNa,Hela_inhibitor,hESC_primed	CapSTARR-seq,ChIP-STARR-seq,STARR-seq	Barakat2018,ENCODE,Muerdter2018,This_study	protein_measurement	HNRNPH3	CD4_T-cell_anti-CD3-CD28	proximal	ATOH7,HERC4,HNRNPH3,PBLD,RUFY2,SIRT1,C10orf118,MIR2110,CCAR1,MIR1254-1,SNORD98,DDX21,DDX50,DNA2,DNAJC12,GHITM,RP11-338I21.1,TACR2	A549_treated_with_ethanol_0.02_percent_for_1_hour-Roadmap,A673-ENCODE,BJAB-Engreitz,BJAB_anti-IgM_anti-CD40_4hr-Engreitz,B_cell-ENCODE,CD14-positive_monocyte-ENCODE,CD14-positive_monocyte-Novakovic2016,CD14-positive_monocyte_treated_with_BG_1h-Novakovic2016,CD14-positive_monocyte_treated_with_BG_4h-Novakovic2016,CD14-positive_monocyte_treated_with_BG_d1-Novakovic2016,CD14-positive_monocyte_treate…	ABCmodel,Javierre2016	NA	NA	HNRNPH3	MYCN	NA	TFCP2L1,TGIF1,MTHFD1,GLI2,ZNF93,ZNF708,ZBTB7A,ZKSCAN5,NRL,ZNF282,PRDM14,SMAD2,ZCCHC14,TRPS1,GLTPD1	1
rs3740591	chr10	68527546	chr10	68527523	68528023	-	ENSG00000122912	SLC25A16	A549_GW870086,hESC_primed	ChIP-STARR-seq,STARR-seq	Barakat2018,ENCODE	cognitive_function_measurement	SLC25A16	macrophage_Listeria;macrophage_naive	proximal	CCAR1,DDX50,STOX1,TET1,VPS26A,DNA2,SIRT1,SUPV3L1,SLC25A16	A549_treated_with_ethanol_0.02_percent_for_1_hour-Roadmap,A673-ENCODE,BJAB-Engreitz,BJAB_anti-IgM_anti-CD40_4hr-Engreitz,B_cell-ENCODE,CD14-positive_monocyte-ENCODE,CD14-positive_monocyte-Novakovic2016,CD14-positive_monocyte_treated_with_BG_1h-Novakovic2016,CD14-positive_monocyte_treated_with_BG_4h-Novakovic2016,CD14-positive_monocyte_treated_with_BG_d1-Novakovic2016,CD14-positive_monocyte_treate…	ABCmodel,Javierre2016,Jung2019	NA	SLC25A16;CCAR1	SLC25A16	MITF	NFE2L1_MafG	HIF1A,E2F4,PLAG1,BHLHE41,BHLHE40,ZNF582,TFDP1,HES5,KLF3,USF2,AHR,ARNT2,MITF,HES1,NFIC,TEAD2,TFEB,PAX5,GMEB1,TFE3,TFAP2C,ZNF189,ARNT,MYC,ZNF257,SP1,THRB,KLF1,GLI2,TFAP2B,HEY2,ARNTL,GLIS1,ZIC3,USF1,ZNF75D,MYCN,GATA2,SOX9,BACH1,LEF1	1
rs3740592	chr10	68527595	chr10	68527523	68528023	-	ENSG00000122912	SLC25A16	A549_GW870086,hESC_primed	ChIP-STARR-seq,STARR-seq	Barakat2018,ENCODE	BMI-adjusted_hip_circumference;body_weight	NA	NA	NA	CCAR1,DDX50,STOX1,TET1,VPS26A,DNA2,SIRT1,SUPV3L1,SLC25A16	A549_treated_with_ethanol_0.02_percent_for_1_hour-Roadmap,A673-ENCODE,BJAB-Engreitz,BJAB_anti-IgM_anti-CD40_4hr-Engreitz,B_cell-ENCODE,CD14-positive_monocyte-ENCODE,CD14-positive_monocyte-Novakovic2016,CD14-positive_monocyte_treated_with_BG_1h-Novakovic2016,CD14-positive_monocyte_treated_with_BG_4h-Novakovic2016,CD14-positive_monocyte_treated_with_BG_d1-Novakovic2016,CD14-positive_monocyte_treate…	ABCmodel,Javierre2016,Jung2019	NA	SLC25A16;CCAR1	NA	STAT1	NA	ATF3,KLF1,KLF3,ZNF707,SP1,CREB1,KLF12,BAX,FOXN1,ESR1,MEIS1,GRHL2,ZFX,SMAD4,TRPS1,ZNF304,PKNOX1	2
rs9299497	chr10	68528010	chr10	68527523	68528023	-	ENSG00000122912	SLC25A16	A549_GW870086,hESC_primed	ChIP-STARR-seq,STARR-seq	Barakat2018,ENCODE	BMI-adjusted_hip_circumference	SLC25A16	brain_putamen;muscle_naive	proximal	CCAR1,DDX50,STOX1,TET1,VPS26A,DNA2,SIRT1,SUPV3L1,SLC25A16	A549_treated_with_ethanol_0.02_percent_for_1_hour-Roadmap,A673-ENCODE,BJAB-Engreitz,BJAB_anti-IgM_anti-CD40_4hr-Engreitz,B_cell-ENCODE,CD14-positive_monocyte-ENCODE,CD14-positive_monocyte-Novakovic2016,CD14-positive_monocyte_treated_with_BG_1h-Novakovic2016,CD14-positive_monocyte_treated_with_BG_4h-Novakovic2016,CD14-positive_monocyte_treated_with_BG_d1-Novakovic2016,CD14-positive_monocyte_treate…	ABCmodel,Javierre2016,Jung2019	NA	SLC25A16;CCAR1	SLC25A16	NA	NA	ETS1,ZNF343,ESX1,REL,ZNF136,THRB,RUNX3,SP9,NR2F6,NR2F1,ZIC3,RUNX2,C9ORF156,ZNF257,RAB7A,MAFK,ZBTB7A,NFE2L1,GLI2	1
rs2805921	chr10	69087793	chr10	69087603	69088103	+	ENSG00000122862	SRGN	GM12878_normal	CapSTARR-seq	This_study	HbA1c_measurement	SUPV3L1	brain_naive	distal	DDX21,DNA2,KIAA1279,MED28P1,TACR2,SRGN	B_cell-ENCODE,CD14-positive_monocyte-Novakovic2016,CD14-positive_monocyte_treated_with_BG_1h-Novakovic2016,CD14-positive_monocyte_treated_with_BG_4h-Novakovic2016,CD14-positive_monocyte_treated_with_BG_d1-Novakovic2016,CD14-positive_monocyte_treated_with_BG_d6-Novakovic2016,CD14-positive_monocyte_treated_with_LPS_1h-Novakovic2016,CD14-positive_monocyte_treated_with_LPS_4h-Novakovic2016,CD14-posit…	ABCmodel,Javierre2016	NA	NA	NA	FOXK2	NA	TBX19,EOMES,RPL35,TGIF1,POU2F1,DLX5,TEAD4,NKX6-1,DLX1,PLAGL1,HMGA1	1
rs117927780	chr10	70672550	chr10	70672303	70672803	+	ENSG00000138316	ADAMTS14	RPMI_normal	CapSTARR-seq	This_study	appendicular_lean_mass;cortical_surface_area_measurement	ADAMTS14	brain_caudate;brain_hypothalamus;brain_substantia_nigra	proximal	AC022532.1,NODAL,PALD1,PCBD1,PPA1,PRF1,TBATA,ADAMTS14	Adrenal_Gland,Aorta,Bladder,Fibroblast,Gastric,Hippocampus,Human_ES_cells,Left_Ventricle,Liver,Lung,Lymphoblastoid_cell_lines,Mesenchymal_Stem_Cell,Mesendoderm,Ovary,Pancreas,Right_Ventricle,Small_Bowel,Spleen,Thymus,Trophoblast,H1_Derived_Mesenchymal_Stem_Cells-Roadmap,HCT116-ENCODE,MDA-MB-231,bipolar_neuron_from_iPSC-ENCODE,fibroblast_of_arm-ENCODE,hepatocyte-ENCODE,muscle_of_leg_fetal-Roadmap,…	ABCmodel,Jung2019	NA	NA	ADAMTS14	PTEN	NRF1	ZNF417,NRF1,HTATIP2,CANX,ESR1,TFAP2A,E2F1,TFAP2B,E2F4,SP9,ZNF449,EGR2,TRIM21,KLF6,GLI2,MZF1,GLIS1,EGR1,ZBT7A,PRDM14,GTF3C2,PDLIM5,RARA,TCF4,ZDHHC5,NR2F6,VPS4B,ZIC3,SP1,CTCF	2
rs373452188	chr10	70672682	chr10	70672303	70672803	+	ENSG00000138316	ADAMTS14	RPMI_normal	CapSTARR-seq	This_study	BMI-adjusted_waist_circumference;appendicular_lean_mass;aspartate_aminotransferase_measurement,_serum_alanine_aminotransferase_measurement,_low_density_lipoprotein_triglyceride_measurement,_body_fat_percentage,_high_density_lipoprotein_cholesterol_measurement,_sex_hormone-binding_globulin_measurement;body_fat_distribution;body_fat_percentage;heel_bone_mineral_density	ADAMTS14	brain_anterior_cingulate_cortex;brain_cerebellum;brain_cortex;brain_frontal_cortex	proximal	AC022532.1,NODAL,PALD1,PCBD1,PPA1,PRF1,TBATA,ADAMTS14	Adrenal_Gland,Aorta,Bladder,Fibroblast,Gastric,Hippocampus,Human_ES_cells,Left_Ventricle,Liver,Lung,Lymphoblastoid_cell_lines,Mesenchymal_Stem_Cell,Mesendoderm,Ovary,Pancreas,Right_Ventricle,Small_Bowel,Spleen,Thymus,Trophoblast,H1_Derived_Mesenchymal_Stem_Cells-Roadmap,HCT116-ENCODE,MDA-MB-231,bipolar_neuron_from_iPSC-ENCODE,fibroblast_of_arm-ENCODE,hepatocyte-ENCODE,muscle_of_leg_fetal-Roadmap,…	ABCmodel,Jung2019	NA	NA	ADAMTS14	NA	NA	SP1,HIF1A,TFCP2L1,RARA,TRPS1,NNT,TCF3,TCF12,ZNF610,ZNF549,ZNF93,UQCRB,PRDM14,GLI2,ZFX,PLAG1,MYB,GMEB1,TCF4,SMAD2,ZIC5	11
rs12762780	chr10	70672742	chr10	70672303	70672803	+	ENSG00000138316	ADAMTS14	RPMI_normal	CapSTARR-seq	This_study	appendicular_lean_mass;cortical_surface_area_measurement	ADAMTS14	brain;brain_hippocampus;brain_nucleus_accumbens;brain_putamen;brain_substantia_nigra	proximal	AC022532.1,NODAL,PALD1,PCBD1,PPA1,PRF1,TBATA,ADAMTS14	Adrenal_Gland,Aorta,Bladder,Fibroblast,Gastric,Hippocampus,Human_ES_cells,Left_Ventricle,Liver,Lung,Lymphoblastoid_cell_lines,Mesenchymal_Stem_Cell,Mesendoderm,Ovary,Pancreas,Right_Ventricle,Small_Bowel,Spleen,Thymus,Trophoblast,H1_Derived_Mesenchymal_Stem_Cells-Roadmap,HCT116-ENCODE,MDA-MB-231,bipolar_neuron_from_iPSC-ENCODE,fibroblast_of_arm-ENCODE,hepatocyte-ENCODE,muscle_of_leg_fetal-Roadmap,…	ABCmodel,Jung2019	NA	NA	ADAMTS14	NA	NA	PRDM14,HIF1A,NR2F2,KLF15,ZKSCAN5,TFAP2C,SP1,KLF3,E2F4,ODC1,TFDP1,MAZ,E2F1,TMSB4XP8,NANOS1,KLF5,EGR1,KLF9,TFCP2L1,ZFP57,KLF12,E2F6,ZNF281,KLF1,SP2,WT1,KLF6,KLF4,CTCFL,RAB14,TFAP2A,SP3,ETV6,TCEAL6,SP4,TFAP2B,UQCRB,GRHPR,ZIC5,DIABLO,FEZF2,ESX1,RBM17	2
rs12762616	chr10	70672765	chr10	70672303	70672803	+	ENSG00000138316	ADAMTS14	RPMI_normal	CapSTARR-seq	This_study	appendicular_lean_mass;cortical_surface_area_measurement	ADAMTS14	brain;brain_hippocampus;brain_nucleus_accumbens;brain_putamen;brain_substantia_nigra	proximal	AC022532.1,NODAL,PALD1,PCBD1,PPA1,PRF1,TBATA,ADAMTS14	Adrenal_Gland,Aorta,Bladder,Fibroblast,Gastric,Hippocampus,Human_ES_cells,Left_Ventricle,Liver,Lung,Lymphoblastoid_cell_lines,Mesenchymal_Stem_Cell,Mesendoderm,Ovary,Pancreas,Right_Ventricle,Small_Bowel,Spleen,Thymus,Trophoblast,H1_Derived_Mesenchymal_Stem_Cells-Roadmap,HCT116-ENCODE,MDA-MB-231,bipolar_neuron_from_iPSC-ENCODE,fibroblast_of_arm-ENCODE,hepatocyte-ENCODE,muscle_of_leg_fetal-Roadmap,…	ABCmodel,Jung2019	NA	NA	ADAMTS14	NA	MZF1_1-4	ZBTB7A,GATA2,ZNF160,ASCC1,MZF1,KLF3,NUCB1,KLF16,TFAP2B,ZBTB6,TFAP2C,SP1,TFAP2A,PAX5,ZNF93,PIK3C3,RAB7A,SOD1,CTCFL,ZNF135	2
rs73276916	chr10	72216453	chr10	72215500	72216811	+,-	ENSG00000138303,ENSG00000166295	ANAPC16,ASCC1	hESC_naive	ChIP-STARR-seq	Barakat2018	body_height;body_weight	NA	NA	NA	ANAPC16,ASCC1,CHST3,P4HA1,PSAP,SPOCK2,DDIT4,RP11-442H21.2,DNAJB12	A549_treated_with_ethanol_0.02_percent_for_1_hour-Roadmap,A673-ENCODE,BJAB-Engreitz,BJAB_anti-IgM_anti-CD40_4hr-Engreitz,B_cell-ENCODE,CD14-positive_monocyte-Novakovic2016,CD14-positive_monocyte_treated_with_BG_1h-Novakovic2016,CD14-positive_monocyte_treated_with_BG_4h-Novakovic2016,CD14-positive_monocyte_treated_with_BG_d1-Novakovic2016,CD14-positive_monocyte_treated_with_BG_d6-Novakovic2016,CD1…	ABCmodel,Javierre2016,Jung2019	NA	ANAPC16;ASCC1	NA	NA	ZNF263,ZNF354C	PLAG1,WT1,ZNF692,MXI1,GABPA,KLF9,ZNF281,PRDM1,STAT2,SP3,EZH2,OTX2,HOXA6,HOXB6,RHXF1,KIF22,KDM5D,GLI2,ZNF148,HOXC9,KLF3,RHOXF1,CPEB1,ETS1,DUS3L,CRX,CELF4,CELF5,DMRT1,HOXC10,GATA2	2
rs73276918	chr10	72216514	chr10	72215500	72216811	+,-	ENSG00000138303,ENSG00000166295	ANAPC16,ASCC1	hESC_naive	ChIP-STARR-seq	Barakat2018	body_height;body_weight	NA	NA	NA	ANAPC16,ASCC1,CHST3,P4HA1,PSAP,SPOCK2,DDIT4,RP11-442H21.2,DNAJB12	A549_treated_with_ethanol_0.02_percent_for_1_hour-Roadmap,A673-ENCODE,BJAB-Engreitz,BJAB_anti-IgM_anti-CD40_4hr-Engreitz,B_cell-ENCODE,CD14-positive_monocyte-Novakovic2016,CD14-positive_monocyte_treated_with_BG_1h-Novakovic2016,CD14-positive_monocyte_treated_with_BG_4h-Novakovic2016,CD14-positive_monocyte_treated_with_BG_d1-Novakovic2016,CD14-positive_monocyte_treated_with_BG_d6-Novakovic2016,CD1…	ABCmodel,Javierre2016,Jung2019	NA	ANAPC16;ASCC1	NA	NA	NA	FOXJ3,FOXA3,FOXA2,FOXA1,LHX6,PBX2,SOX13,CCDC25,FOXP1,SLC18A1,FOXG1,MSI2,FOXP3,FOXF2,TFCP2,CREM,GRHL2,ISL1,LEF1,SOX15,GFI1B	2
rs73276919	chr10	72216713	chr10	72215500	72216811	+,-	ENSG00000138303,ENSG00000166295	ANAPC16,ASCC1	hESC_naive	ChIP-STARR-seq	Barakat2018	body_height;body_weight	NA	NA	NA	ANAPC16,ASCC1,CHST3,P4HA1,PSAP,SPOCK2,DDIT4,RP11-442H21.2,DNAJB12	A549_treated_with_ethanol_0.02_percent_for_1_hour-Roadmap,A673-ENCODE,BJAB-Engreitz,BJAB_anti-IgM_anti-CD40_4hr-Engreitz,B_cell-ENCODE,CD14-positive_monocyte-Novakovic2016,CD14-positive_monocyte_treated_with_BG_1h-Novakovic2016,CD14-positive_monocyte_treated_with_BG_4h-Novakovic2016,CD14-positive_monocyte_treated_with_BG_d1-Novakovic2016,CD14-positive_monocyte_treated_with_BG_d6-Novakovic2016,CD1…	ABCmodel,Javierre2016,Jung2019	NA	ANAPC16;ASCC1	NA	NA	NA	HLCS,AFF4,AKR1A1,SPR,FGF19,HAND1,MRPL2,ODC1,ELF5,GABPA,NRL,REL,ZKSCAN5,ERG,ETV2,SPI1,ETV4,ELF1,IRF8,MAFK,MAFF,EZR,ELF4,ETV6,RARG,KIAA0907,SPIB,FLI1,NFATC2	2
rs5786071	chr10	72273462	chr10	72273424	72273924	+	ENSG00000168209	DDIT4	A549_CORT108297,A549_CpdA,A549_DMSO,A549_RU486,A549_ZK216348,A549_normal	STARR-seq	ENCODE	Heschl's_gyrus_morphology_measurement;age_at_menarche;renal_cell_carcinoma	DNAJB12	adipose_naive	distal	ANAPC16,ASCC1,DDIT4,Y_RNA,PSAP,SPOCK2	A673-ENCODE,BJAB-Engreitz,BJAB_anti-IgM_anti-CD40_4hr-Engreitz,B_cell-ENCODE,CD14-positive_monocyte-ENCODE,CD14-positive_monocyte-Novakovic2016,CD14-positive_monocyte_treated_with_BG_1h-Novakovic2016,CD14-positive_monocyte_treated_with_BG_4h-Novakovic2016,CD14-positive_monocyte_treated_with_BG_d1-Novakovic2016,CD14-positive_monocyte_treated_with_BG_d6-Novakovic2016,CD14-positive_monocyte_treated_…	ABCmodel,Javierre2016	NA	NA	NA	NA	NA	GPD1,ZNF281,GLI2	3
rs3009529	chr10	72626542	chr10	72626078	72626631	-	ENSG00000107745	MICU1	hESC_primed	ChIP-STARR-seq	Barakat2018	red_blood_cell_distribution_width	CFAP70;DNAJB12;MICU1	blood;brain;esophagus_muscularis;muscle_naive	distal;proximal	DNAJB12,MCU,RNU6-805P,RP11-167P22.3,SEC24C,SPOCK2,MICU1	A549_treated_with_ethanol_0.02_percent_for_1_hour-Roadmap,A673-ENCODE,BJAB-Engreitz,BJAB_anti-IgM_anti-CD40_4hr-Engreitz,CD14-positive_monocyte-ENCODE,CD14-positive_monocyte-Novakovic2016,CD14-positive_monocyte_treated_with_BG_1h-Novakovic2016,CD14-positive_monocyte_treated_with_BG_4h-Novakovic2016,CD14-positive_monocyte_treated_with_BG_d1-Novakovic2016,CD14-positive_monocyte_treated_with_BG_d6-N…	ABCmodel,Javierre2016,Jung2019	NA	MICU1;ANAPC16	DNAJB12;MICU1	NA	NA	PRDM4,C19ORF25,RFX3,CBFB,ZBTB46,SOD1,SRF	1
rs7908378	chr10	73109879	chr10	73109875	73110530	+	ENSG00000166321	NUDT13	MCF-7_normal,SH-SY5Y_normal	STARR-seq	ENCODE	creatinine_measurement;diastolic_blood_pressure;glomerular_filtration_rate;reticulocyte_measurement;serum_alanine_aminotransferase_measurement;systolic_blood_pressure;total_cholesterol_measurement	CFAP70;DNAJC9;ECD;FAM149B1;MRPS16;NUDT13;P4HA1	Tfh_memory;Th1-17_memory;Th17_memory;adipose_naive;adrenal_gland;blood;brain_caudate;brain_cerebellar_hemisphere;brain_naive;brain_putamen;brain_substantia_nigra;breast;colon_sigmoid;esophagus_gej;fat;fibroblast;heart_atrial_appendage;monocyte;monocyte_CD16_naive;monocyte_IAV;monocyte_Pam3CSK4;monocyte_R848;monocyte_naive;muscle;muscle_naive;neutrophil;ovary;pancreas;pituitary;prostate;skin;small…	distal;proximal	DNAJB12,NUDT13,P4HA1	CD14-positive_monocyte_treated_with_BG_d1-Novakovic2016,CD14-positive_monocyte_treated_with_BG_d6-Novakovic2016,H1_Derived_Mesenchymal_Stem_Cells-Roadmap,H9-Roadmap,HCT116-ENCODE,HeLa-S3-Roadmap,K562-Roadmap,MCF-7-ENCODE,MDA-MB-231,MM.1S-ENCODE,PC-9-ENCODE,Panc1-ENCODE,THP1_LPS_4hr-Engreitz,THP_pmaLPS_ATAC_0h,THP_pmaLPS_ATAC_120h,THP_pmaLPS_ATAC_12h,THP_pmaLPS_ATAC_1h,THP_pmaLPS_ATAC_24h,THP_pmaL…	ABCmodel,Javierre2016,Jung2019	NA	NA	NUDT13;P4HA1	NA	NA	BAD,NFIC,KLF16,SP1,PPP5C,NFIX,SRP9,NFIB,ESR1,GTF2B,ARNT,MZF1,HIC2,FOXC1,EOMES,CREM	7
[truncated: 3,920 more rows]

## Sheet: 156_intersected_variants
The 156 intersected SNPs at Epromoters among four categories: eQTLs with distal effects, promoter-promoter interactions, allelic-skewed SNPs identified by MPRA, and SNPs exhibiting skewed transcription factor binding(ANANASTRA, SNP2TFBS).
[truncated: 157 more rows]
