# Supplementary material for: Comprehensive mapping of genetic variation at Epromoters reveals pleiotropic association with multiple disease traits
Source: Nucleic Acids Res. 2024 Dec 27;53(4):gkae1270. doi: 10.1093/nar/gkae1270 (PMC11879118; doi:10.1093/nar/gkae1270)
Supplement: gkae1270_Supplemental_Files [file gkae1270_supplemental_files.zip › Supplemental Table 6.xlsx]

## Sheet: Sheet1
Supplemental Table 6: GWAS enrichment at Epromoters and control promoters.
GWAS_trait	category	Epromoter_SNPs	total_SNPs.associated_this_trait	enriched_ratio.Epromoter	hypergeometric_test_pvalue.Epromoter	control_SNPs	total_SNPs.associated_this_trait	enriched_ratio.control	hypergeometric_test_pvalue.control	ratio.Ep_ctl	pvalue.Ep_ctl
blood_protein_measurement	Other_measurement	306	77802	0.00393306	4.90722e-37	332	77802	0.00426724	5.18323e-53	0.921687	0.0837204
mean_corpuscular_hemoglobin	Hematological_measurement	225	49183	0.00457475	1.91277e-36	175	49183	0.00355814	3.2421e-20	1.28571	0.076987
mean_corpuscular_volume	Hematological_measurement	264	63151	0.00418046	3.51282e-36	223	63151	0.00353122	6.0869e-25	1.18386	0.282325
mean_corpuscular_hemoglobin_concentration	Hematological_measurement	178	36381	0.00489266	1.69909e-32	127	36381	0.00349083	1.46842e-14	1.40157	0.0235763
red_blood_cell_distribution_width	Hematological_measurement	199	45346	0.00438848	3.82256e-30	159	45346	0.00350637	5.85784e-18	1.25157	0.154004
platelet_count	Hematological_measurement	231	57912	0.00398881	4.9748e-29	186	57912	0.00321177	5.48906e-17	1.24194	0.142891
body_height	Body_measurement	488	167477	0.00291383	8.69983e-27	413	167477	0.00246601	1.47366e-15	1.1816	0.152895
erythrocyte_count	Hematological_measurement	225	60096	0.00374401	8.13624e-25	184	60096	0.00306177	6.22656e-15	1.22283	0.193892
mean_platelet_volume	Hematological_measurement	156	35032	0.00445307	1.34592e-24	99	35032	0.00282599	3.18161e-07	1.57576	0.00315126
mean_reticulocyte_volume	Hematological_measurement	120	25687	0.00467162	6.35344e-21	95	25687	0.00369837	1.08317e-12	1.26316	0.249
reticulocyte_count	Hematological_measurement	138	35144	0.0039267	1.87204e-17	119	35144	0.00338607	6.66653e-13	1.15966	0.548403
reticulocyte_measurement	Hematological_measurement	131	32728	0.00400269	2.74448e-17	126	32728	0.00384991	1.63116e-17	1.03968	0.89355
platelet_crit	Hematological_measurement	119	29643	0.00401444	5.84328e-16	96	29643	0.00323854	8.8179e-10	1.23958	0.308673
leukocyte_count	Hematological_measurement	178	54071	0.00329197	8.51175e-15	134	54071	0.00247822	4.00491e-06	1.32836	0.0664178
platelet-to-lymphocyte_ratio	Hematological_measurement	64	12359	0.00517841	5.444e-14	26	12359	0.00210373	0.0967796	2.46154	0.000344583
Glucocorticoid_use_measurement	Other_measurement	20	1371	0.0145879	2.03138e-13	10	1371	0.00729395	2.60962e-05	2	0.142708
hemoglobin_measurement	Hematological_measurement	163	50012	0.00325922	2.39679e-13	157	50012	0.00313925	8.20296e-14	1.03822	0.861378
myeloid_white_cell_count	Hematological_measurement	105	27518	0.00381568	5.63063e-13	61	27518	0.00221673	0.0120265	1.72131	0.00375694
total_cholesterol_measurement	Lipid_or_lipoprotein_measurement	126	35921	0.0035077	1.01504e-12	92	35921	0.00256118	3.34434e-05	1.36957	0.0817906
alkaline_phosphatase_measurement	Liver_enzyme_measurement	125	35623	0.00350897	1.21094e-12	104	35623	0.00291946	3.64461e-08	1.20192	0.408892
monocyte_percentage_of_leukocytes	Hematological_measurement	87	21778	0.00399486	4.59877e-12	63	21778	0.00289283	1.65337e-05	1.38095	0.140719
merkel_cell_virus_seropositivity	NA	4	12	0.333333	1.36134e-11	NA	NA	NA	NA	NA	NA
anti-merkel_cell_virus_antibody_measurement	NA	4	13	0.307692	2.20892e-11	NA	NA	NA	NA	NA	NA
BMI-adjusted_hip_circumference	Body_measurement	231	82961	0.00278444	2.28254e-11	164	82961	0.00197683	0.0118591	1.40854	0.0086739
sex_hormone-binding_globulin_measurement	Other_measurement	159	51480	0.00308858	2.49156e-11	162	51480	0.00314685	2.77138e-14	0.981481	0.503307
red_blood_cell_density_measurement	Hematological_measurement	116	33753	0.00343673	2.5407e-11	95	33753	0.00281456	6.30091e-07	1.22105	0.367852
glomerular_filtration_rate	Other_measurement	148	47403	0.00312217	5.60224e-11	111	47403	0.00234162	0.00020697	1.33333	0.0898554
lymphocyte_count	Hematological_measurement	135	42098	0.0032068	6.81251e-11	101	42098	0.00239916	0.000164696	1.33663	0.102282
Juvenile_myoclonic_epilepsy	NA	7	135	0.0518519	1.74221e-10	1	135	0.00740741	0.0215634	7	0.0935039
platelet_component_distribution_width	Hematological_measurement	90	24625	0.00365482	1.86321e-10	87	24625	0.00353299	8.46456e-11	1.03448	0.903363
granzyme_A_measurement	NA	9	292	0.0308219	2.02704e-10	NA	NA	NA	NA	NA	NA
age_at_menopause	Other_measurement	60	14340	0.0041841	1.24831e-09	40	14340	0.0027894	0.000820287	1.5	0.116175
granulocyte_percentage_of_myeloid_white_cells	Hematological_measurement	39	7343	0.00531118	1.28425e-09	16	7343	0.00217895	0.111853	2.4375	0.00649913
CD4:CD8_lymphocyte_ratio	NA	9	357	0.0252101	1.40271e-09	NA	NA	NA	NA	NA	NA
CD8-positive_T-lymphocyte_count	NA	9	357	0.0252101	1.40271e-09	NA	NA	NA	NA	NA	NA
psoriasis	Immune_system_disorder	80	21916	0.0036503	1.78365e-09	41	21916	0.00187078	0.195695	1.95122	0.00205733
bipolar_I_disorder	Neurological_disorder	26	3771	0.00689472	2.51851e-09	14	3771	0.00371254	0.00206362	1.85714	0.125098
hematocrit	Hematological_measurement	128	41974	0.00304951	3.91975e-09	105	41974	0.00250155	2.65286e-05	1.21905	0.347439
lung_carcinoma	Cancer	42	8705	0.00482481	5.40967e-09	28	8705	0.00321654	0.000475621	1.5	0.200196
personality	NA	5	78	0.0641026	7.07417e-09	NA	NA	NA	NA	NA	NA
pulse_pressure_measurement	Cardiovascular_measurement	147	50732	0.00289758	7.78205e-09	121	50732	0.00238508	5.50839e-05	1.21488	0.323494
squamous_cell_lung_carcinoma	Cancer	27	4270	0.00632319	8.33226e-09	13	4270	0.0030445	0.0140291	2.07692	0.0644021
apolipoprotein_B_measurement	Lipid_or_lipoprotein_measurement	66	17389	0.0037955	9.23335e-09	78	17389	0.00448559	8.39153e-15	0.846154	0.197732
cancer_antigen_125_measurement	NA	6	163	0.0368098	2.27198e-08	NA	NA	NA	NA	NA	NA
eosinophil_count	Hematological_measurement	173	63555	0.00272205	2.96705e-08	149	63555	0.00234443	2.06844e-05	1.16107	0.487834
basophil_count	Inflammatory_measurement	84	25337	0.00331531	4.96973e-08	93	25337	0.00367052	2.74327e-12	0.903226	0.310379
creatinine_measurement	Other_measurement	109	35877	0.00303816	5.93539e-08	72	35877	0.00200686	0.0493891	1.51389	0.02627
low_density_lipoprotein_cholesterol_measurement	Lipid_or_lipoprotein_measurement	138	49061	0.00281282	1.13041e-07	136	49061	0.00277206	8.51213e-09	1.01471	0.733802
IGF-1_measurement	NA	50	12770	0.00391543	1.77695e-07	31	12770	0.00242756	0.01684	1.6129	0.0883272
total_blood_protein_measurement	Hematological_measurement	57	15520	0.00367268	2.31923e-07	35	15520	0.00225515	0.0322584	1.62857	0.0610947
monocyte_count	Hematological_measurement	114	39216	0.00290698	2.70135e-07	116	39216	0.00295798	3.26107e-09	0.982759	0.58827
beta-2_microglobulin_measurement	Other_measurement	10	813	0.0123001	3.48885e-07	7	813	0.00861009	8.10626e-05	1.42857	0.724288
systemic_scleroderma	Cardiovascular_disease	26	4857	0.0053531	3.84801e-07	19	4857	0.00391188	0.000272667	1.36842	0.497806
post-operative_acute_kidney_injury	NA	3	34	0.0882353	4.36352e-07	NA	NA	NA	NA	NA	NA
autoimmune_thyroid_disease	Immune_system_disorder	30	6149	0.00487884	4.41941e-07	19	6149	0.00308993	0.00425226	1.57895	0.229617
childhood_onset_asthma	Other_disease	43	10620	0.00404896	4.5967e-07	37	10620	0.00348399	1.63063e-05	1.16216	0.786262
polyp_of_colon	NA	12	1227	0.00977995	4.90521e-07	2	1227	0.00162999	0.333667	6	0.0223269
hypoxanthine_mesurement	NA	8	518	0.015444	5.22627e-07	NA	NA	NA	NA	NA	NA
body_fat_distribution	Body_measurement	33	7200	0.00458333	5.45336e-07	18	7200	0.0025	0.0360558	1.83333	0.0841297
response_to_mepolizumab	Response_to_drug	8	529	0.0151229	6.21472e-07	7	529	0.0132325	3.8652e-06	1.14286	1
fibrinogen_measurement	Hematological_measurement	22	3804	0.00578339	6.735e-07	11	3804	0.00289169	0.0280582	2	0.12008
Drugs_used_in_diabetes_use_measurement	Other_measurement	32	6958	0.00459902	7.22661e-07	12	6958	0.00172463	0.373507	2.66667	0.00813652
family_history_of_Alzheimer’s_disease	Other_measurement	28	5657	0.00494962	7.35325e-07	20	5657	0.00353544	0.000731519	1.4	0.431598
apolipoprotein_A_1_measurement	NA	83	26688	0.00311001	7.52333e-07	77	26688	0.00288519	2.60148e-06	1.07792	1
phosphatidylinositol_measurement	NA	4	94	0.0425532	8.36221e-07	NA	NA	NA	NA	NA	NA
midregional_pro_atrial_natriuretic_peptide_measurement	NA	5	175	0.0285714	8.70191e-07	NA	NA	NA	NA	NA	NA
phosphorus_measurement	NA	7	406	0.0172414	8.79462e-07	NA	NA	NA	NA	NA	NA
red_blood_cell_folate_measurement	NA	5	176	0.0284091	8.99546e-07	NA	NA	NA	NA	NA	NA
eosinophil_percentage_of_leukocytes	Hematological_measurement	80	25640	0.00312012	1.0211e-06	75	25640	0.00292512	2.12522e-06	1.06667	1
colorectal_adenoma	Cancer	23	4212	0.00546059	1.08546e-06	8	4212	0.00189934	0.270241	2.875	0.0196472
prostate_carcinoma	Cancer	71	22012	0.00322551	1.20736e-06	52	22012	0.00236235	0.00599073	1.36538	0.208018
Nasal_Cavity_Polyp	NA	10	929	0.0107643	1.267e-06	4	929	0.00430571	0.0205548	2.5	0.223984
psoriasis_vulgaris	NA	13	1563	0.00831734	1.29456e-06	3	1563	0.00191939	0.263094	4.33333	0.0339283
serum_metabolite_measurement	Other_measurement	63	18843	0.00334342	1.39575e-06	77	18843	0.0040864	1.20191e-12	0.818182	0.14329
response_to_fluoropyrimidines	NA	3	49	0.0612245	1.95173e-06	NA	NA	NA	NA	NA	NA
rotator_cuff_tear	NA	4	113	0.0353982	2.07949e-06	NA	NA	NA	NA	NA	NA
cathepsin_D_measurement	NA	5	212	0.0235849	2.64118e-06	NA	NA	NA	NA	NA	NA
Sarcoidosis	NA	15	2160	0.00694444	2.67703e-06	8	2160	0.0037037	0.0113379	1.875	0.272884
arterial_stiffness_measurement	Cardiovascular_measurement	12	1444	0.00831025	2.894e-06	6	1444	0.00415512	0.011464	2	0.297433
myositis	Immune_system_disorder	10	1014	0.00986193	2.91125e-06	6	1014	0.00591716	0.00175493	1.66667	0.53426
type_II_diabetes_mellitus	NA	179	71548	0.00250182	3.32298e-06	141	71548	0.0019707	0.019485	1.2695	0.142063
serum_gamma-glutamyl_transferase_measurement	Liver_enzyme_measurement	79	26066	0.00303077	3.36999e-06	81	26066	0.0031075	8.51427e-08	0.975309	0.633215
neuromyelitis_optica	NA	5	223	0.0224215	3.53149e-06	NA	NA	NA	NA	NA	NA
hypertrophic_cardiomyopathy	NA	16	2481	0.00644901	3.68753e-06	4	2481	0.00161225	0.394859	4	0.0206211
inflammatory_bowel_disease	Digestive_system_disorder	48	13525	0.00354898	4.31504e-06	33	13525	0.00243993	0.0135639	1.45455	0.207057
left_ventricular_ejection_fraction_measurement	NA	4	133	0.0300752	4.62382e-06	NA	NA	NA	NA	NA	NA
disturbance_of_skin_sensation	NA	2	20	0.1	6.18362e-06	NA	NA	NA	NA	NA	NA
sclerosing_cholangitis	Digestive_system_disorder	43	11782	0.00364964	6.23074e-06	24	11782	0.00203701	0.133177	1.79167	0.0535944
MHC_class_I_polypeptide-related_sequence_A_measurement	Other_measurement	13	1796	0.00723831	6.24813e-06	12	1796	0.00668151	1.4693e-05	1.08333	1
monoclonal_gammopathy	NA	17	2875	0.00591304	6.5722e-06	NA	NA	NA	NA	NA	NA
esophageal_squamous_cell_carcinoma	NA	6	382	0.0157068	6.79172e-06	NA	NA	NA	NA	NA	NA
ankylosing_spondylitis	Immune_system_disorder	52	15355	0.00338652	6.88114e-06	29	15355	0.00188864	0.209966	1.7931	0.0318019
cystic_fibrosis_associated_meconium_ileus	NA	4	151	0.0264901	8.57317e-06	NA	NA	NA	NA	NA	NA
NA	NA	50	14695	0.00340252	8.77371e-06	39	14695	0.00265396	0.00222692	1.28205	0.450837
psoriatic_arthritis	Immune_system_disorder	11	1383	0.00795372	9.89551e-06	6	1383	0.00433839	0.00922214	1.83333	0.40227
upper_aerodigestive_tract_neoplasm	Cancer	19	3584	0.00530134	1.09931e-05	8	3584	0.00223214	0.147663	2.375	0.0790739
total_joint_arthroplasty	NA	6	438	0.0136986	1.63561e-05	1	438	0.00228311	0.165353	6	0.15352
Neonatal_sepsis	NA	6	438	0.0136986	1.63561e-05	NA	NA	NA	NA	NA	NA
platelet_endothelial_cell_adhesion_molecule_measurement	NA	2	28	0.0714286	1.75823e-05	NA	NA	NA	NA	NA	NA
waist-hip_ratio	Body_measurement	120	46089	0.00260366	2.2314e-05	107	46089	0.0023216	0.000352709	1.1215	0.756919
seropositivity_measurement	NA	5	316	0.0158228	2.53648e-05	1	316	0.00316456	0.0977176	5	0.251621
susceptibility_to_mononucleosis_measurement	NA	5	320	0.015625	2.72058e-05	NA	NA	NA	NA	NA	NA
rosacea_severity_measurement	NA	11	1535	0.00716612	2.72242e-05	2	1535	0.00130293	0.469055	5.5	0.0354883
urate_measurement	Other_measurement	86	30844	0.00278822	2.82579e-05	76	30844	0.00246401	0.000426048	1.13158	0.7669
albumin:globulin_ratio_measurement	NA	12	1832	0.00655022	3.45131e-05	2	1832	0.0010917	0.586684	6	0.0223269
Anti-varicella_zoster_virus_IgG_measurement	NA	4	202	0.019802	3.46716e-05	NA	NA	NA	NA	NA	NA
HbA1c_measurement	Hematological_measurement	55	17624	0.00312074	3.70667e-05	76	17624	0.0043123	1.2501e-13	0.723684	0.036069
e-selectin_measurement	NA	4	211	0.0189573	4.26428e-05	NA	NA	NA	NA	NA	NA
tonsillectomy_risk_measurement	Other_measurement	25	5988	0.00417502	4.38002e-05	19	5988	0.00317301	0.0031944	1.31579	0.589179
non-small_cell_lung_carcinoma	NA	15	2753	0.0054486	4.98497e-05	2	2753	0.00072648	0.834858	7.5	0.00548623
atopic_eczema	Immune_system_disorder	24	5686	0.00422089	4.99306e-05	15	5686	0.00263806	0.0317548	1.6	0.280621
gp41_C34_peptide	NA	3	111	0.027027	5.05509e-05	NA	NA	NA	NA	NA	NA
HIV_measurement	NA	3	111	0.027027	5.05509e-05	NA	NA	NA	NA	NA	NA
autoantibody_measurement	NA	5	360	0.0138889	5.22159e-05	1	360	0.00277778	0.121123	5	0.251621
nitric_oxide_exhalation_measurement	Other_measurement	8	959	0.00834202	6.89605e-05	6	959	0.00625652	0.00128237	1.33333	0.882912
calcium_measurement	Other_measurement	49	15559	0.0031493	7.12883e-05	48	15559	0.00308503	2.94448e-05	1.02083	0.912643
angiotensin_converting_enzyme_activity_measurement	NA	2	45	0.0444444	7.44627e-05	NA	NA	NA	NA	NA	NA
type_I_diabetes_mellitus	NA	43	13128	0.00327544	7.52284e-05	35	13128	0.00266606	0.00317314	1.22857	0.611863
juvenile_idiopathic_arthritis	Immune_system_disorder	18	3845	0.0046814	8.84066e-05	15	3845	0.00390117	0.000949894	1.2	0.869904
Common_variable_immunodeficiency	NA	12	2033	0.00590261	9.70668e-05	9	2033	0.00442696	0.00254537	1.33333	0.772327
uridine_measurement	NA	5	412	0.0121359	0.000109107	1	412	0.00242718	0.150292	5	0.251621
testosterone_measurement	Other_measurement	84	31211	0.00269136	0.000109127	82	31211	0.00262728	3.57682e-05	1.02439	0.860736
theta_wave_measurement	NA	5	413	0.0121065	0.00011055	NA	NA	NA	NA	NA	NA
systemic_lupus_erythematosus	Immune_system_disorder	77	28092	0.00274099	0.000114293	78	28092	0.00277659	8.65631e-06	0.987179	0.694549
magnesium:calcium_ratio	NA	2	52	0.0384615	0.000114902	1	52	0.0192308	0.0034615	2	1
neutrophil_count	Hematological_measurement	125	50462	0.00247711	0.000124082	100	50462	0.00198169	0.035614	1.25	0.269109
fatty_acid_desaturase_enzyme_activity_measurement	NA	3	141	0.0212766	0.000127669	NA	NA	NA	NA	NA	NA
asthma_exacerbation_measurement	Other_measurement	12	2100	0.00571429	0.000133019	7	2100	0.00333333	0.0261229	1.71429	0.43688
ulcerative_colitis	Immune_system_disorder	68	24259	0.00280308	0.000140658	35	24259	0.00144276	0.773162	1.94286	0.00491873
eicosapentaenoic_acid_measurement	NA	6	629	0.00953895	0.000156186	NA	NA	NA	NA	NA	NA
palmitoleic_acid_measurement	NA	5	441	0.0113379	0.000157512	NA	NA	NA	NA	NA	NA
Inhalant_adrenergic_use_measurement	Other_measurement	14	2749	0.00509276	0.000165953	12	2749	0.00436522	0.000898998	1.16667	0.973964
C-reactive_protein_measurement	NA	92	35315	0.00260513	0.000166878	87	35315	0.00246354	0.000185815	1.05747	1
mosaic_loss_of_chromosome_Y_measurement	Other_measurement	12	2161	0.00555298	0.000175184	5	2161	0.00231374	0.154213	2.4	0.186028
intercellular_adhesion_molecule_5_measurement	NA	2	60	0.0333333	0.000176045	NA	NA	NA	NA	NA	NA
trimethyllysine_measurement	NA	2	63	0.031746	0.000203485	NA	NA	NA	NA	NA	NA
citrulline_measurement	NA	3	165	0.0181818	0.000232941	NA	NA	NA	NA	NA	NA
linolenic_acid_measurement	NA	2	66	0.030303	0.000233554	NA	NA	NA	NA	NA	NA
vaccenic_acid_measurement	NA	2	66	0.030303	0.000233554	NA	NA	NA	NA	NA	NA
response_to_epirubicin	NA	3	168	0.0178571	0.000249463	NA	NA	NA	NA	NA	NA
polycystic_ovary_syndrome	NA	9	1402	0.0064194	0.000256368	1	1402	0.000713267	0.676086	9	0.0346768
ICAM-1_measurement	NA	4	310	0.0129032	0.000256555	2	310	0.00645161	0.0154408	2	0.741563
triglyceride_measurement	Lipid_or_lipoprotein_measurement	156	66512	0.00234544	0.000264885	129	66512	0.0019395	0.0357066	1.2093	0.325611
cardiovascular_disease	Other_disease	44	14358	0.00306449	0.000268262	33	14358	0.00229837	0.0286535	1.33333	0.392616
cystatin-F_measurement	NA	4	315	0.0126984	0.000276052	NA	NA	NA	NA	NA	NA
linoleic_acid_measurement	NA	6	696	0.00862069	0.000287405	NA	NA	NA	NA	NA	NA
seasonality_measurement	NA	6	702	0.00854701	0.000302512	3	702	0.0042735	0.0307556	2	0.568342
chronic_rhinosinusitis	NA	5	501	0.00998004	0.000310872	NA	NA	NA	NA	NA	NA
HMG_CoA_reductase_inhibitor_use_measurement	Other_measurement	22	5683	0.00387119	0.000311614	7	5683	0.00123174	0.725584	3.14286	0.0153378
comprehensive_strength_index	NA	2	73	0.0273973	0.000314521	NA	NA	NA	NA	NA	NA
birth_weight	Body_measurement	47	15752	0.00298375	0.000317943	34	15752	0.00215846	0.0558816	1.38235	0.298149
resting_heart_rate	Cardiovascular_measurement	21	5350	0.00392523	0.000336513	10	5350	0.00186916	0.280438	2.1	0.106205
phosphatidylcholine_32:0_measurement	NA	3	185	0.0162162	0.000359379	NA	NA	NA	NA	NA	NA
BMI-adjusted_waist_circumference	Body_measurement	218	97923	0.00222624	0.000363021	200	97923	0.00204242	0.00164203	1.09	0.863433
response_to_CAPOX-B	NA	3	188	0.0159574	0.000381856	NA	NA	NA	NA	NA	NA
serum_amyloid_A-1_protein_measurement	NA	3	194	0.0154639	0.000429794	NA	NA	NA	NA	NA	NA
phosphatidylethanolamine_measurement	NA	2	83	0.0240964	0.000458547	NA	NA	NA	NA	NA	NA
juvenile_dermatomyositis	NA	3	198	0.0151515	0.000464042	5	198	0.0252525	1.23577e-06	0.6	0.657365
serum_amyloid_A_protein_measurement	NA	3	198	0.0151515	0.000464042	NA	NA	NA	NA	NA	NA
phosphatidylcholine_ether_measurement	NA	3	199	0.0150754	0.000472898	NA	NA	NA	NA	NA	NA
gondoic_acid_measurement	NA	2	84	0.0238095	0.000474904	NA	NA	NA	NA	NA	NA
NKG2-D_type_II_integral_membrane_protein_measurement	NA	2	84	0.0238095	0.000474904	NA	NA	NA	NA	NA	NA
base_metabolic_rate_measurement	NA	4	358	0.0111732	0.000493605	NA	NA	NA	NA	NA	NA
adult_onset_asthma	Other_disease	20	5148	0.003885	0.000500964	5	5148	0.000971251	0.85472	4	0.00835698
susceptibility_to_Mycobacterium_tuberculosis_infection_measurement	Other_measurement	7	1002	0.00698603	0.000501159	9	1002	0.00898204	9.62215e-06	0.777778	0.706104
Constipation	NA	1	19	0.0526316	0.000525388	NA	NA	NA	NA	NA	NA
AL_amyloidosis	NA	5	554	0.00902527	0.000526704	1	554	0.00180505	0.234908	5	0.251621
torsades_de_pointes	NA	3	206	0.0145631	0.000538295	NA	NA	NA	NA	NA	NA
event_free_survival_time	NA	5	560	0.00892857	0.000557037	NA	NA	NA	NA	NA	NA
gamma-linolenic_acid_measurement	NA	3	214	0.0140187	0.00062062	NA	NA	NA	NA	NA	NA
Ewing_sarcoma	NA	3	218	0.0137615	0.000664957	1	218	0.00458716	0.0515529	3	0.662827
ovarian_carcinoma	Cancer	26	7557	0.00344052	0.000666953	9	7557	0.00119095	0.803229	2.88889	0.0120367
resistin_measurement	NA	6	805	0.00745342	0.000677277	NA	NA	NA	NA	NA	NA
Bell's_palsy	NA	8	1319	0.0060652	0.000700121	2	1319	0.0015163	0.374928	4	0.138959
tobacco_smoke_exposure_measurement	NA	6	811	0.00739827	0.000707097	2	811	0.00246609	0.153728	3	0.332025
neutrophil_percentage_of_leukocytes	Hematological_measurement	51	18183	0.00280482	0.000761653	32	18183	0.00175989	0.328434	1.59375	0.0936551
tumor_necrosis_factor-inducible_gene_6_protein_measurement	NA	2	99	0.020202	0.000766452	NA	NA	NA	NA	NA	NA
adhesion_molecule_measurement	NA	2	102	0.0196078	0.000835715	NA	NA	NA	NA	NA	NA
hair_shape_measurement	NA	4	404	0.00990099	0.000847788	NA	NA	NA	NA	NA	NA
progression_free_survival	NA	8	1357	0.00589536	0.000852914	NA	NA	NA	NA	NA	NA
phosphatidylethanolamine_ether_measurement	NA	2	103	0.0194175	0.000859654	NA	NA	NA	NA	NA	NA
bipolar_II_disorder	NA	3	234	0.0128205	0.000864865	3	234	0.0128205	0.000683231	1	1
muscle_measurement	NA	2	104	0.0192308	0.000884024	NA	NA	NA	NA	NA	NA
high_density_lipoprotein_particle_size_measurement	NA	1	25	0.04	0.000915246	NA	NA	NA	NA	NA	NA
eosinophil_percentage_of_granulocytes	Hematological_measurement	23	6604	0.00348274	0.00102387	13	6604	0.0019685	0.215525	1.76923	0.191693
polymyositis	NA	3	245	0.0122449	0.00102467	1	245	0.00408163	0.063289	3	0.662827
aggressive_behavior	NA	6	868	0.00691244	0.00104534	2	868	0.00230415	0.176563	3	0.332025
progesterone-receptor_negative_breast_cancer	NA	1	27	0.037037	0.00106832	NA	NA	NA	NA	NA	NA
chronic_hepatitis_B_virus_infection	Digestive_system_disorder	9	1692	0.00531915	0.00107211	14	1692	0.00827423	2.83349e-07	0.642857	0.324244
lysophosphatidylcholine_measurement	NA	2	113	0.0176991	0.00112324	NA	NA	NA	NA	NA	NA
cholesteryl_ester_20:5_measurement	NA	4	432	0.00925926	0.00113997	NA	NA	NA	NA	NA	NA
17-hydroxyprogesterone_measurement	Other_measurement	5	645	0.00775194	0.00115028	5	645	0.00775194	0.000831319	1	1
transmembrane_glycoprotein_NMB_measurement	NA	3	254	0.011811	0.00116999	NA	NA	NA	NA	NA	NA
cholesteryl_ester_16:0_measurement	NA	4	439	0.00911162	0.00122338	1	439	0.0022779	0.165937	4	0.410545
Parkinson's_disease	NA	43	15074	0.00285259	0.00125336	22	15074	0.00145947	0.686069	1.95455	0.02676
cutaneous_lupus_erythematosus	NA	3	262	0.0114504	0.00131077	NA	NA	NA	NA	NA	NA
p-tau_measurement	NA	9	1749	0.0051458	0.00136715	1	1749	0.000571755	0.78661	9	0.0346768
estrogen_receptor_status	NA	1	31	0.0322581	0.00140866	NA	NA	NA	NA	NA	NA
short-term_memory	NA	7	1181	0.00592718	0.00142431	NA	NA	NA	NA	NA	NA
susceptibility_to_shingles_measurement	Other_measurement	8	1471	0.00543848	0.0014804	6	1471	0.00407886	0.0125726	1.33333	0.882912
breast_carcinoma	Cancer	76	30319	0.00250668	0.00149104	39	30319	0.00128632	0.942696	1.94872	0.00274659
food_addiction_measurement	NA	1	33	0.030303	0.00159575	NA	NA	NA	NA	NA	NA
phosphatidylcholine_32:2_measurement	NA	2	128	0.015625	0.00160574	NA	NA	NA	NA	NA	NA
triple-negative_breast_cancer	NA	2	130	0.0153846	0.00167839	NA	NA	NA	NA	NA	NA
lipid_measurement	Other_measurement	13	3112	0.00417738	0.00168238	6	3112	0.00192802	0.262792	2.16667	0.216445
pulmonary_artery_enlargement	NA	2	131	0.0152672	0.00171548	NA	NA	NA	NA	NA	NA
gallstones	NA	8	1507	0.00530856	0.00174162	3	1507	0.00199071	0.243005	2.66667	0.271509
ACPA-positive_rheumatoid_arthritis	NA	3	284	0.0105634	0.00175817	NA	NA	NA	NA	NA	NA
progesterone_measurement	NA	3	284	0.0105634	0.00175817	NA	NA	NA	NA	NA	NA
chronic_obstructive_pulmonary_disease	Other_disease	57	21665	0.00263097	0.00176392	30	21665	0.00138472	0.820209	1.9	0.0132414
glycerophospholipid_measurement	NA	3	285	0.0105263	0.00178072	NA	NA	NA	NA	NA	NA
anxiety	Other_trait	34	11464	0.00296581	0.00182344	18	11464	0.00157013	0.534723	1.88889	0.0651365
metastatic_colorectal_cancer	NA	3	287	0.010453	0.00182641	NA	NA	NA	NA	NA	NA
hypertension	Cardiovascular_disease	37	12784	0.00289424	0.00189422	27	12784	0.00211202	0.0902981	1.37037	0.386633
QRS_amplitude	NA	9	1837	0.00489929	0.00194937	4	1837	0.00217746	0.193259	2.25	0.320426
response_to_peginterferon_alfa-2a	NA	5	718	0.00696379	0.00196904	NA	NA	NA	NA	NA	NA
neutrophil-to-lymphocyte_ratio	Hematological_measurement	20	5777	0.003462	0.00202162	5	5777	0.000865501	0.916437	4	0.00835698
triacylglycerol_56:3_measurement	NA	2	140	0.0142857	0.0020724	NA	NA	NA	NA	NA	NA
metabolic_syndrome	Metabolic_disorder	22	6579	0.00334397	0.00208157	21	6579	0.00319197	0.00203503	1.04762	1
melanoma-derived_growth_regulatory_protein_measurement	NA	2	143	0.013986	0.00220083	1	143	0.00699301	0.0239954	2	1
primary_angle_closure_glaucoma	NA	2	143	0.013986	0.00220083	NA	NA	NA	NA	NA	NA
triacylglycerol_56:7_measurement	NA	2	145	0.0137931	0.00228913	NA	NA	NA	NA	NA	NA
response_to_hydrochlorothiazide	NA	10	2205	0.00453515	0.00233178	1	2205	0.000453515	0.880665	10	0.0211374
sphingomyelin_measurement	NA	3	308	0.00974026	0.00235621	NA	NA	NA	NA	NA	NA
white_matter_microstructure_measurement	Other_measurement	50	18766	0.00266439	0.00238321	35	18766	0.00186508	0.214546	1.42857	0.223407
behavior_or_behavioral_disorder_measurement	NA	5	748	0.00668449	0.00241002	2	748	0.0026738	0.129693	2.5	0.502099
hip_circumference	Body_measurement	20	5867	0.0034089	0.00241603	7	5867	0.00119311	0.756536	2.85714	0.0323067
isoleucine_measurement	NA	3	312	0.00961538	0.00246788	4	312	0.0128205	0.000197334	0.75	0.93291
neutrophil_percentage_of_granulocytes	Hematological_measurement	21	6278	0.00334501	0.00249184	12	6278	0.00191144	0.250344	1.75	0.227522
Agents_acting_on_the_renin-angiotensin_system_use_measurement	Other_measurement	33	11267	0.00292891	0.00250777	25	11267	0.00221887	0.0633877	1.32	0.500906
extracellular_matrix_protein_1_measurement	NA	3	315	0.00952381	0.00255399	NA	NA	NA	NA	NA	NA
glioma	NA	9	1913	0.00470465	0.00259983	4	1913	0.00209096	0.215248	2.25	0.320426
gas_trapping_measurement	NA	4	524	0.00763359	0.00263164	NA	NA	NA	NA	NA	NA
heart_function_measurement	NA	5	767	0.0065189	0.00272529	3	767	0.00391134	0.0403872	1.66667	0.792627
vitamin_D_deficiency	NA	6	1033	0.00580833	0.00276674	NA	NA	NA	NA	NA	NA
colorectal_cancer	Cancer	50	18945	0.00263922	0.00286352	31	18945	0.00163632	0.486107	1.6129	0.0883272
non-dense_area_measurement	NA	2	157	0.0127389	0.00286505	NA	NA	NA	NA	NA	NA
lean_body_mass	Other_measurement	34	11808	0.0028794	0.00289819	23	11808	0.00194783	0.186788	1.47826	0.280383
Influenza_A_seropositivity	NA	1	45	0.0222222	0.00295017	NA	NA	NA	NA	NA	NA
laryngeal_squamous_cell_carcinoma	NA	2	159	0.0125786	0.00296888	NA	NA	NA	NA	NA	NA
respiratory_system_disease	Other_disease	16	4425	0.00361582	0.00297824	15	4425	0.00338983	0.00375963	1.06667	1
protein_measurement	Other_measurement	100	42801	0.00233639	0.00298852	102	42801	0.00238312	0.00019442	0.980392	0.605421
copine-1_measurement	NA	3	332	0.00903614	0.00308109	NA	NA	NA	NA	NA	NA
myocardial_infarction	Cardiovascular_disease	33	11433	0.00288638	0.00313104	10	11433	0.000874661	0.981867	3.3	0.00169747
Oral_ulcer	NA	11	2638	0.00416983	0.00318114	17	2638	0.00644428	8.48798e-07	0.647059	0.266159
nasopharyngeal_neoplasm	Cancer	5	794	0.00629723	0.00322515	8	794	0.0100756	9.83526e-06	0.625	0.503349
response_to_trametinib	NA	2	165	0.0121212	0.00329415	NA	NA	NA	NA	NA	NA
Hirsutism	NA	3	339	0.00884956	0.00331816	NA	NA	NA	NA	NA	NA
electroencephalogram_measurement	NA	9	1981	0.00454316	0.00331929	1	1981	0.000504796	0.840608	9	0.0346768
advanced_glycosylation_end_product-specific_receptor_ligand_measurement	NA	4	554	0.00722022	0.00333287	4	554	0.00722022	0.00254268	1	1
mitochondrial_DNA_measurement	Other_measurement	12	3010	0.00398671	0.00339197	21	3010	0.00697674	1.67989e-08	0.571429	0.115708
lysophosphatidylethanolamine_18:2_measurement	NA	2	168	0.0119048	0.00346463	NA	NA	NA	NA	NA	NA
plasma_protease_C1_inhibitor_measurement	NA	2	168	0.0119048	0.00346463	NA	NA	NA	NA	NA	NA
response_to_metformin	NA	5	811	0.00616523	0.00357305	3	811	0.00369914	0.0477717	1.66667	0.792627
PR_interval	Cardiovascular_measurement	38	13758	0.00276203	0.00366942	27	13758	0.00196249	0.163853	1.40741	0.327744
stem_Cell_Factor_measurement	NA	5	818	0.00611247	0.00372411	1	818	0.00122249	0.393981	5	0.251621
response_to_lithium_ion	NA	7	1385	0.00505415	0.00374535	1	1385	0.000722022	0.669625	7	0.0935039
platelet-derived_growth_factor_receptor_beta_measurement	NA	1	51	0.0196078	0.00377282	NA	NA	NA	NA	NA	NA
diverticular_disease	Digestive_system_disorder	22	6919	0.00317965	0.00380776	12	6919	0.00173435	0.366153	1.83333	0.175552
sphingolipid_measurement	NA	6	1096	0.00547445	0.00381374	1	1096	0.000912409	0.543511	6	0.15352
cholelithiasis	Digestive_system_disorder	10	2366	0.00422654	0.00393997	5	2366	0.00211327	0.203838	2	0.36371
late-onset_myasthenia_gravis	NA	4	577	0.00693241	0.00395463	NA	NA	NA	NA	NA	NA
fasting_blood_glucose_measurement	Other_measurement	25	8187	0.00305362	0.00397139	20	8187	0.0024429	0.0370292	1.25	0.70362
ovarian_serous_carcinoma	Cancer	14	3807	0.00367744	0.00403855	5	3807	0.00131337	0.60516	2.8	0.09015
pancreatitis	NA	2	178	0.011236	0.00407146	NA	NA	NA	NA	NA	NA
triacylglycerol_60:12_measurement	NA	2	178	0.011236	0.00407146	NA	NA	NA	NA	NA	NA
aspartate_aminotransferase_to_alanine_aminotransferase_ratio	Other_measurement	17	4962	0.00342604	0.00412082	17	4962	0.00342604	0.00214007	1	0.988832
blood_urea_nitrogen_measurement	Other_measurement	37	13421	0.00275687	0.00416318	32	13421	0.00238432	0.0195563	1.15625	0.830148
von_Willebrand_factor_measurement	Hematological_measurement	9	2051	0.0043881	0.00421664	7	2051	0.00341297	0.0231586	1.28571	0.903113
hair_color	Other_trait	30	10362	0.00289519	0.00423865	21	10362	0.00202664	0.150061	1.42857	0.373953
autism_spectrum_disorder	Neurological_disorder	74	30696	0.00241074	0.00430176	46	30696	0.00149857	0.732192	1.6087	0.0357348
neutrophil_collagenase_measurement	NA	2	183	0.010929	0.00439752	NA	NA	NA	NA	NA	NA
phosphatidylcholine_measurement	NA	2	183	0.010929	0.00439752	NA	NA	NA	NA	NA	NA
histidine_measurement	NA	4	593	0.00674536	0.00443329	NA	NA	NA	NA	NA	NA
vitamin_D_measurement	Other_measurement	40	14829	0.00269742	0.00447679	24	14829	0.00161845	0.497387	1.66667	0.106671
chromatid_break_measurement	NA	1	56	0.0178571	0.00453035	NA	NA	NA	NA	NA	NA
response_to_antibiotic	NA	1	56	0.0178571	0.00453035	NA	NA	NA	NA	NA	NA
response_to_bleomycin	NA	1	56	0.0178571	0.00453035	NA	NA	NA	NA	NA	NA
response_to_gases_and_fumes_exposure	NA	1	56	0.0178571	0.00453035	NA	NA	NA	NA	NA	NA
oligoarticular_juvenile_idiopathic_arthritis	NA	6	1132	0.00530035	0.00453338	1	1132	0.000883392	0.560915	6	0.15352
polyarticular_juvenile_idiopathic_arthritis	NA	6	1132	0.00530035	0.00453338	1	1132	0.000883392	0.560915	6	0.15352
rheumatoid_factor_negative	NA	6	1132	0.00530035	0.00453338	1	1132	0.000883392	0.560915	6	0.15352
esterified_cholesterol_measurement	NA	2	186	0.0107527	0.00460052	NA	NA	NA	NA	NA	NA
response_to_erlotinib	NA	2	187	0.0106952	0.00466943	NA	NA	NA	NA	NA	NA
Abnormal_circulating_lipid_concentration	NA	1	57	0.0175439	0.0046896	NA	NA	NA	NA	NA	NA
cerebrospinal_fluid_biomarker_measurement	Other_measurement	14	3876	0.00361197	0.00473764	13	3876	0.00335397	0.0064784	1.07692	1
bladder_carcinoma	NA	8	1760	0.00454545	0.00478262	2	1760	0.00113636	0.559717	4	0.138959
bipolar_disorder	Neurological_disorder	112	49494	0.0022629	0.00479275	58	49494	0.00117186	0.997179	1.93103	0.000302504
systolic_blood_pressure_change_measurement	NA	7	1445	0.00484429	0.0048037	2	1445	0.00138408	0.430487	3.5	0.216027
glomerulonephritis	NA	1	58	0.0172414	0.0048514	NA	NA	NA	NA	NA	NA
resting_metabolic_rate_measurement	NA	1	58	0.0172414	0.0048514	NA	NA	NA	NA	NA	NA
pro‐interleukin‐16_measurement	NA	1	59	0.0169492	0.00501575	NA	NA	NA	NA	NA	NA
Recurrent_tonsillitis	NA	1	60	0.0166667	0.00518263	NA	NA	NA	NA	NA	NA
IGFBP-3_measurement	NA	3	385	0.00779221	0.00519038	NA	NA	NA	NA	NA	NA
Peptic_ulcer_and_gastro-oesophageal_reflux_disease_(GORD)_drug_use_measurement	NA	5	878	0.00569476	0.00521997	2	878	0.0022779	0.180662	2.5	0.502099
myeloperoxidase_measurement	NA	4	617	0.00648298	0.00522652	2	617	0.00324149	0.0847624	2	0.741563
gastric_cardia_carcinoma	NA	1	61	0.0163934	0.00535205	1	61	0.0163934	0.00473016	1	1
lysophosphatidylethanolamine_measurement	NA	2	197	0.0101523	0.00539294	NA	NA	NA	NA	NA	NA
hemoglobin_A1_measurement	Hematological_measurement	43	16369	0.00262692	0.00540187	41	16369	0.00250473	0.00484867	1.04878	1
feeling_tense_measurement	Other_measurement	11	2829	0.0038883	0.00545748	5	2829	0.00176741	0.33136	2.2	0.262156
C-C_motif_chemokine_5_measurement	NA	1	62	0.016129	0.00552398	NA	NA	NA	NA	NA	NA
beta_wave_measurement	NA	2	199	0.0100503	0.00554524	NA	NA	NA	NA	NA	NA
serum_alanine_aminotransferase_measurement	Liver_enzyme_measurement	93	40388	0.00230266	0.0057903	102	40388	0.0025255	2.35513e-05	0.911765	0.314406
testicular_carcinoma	Cancer	7	1495	0.00468227	0.00584891	5	1495	0.00334448	0.0407304	1.4	0.859037
treatment_refractory_schizophrenia	NA	2	205	0.0097561	0.00601752	NA	NA	NA	NA	NA	NA
rheumatoid_arthritis	Immune_system_disorder	38	14202	0.00267568	0.00605176	35	14202	0.00246444	0.0101353	1.08571	1
shigellosis	NA	3	403	0.00744417	0.00608245	1	403	0.00248139	0.145146	3	0.662827
total_iron_binding_capacity	NA	4	645	0.00620155	0.00627296	3	645	0.00465116	0.0235526	1.33333	1
Sepsis	NA	2	210	0.00952381	0.0064289	1	210	0.0047619	0.0482431	2	1
executive_function_measurement	Other_measurement	6	1216	0.00493421	0.00660687	7	1216	0.00575658	0.00114755	0.857143	0.908696
asthma_symptoms_measurement	NA	1	68	0.0147059	0.00660795	NA	NA	NA	NA	NA	NA
stem_Cell_Growth_Factor_beta_measurement	NA	3	414	0.00724638	0.00667479	2	414	0.00483092	0.0325191	1.5	1
corpus_callosum_anterior_volume_measurement	NA	2	213	0.00938967	0.00668356	NA	NA	NA	NA	NA	NA
maximal_oxygen_uptake_measurement	NA	2	215	0.00930233	0.00685663	NA	NA	NA	NA	NA	NA
susceptibility_to_plantar_warts_measurement	NA	8	1865	0.00428954	0.0068656	3	1865	0.00160858	0.374731	2.66667	0.271509
susceptibility_to_pneumonia_measurement	NA	6	1229	0.00488202	0.00698182	1	1229	0.00081367	0.605409	6	0.15352
uterine_fibroid	Cancer	15	4447	0.00337306	0.00705454	6	4447	0.00134922	0.606553	2.5	0.110105
cholesteryl_ester_20:4_measurement	NA	3	421	0.00712589	0.00707091	1	421	0.0023753	0.155475	3	0.662827
peptic_ulcer_disease	NA	5	937	0.00533618	0.0070793	2	937	0.00213447	0.205336	2.5	0.502099
cognitive_impairment_measurement	NA	7	1549	0.00451904	0.00716288	NA	NA	NA	NA	NA	NA
membranous_glomerulonephritis	Other_disease	5	940	0.00531915	0.00718509	9	940	0.00957447	5.55445e-06	0.555556	0.357304
brain_measurement	Other_measurement	65	27079	0.00240038	0.00735532	60	27079	0.00221574	0.0126824	1.08333	1
triacylglycerol_54:1_measurement	NA	2	223	0.00896861	0.0075754	1	223	0.0044843	0.0536616	2	1
kallistatin_measurement	NA	1	73	0.0136986	0.0075788	NA	NA	NA	NA	NA	NA
hepatitis_B_virus_infection	Digestive_system_disorder	10	2596	0.00385208	0.007649	15	2596	0.00577812	1.17129e-05	0.666667	0.338001
response_to_polyunsaturated_fatty_acid_supplementation	NA	3	432	0.00694444	0.0077242	NA	NA	NA	NA	NA	NA
response_to_dietary_selenium_supplementation	NA	2	226	0.00884956	0.00785596	1	226	0.00442478	0.0549414	2	1
basophil_percentage_of_leukocytes	Inflammatory_measurement	16	4900	0.00326531	0.00787384	19	4900	0.00387755	0.000304512	0.842105	0.599268
dermatomyositis	NA	3	435	0.00689655	0.007909	6	435	0.0137931	1.04213e-05	0.5	0.446009
response_to_surgery	NA	3	435	0.00689655	0.007909	NA	NA	NA	NA	NA	NA
cholesteryl_ester_18:3_measurement	NA	3	436	0.00688073	0.00797124	NA	NA	NA	NA	NA	NA
lymphocyte_percentage_of_leukocytes	Hematological_measurement	52	20986	0.00247784	0.00804221	60	20986	0.00285905	3.47849e-05	0.866667	0.32119
response_to_cetuximab	NA	3	442	0.00678733	0.00835143	NA	NA	NA	NA	NA	NA
insulin_like_growth_factor_measurement	NA	1	77	0.012987	0.00839886	NA	NA	NA	NA	NA	NA
serum_carcinoembryonic_antigen_measurement	NA	2	232	0.00862069	0.00843526	NA	NA	NA	NA	NA	NA
mitochondrial_heteroplasmy_measurement	NA	3	445	0.00674157	0.0085459	2	445	0.00449438	0.0389308	1.5	1
leucine_measurement	NA	3	446	0.00672646	0.00861137	3	446	0.00672646	0.00692534	1	1
vein_graft_stenosis	NA	2	234	0.00854701	0.00863379	1	234	0.0042735	0.0584059	2	1
complement_factor_B_measurement	NA	1	79	0.0126582	0.00882315	1	79	0.0126582	0.00780801	1	1
eating_behaviour	NA	1	79	0.0126582	0.00882315	NA	NA	NA	NA	NA	NA
ectonucleoside_triphosphate_diphosphohydrolase_5_measurement	NA	2	236	0.00847458	0.00883503	4	236	0.0169492	5.36563e-05	0.5	0.626789
Cervical_Intraepithelial_Neoplasia_Grade_2/3	NA	2	236	0.00847458	0.00883503	NA	NA	NA	NA	NA	NA
lysophosphatidylcholine_20:4_measurement	NA	2	236	0.00847458	0.00883503	NA	NA	NA	NA	NA	NA
frailty_measurement	NA	6	1288	0.00465839	0.00888431	1	1288	0.000776398	0.630753	6	0.15352
serum_IgM_measurement	NA	4	710	0.0056338	0.00925215	7	710	0.00985915	3.16928e-05	0.571429	0.478676
hippocampal_CA4_volume	NA	1	81	0.0123457	0.00925686	NA	NA	NA	NA	NA	NA
Immunosuppressant_use_measurement	NA	2	242	0.00826446	0.00945519	1	242	0.00413223	0.0619438	2	1
delta-6_desaturase_measurement	NA	2	243	0.00823045	0.00956095	NA	NA	NA	NA	NA	NA
lysophosphatidylcholine_22:6_measurement	NA	2	244	0.00819672	0.0096674	NA	NA	NA	NA	NA	NA
Testicular_Germ_Cell_Tumor	Cancer	12	3439	0.00348939	0.00976579	16	3439	0.00465252	9.58001e-05	0.75	0.462681
pyridoxate_measurement	NA	2	245	0.00816327	0.00977454	NA	NA	NA	NA	NA	NA
corpus_callosum_posterior_volume_measurement	NA	2	247	0.00809717	0.0099909	NA	NA	NA	NA	NA	NA
aspirin_use_measurement	NA	4	724	0.00552486	0.0100021	1	724	0.00138122	0.338398	4	0.410545
Eczema	Other_trait	47	18892	0.00248783	0.0101107	42	18892	0.00222316	0.0274399	1.11905	0.903674
phosphatidylcholine_38:6_measurement	NA	2	249	0.00803213	0.01021	NA	NA	NA	NA	NA	NA
triacylglycerol_58:9_measurement	NA	2	250	0.008	0.0103206	1	250	0.004	0.0655526	2	1
Stevens-Johnson_syndrome	NA	4	730	0.00547945	0.0103359	NA	NA	NA	NA	NA	NA
toxic_epidermal_necrolysis	NA	4	730	0.00547945	0.0103359	NA	NA	NA	NA	NA	NA
hypothyroidism	Other_disease	22	7568	0.00290698	0.0104182	16	7568	0.00211416	0.134718	1.375	0.54024
BMI-adjusted_adiponectin_measurement	NA	3	475	0.00631579	0.0106547	3	475	0.00631579	0.00858918	1	1
diabetic_eye_disease	NA	1	88	0.0113636	0.0108479	NA	NA	NA	NA	NA	NA
phosphatidylcholine_38:3_measurement	NA	2	256	0.0078125	0.0109989	NA	NA	NA	NA	NA	NA
granule_cell_layer_dentate_gyrus_volume	NA	1	89	0.011236	0.0110843	NA	NA	NA	NA	NA	NA
surfactant_protein_D_measurement	NA	4	744	0.00537634	0.0111442	NA	NA	NA	NA	NA	NA
antisaccade_response_measurement	NA	6	1348	0.00445104	0.011183	1	1348	0.00074184	0.655204	6	0.15352
neurotic_disorder	Neurological_disorder	18	5921	0.00304003	0.0111891	5	5921	0.000844452	0.92683	3.6	0.0189485
serum_non-albumin_protein_measurement	Other_measurement	25	8927	0.00280049	0.0112336	16	8927	0.00179232	0.319228	1.5625	0.297336
phosphatidylcholine_34:3_measurement	NA	2	259	0.00772201	0.0113474	NA	NA	NA	NA	NA	NA
liver_iron_measurement	NA	3	485	0.00618557	0.0114256	NA	NA	NA	NA	NA	NA
fructosamine_measurement	NA	2	261	0.00766284	0.0115833	1	261	0.00383142	0.0706259	2	1
oleic_acid_measurement	NA	2	261	0.00766284	0.0115833	NA	NA	NA	NA	NA	NA
cardiotoxicity	NA	2	262	0.00763359	0.0117023	NA	NA	NA	NA	NA	NA
response_to_anthracycline-based_chemotherapy	NA	4	756	0.00529101	0.0118705	NA	NA	NA	NA	NA	NA
Diuretic_use_measurement	Other_measurement	19	6387	0.00297479	0.0120208	10	6387	0.00156568	0.492917	1.9	0.189725
stress-related_disorder	NA	9	2410	0.00373444	0.0121858	NA	NA	NA	NA	NA	NA
cups_of_coffee_per_day_measurement	NA	6	1373	0.00436999	0.0122576	1	1373	0.000728332	0.665003	6	0.15352
vitamin_D_dietary_intake_measurement	NA	2	267	0.00749064	0.0123077	NA	NA	NA	NA	NA	NA
parental_longevity	Other_measurement	33	12596	0.00261988	0.0123347	26	12596	0.00206415	0.113262	1.26923	0.593804
MHC_class_I_polypeptide-related_sequence_B_measurement	NA	3	497	0.00603622	0.012397	NA	NA	NA	NA	NA	NA
alpha_globulin_measurement	NA	1	95	0.0105263	0.0125503	NA	NA	NA	NA	NA	NA
left_ventricular_systolic_function_measurement	NA	3	500	0.006	0.0126478	1	500	0.002	0.202172	3	0.662827
delta-5_desaturase_measurement	NA	3	501	0.00598802	0.0127321	NA	NA	NA	NA	NA	NA
total_glycated_albumin	NA	2	271	0.00738007	0.0128048	1	271	0.00369004	0.0753449	2	1
ceramide_measurement	NA	3	504	0.00595238	0.0129872	NA	NA	NA	NA	NA	NA
antibody_measurement	NA	4	775	0.00516129	0.0130849	NA	NA	NA	NA	NA	NA
salicylurate_measurement	NA	3	506	0.00592885	0.0131591	NA	NA	NA	NA	NA	NA
hepatocyte_growth_factor-like_protein_measurement	NA	2	274	0.00729927	0.0131851	NA	NA	NA	NA	NA	NA
factor_VIII_measurement	Hematological_measurement	5	1077	0.00464253	0.0133312	7	1077	0.00649954	0.000529231	0.714286	0.690038
susceptibility_to_urinary_tract_infection_measurement	Other_measurement	8	2085	0.00383693	0.0134091	5	2085	0.00239808	0.137336	1.6	0.660651
ventricular_ectopy	NA	2	277	0.00722022	0.0135718	1	277	0.00361011	0.0782231	2	1
response_to_endocrine_therapy	NA	1	99	0.010101	0.0135719	NA	NA	NA	NA	NA	NA
oral_cavity_cancer	NA	5	1082	0.00462107	0.0136083	1	1082	0.000924214	0.536614	5	0.251621
initial_pursuit_acceleration	Other_measurement	9	2454	0.00366748	0.0136512	5	2454	0.00203749	0.226718	1.8	0.495469
serum_IgA_measurement	NA	5	1084	0.00461255	0.0137202	NA	NA	NA	NA	NA	NA
multiple_myeloma	NA	21	7341	0.00286065	0.0138595	4	7341	0.000544885	0.993455	5.25	0.00238983
Keratoconus	NA	6	1408	0.00426136	0.0138842	4	1408	0.00284091	0.0881321	1.5	0.829887
gait_measurement	Other_measurement	18	6065	0.00296785	0.01402	10	6065	0.0016488	0.426312	1.8	0.249338
tea_consumption_measurement	Other_measurement	15	4824	0.00310945	0.0142424	17	4824	0.00352405	0.00158752	0.882353	0.72165
macrovascular_complications_of_diabetes	NA	3	521	0.00575816	0.0144942	NA	NA	NA	NA	NA	NA
nucleus_accumbens_volume	NA	3	521	0.00575816	0.0144942	NA	NA	NA	NA	NA	NA
memory_impairment	NA	3	522	0.00574713	0.0145861	NA	NA	NA	NA	NA	NA
low_molecular_weight_phosphotyrosine_protein_phosphatase_measurement	NA	1	103	0.00970874	0.0146284	4	103	0.038835	9.64631e-07	0.25	0.334163
time_to_first_cigarette_measurement	NA	1	103	0.00970874	0.0146284	NA	NA	NA	NA	NA	NA
response_to_serotonin-norephinephrine_reuptake_inhibitor	NA	2	285	0.00701754	0.0146342	NA	NA	NA	NA	NA	NA
sphingomyelin_24:1_measurement	NA	3	523	0.00573614	0.0146784	NA	NA	NA	NA	NA	NA
bilirubin_measurement	Other_measurement	33	12770	0.00258418	0.0147644	27	12770	0.00211433	0.0894366	1.22222	0.692104
gastric_carcinoma	Cancer	8	2126	0.00376294	0.0150156	8	2126	0.00376294	0.0103169	1	1
arm_span	NA	2	288	0.00694444	0.0150444	NA	NA	NA	NA	NA	NA
chronic_lymphocytic_leukemia	Cancer	15	4856	0.00308896	0.0150483	9	4856	0.00185338	0.291426	1.66667	0.388241
coffee_consumption_measurement	Other_measurement	17	5701	0.00298193	0.0153354	7	5701	0.00122785	0.728725	2.42857	0.0932295
Insulinogenic_index_measurement	NA	1	106	0.00943396	0.0154433	1	106	0.00943396	0.0136928	1	1
iritis	NA	1	106	0.00943396	0.0154433	NA	NA	NA	NA	NA	NA
aortic_stenosis	NA	4	809	0.00494438	0.0154621	1	809	0.00123609	0.388746	4	0.410545
alpha_wave_measurement	NA	2	294	0.00680272	0.0158841	1	294	0.00340136	0.0865594	2	1
thiopurine_metabolite_measurement	NA	1	108	0.00925926	0.0159971	NA	NA	NA	NA	NA	NA
alloimmunization	NA	1	109	0.00917431	0.0162772	NA	NA	NA	NA	NA	NA
response_to_red_blood_cell_transfusion	NA	1	109	0.00917431	0.0162772	NA	NA	NA	NA	NA	NA
Tourette_syndrome	Neurological_disorder	32	12414	0.00257773	0.0164146	15	12414	0.00120831	0.873958	2.13333	0.0349106
parathyroid_hormone_measurement	NA	4	822	0.00486618	0.0164423	3	822	0.00364964	0.0497267	1.33333	1
uveitis	NA	1	110	0.00909091	0.0165594	NA	NA	NA	NA	NA	NA
acute_lymphoblastic_leukemia	Cancer	8	2165	0.00369515	0.0166711	6	2165	0.00277136	0.0727153	1.33333	0.882912
personality_trait	NA	7	1807	0.00387382	0.016688	2	1807	0.00110681	0.577442	3.5	0.216027
esophageal_carcinoma	NA	5	1135	0.00440529	0.0167957	1	1135	0.000881057	0.562344	5	0.251621
aspartate_aminotransferase_measurement	Liver_enzyme_measurement	87	39202	0.00221927	0.0168167	95	39202	0.00242335	0.00017674	0.915789	0.348033
AQP4-IgG-positive_neuromyelitis_optica	NA	1	111	0.00900901	0.0168437	NA	NA	NA	NA	NA	NA
carbon_monoxide_exhalation_measurement	NA	1	111	0.00900901	0.0168437	NA	NA	NA	NA	NA	NA
clinical_treatment	NA	1	113	0.00884956	0.0174184	NA	NA	NA	NA	NA	NA
vital_capacity	Other_measurement	85	38322	0.00221805	0.0180225	54	38322	0.00140911	0.878168	1.57407	0.0315355
triacylglycerol_58:10_measurement	NA	3	557	0.005386	0.0180385	NA	NA	NA	NA	NA	NA
anti-Epstein_Barr_virus_antibody_measurement	NA	2	312	0.00641026	0.0185587	NA	NA	NA	NA	NA	NA
thyroxine_measurement	NA	9	2581	0.00348702	0.0186211	2	2581	0.000774893	0.801441	4.5	0.0886518
estrogen-receptor_positive_breast_cancer	NA	2	313	0.00638978	0.0187141	3	313	0.00958466	0.00198537	0.666667	0.943272
QRS_complex	NA	11	3358	0.00327576	0.0187321	4	3358	0.00119119	0.65487	2.75	0.154291
FVC_change_measurement	NA	2	314	0.00636943	0.0188703	NA	NA	NA	NA	NA	NA
schizoaffective_disorder	NA	2	314	0.00636943	0.0188703	NA	NA	NA	NA	NA	NA
leprosy	Neurological_disorder	8	2214	0.00361337	0.0189353	12	2214	0.00542005	0.000119617	0.666667	0.416482
heart_rate_response_to_exercise	NA	3	567	0.00529101	0.0191101	NA	NA	NA	NA	NA	NA
transferrin_measurement	NA	2	319	0.00626959	0.0196619	NA	NA	NA	NA	NA	NA
milk_allergy_measurement	NA	2	321	0.00623053	0.0199837	NA	NA	NA	NA	NA	NA
eosinophilic_esophagitis	NA	6	1520	0.00394737	0.020121	2	1520	0.00131579	0.462706	3	0.332025
phosphatidylcholine_40:6_measurement	NA	2	324	0.00617284	0.0204717	NA	NA	NA	NA	NA	NA
lysophosphatidylcholine_20:5_measurement	NA	2	325	0.00615385	0.0206358	NA	NA	NA	NA	NA	NA
very_long-chain_saturated_fatty_acid_measurement	NA	4	873	0.0045819	0.0206834	6	873	0.00687285	0.000748883	0.666667	0.676825
response_to_opiate	NA	1	124	0.00806452	0.0207251	NA	NA	NA	NA	NA	NA
omega-6:omega-3_polyunsaturated_fatty_acid_ratio	NA	2	326	0.00613497	0.0208007	NA	NA	NA	NA	NA	NA
myelosuppression	NA	1	125	0.008	0.0210377	NA	NA	NA	NA	NA	NA
low_tension_glaucoma	NA	2	329	0.00607903	0.0212995	1	329	0.00303951	0.104491	2	1
Stress_urinary_incontinence	NA	1	126	0.00793651	0.0213523	NA	NA	NA	NA	NA	NA
a_disintegrin_and_metalloproteinase_with_thrombospondin_motifs_13	NA	2	330	0.00606061	0.0214673	9	330	0.0272727	3.59463e-10	0.222222	0.055587
tooth_eruption	NA	3	589	0.00509338	0.0216038	2	589	0.00339559	0.0761949	1.5	1
Crohn's_disease	NA	69	30637	0.00225218	0.0216757	51	30637	0.00166465	0.456744	1.35294	0.2329
allergy	NA	34	13639	0.00249285	0.0218348	48	13639	0.00351932	9.75181e-07	0.708333	0.0861388
susceptibility_to_common_cold_measurement	NA	3	594	0.00505051	0.0221969	NA	NA	NA	NA	NA	NA
cytotoxicity_measurement	NA	8	2285	0.00350109	0.0225998	2	2285	0.000875274	0.730774	4	0.138959
proline_measurement	NA	1	130	0.00769231	0.02263	NA	NA	NA	NA	NA	NA
p-tau:beta-amyloid_1-42_ratio_measurement	NA	3	598	0.00501672	0.0226785	1	598	0.00167224	0.261789	3	0.662827
alcohol_dependence_measurement	NA	7	1917	0.00365154	0.0227218	3	1917	0.00156495	0.394042	2.33333	0.396851
hip	NA	19	6848	0.00277453	0.0231127	8	6848	0.00116822	0.800241	2.375	0.0790739
frontal_fibrosing_alopecia	NA	5	1223	0.00408831	0.0231605	3	1223	0.00245298	0.148419	1.66667	0.792627
coronary_artery_disease	Cardiovascular_disease	76	34266	0.00221794	0.0233689	52	34266	0.00151754	0.717787	1.46154	0.0971846
left_ventricular_diastolic_function_measurement	NA	3	605	0.00495868	0.0235365	1	605	0.00165289	0.266071	3	0.662827
obsessive-compulsive_disorder	Neurological_disorder	29	11389	0.00254632	0.0235999	21	11389	0.00184388	0.267622	1.38095	0.446398
heel_bone_mineral_density	Other_measurement	161	78029	0.00206334	0.0237875	169	78029	0.00216586	0.000313159	0.952663	0.344493
total_cholesterol_change_measurement	NA	3	608	0.00493421	0.0239101	1	608	0.00164474	0.267906	3	0.662827
systolic_blood_pressure	Other_measurement	187	91692	0.00203944	0.0239611	178	91692	0.00194128	0.0169353	1.05056	0.934103
emotional_symptom_measurement	NA	2	345	0.0057971	0.0240703	NA	NA	NA	NA	NA	NA
Achalasia	NA	1	135	0.00740741	0.0242703	NA	NA	NA	NA	NA	NA
facial_emotion_recognition_measurement	NA	4	917	0.00436205	0.0248685	1	917	0.00109051	0.450098	4	0.410545
tropical_spastic_paraparesis	NA	3	616	0.00487013	0.024924	NA	NA	NA	NA	NA	NA
central_nervous_system_cancer	NA	7	1956	0.00357873	0.0251884	3	1956	0.00153374	0.408466	2.33333	0.396851
major_depressive_disorder	Neurological_disorder	28	10997	0.00254615	0.0253408	5	10997	0.000454669	0.999742	5.6	0.000272008
neonatal_systemic_lupus_erythematosus	NA	1	139	0.00719424	0.0256166	NA	NA	NA	NA	NA	NA
body_weight_gain	NA	2	355	0.0056338	0.0258961	NA	NA	NA	NA	NA	NA
Vitiligo	NA	11	3526	0.00311968	0.0259462	16	3526	0.00453772	0.000128354	0.6875	0.350264
membrane_associated_measurement	NA	1	140	0.00714286	0.0259578	1	140	0.00714286	0.0230708	1	1
phospholipase_A2	NA	1	140	0.00714286	0.0259578	1	140	0.00714286	0.0230708	1	1
HIV-1_infection	Other_disease	11	3531	0.00311526	0.026188	7	3531	0.00198244	0.237464	1.57143	0.568136
dihomo-gamma-linolenic_acid_measurement	NA	2	357	0.00560224	0.02627	NA	NA	NA	NA	NA	NA
lysophosphatidylcholine_16:1_measurement	NA	1	142	0.00704225	0.0266458	NA	NA	NA	NA	NA	NA
Antiglaucoma_preparations_and_miotics_use_measurement	NA	4	937	0.00426894	0.0269376	1	937	0.00106724	0.461076	4	0.410545
gestational_blood_glucose_measurement	NA	1	143	0.00699301	0.0269925	1	143	0.00699301	0.0239954	1	1
Moderate_albuminuria	Other_trait	7	1987	0.0035229	0.0272777	5	1987	0.00251636	0.116944	1.4	0.859037
Glycosuria	NA	1	144	0.00694444	0.0273411	2	144	0.0138889	0.00187445	0.5	0.956039
telomere_length	Other_measurement	16	5669	0.00282237	0.0276078	20	5669	0.00352796	0.000750881	0.8	0.490347
waist_circumference	Body_measurement	20	7442	0.00268745	0.0279817	14	7442	0.00188121	0.261295	1.42857	0.503122
lipoprotein_A_measurement	Lipid_or_lipoprotein_measurement	13	4398	0.00295589	0.0280574	5	4398	0.00113688	0.737068	2.6	0.13025
circadian_rhythm	Biological_process	14	4824	0.00290216	0.0281917	8	4824	0.00165837	0.409295	1.75	0.360222
CXCL6_measurement	NA	1	147	0.00680272	0.0283976	NA	NA	NA	NA	NA	NA
tacrolimus_measurement	NA	1	149	0.00671141	0.029111	NA	NA	NA	NA	NA	NA
white_matter_growth_measurement	NA	1	149	0.00671141	0.029111	NA	NA	NA	NA	NA	NA
anterior_uveitis	NA	4	959	0.00417101	0.0293365	1	959	0.00104275	0.473002	4	0.410545
atopic_march	NA	2	375	0.00533333	0.0297642	5	375	0.0133333	4.60738e-05	0.4	0.400811
lysophosphatidylcholine_20:3_measurement	NA	2	375	0.00533333	0.0297642	NA	NA	NA	NA	NA	NA
cis/trans-18:2_fatty_acid_measurement	NA	2	376	0.00531915	0.0299651	NA	NA	NA	NA	NA	NA
response_to_anticoagulant	NA	5	1301	0.0038432	0.0300065	3	1301	0.00230592	0.172875	1.66667	0.792627
diffuse_scleroderma	NA	1	152	0.00657895	0.0301943	1	152	0.00657895	0.0268587	1	1
pulmonary_arterial_hypertension	NA	1	152	0.00657895	0.0301943	1	152	0.00657895	0.0268587	1	1
phosphatidylcholine_36:4_measurement	NA	2	378	0.00529101	0.0303692	NA	NA	NA	NA	NA	NA
retinal_vasculature_measurement	NA	1	153	0.00653595	0.0305589	NA	NA	NA	NA	NA	NA
triacylglycerol_52:2_measurement	NA	3	663	0.00452489	0.0314	1	663	0.0015083	0.301487	3	0.662827
phosphatidylcholine_38:2_measurement	NA	2	384	0.00520833	0.0315985	NA	NA	NA	NA	NA	NA
autism_spectrum_disorder_symptom	NA	2	385	0.00519481	0.0318059	NA	NA	NA	NA	NA	NA
phosphatidylcholine_36:5_measurement	NA	2	387	0.00516796	0.0322228	NA	NA	NA	NA	NA	NA
ankle_injury	NA	4	992	0.00403226	0.0331801	4	992	0.00403226	0.02627	1	1
glioblastoma_multiforme	NA	3	676	0.00443787	0.0333494	3	676	0.00443787	0.0273273	1	1
metabolite_measurement	Other_measurement	11	3666	0.00300055	0.0333553	13	3666	0.0035461	0.00405674	0.846154	0.719104
Rolandic_epilepsy	NA	2	394	0.00507614	0.0337045	NA	NA	NA	NA	NA	NA
urinary_nitrogen_measurement	NA	2	394	0.00507614	0.0337045	NA	NA	NA	NA	NA	NA
anorexia_nervosa	Metabolic_disorder	34	14156	0.00240181	0.0343573	19	14156	0.00134219	0.79419	1.78947	0.0919259
head_and_neck_squamous_cell_carcinoma	NA	1	164	0.00609756	0.0346838	1	164	0.00609756	0.030878	1	1
tryptophan_measurement	NA	2	399	0.00501253	0.0347842	NA	NA	NA	NA	NA	NA
Alzheimer's_disease	NA	47	20494	0.00229335	0.0350054	52	20494	0.00253733	0.00148414	0.903846	0.474781
non-lobar_intracerebral_hemorrhage	NA	4	1008	0.00396825	0.035151	1	1008	0.000992063	0.49898	4	0.410545
ototoxicity	NA	2	402	0.00497512	0.0354405	NA	NA	NA	NA	NA	NA
cholesteryl_ester_22:6_measurement	NA	1	166	0.0060241	0.0354558	NA	NA	NA	NA	NA	NA
outer_ear_morphology_trait	NA	2	405	0.00493827	0.0361032	1	405	0.00246914	0.146286	2	1
Lewy_body_measurement	NA	1	168	0.00595238	0.0362343	NA	NA	NA	NA	NA	NA
response_to_temozolomide	NA	1	168	0.00595238	0.0362343	NA	NA	NA	NA	NA	NA
ST2_protein_measurement	NA	2	406	0.00492611	0.0363255	NA	NA	NA	NA	NA	NA
pars_orbitalis_volume_measurement	NA	1	169	0.00591716	0.0366261	NA	NA	NA	NA	NA	NA
triacylglycerol_54:4_measurement	NA	2	410	0.00487805	0.0372218	NA	NA	NA	NA	NA	NA
parental_genotype_effect_measurement	Other_measurement	24	9529	0.00251863	0.0374112	28	9529	0.0029384	0.00182427	0.857143	0.519719
elafin_measurement	NA	1	171	0.00584795	0.0374145	NA	NA	NA	NA	NA	NA
kidney_disease	NA	1	171	0.00584795	0.0374145	NA	NA	NA	NA	NA	NA
response_to_supplemental_oxygen	NA	1	171	0.00584795	0.0374145	NA	NA	NA	NA	NA	NA
carotid_plaque_build	NA	4	1026	0.00389864	0.0374529	6	1026	0.00584795	0.00187397	0.666667	0.676825
aortic_aneurysm	NA	1	174	0.00574713	0.0386093	NA	NA	NA	NA	NA	NA
white_matter_hyperintensity_measurement	Other_measurement	18	6812	0.0026424	0.0386696	11	6812	0.0016148	0.458419	1.63636	0.346995
feeling_miserable_measurement	NA	17	6366	0.00267044	0.0388022	4	6366	0.000628338	0.980109	4.25	0.0135108
tooth_agenesis	NA	1	176	0.00568182	0.0394138	NA	NA	NA	NA	NA	NA
Agouti-related_protein_measurement	NA	2	422	0.00473934	0.0399779	3	422	0.007109	0.00572157	0.666667	0.943272
systemic_juvenile_idiopathic_arthritis	NA	7	2148	0.00325885	0.0400681	2	2148	0.000931099	0.691915	3.5	0.216027
lumbar_disc_degeneration	NA	3	718	0.00417827	0.0401198	NA	NA	NA	NA	NA	NA
Left_ventricular_mass_to_end-diastolic_volume_ratio	NA	1	178	0.00561798	0.0402246	1	178	0.00561798	0.0358458	1	1
phosphatidylcholine_38:4_measurement	NA	2	426	0.00469484	0.040919	NA	NA	NA	NA	NA	NA
verbal-numerical_reasoning_measurement	Other_measurement	14	5083	0.00275428	0.0411702	15	5083	0.00295101	0.0129216	0.933333	0.864125
knee	NA	15	5524	0.00271542	0.0412322	6	5524	0.00108617	0.809314	2.5	0.110105
cerebral_blood_flow_measurement	NA	1	182	0.00549451	0.0418651	NA	NA	NA	NA	NA	NA
serum_selenium_measurement	NA	2	431	0.00464037	0.0421109	NA	NA	NA	NA	NA	NA
total_hip_arthroplasty	NA	4	1061	0.00377003	0.0421874	5	1061	0.00471254	0.00935016	0.8	0.923961
leukopenia	NA	1	183	0.00546448	0.0422791	3	183	0.0163934	0.000271302	0.333333	0.572903
alpha-linolenic_acid_measurement	NA	2	434	0.00460829	0.0428344	NA	NA	NA	NA	NA	NA
cancer_biomarker_measurement	NA	3	735	0.00408163	0.0430658	2	735	0.00272109	0.124911	1.5	1
visual_acuity_measurement	NA	1	186	0.00537634	0.0435304	2	186	0.0107527	0.0038546	0.5	0.956039
perceived_unattractiveness_to_mosquitos_measurement	NA	5	1429	0.00349895	0.0438778	1	1429	0.00069979	0.686134	5	0.251621
age_at_diagnosis	Other_measurement	15	5578	0.00268914	0.0442611	6	5578	0.00107565	0.816893	2.5	0.110105
inferior_temporal_gyrus_volume_measurement	NA	2	440	0.00454545	0.0443	NA	NA	NA	NA	NA	NA
body_height_at_birth	NA	6	1807	0.00332042	0.0443847	4	1807	0.00221361	0.184807	1.5	0.829887
response_to_sulfasalazine	NA	1	189	0.00529101	0.0447952	2	189	0.010582	0.00403033	0.5	0.956039
follicle_stimulating_hormone_measurement	NA	5	1437	0.00347947	0.0448577	3	1437	0.00208768	0.218422	1.66667	0.792627
microglial_activation_measurement	NA	3	746	0.00402145	0.0450352	NA	NA	NA	NA	NA	NA
thyroid_carcinoma	NA	3	746	0.00402145	0.0450352	NA	NA	NA	NA	NA	NA
non-obstructive_coronary_artery_disease	NA	2	444	0.0045045	0.0452907	NA	NA	NA	NA	NA	NA
primary_hypertension	NA	6	1817	0.00330215	0.0454668	NA	NA	NA	NA	NA	NA
eye_movement_measurement	NA	1	192	0.00520833	0.0460736	NA	NA	NA	NA	NA	NA
response_to_growth_hormone	NA	1	192	0.00520833	0.0460736	NA	NA	NA	NA	NA	NA
vitamin_C_measurement	NA	2	448	0.00446429	0.0462924	3	448	0.00669643	0.0070326	0.666667	0.943272
coffee_consumption	NA	4	1090	0.00366972	0.0463711	1	1090	0.000917431	0.540564	4	0.410545
sudden_cardiac_arrest	NA	5	1450	0.00344828	0.046479	NA	NA	NA	NA	NA	NA
growth_differentiation_factor_15_measurement	NA	1	193	0.00518135	0.0465027	NA	NA	NA	NA	NA	NA
complement_factor_H-related_protein_5_measurement	NA	3	755	0.00397351	0.0466834	4	755	0.00529801	0.00916591	0.75	0.93291
Age-related_nuclear_cataract	NA	2	451	0.00443459	0.0470508	NA	NA	NA	NA	NA	NA
irritable_bowel_syndrome	NA	4	1099	0.00363967	0.0477178	6	1099	0.00545951	0.00273867	0.666667	0.676825
psychosocial_stress_measurement	NA	1	197	0.00507614	0.0482337	NA	NA	NA	NA	NA	NA
cerebrospinal_fluid_clusterin_measurement	NA	3	765	0.00392157	0.0485535	5	765	0.00653595	0.0019656	0.6	0.657365
seborrheic_dermatitis	NA	1	198	0.00505051	0.0486701	NA	NA	NA	NA	NA	NA
granulocyte_count	Hematological_measurement	16	6106	0.00262037	0.048945	18	6106	0.00294792	0.00812879	0.888889	0.721486
hippocampus_molecular_layer_volume	NA	1	199	0.00502513	0.0491079	NA	NA	NA	NA	NA	NA
response_to_5'_fluorouracil	NA	1	199	0.00502513	0.0491079	NA	NA	NA	NA	NA	NA
multiple_sclerosis	Immune_system_disorder	45	20022	0.00224753	0.0493573	84	20022	0.00419539	3.2031e-14	0.535714	0.000233019
trichloroethylene-induced_hypersensitivity	NA	1	200	0.005	0.0495471	NA	NA	NA	NA	NA	NA
interleukin-1_beta_measurement	NA	5	1475	0.00338983	0.0496977	1	1475	0.000677966	0.702662	5	0.251621
sortilin_measurement	NA	1	202	0.0049505	0.0504299	3	202	0.0148515	0.000394062	0.333333	0.572903
chemerin_measurement	NA	3	775	0.00387097	0.0504645	1	775	0.00129032	0.368792	3	0.662827
susceptibility_to_mumps_measurement	NA	3	778	0.00385604	0.0510457	3	778	0.00385604	0.0421679	1	1
skin_neoplasm	NA	4	1123	0.00356189	0.051421	6	1123	0.00534283	0.00308103	0.666667	0.676825
response_to_platelet_aggregation_inhibitor	NA	1	206	0.00485437	0.0522123	NA	NA	NA	NA	NA	NA
Cannabis_use_initiation	NA	1	207	0.00483092	0.0526614	1	207	0.00483092	0.0470227	1	1
Nephroblastoma	NA	1	207	0.00483092	0.0526614	1	207	0.00483092	0.0470227	1	1
visual_perception_measurement	Other_measurement	8	2687	0.0029773	0.0531678	10	2687	0.00372162	0.00621964	0.8	0.711029
growth-regulated_alpha_protein_measurement	NA	2	475	0.00421053	0.0533363	NA	NA	NA	NA	NA	NA
wellbeing_measurement	Other_measurement	59	27185	0.00217031	0.0533931	30	27185	0.00110355	0.989443	1.96667	0.00797331
aortic_root_size	NA	5	1503	0.00332668	0.053461	2	1503	0.00133067	0.45547	2.5	0.502099
nighttime_rest_measurement	NA	2	476	0.00420168	0.0536066	NA	NA	NA	NA	NA	NA
major_depressive_episode	NA	5	1511	0.00330907	0.0545672	NA	NA	NA	NA	NA	NA
acute_insulin_response_measurement	NA	3	797	0.00376412	0.0548116	1	797	0.00125471	0.381734	3	0.662827
cutaneous_psoriasis_measurement	NA	1	212	0.00471698	0.0549275	NA	NA	NA	NA	NA	NA
thioredoxin_domain-containing_protein_12_measurement	NA	2	482	0.00414938	0.0552418	1	482	0.00207469	0.191376	2	1
response_to_mercaptopurine	NA	1	214	0.0046729	0.0558434	NA	NA	NA	NA	NA	NA
thiopurine_methyltransferase_activity_measurement	NA	1	216	0.00462963	0.0567647	NA	NA	NA	NA	NA	NA
body_weight	Body_measurement	81	38582	0.00209942	0.0569356	81	38582	0.00209942	0.0167682	1	0.746364
response_to_triptolide	NA	2	489	0.00408998	0.0571793	1	489	0.00204499	0.195566	2	1
lip_morphology_measurement	NA	9	3164	0.0028445	0.0589802	2	3164	0.000632111	0.895647	4.5	0.0886518
omega-3_polyunsaturated_fatty_acid_measurement	NA	4	1173	0.00341006	0.0596603	NA	NA	NA	NA	NA	NA
spine_bone_size	NA	2	498	0.00401606	0.0597171	1	498	0.00200803	0.200969	2	1
reaction_time_measurement	Other_measurement	39	17361	0.00224641	0.060779	24	17361	0.00138241	0.788542	1.625	0.132422
hemoglobin_A2_measurement	NA	1	225	0.00444444	0.0609753	NA	NA	NA	NA	NA	NA
age_at_menarche	Other_measurement	53	24388	0.0021732	0.060988	68	24388	0.00278826	2.56523e-05	0.779412	0.106996
triacylglycerol_58:12_measurement	NA	1	227	0.00440529	0.0619251	NA	NA	NA	NA	NA	NA
lysophosphatidylethanolamine_20:4_measurement	NA	2	508	0.00393701	0.0625979	4	508	0.00787402	0.00175135	0.5	0.626789
serum_albumin_measurement	Other_measurement	32	13954	0.00229325	0.0627315	52	13954	0.00372653	6.77289e-08	0.615385	0.0185761
tyrosine_measurement	NA	2	509	0.00392927	0.0628895	NA	NA	NA	NA	NA	NA
hypertensive_renal_disease	NA	1	230	0.00434783	0.0633593	NA	NA	NA	NA	NA	NA
semaphorin-3E_measurement	NA	1	230	0.00434783	0.0633593	NA	NA	NA	NA	NA	NA
susceptibility_to_scarlet_fever_measurement	NA	3	838	0.00357995	0.0634335	3	838	0.00357995	0.0526477	1	1
Heschl's_gyrus_morphology_measurement	NA	3	838	0.00357995	0.0634335	NA	NA	NA	NA	NA	NA
acylcarnitine_measurement	NA	3	845	0.0035503	0.0649726	5	845	0.00591716	0.00320138	0.6	0.657365
transferrin_saturation_measurement	NA	2	517	0.00386847	0.0652447	1	517	0.00193424	0.212431	2	1
Mitral_valve_prolapse	NA	3	848	0.00353774	0.0656381	NA	NA	NA	NA	NA	NA
mouth_morphology_measurement	NA	3	849	0.00353357	0.0658607	4	849	0.00471143	0.0145584	0.75	0.93291
osteoporosis	Other_disease	6	1989	0.00301659	0.0667408	8	1989	0.00402212	0.00688768	0.75	0.699365
clinical_laboratory_measurement	NA	1	237	0.00421941	0.0667488	NA	NA	NA	NA	NA	NA
Antihypertensive_use_measurement	NA	2	523	0.00382409	0.0670374	NA	NA	NA	NA	NA	NA
triiodothyronine_measurement	NA	1	239	0.0041841	0.0677281	NA	NA	NA	NA	NA	NA
complement_C4_measurement	NA	2	527	0.00379507	0.068245	9	527	0.0170778	3.03965e-08	0.222222	0.055587
arachidonic_acid_measurement	NA	2	527	0.00379507	0.068245	1	527	0.00189753	0.218488	2	1
serum_iron_measurement	NA	3	866	0.0034642	0.0697055	2	866	0.00230947	0.175746	1.5	1
proliferative_diabetic_retinopathy	NA	3	867	0.00346021	0.0699352	2	867	0.00230681	0.176155	1.5	1
primary_biliary_cirrhosis	Cancer	15	5959	0.0025172	0.0702003	17	5959	0.00285283	0.0128554	0.882353	0.72165
phospholipid_measurement	NA	4	1234	0.00324149	0.0706681	1	1234	0.000810373	0.607607	4	0.410545
Hematuria	NA	1	245	0.00408163	0.0706945	NA	NA	NA	NA	NA	NA
seasonal_allergic_rhinitis	Immune_system_disorder	7	2438	0.00287121	0.0720054	5	2438	0.00205086	0.222497	1.4	0.859037
cortisol_secretion_measurement	NA	2	540	0.0037037	0.0722372	NA	NA	NA	NA	NA	NA
alcoholic_pancreatitis	NA	5	1630	0.00306748	0.0726464	3	1630	0.00184049	0.287509	1.66667	0.792627
pulmonary_non-tuberculous_mycobacterial_infection	NA	2	542	0.00369004	0.0728605	3	542	0.00553506	0.0133768	0.666667	0.943272
Abnormal_thrombosis	NA	1	250	0.004	0.0731982	1	250	0.004	0.0655526	1	1
deep_vein_thrombosis	NA	1	250	0.004	0.0731982	1	250	0.004	0.0655526	1	1
pulmonary_embolism	NA	1	250	0.004	0.0731982	1	250	0.004	0.0655526	1	1
helping_behavior_measurement	NA	1	251	0.00398406	0.0737023	NA	NA	NA	NA	NA	NA
dyslexia	NA	2	547	0.00365631	0.0744292	NA	NA	NA	NA	NA	NA
renal_cell_carcinoma	NA	4	1254	0.00318979	0.0745039	1	1254	0.000797448	0.616306	4	0.410545
prefrontal_cortex_cytoarchtiectural_measurement	NA	1	253	0.00395257	0.074714	NA	NA	NA	NA	NA	NA
C-X-C_motif_chemokine_6_measurement	NA	1	254	0.00393701	0.0752215	1	254	0.00393701	0.0673828	1	1
Dysphagia	NA	1	255	0.00392157	0.0757301	NA	NA	NA	NA	NA	NA
opioid_use_disorder	NA	1	256	0.00390625	0.0762398	NA	NA	NA	NA	NA	NA
response_to_zileuton	NA	3	896	0.00334821	0.0767644	NA	NA	NA	NA	NA	NA
hair_colour_measurement	Other_measurement	40	18276	0.00218866	0.0791217	32	18276	0.00175093	0.338833	1.25	0.5817
female_reproductive_system_disease	NA	1	262	0.00381679	0.0793207	1	262	0.00381679	0.0710933	1	1
P_wave_terminal_force_measurement	NA	1	262	0.00381679	0.0793207	NA	NA	NA	NA	NA	NA
AIDS	NA	2	563	0.0035524	0.0795486	NA	NA	NA	NA	NA	NA
selective_IgA_deficiency_disease	NA	3	908	0.00330396	0.0796846	6	908	0.00660793	0.000939172	0.5	0.446009
liver_fibrosis_measurement	NA	7	2495	0.00280561	0.0796955	3	2495	0.0012024	0.59452	2.33333	0.396851
colon_carcinoma	NA	2	564	0.0035461	0.0798736	NA	NA	NA	NA	NA	NA
antipsychotic_drug_use_measurement	NA	2	566	0.00353357	0.0805252	NA	NA	NA	NA	NA	NA
Beta_blocking_agent_use_measurement	NA	12	4705	0.00255048	0.0806879	3	4705	0.00063762	0.9523	4	0.0522866
IgG_fucosylation_measurement	NA	1	265	0.00377358	0.0808756	3	265	0.0113208	0.00108235	0.333333	0.572903
concentration_dose_ratio	NA	1	265	0.00377358	0.0808756	NA	NA	NA	NA	NA	NA
neuropathic_pain	NA	2	570	0.00350877	0.0818353	4	570	0.00701754	0.00287046	0.5	0.626789
pneumothorax	NA	1	267	0.00374532	0.0819174	NA	NA	NA	NA	NA	NA
response_to_amisulpride	NA	1	267	0.00374532	0.0819174	NA	NA	NA	NA	NA	NA
xaa‐pro_aminopeptidase_2_measurement	NA	1	268	0.00373134	0.0824398	1	268	0.00373134	0.0739188	1	1
functional_impairment_measurement	NA	1	269	0.00371747	0.0829633	NA	NA	NA	NA	NA	NA
chromosome-type_aberration_frequency	NA	3	923	0.00325027	0.0834112	NA	NA	NA	NA	NA	NA
limited_scleroderma	NA	1	270	0.0037037	0.0834878	2	270	0.00740741	0.0106944	0.5	0.956039
autoimmune_disease	Immune_system_disorder	14	5657	0.00247481	0.0839125	27	5657	0.00477285	6.52255e-07	0.518519	0.0381074
Dupuytren_Contracture	NA	5	1702	0.00293772	0.0850594	4	1702	0.00235018	0.156367	1.25	1
response_to_thiopurine	NA	2	580	0.00344828	0.0851507	3	580	0.00517241	0.0167182	0.666667	0.943272
healthspan	NA	3	932	0.00321888	0.0856875	1	932	0.00107296	0.458343	3	0.662827
skin_aging_measurement	Other_measurement	11	4308	0.00255339	0.0865976	12	4308	0.00278552	0.0311018	0.916667	0.87883
docosapentaenoic_acid_measurement	NA	2	587	0.00340716	0.087505	1	587	0.00170358	0.255062	2	1
phosphatidylcholine_34:2_measurement	NA	2	587	0.00340716	0.087505	NA	NA	NA	NA	NA	NA
Nystagmus	NA	1	279	0.00358423	0.0882535	NA	NA	NA	NA	NA	NA
response_to_cold_pressor_test	NA	1	281	0.00355872	0.0893234	1	281	0.00355872	0.0801609	1	1
chemokine_(C-X-C_motif)_ligand_1_measurement	NA	1	286	0.0034965	0.0920148	1	286	0.0034965	0.0826039	1	1
lifestyle_measurement	Other_measurement	21	9096	0.00230871	0.0932387	16	9096	0.00175901	0.346189	1.3125	0.644194
energy_expenditure	NA	1	291	0.00343643	0.0947296	3	291	0.0103093	0.00152432	0.333333	0.572903
phosphatidylcholine_32:1_measurement	NA	2	608	0.00328947	0.0947297	NA	NA	NA	NA	NA	NA
atherosclerosis	NA	1	292	0.00342466	0.0952753	NA	NA	NA	NA	NA	NA
emphysema_pattern_measurement	NA	1	292	0.00342466	0.0952753	NA	NA	NA	NA	NA	NA
pancreatic_carcinoma	NA	10	3931	0.00254388	0.0953909	3	3931	0.000763165	0.890576	3.33333	0.121584
alcoholic_liver_cirrhosis	NA	2	610	0.00327869	0.0954301	NA	NA	NA	NA	NA	NA
ferritin_measurement	Other_measurement	6	2175	0.00275862	0.0954847	5	2175	0.00229885	0.157418	1.2	1
COVID-19	Other_disease	13	5328	0.00243994	0.0974344	8	5328	0.0015015	0.524694	1.625	0.468173
3-hydroxyphenylacetic_acid_measurement	NA	1	296	0.00337838	0.0974672	NA	NA	NA	NA	NA	NA
venous_thromboembolism	Cardiovascular_disease	17	7222	0.00235392	0.0977498	7	7222	0.000969261	0.910847	2.42857	0.0932295
sporadic_amyotrophic_lateral_sclerosis	Neurological_disorder	10	3959	0.00252589	0.0988852	5	3959	0.00126295	0.642325	2	0.36371
ADHD_symptom_measurement	NA	1	299	0.00334448	0.0991204	NA	NA	NA	NA	NA	NA
lysophosphatidylcholine_14:0_measurement	NA	1	303	0.00330033	0.101337	1	303	0.00330033	0.0910758	1	1
clopidogrel_metabolite_measurement	NA	1	303	0.00330033	0.101337	NA	NA	NA	NA	NA	NA
language_impairment	NA	1	303	0.00330033	0.101337	NA	NA	NA	NA	NA	NA
pantothenic_acid_mesurement	NA	1	303	0.00330033	0.101337	NA	NA	NA	NA	NA	NA
environmental_tobacco_smoke_exposure_measurement	NA	1	308	0.00324675	0.104127	NA	NA	NA	NA	NA	NA
sphingomyelin_14:0_measurement	NA	1	311	0.00321543	0.10581	2	311	0.00643087	0.0155723	0.5	0.956039
response_to_ziprasidone	NA	1	311	0.00321543	0.10581	NA	NA	NA	NA	NA	NA
phosphatidylcholine_38:5_measurement	NA	2	640	0.003125	0.106187	NA	NA	NA	NA	NA	NA
immunoglobulin_isotype_switching_measurement	NA	4	1403	0.00285103	0.106498	2	1403	0.00142552	0.412139	2	0.741563
aortic_valve_calcification	NA	2	641	0.00312012	0.106553	1	641	0.00156006	0.288075	2	1
celiac_disease	Immune_system_disorder	16	6837	0.00234021	0.106663	24	6837	0.00351031	0.000304823	0.666667	0.191711
triacylglycerol_56:2_measurement	NA	1	315	0.0031746	0.108067	NA	NA	NA	NA	NA	NA
matrix_metalloproteinase_1_measurement	NA	1	316	0.00316456	0.108633	NA	NA	NA	NA	NA	NA
insulin_sensitivity_measurement	NA	6	2259	0.00265604	0.110394	3	2259	0.00132802	0.516937	2	0.568342
cervical_carcinoma	Cancer	8	3141	0.00254696	0.110634	11	3141	0.00350207	0.00740451	0.727273	0.550417
episodic_memory	NA	1	321	0.00311526	0.111476	3	321	0.00934579	0.0021745	0.333333	0.572903
chronic_bronchitis	NA	1	321	0.00311526	0.111476	NA	NA	NA	NA	NA	NA
cigarettes_per_day_measurement	Other_measurement	16	6894	0.00232086	0.112424	13	6894	0.0018857	0.261791	1.23077	0.842628
Non-steroidal_anti-inflammatory_and_antirheumatic_product_use_measurement	NA	1	323	0.00309598	0.112618	NA	NA	NA	NA	NA	NA
bone_mineral_content_measurement	NA	8	3155	0.00253566	0.112808	3	3155	0.000950872	0.767583	2.66667	0.271509
self_rated_health	NA	2	658	0.00303951	0.112858	NA	NA	NA	NA	NA	NA
iron_biomarker_measurement	NA	4	1430	0.0027972	0.112916	3	1430	0.0020979	0.216001	1.33333	1
cardiovascular_measurement	NA	2	660	0.0030303	0.113609	NA	NA	NA	NA	NA	NA
paragraph_delayed_recall_measurement	NA	1	326	0.00306748	0.114337	NA	NA	NA	NA	NA	NA
cardiac_hypertrophy	NA	2	663	0.00301659	0.114739	NA	NA	NA	NA	NA	NA
amyotrophic_lateral_sclerosis	NA	9	3627	0.00248139	0.115702	3	3627	0.00082713	0.851417	3	0.18283
amygdala_volume	NA	1	329	0.00303951	0.116063	1	329	0.00303951	0.104491	1	1
lupus_nephritis	NA	3	1049	0.00285987	0.117906	1	1049	0.000953289	0.520074	3	0.662827
white_matter_volume_measurement	NA	3	1049	0.00285987	0.117906	2	1049	0.00190658	0.253964	1.5	1
lung_adenocarcinoma	Cancer	13	5513	0.00235806	0.118359	9	5513	0.0016325	0.433397	1.44444	0.624934
response_to_methylphenidate	NA	2	673	0.00297177	0.118535	1	673	0.00148588	0.30757	2	1
rhegmatogenous_retinal_detachment	NA	1	336	0.00297619	0.120116	3	336	0.00892857	0.00256194	0.333333	0.572903
tumor_necrosis_factor-alpha_measurement	NA	2	685	0.00291971	0.123152	1	685	0.00145985	0.314855	2	1
temporal_horn_of_lateral_ventricle_volume_measurement	NA	5	1893	0.00264131	0.123194	1	1893	0.000528262	0.82177	5	0.251621
adenosine_monophosphate_measurement	NA	1	342	0.00292398	0.123617	NA	NA	NA	NA	NA	NA
smoking_initiation	Biological_process	43	20639	0.00208343	0.125272	25	20639	0.0012113	0.939417	1.72	0.0732913
Mastocytosis	NA	3	1075	0.0027907	0.12569	1	1075	0.000930233	0.533139	3	0.662827
response_to_placebo	NA	2	694	0.00288184	0.126657	NA	NA	NA	NA	NA	NA
CCL2_measurement	Other_measurement	5	1909	0.00261917	0.126717	12	1909	0.00628601	2.74453e-05	0.416667	0.11284
vesicoureteral_reflux	NA	2	699	0.00286123	0.128619	2	699	0.00286123	0.112019	1	1
neuritic_plaque_measurement	NA	3	1090	0.00275229	0.130276	2	1090	0.00183486	0.272167	1.5	1
glaucoma	NA	9	3724	0.00241676	0.130483	4	3724	0.00107411	0.739501	2.25	0.320426
cardiac_troponin_I_measurement	NA	2	707	0.00282885	0.131782	1	707	0.00141443	0.328163	2	1
chloride_measurement	NA	2	707	0.00282885	0.131782	1	707	0.00141443	0.328163	2	1
essential_tremor	NA	1	357	0.00280112	0.132475	NA	NA	NA	NA	NA	NA
response_to_benznidazole	NA	1	357	0.00280112	0.132475	NA	NA	NA	NA	NA	NA
Hispanic_or_Latin_American	NA	1	367	0.0027248	0.138458	NA	NA	NA	NA	NA	NA
response_to_candesartan	NA	2	726	0.00275482	0.139399	NA	NA	NA	NA	NA	NA
FEV_change_measurement	NA	5	1966	0.00254323	0.139655	NA	NA	NA	NA	NA	NA
urinary_arsenic_measurement	NA	1	370	0.0027027	0.140265	NA	NA	NA	NA	NA	NA
age_at_onset	Other_measurement	42	20371	0.00206175	0.141627	37	20371	0.00181631	0.257968	1.13514	0.869382
orotic_acid_measurement	NA	1	373	0.00268097	0.142076	1	373	0.00268097	0.128279	1	1
smoking_cessation	Biological_process	15	6676	0.00224685	0.142438	10	6676	0.0014979	0.55104	1.5	0.522749
alpha-hydroxybutyric_acid_measurement	NA	1	375	0.00266667	0.143286	NA	NA	NA	NA	NA	NA
height_growth_measurement	NA	4	1549	0.00258231	0.143299	NA	NA	NA	NA	NA	NA
Antithrombotic_agent_use_measurement	NA	6	2426	0.00247321	0.14342	1	2426	0.000412201	0.910872	6	0.15352
allergic_sensitization_measurement	NA	3	1135	0.00264317	0.144438	5	1135	0.00440529	0.012673	0.6	0.657365
eye_measurement	NA	2	741	0.00269906	0.145515	1	741	0.00134953	0.348585	2	1
response_to_buspirone	NA	2	742	0.00269542	0.145926	1	742	0.00134771	0.349183	2	1
glucose_measurement	Other_measurement	25	11707	0.00213547	0.14693	35	11707	0.00298966	0.000472461	0.714286	0.160323
erosive_tooth_wear_measurement	NA	4	1565	0.00255591	0.14763	2	1565	0.00127796	0.481651	2	0.741563
Malignant_epithelial_tumor_of_ovary	NA	3	1152	0.00260417	0.149939	3	1152	0.00260417	0.127431	1	1
Grey_matter_density_measurement	NA	2	757	0.00264201	0.152133	1	757	0.001321	0.358123	2	1
left_atrial_function	NA	1	391	0.00255754	0.153045	1	391	0.00255754	0.138344	1	1
response_to_carboplatin	NA	7	2928	0.00239071	0.15305	2	2928	0.00068306	0.863764	3.5	0.216027
brain_infarction	NA	2	760	0.00263158	0.153385	NA	NA	NA	NA	NA	NA
squamous_cell_carcinoma	NA	4	1590	0.00251572	0.154507	3	1590	0.00188679	0.272889	1.33333	1
diffuse_large_B-cell_lymphoma	NA	2	765	0.00261438	0.155478	8	765	0.0104575	7.33112e-06	0.25	0.0926529
response_to_combination_chemotherapy	NA	4	1594	0.00250941	0.15562	4	1594	0.00250941	0.129196	1	1
nevus_count	Other_measurement	9	3879	0.00232019	0.156079	12	3879	0.00309358	0.0148875	0.75	0.560704
interleukin_1_receptor-like_1_measurement	NA	1	396	0.00252525	0.156121	1	396	0.00252525	0.141169	1	1
mortality	Other_measurement	11	4835	0.00227508	0.15622	6	4835	0.00124095	0.6909	1.83333	0.40227
response_to_thioamide	NA	1	398	0.00251256	0.157354	2	398	0.00502513	0.0294449	0.5	0.956039
blood_metabolite_measurement	Other_measurement	23	10824	0.00212491	0.159735	36	10824	0.00332594	5.2927e-05	0.638889	0.0716788
trans-3-hydroxycotinine_measurement	NA	1	402	0.00248756	0.159827	NA	NA	NA	NA	NA	NA
Frontotemporal_dementia	NA	3	1187	0.00252738	0.16151	6	1187	0.00505476	0.00415428	0.5	0.446009
chemokine_(C-C_motif)_ligand_27_measurement	NA	1	405	0.00246914	0.161686	NA	NA	NA	NA	NA	NA
nephrotic_syndrome	NA	3	1188	0.00252525	0.161845	NA	NA	NA	NA	NA	NA
endometriosis	Other_disease	16	7336	0.00218103	0.163263	7	7336	0.000954198	0.918794	2.28571	0.130245
lactate_measurement	NA	1	408	0.00245098	0.163549	1	408	0.00245098	0.148001	1	1
t-tau:beta-amyloid_1-42_ratio_measurement	NA	3	1194	0.00251256	0.163862	NA	NA	NA	NA	NA	NA
pericalcarine_cortex_volume_measurement	NA	1	410	0.00243902	0.164793	3	410	0.00731707	0.00517579	0.333333	0.572903
Drugs_affecting_bone_structure_and_mineralization_use_measurement	NA	2	793	0.00252207	0.167359	4	793	0.00504414	0.0111434	0.5	0.626789
breast_size	NA	5	2084	0.00239923	0.168261	NA	NA	NA	NA	NA	NA
antidepressant-induced_dizziness	NA	2	800	0.0025	0.170369	1	800	0.00125	0.383491	2	1
oppositional_defiant_disorder_measurement	NA	3	1216	0.00246711	0.171334	2	1216	0.00164474	0.328717	1.5	1
interleukin_1_receptor_antagonist_measurement	NA	1	425	0.00235294	0.174176	3	425	0.00705882	0.00586377	0.333333	0.572903
facial_asymmetry_measurement	NA	1	428	0.00233645	0.176063	NA	NA	NA	NA	NA	NA
osteosarcoma	NA	1	428	0.00233645	0.176063	NA	NA	NA	NA	NA	NA
word_reading	NA	2	814	0.002457	0.176437	NA	NA	NA	NA	NA	NA
nicotine_dependence_symptom_count	Other_measurement	12	5457	0.00219901	0.177188	9	5457	0.00164926	0.421126	1.33333	0.772327
susceptibility_to_cold_sores_measurement	NA	2	819	0.002442	0.178618	NA	NA	NA	NA	NA	NA
carotid_atherosclerosis	NA	2	823	0.00243013	0.180368	NA	NA	NA	NA	NA	NA
Thyroid_preparation_use_measurement	Other_measurement	14	6470	0.00216383	0.180717	22	6470	0.00340031	0.000750404	0.636364	0.17532
visceral_adipose_tissue_measurement	Other_measurement	31	15153	0.0020458	0.180985	29	15153	0.00191381	0.190689	1.06897	1
HDL_cholesterol_change_measurement	Lipid_or_lipoprotein_measurement	7	3069	0.00228087	0.182188	8	3069	0.00260671	0.0743821	0.875	0.901968
obstructive_sleep_apnea	NA	1	439	0.0022779	0.183008	NA	NA	NA	NA	NA	NA
MMR-related_febrile_seizures	NA	1	441	0.00226757	0.184275	NA	NA	NA	NA	NA	NA
galectin-3_measurement	NA	2	836	0.00239234	0.186089	2	836	0.00239234	0.163627	1	1
insulin_response_measurement	NA	1	444	0.00225225	0.186178	NA	NA	NA	NA	NA	NA
omega-6_polyunsaturated_fatty_acid_measurement	NA	4	1704	0.00234742	0.187442	2	1704	0.00117371	0.538022	2	0.741563
dense_area_measurement	NA	1	446	0.00224215	0.187448	NA	NA	NA	NA	NA	NA
migraine_disorder	Cardiovascular_disease	27	13148	0.00205354	0.187719	17	13148	0.00129297	0.82347	1.58824	0.253533
lipoprotein-associated_phospholipase_A(2)_measurement	NA	2	844	0.00236967	0.189632	1	844	0.00118483	0.408987	2	1
intelligence	Biological_process	172	91260	0.00188472	0.189926	146	91260	0.00159982	0.659603	1.17808	0.414794
migraine_with_aura	NA	1	450	0.00222222	0.189992	NA	NA	NA	NA	NA	NA
lobe_attachment	NA	15	7040	0.00213068	0.19073	3	7040	0.000426136	0.997144	5	0.0140704
marginal_zone_B-cell_lymphoma	NA	2	849	0.00235571	0.191856	5	849	0.00588928	0.00327549	0.4	0.400811
atrial_fibrillation	Cardiovascular_disease	27	13204	0.00204483	0.193493	33	13204	0.00249924	0.00984709	0.818182	0.373896
neoplasm_of_mature_B-cells	NA	1	456	0.00219298	0.193816	NA	NA	NA	NA	NA	NA
magnesium_measurement	NA	3	1283	0.00233827	0.194778	7	1283	0.00545596	0.00160271	0.428571	0.294092
same-sex_sexual_behavior	NA	1	458	0.00218341	0.195094	1	458	0.00218341	0.177108	1	1
response_to_fenofibrate	Response_to_drug	6	2667	0.00224972	0.198212	5	2667	0.00187477	0.285056	1.2	1
response_to_paclitaxel	NA	8	3624	0.00220751	0.198363	2	3624	0.000551876	0.939189	4	0.138959
Bladder_exstrophy	NA	1	464	0.00215517	0.198931	NA	NA	NA	NA	NA	NA
maximal_midexpiratory_flow_rate	NA	1	465	0.00215054	0.199571	NA	NA	NA	NA	NA	NA
Varicose_veins	NA	7	3149	0.00222293	0.19971	3	3149	0.000952683	0.766313	2.33333	0.396851
precuneus_cortex_volume_measurement	NA	1	470	0.00212766	0.202777	1	470	0.00212766	0.184222	1	1
Abnormality_of_refraction	Other_trait	48	24366	0.00196996	0.203658	41	24366	0.00168267	0.425764	1.17073	0.739875
guilt_measurement	NA	10	4629	0.00216029	0.20375	3	4629	0.000648088	0.948099	3.33333	0.121584
response_to_levodopa	NA	1	472	0.00211864	0.204061	NA	NA	NA	NA	NA	NA
hearing_threshold_measurement	NA	3	1311	0.00228833	0.204855	NA	NA	NA	NA	NA	NA
sexual_dysfunction	NA	1	476	0.00210084	0.206632	NA	NA	NA	NA	NA	NA
Hypertriglyceridemia	NA	1	479	0.00208768	0.208562	1	479	0.00208768	0.189584	1	1
glucose_metabolism_decline_measurement	NA	1	482	0.00207469	0.210494	NA	NA	NA	NA	NA	NA
Antihistamine_use_measurement	NA	1	484	0.00206612	0.211783	1	484	0.00206612	0.192572	1	1
interleukin_16_measurement	NA	1	485	0.00206186	0.212427	NA	NA	NA	NA	NA	NA
lymphoid_leukemia	NA	1	486	0.00205761	0.213072	NA	NA	NA	NA	NA	NA
diabetic_retinopathy	NA	6	2732	0.00219619	0.214233	2	2732	0.000732064	0.831055	3	0.332025
triacylglycerol_50:4_measurement	NA	1	488	0.00204918	0.214363	1	488	0.00204918	0.194966	1	1
cancer	Cancer	24	11853	0.0020248	0.2164	22	11853	0.00185607	0.255303	1.09091	1
sleep_latency	NA	1	492	0.00203252	0.216946	2	492	0.00406504	0.0497743	0.5	0.956039
dehydroepiandrosterone_sulphate_measurement	NA	1	494	0.00202429	0.218239	4	494	0.00809717	0.00155125	0.25	0.334163
urolithiasis	NA	4	1808	0.00221239	0.219463	1	1808	0.000553097	0.801699	4	0.410545
BRCAX_breast_cancer	NA	1	496	0.00201613	0.219532	1	496	0.00201613	0.199767	1	1
cartilage_thickness_measurement	NA	1	496	0.00201613	0.219532	NA	NA	NA	NA	NA	NA
response_to_norepinephrine-dopamine_reuptake_inhibitor	NA	1	497	0.00201207	0.220179	NA	NA	NA	NA	NA	NA
response_to_corticosteroid	NA	3	1356	0.00221239	0.221355	1	1356	0.000737463	0.658364	3	0.662827
puberty	NA	3	1357	0.00221076	0.221726	NA	NA	NA	NA	NA	NA
intracerebral_hemorrhage	NA	1	501	0.00199601	0.222768	NA	NA	NA	NA	NA	NA
mental_development_measurement	NA	1	502	0.00199203	0.223415	NA	NA	NA	NA	NA	NA
central_corneal_thickness	Other_measurement	9	4254	0.00211566	0.227034	11	4254	0.0025858	0.0560898	0.818182	0.714634
parental_emotion_expression_measurmement	NA	1	508	0.0019685	0.227304	NA	NA	NA	NA	NA	NA
allergic_rhinitis	Immune_system_disorder	27	13518	0.00199734	0.227493	45	13518	0.00332889	8.02494e-06	0.6	0.023529
migraine_without_aura	NA	2	928	0.00215517	0.227766	2	928	0.00215517	0.201523	1	1
insular_cortex_volume_measurement	NA	2	932	0.00214592	0.229618	2	932	0.00214592	0.203216	1	1
cerebellum_cortex_volume_measurement	NA	1	513	0.00194932	0.230548	NA	NA	NA	NA	NA	NA
Anilide_use_measurement	NA	5	2330	0.00214592	0.234625	NA	NA	NA	NA	NA	NA
Child_Behaviour_Checklist_assessment	NA	1	524	0.0019084	0.237695	NA	NA	NA	NA	NA	NA
white_matter_lesion_progression_measurement	NA	1	525	0.00190476	0.238345	NA	NA	NA	NA	NA	NA
Cleft_palate	NA	21	10488	0.00200229	0.241167	18	10488	0.00171625	0.383635	1.16667	0.904593
cingulate_cortex_measurement	NA	1	530	0.00188679	0.241598	NA	NA	NA	NA	NA	NA
hippocampal_tail_volume	NA	1	530	0.00188679	0.241598	NA	NA	NA	NA	NA	NA
response_to_tenofovir	NA	9	4327	0.00207996	0.242121	NA	NA	NA	NA	NA	NA
atopic_asthma	Other_disease	11	5336	0.00206147	0.242211	27	5336	0.00505997	2.09817e-07	0.407407	0.00867283
word_list_delayed_recall_measurement	NA	1	533	0.00187617	0.243551	1	533	0.00187617	0.222129	1	1
Graves_disease	Immune_system_disorder	10	4848	0.00206271	0.24572	23	4848	0.00474422	3.92772e-06	0.434783	0.0233117
response_to_allopurinol	NA	1	538	0.00185874	0.246806	NA	NA	NA	NA	NA	NA
small_cell_lung_carcinoma	NA	3	1424	0.00210674	0.246904	4	1424	0.00280899	0.0913567	0.75	0.93291
Takayasu_arteritis	Cardiovascular_disease	8	3851	0.00207738	0.247379	12	3851	0.00311607	0.0141174	0.666667	0.416482
parasitemia_measurement	NA	2	972	0.00205761	0.248282	NA	NA	NA	NA	NA	NA
response_to_citalopram	NA	3	1429	0.00209937	0.248808	3	1429	0.00209937	0.215656	1	1
response_to_cyclophosphamide	NA	1	542	0.00184502	0.249412	NA	NA	NA	NA	NA	NA
airway_responsiveness_measurement	NA	1	543	0.00184162	0.250064	1	543	0.00184162	0.228208	1	1
angina_pectoris	Other_trait	7	3365	0.00208024	0.25009	8	3365	0.00237741	0.11308	0.875	0.901968
glucagon_measurement	NA	2	976	0.00204918	0.250161	1	976	0.00102459	0.482108	2	1
drug-induced_liver_injury	NA	3	1433	0.00209351	0.250333	NA	NA	NA	NA	NA	NA
triacylglycerol_50:2_measurement	NA	1	547	0.00182815	0.25267	7	547	0.0127971	4.92922e-06	0.142857	0.0632009
systemic_mastocytosis	NA	1	547	0.00182815	0.25267	NA	NA	NA	NA	NA	NA
forced_expiratory_volume	Other_measurement	52	27119	0.00191747	0.253216	48	27119	0.00176998	0.29616	1.08333	1
susceptibility_to_hepatitis_A_infection_measurement	NA	1	548	0.00182482	0.253322	1	548	0.00182482	0.231252	1	1
motor_function_measurement	NA	1	548	0.00182482	0.253322	NA	NA	NA	NA	NA	NA
N-glycan_measurement	NA	1	548	0.00182482	0.253322	NA	NA	NA	NA	NA	NA
anxiety_disorder_measurement	NA	1	550	0.00181818	0.254626	NA	NA	NA	NA	NA	NA
endometrial_carcinoma	NA	4	1918	0.00208551	0.25497	2	1918	0.00104275	0.617471	2	0.741563
hypospadias	NA	3	1447	0.00207326	0.255688	5	1447	0.00345543	0.0357141	0.6	0.657365
glycine_measurement	Other_measurement	6	2896	0.00207182	0.256562	6	2896	0.00207182	0.210436	1	1
brain_volume_measurement	Other_measurement	78	41273	0.00188986	0.257537	97	41273	0.0023502	0.000421942	0.804124	0.0777297
basophil_percentage_of_granulocytes	NA	3	1453	0.00206469	0.25799	5	1453	0.00344116	0.0363183	0.6	0.657365
Cholecystitis	NA	1	559	0.00178891	0.260493	NA	NA	NA	NA	NA	NA
response_to_reverse_transcriptase_inhibitor	NA	2	1000	0.002	0.26148	1	1000	0.001	0.494795	2	1
brain_stem_volume_measurement	NA	2	1003	0.00199402	0.262899	6	1003	0.00598205	0.00165104	0.333333	0.249868
anti-drug_antibody_measurement	NA	2	1004	0.00199203	0.263372	1	1004	0.000996016	0.49689	2	1
low_density_lipoprotein_triglyceride_measurement	Lipid_or_lipoprotein_measurement	28	14390	0.0019458	0.26716	34	14390	0.00236275	0.019151	0.823529	0.377403
social_interaction_measurement	NA	6	2936	0.0020436	0.267241	1	2936	0.000340599	0.955424	6	0.15352
LDL_cholesterol_change_measurement	NA	1	571	0.00175131	0.268318	1	571	0.00175131	0.245283	1	1
cotinine_glucuronidation_measurement	NA	1	572	0.00174825	0.26897	1	572	0.00174825	0.245894	1	1
urinary_albumin_to_creatinine_ratio	Other_measurement	10	4967	0.00201329	0.269741	11	4967	0.00221462	0.130466	0.909091	0.884166
estradiol_measurement	NA	4	1965	0.00203562	0.27055	1	1965	0.000508906	0.837323	4	0.410545
age-related_hearing_impairment	Neurological_disorder	10	4972	0.00201126	0.270767	11	4972	0.00221239	0.131122	0.909091	0.884166
brain_aneurysm	NA	8	3956	0.00202224	0.271326	4	3956	0.00101112	0.784655	2	0.450344
facial_hair_thickness_measurement	NA	1	577	0.0017331	0.272229	NA	NA	NA	NA	NA	NA
Drug-induced_agranulocytosis	NA	3	1492	0.00201072	0.273046	12	1492	0.0080429	2.07243e-06	0.25	0.028677
Abdominal_Aortic_Aneurysm	NA	2	1026	0.00194932	0.273811	NA	NA	NA	NA	NA	NA
fourth_ventricle_volume_measurement	NA	1	581	0.00172117	0.274837	3	581	0.00516351	0.0168125	0.333333	0.572903
volumetric_bone_mineral_density	NA	2	1031	0.00193986	0.27619	3	1031	0.0029098	0.0948806	0.666667	0.943272
skin_pigmentation	NA	2	1031	0.00193986	0.27619	2	1031	0.00193986	0.246027	1	1
YKL40_measurement	NA	1	584	0.00171233	0.276792	1	584	0.00171233	0.253227	1	1
transforming_growth_factor_beta_measurement	NA	1	585	0.0017094	0.277444	2	585	0.0034188	0.0750038	0.5	0.956039
potassium_measurement	NA	2	1036	0.0019305	0.278571	1	1036	0.000965251	0.51345	2	1
granulocyte_colony-stimulating_factor_measurement	NA	1	590	0.00169492	0.280701	1	590	0.00169492	0.256896	1	1
biliary_liver_cirrhosis	NA	3	1515	0.0019802	0.281994	7	1515	0.00462046	0.00436176	0.428571	0.294092
endometrial_neoplasm	NA	3	1520	0.00197368	0.283946	4	1520	0.00263158	0.111942	0.75	0.93291
suicide	NA	1	598	0.00167224	0.285911	2	598	0.00334448	0.0789052	0.5	0.956039
coronary_artery_calcification	Other_trait	20	10285	0.00194458	0.285926	13	10285	0.00126398	0.805408	1.53846	0.390286
P_wave_duration	NA	2	1052	0.00190114	0.286201	2	1052	0.00190114	0.25529	1	1
Huntington_disease	NA	1	605	0.00165289	0.290466	1	605	0.00165289	0.266071	1	1
cognitive_inhibition_measurement	NA	1	605	0.00165289	0.290466	NA	NA	NA	NA	NA	NA
response_to_interferon_beta	NA	2	1061	0.00188501	0.2905	1	1061	0.000942507	0.526134	2	1
comparative_body_size_at_age_10	NA	27	14051	0.00192157	0.290807	37	14051	0.00263326	0.0031237	0.72973	0.169151
self-reported	NA	27	14051	0.00192157	0.290807	37	14051	0.00263326	0.0031237	0.72973	0.169151
pursuit_maintenance_gain_measurement	Other_measurement	5	2522	0.00198255	0.291095	7	2522	0.00277557	0.0629548	0.714286	0.690038
irritability_measurement	Other_measurement	14	7154	0.00195695	0.291105	8	7154	0.00111826	0.8378	1.75	0.360222
heart_rate	NA	9	4567	0.00197066	0.293992	3	4567	0.000656886	0.944422	3	0.18283
erectile_dysfunction	NA	4	2039	0.00196175	0.295465	1	2039	0.000490436	0.852016	4	0.410545
specific_language_impairment	NA	2	1072	0.00186567	0.295761	NA	NA	NA	NA	NA	NA
aging	Biological_process	12	6136	0.00195567	0.296364	7	6136	0.00114081	0.797191	1.71429	0.43688
basal_cell_carcinoma	Cancer	7	3556	0.0019685	0.297602	15	3556	0.00421822	0.000420841	0.466667	0.100949
depressive_symptom_measurement	Other_measurement	48	25461	0.00188524	0.298114	24	25461	0.000942618	0.998462	2	0.0151139
openness_measurement	NA	1	618	0.00161812	0.298915	NA	NA	NA	NA	NA	NA
inflammatory_biomarker_measurement	NA	2	1079	0.00185357	0.299112	4	1079	0.00370714	0.0356887	0.5	0.626789
FEV/FEC_ratio	Other_measurement	87	46814	0.00185842	0.300013	78	46814	0.00166617	0.459128	1.11538	0.834356
corneal_topography	NA	6	3067	0.00195631	0.302983	2	3067	0.000652103	0.883453	3	0.332025
cathepsin_L1_measurement	NA	1	629	0.00158983	0.306052	3	629	0.00476948	0.0217359	0.333333	0.572903
Hodgkins_lymphoma	NA	4	2074	0.00192864	0.307382	NA	NA	NA	NA	NA	NA
caudate_nucleus_volume	NA	2	1103	0.00181324	0.310613	4	1103	0.00362647	0.0386086	0.5	0.626789
eye_colour_measurement	NA	6	3102	0.00193424	0.312698	2	3102	0.000644745	0.887992	3	0.332025
longevity	Other_measurement	18	9404	0.00191408	0.313391	12	9404	0.00127605	0.781347	1.5	0.461501
adiponectin_measurement	Other_measurement	9	4656	0.00193299	0.313946	9	4656	0.00193299	0.250711	1	1
mean_arterial_pressure	Other_measurement	40	21289	0.0018789	0.315601	28	21289	0.00131523	0.879393	1.42857	0.286471
lysophosphatidylethanolamine_18:1_measurement	NA	1	645	0.00155039	0.316406	2	645	0.00310078	0.0937188	0.5	0.956039
appendicular_lean_mass	Other_measurement	35	18588	0.00188294	0.317183	39	18588	0.00209813	0.0638907	0.897436	0.535251
metastasis_measurement	NA	1	647	0.0015456	0.317698	NA	NA	NA	NA	NA	NA
acne	NA	3	1609	0.00186451	0.318954	2	1609	0.00124301	0.499862	1.5	1
dental_caries	Digestive_system_disorder	11	5729	0.00192006	0.319551	20	5729	0.00349101	0.000854472	0.55	0.107011
coronary_atherosclerosis_measurement	NA	1	651	0.0015361	0.32028	1	651	0.0015361	0.294176	1	1
Behcet's_syndrome	NA	2	1127	0.00177462	0.322126	2	1127	0.00177462	0.288708	1	1
Conotruncal_heart_malformations	Cardiovascular_disease	5	2627	0.00190331	0.323081	5	2627	0.00190331	0.273837	1	1
response_to_escitalopram	NA	1	657	0.00152207	0.324148	2	657	0.00304414	0.0976716	0.5	0.956039
pallidum_volume	NA	2	1135	0.00176211	0.325964	4	1135	0.00352423	0.042722	0.5	0.626789
trans_fatty_acid_measurement	NA	2	1137	0.00175901	0.326924	1	1137	0.000879507	0.563295	2	1
C-X-C_motif_chemokine_10_measurement	NA	2	1142	0.00175131	0.329323	3	1142	0.00262697	0.124582	0.666667	0.943272
chemotherapy-induced_alopecia	NA	1	666	0.0015015	0.32994	NA	NA	NA	NA	NA	NA
hippocampal_volume	NA	4	2140	0.00186916	0.330023	3	2140	0.00140187	0.475288	1.33333	1
macular_telangiectasia_type_2	NA	1	669	0.00149477	0.331868	4	669	0.00597907	0.00560944	0.25	0.334163
bitter_alcoholic_beverage_consumption_measurement	Other_measurement	8	4217	0.00189708	0.333384	7	4217	0.00165995	0.402015	1.14286	1
mosquito_bite_reaction_size_measurement	Other_measurement	12	6333	0.00189484	0.334725	7	6333	0.00110532	0.823577	1.71429	0.43688
factor_VII_measurement	NA	3	1649	0.00181928	0.334804	4	1649	0.00242571	0.142751	0.75	0.93291
unipolar_depression	Neurological_disorder	133	72835	0.00182605	0.33832	63	72835	0.000864969	1	2.11111	9.34371e-06
peripheral_arterial_disease	Cardiovascular_disease	12	6353	0.00188887	0.33868	5	6353	0.00078703	0.951487	2.4	0.186028
hemorrhoid	Cardiovascular_disease	11	5823	0.00188906	0.338897	9	5823	0.0015456	0.500677	1.22222	0.936077
electrocardiography	Cardiovascular_measurement	32	17159	0.00186491	0.34055	45	17159	0.00262253	0.00148683	0.711111	0.101015
infant_body_height	NA	2	1166	0.00171527	0.340833	NA	NA	NA	NA	NA	NA
fetal_hemoglobin_measurement	NA	1	683	0.00146413	0.340841	NA	NA	NA	NA	NA	NA
stroke	Cardiovascular_disease	15	7981	0.00187946	0.343534	16	7981	0.00200476	0.183027	0.9375	0.859582
velopharyngeal_dysfunction	NA	3	1672	0.00179426	0.343933	NA	NA	NA	NA	NA	NA
selenium_measurement	NA	2	1173	0.00170503	0.344187	1	1173	0.000852515	0.580151	2	1
pneumonia	NA	4	2188	0.00182815	0.346588	2	2188	0.000914077	0.703679	2	0.741563
renal_transplant_outcome_measurement	NA	3	1679	0.00178678	0.346713	3	1679	0.00178678	0.30556	1	1
mood_disorder	Neurological_disorder	23	12323	0.00186643	0.347754	18	12323	0.00146068	0.657912	1.27778	0.675475
idiopathic_pulmonary_fibrosis	NA	4	2194	0.00182315	0.348662	2	2194	0.000911577	0.705414	2	0.741563
femoral_neck_bone_mineral_density	NA	10	5341	0.00187231	0.349273	1	5341	0.000187231	0.998634	10	0.0211374
dilated_cardiomyopathy	NA	1	697	0.00143472	0.349776	3	697	0.00430416	0.0300776	0.333333	0.572903
Hepatic_fibrosis	NA	1	700	0.00142857	0.351685	4	700	0.00571429	0.00675286	0.25	0.334163
pyroglutamine_measurement	NA	2	1190	0.00168067	0.352327	2	1190	0.00168067	0.317015	1	1
melanoma	NA	5	2723	0.00183621	0.352728	4	2723	0.00146897	0.47243	1.25	1
chronic_kidney_disease	Other_disease	12	6424	0.001868	0.352794	25	6424	0.00389166	4.85047e-05	0.48	0.030576
traffic_air_pollution_measurement	Other_measurement	11	5893	0.00186662	0.353448	5	5893	0.000848464	0.924903	2.2	0.262156
RR_interval	NA	2	1197	0.00167084	0.355676	NA	NA	NA	NA	NA	NA
lipoprotein_measurement	NA	2	1198	0.00166945	0.356154	3	1198	0.00250417	0.140882	0.666667	0.943272
Opioid_use_measurement	NA	1	713	0.00140252	0.359935	NA	NA	NA	NA	NA	NA
serum_ST2_measurement	NA	1	718	0.00139276	0.363098	1	718	0.00139276	0.334791	1	1
Antimigraine_preparation_use_measurement	NA	1	724	0.00138122	0.366886	2	724	0.00276243	0.120916	0.5	0.956039
nicotine_dependence	NA	2	1222	0.00163666	0.367613	2	1222	0.00163666	0.331417	1	1
adverse_effect	NA	1	729	0.00137174	0.370035	1	729	0.00137174	0.3414	1	1
visual_cortical_surface_area_measurement	NA	2	1229	0.00162734	0.370949	NA	NA	NA	NA	NA	NA
plasminogen_activator_inhibitor_1_measurement	NA	2	1230	0.00162602	0.371426	NA	NA	NA	NA	NA	NA
vitamin_B12_measurement	NA	1	732	0.00136612	0.371922	NA	NA	NA	NA	NA	NA
cardioembolic_stroke	NA	3	1743	0.00172117	0.372126	NA	NA	NA	NA	NA	NA
odontogenesis	NA	1	735	0.00136054	0.373806	1	735	0.00136054	0.344996	1	1
recalcitrant_atopic_dermatitis	NA	1	736	0.0013587	0.374434	1	736	0.0013587	0.345594	1	1
cardiovascular_event_measurement	NA	1	737	0.00135685	0.375061	NA	NA	NA	NA	NA	NA
response_to_methotrexate	NA	1	738	0.00135501	0.375689	1	738	0.00135501	0.346791	1	1
ovarian_endometrioid_carcinoma	NA	1	744	0.00134409	0.379446	3	744	0.00403226	0.0368051	0.333333	0.572903
platelet-derived_growth_factor_BB_measurement	NA	2	1248	0.00160256	0.379986	1	1248	0.000801282	0.613712	2	1
eating_disorder	NA	3	1765	0.00169972	0.380849	1	1765	0.000566572	0.790799	3	0.662827
susceptibility_to_chickenpox_measurement	NA	1	748	0.0013369	0.381945	NA	NA	NA	NA	NA	NA
household_income	Other_trait	36	19729	0.00182473	0.385156	31	19729	0.00157129	0.577593	1.16129	0.821574
atrophic_macular_degeneration	NA	3	1783	0.00168256	0.387975	14	1783	0.00785193	5.42388e-07	0.214286	0.0106144
carotid_artery_intima_media_thickness	NA	3	1793	0.00167317	0.39193	11	1793	0.00613497	6.47629e-05	0.272727	0.0466827
susceptibility_to_vaginal_yeast_infection_measurement	NA	2	1280	0.0015625	0.395139	5	1280	0.00390625	0.021426	0.4	0.400811
blood_phosphate_measurement	Other_measurement	9	5013	0.00179533	0.396296	13	5013	0.00259326	0.0445788	0.692308	0.430586
IGA_glomerulonephritis	NA	2	1286	0.00155521	0.39797	1	1286	0.000777605	0.629915	2	1
pseudotumor_cerebri	NA	1	778	0.00128535	0.400548	NA	NA	NA	NA	NA	NA
sunburn	NA	5	2884	0.0017337	0.402782	2	2884	0.000693481	0.856948	2.5	0.502099
ossification_of_the_posterior_longitudinal_ligament_of_the_spine	NA	1	787	0.00127065	0.406078	NA	NA	NA	NA	NA	NA
interferon_gamma_measurement	NA	1	789	0.00126743	0.407304	1	789	0.00126743	0.377041	1	1
idiopathic_osteonecrosis_of_the_femoral_head	NA	1	790	0.00126582	0.407916	NA	NA	NA	NA	NA	NA
suicidal_ideation	NA	1	796	0.00125628	0.411583	NA	NA	NA	NA	NA	NA
sensory_perception_of_sweet_taste	NA	3	1844	0.0016269	0.41203	1	1844	0.000542299	0.810434	3	0.662827
late-onset_Alzheimers_disease	Neurological_disorder	5	2938	0.00170184	0.419545	17	2938	0.00578625	3.73188e-06	0.294118	0.0126908
serum_IgG_glycosylation_measurement	Other_measurement	22	12282	0.00179124	0.422188	21	12282	0.00170982	0.390411	1.04762	1
response_to_bronchodilator	Response_to_drug	20	11211	0.00178396	0.42766	12	11211	0.00107038	0.92958	1.66667	0.291577
lower_urinary_tract_symptom	NA	1	823	0.00121507	0.427942	2	823	0.00243013	0.158456	0.5	0.956039
worry_measurement	Other_measurement	16	9007	0.0017764	0.428934	15	9007	0.00166537	0.427964	1.06667	1
chronic_hepatitis_C_virus_infection	NA	1	826	0.00121065	0.429745	3	826	0.00363196	0.0504484	0.333333	0.572903
macrophage_inflammatory_protein_1b_measurement	NA	1	827	0.00120919	0.430345	1	827	0.00120919	0.399196	1	1
DNA_methylation	Biological_process	13	7372	0.00176343	0.432863	12	7372	0.00162778	0.452174	1.08333	1
hepatocellular_carcinoma	NA	3	1901	0.00157812	0.43432	2	1901	0.00105208	0.611511	1.5	1
left_ventricular_structural_measurement	NA	4	2444	0.00163666	0.434977	2	2444	0.000818331	0.77091	2	0.741563
reading	NA	1	838	0.00119332	0.436926	NA	NA	NA	NA	NA	NA
serum_IgE_measurement	NA	2	1372	0.00145773	0.438084	4	1372	0.00291545	0.0810989	0.5	0.626789
susceptibility_to_strep_throat_measurement	NA	2	1373	0.00145666	0.438545	6	1373	0.00436999	0.00888778	0.333333	0.249868
exploratory_eye_movement_measurement	NA	2	1374	0.0014556	0.439005	5	1374	0.00363901	0.0288778	0.4	0.400811
putamen_volume	NA	3	1914	0.0015674	0.439372	1	1914	0.000522466	0.826439	3	0.662827
benign_prostatic_hyperplasia	NA	1	843	0.00118624	0.439904	2	843	0.00237248	0.166432	0.5	0.956039
spine_bone_mineral_density	NA	4	2459	0.00162668	0.440103	2	2459	0.000813339	0.774431	2	0.741563
influenza_A_(H1N1)	NA	3	1921	0.00156169	0.442087	5	1921	0.00260281	0.104132	0.6	0.657365
smooth_surface_dental_caries	NA	2	1382	0.00144718	0.442685	4	1382	0.00289436	0.0830215	0.5	0.626789
non-melanoma_skin_carcinoma	Cancer	11	6320	0.00174051	0.443551	24	6320	0.00379747	9.50469e-05	0.458333	0.0268975
response_to_antidepressant	NA	8	4674	0.0017116	0.446025	2	4674	0.000427899	0.983607	4	0.138959
cardiac_troponin_T_measurement	NA	1	859	0.00116414	0.449373	4	859	0.00465658	0.0152341	0.25	0.334163
response_to_simvastatin	NA	3	1943	0.001544	0.450592	1	1943	0.000514668	0.832706	3	0.662827
D_dimer_measurement	NA	1	864	0.00115741	0.452313	NA	NA	NA	NA	NA	NA
snoring_measurement	NA	6	3617	0.00165883	0.458509	3	3617	0.000829417	0.849948	2	0.568342
malate_measurement	NA	1	878	0.00113895	0.460499	7	878	0.00797267	0.000136847	0.142857	0.0632009
smoking_behaviour_measurement	Other_measurement	21	11980	0.00175292	0.460838	16	11980	0.00133556	0.773252	1.3125	0.644194
Ischemic_stroke	Other_trait	8	4739	0.00168812	0.462011	7	4739	0.0014771	0.529254	1.14286	1
cutaneous_squamous_cell_carcinoma	NA	1	882	0.00113379	0.462824	4	882	0.00453515	0.0168669	0.25	0.334163
skin_pigmentation_measurement	NA	3	1976	0.00151822	0.46327	1	1976	0.000506073	0.839588	3	0.662827
neuroticism_measurement	Other_measurement	89	50171	0.00177393	0.464918	45	50171	0.000896932	0.999997	1.97778	0.000902037
energy_intake	NA	5	3090	0.00161812	0.466307	3	3090	0.000970874	0.75354	1.66667	0.792627
age_at_first_birth_measurement	Other_measurement	11	6429	0.001711	0.466555	9	6429	0.00139991	0.624105	1.22222	0.936077
gut_microbiome_measurement	Other_measurement	35	19919	0.00175712	0.473495	18	19919	0.00090366	0.997005	1.94444	0.0500716
diastolic_blood_pressure	Other_measurement	116	65522	0.0017704	0.476077	108	65522	0.0016483	0.507048	1.07407	1
rectum_cancer	NA	1	905	0.00110497	0.476079	1	905	0.00110497	0.44345	1	1
opioid_dependence	NA	1	905	0.00110497	0.476079	NA	NA	NA	NA	NA	NA
fatty_acid_measurement	NA	7	4240	0.00165094	0.47663	3	4240	0.000707547	0.920802	2.33333	0.396851
diabetic_nephropathy	Metabolic_disorder	8	4799	0.00166701	0.476692	8	4799	0.00166701	0.403487	1	1
thalamus_volume	NA	1	910	0.0010989	0.478935	NA	NA	NA	NA	NA	NA
cystatin_C_measurement	NA	16	9292	0.00172191	0.479048	34	9292	0.00365906	1.22545e-05	0.470588	0.00872901
attention_function_measurement	NA	2	1463	0.00136705	0.479368	1	1463	0.000683527	0.698422	2	1
nervousness	NA	1	912	0.00109649	0.480074	3	912	0.00328947	0.0673375	0.333333	0.572903
cutaneous_mastocytosis	NA	1	915	0.0010929	0.48178	NA	NA	NA	NA	NA	NA
wet_macular_degeneration	NA	3	2025	0.00148148	0.481898	14	2025	0.00691358	2.54325e-06	0.214286	0.0106144
stromal_cell-derived_factor_1_alpha_measurement	NA	1	918	0.00108932	0.483483	1	918	0.00108932	0.450649	1	1
immune_system_disease	NA	1	919	0.00108814	0.48405	2	919	0.00217628	0.197726	0.5	0.956039
keratinocyte_carcinoma	Cancer	5	3149	0.00158781	0.4842	13	3149	0.00412829	0.00104354	0.384615	0.0744495
cortical_surface_area_measurement	Other_measurement	100	56669	0.00176463	0.487313	85	56669	0.00149994	0.815458	1.17647	0.557069
supramarginal_gyrus_volume_measurement	NA	1	930	0.00107527	0.490259	1	930	0.00107527	0.457248	1	1
longitudinal_alcohol_consumption_measurement	NA	6	3732	0.00160772	0.490606	2	3732	0.000535906	0.946614	3	0.332025
interleukin_4_measurement	NA	1	932	0.00107296	0.491383	1	932	0.00107296	0.458343	1	1
response_to_statin	NA	3	2052	0.00146199	0.492052	2	2052	0.000974659	0.662253	1.5	1
fibroblast_growth_factor_basic_measurement	NA	1	934	0.00107066	0.492505	1	934	0.00107066	0.459437	1	1
Henoch-Schoenlein_purpura	NA	2	1495	0.00133779	0.493545	NA	NA	NA	NA	NA	NA
family_history_of_lung_cancer	NA	2	1497	0.00133601	0.494425	NA	NA	NA	NA	NA	NA
gastroesophageal_reflux_disease	NA	8	4872	0.00164204	0.494429	2	4872	0.000410509	0.987321	4	0.138959
alopecia_areata	NA	2	1504	0.00132979	0.497498	2	1504	0.00132979	0.455897	1	1
response_to_platinum_based_chemotherapy	NA	1	946	0.00105708	0.499205	NA	NA	NA	NA	NA	NA
anxiety_disorder	NA	2	1511	0.00132363	0.500561	1	1511	0.000661813	0.715086	2	1
hormone_measurement	NA	4	2664	0.0015015	0.508747	6	2664	0.00225225	0.159215	0.666667	0.676825
subcutaneous_adipose_tissue_measurement	NA	3	2114	0.00141911	0.515042	NA	NA	NA	NA	NA	NA
Thyrotoxic_periodic_paralysis	NA	2	1547	0.00129282	0.516162	1	1547	0.000646412	0.727069	2	1
high_density_lipoprotein_cholesterol_measurement	Lipid_or_lipoprotein_measurement	163	92728	0.00175783	0.517161	162	92728	0.00174705	0.241089	1.00617	0.649727
heart_rate_response_to_recovery_post_exercise	NA	4	2703	0.00147984	0.521434	NA	NA	NA	NA	NA	NA
docosahexaenoic_acid_measurement	NA	2	1573	0.00127146	0.527265	NA	NA	NA	NA	NA	NA
interleukin_10_measurement	NA	2	1574	0.00127065	0.527689	3	1574	0.00190597	0.267077	0.666667	0.943272
Corneal_astigmatism	NA	2	1589	0.00125865	0.534026	1	1589	0.000629327	0.740507	2	1
cup-to-disc_ratio_measurement	Other_measurement	9	5612	0.00160371	0.534426	7	5612	0.00124733	0.712957	1.28571	0.903113
TPE_interval_measurement	NA	1	1015	0.000985222	0.536608	2	1015	0.00197044	0.239006	0.5	0.956039
schizophrenia	Neurological_disorder	193	110080	0.00175327	0.537086	134	110080	0.0012173	0.999934	1.4403	0.00988484
glucose_homeostasis_measurement	NA	3	2177	0.00137804	0.537894	1	2177	0.000459348	0.876222	3	0.662827
multisite_chronic_pain	NA	6	3918	0.00153139	0.541189	3	3918	0.000765697	0.889106	2	0.568342
physical_activity	Biological_process	12	7366	0.00162911	0.541887	17	7366	0.0023079	0.0719782	0.705882	0.36125
beta-amyloid_1-42_measurement	NA	2	1611	0.00124146	0.543233	2	1611	0.00124146	0.500682	1	1
response_to_TNF_antagonist	NA	2	1614	0.00123916	0.54448	NA	NA	NA	NA	NA	NA
thyroid_stimulating_hormone_measurement	NA	10	6235	0.00160385	0.545183	4	6235	0.00064154	0.977025	2.5	0.223984
feeling_"fed-up"_measurement	Other_measurement	13	7967	0.00163173	0.54716	5	7967	0.000627589	0.990912	2.6	0.13025
heart_rate_variability_measurement	NA	2	1621	0.00123381	0.547382	1	1621	0.000616903	0.750362	2	1
response_to_drug	Biological_process	8	5116	0.00156372	0.552351	5	5116	0.000977326	0.850763	1.6	0.660651
interleukin_12_measurement	NA	1	1046	0.000956023	0.552773	1	1046	0.000956023	0.518551	1	1
nephrolithiasis	NA	1	1049	0.000953289	0.554316	NA	NA	NA	NA	NA	NA
HOMA-B	NA	2	1646	0.00121507	0.557659	3	1646	0.0018226	0.293388	0.666667	0.943272
response_to_anticonvulsant	NA	2	1668	0.00119904	0.566585	2	1668	0.00119904	0.523756	1	1
estrogen-receptor_negative_breast_cancer	NA	4	2865	0.00139616	0.572504	7	2865	0.00244328	0.109148	0.571429	0.478676
response_to_clopidogrel	NA	1	1093	0.000914913	0.57651	NA	NA	NA	NA	NA	NA
Moyamoya_disease	NA	1	1095	0.000913242	0.577499	3	1095	0.00273973	0.111563	0.333333	0.572903
open-angle_glaucoma	Other_disease	13	8138	0.00159744	0.578665	15	8138	0.0018432	0.283566	0.866667	0.721151
Sjogren_syndrome	NA	2	1704	0.00117371	0.580949	6	1704	0.00352113	0.0255174	0.333333	0.249868
hemolysis	NA	1	1112	0.000899281	0.58584	3	1112	0.00269784	0.116199	0.333333	0.572903
asthma	Other_disease	68	39815	0.0017079	0.587889	69	39815	0.00173302	0.332255	0.985507	0.711699
ejection_fraction_measurement	NA	1	1119	0.000893655	0.589239	1	1119	0.000893655	0.554686	1	1
anxiety_measurement	Other_measurement	10	6467	0.00154631	0.593098	22	6467	0.00340189	0.000745875	0.454545	0.0338829
uric_acid_measurement	Cardiovascular_measurement	33	19799	0.00166675	0.59421	54	19799	0.00272741	0.000245108	0.611111	0.0151213
mammographic_density_measurement	NA	3	2340	0.00128205	0.594333	2	2340	0.000854701	0.745248	1.5	1
cutaneous_melanoma	Cancer	14	8825	0.0015864	0.597373	17	8825	0.00192635	0.222457	0.823529	0.592213
response_to_antineoplastic_agent	NA	10	6489	0.00154107	0.597523	4	6489	0.000616428	0.982648	2.5	0.223984
Lewy_body_dementia	NA	1	1137	0.000879507	0.597883	2	1137	0.00175901	0.293192	0.5	0.956039
interstitial_lung_disease	NA	3	2354	0.00127443	0.598986	2	2354	0.000849618	0.748832	1.5	1
Vasodilators_used_in_cardiac_diseases_use_measurement	NA	1	1166	0.000857633	0.611521	2	1166	0.00171527	0.306218	0.5	0.956039
survival_time	NA	3	2393	0.00125366	0.611776	4	2393	0.00167154	0.366277	0.75	0.93291
age-related_macular_degeneration	Neurological_disorder	5	3601	0.0013885	0.613057	17	3601	0.00472091	5.28475e-05	0.294118	0.0126908
Calcium_channel_blocker_use_measurement	Other_measurement	12	7753	0.00154779	0.614727	10	7753	0.00128982	0.738358	1.2	0.949924
progranulin_measurement	NA	1	1176	0.00085034	0.61614	1	1176	0.00085034	0.581534	1	1
post-traumatic_stress_disorder	NA	2	1814	0.00110254	0.622922	1	1814	0.000551268	0.80318	2	1
sleep_duration	Other_measurement	42	25268	0.00166218	0.623744	49	25268	0.00193921	0.122758	0.857143	0.353459
fetal_genotype_effect_measurement	NA	3	2436	0.00123153	0.625581	2	2436	0.000821018	0.769014	1.5	1
joint_damage_measurement	NA	1	1201	0.000832639	0.627504	2	1201	0.00166528	0.321965	0.5	0.956039
hand	NA	1	1210	0.000826446	0.631531	1	1210	0.000826446	0.596971	1	1
response_to_radiation	NA	5	3685	0.00135685	0.634949	2	3685	0.000542741	0.943493	2.5	0.502099
interleukin_17_measurement	NA	1	1226	0.000815661	0.638604	5	1226	0.0040783	0.0177959	0.2	0.192624
body_weights_and_measures	NA	1	1228	0.000814332	0.639481	2	1228	0.00162866	0.334117	0.5	0.956039
breast_milk_measurement	NA	2	1866	0.00107181	0.641733	NA	NA	NA	NA	NA	NA
response_to_paliperidone	NA	4	3104	0.00128866	0.642253	11	3104	0.00354381	0.00678084	0.363636	0.0945777
schizophrenia_symptom_severity_measurement	NA	4	3104	0.00128866	0.642253	11	3104	0.00354381	0.00678084	0.363636	0.0945777
economic_and_social_preference	NA	4	3105	0.00128824	0.64253	1	3105	0.000322061	0.964745	4	0.410545
hip_geometry	NA	1	1238	0.000807754	0.643839	2	1238	0.00161551	0.338615	0.5	0.956039
feeling_nervous_measurement	Other_measurement	8	5534	0.00144561	0.644532	18	5534	0.00325262	0.00297991	0.444444	0.0542042
emphysema_imaging_measurement	NA	2	1879	0.0010644	0.646331	5	1879	0.00266099	0.0963803	0.4	0.400811
osteoarthritis	Other_disease	32	19691	0.00162511	0.647738	12	19691	0.000609415	0.999972	2.66667	0.00813652
Progressive_supranuclear_palsy	NA	3	2508	0.00119617	0.647985	3	2508	0.00119617	0.598574	1	1
bitter_non-alcoholic_beverage_consumption_measurement	NA	1	1249	0.000800641	0.648585	9	1249	0.00720576	6.09371e-05	0.111111	0.0206712
congenital_left-sided_heart_lesions	NA	1	1253	0.000798085	0.650298	1	1253	0.000798085	0.615875	1	1
vascular_endothelial_growth_factor_measurement	NA	1	1254	0.000797448	0.650725	2	1254	0.0015949	0.345808	0.5	0.956039
disease_recurrence	NA	1	1254	0.000797448	0.650725	1	1254	0.000797448	0.616306	1	1
cocaine_dependence	NA	1	1263	0.000791766	0.654552	NA	NA	NA	NA	NA	NA
pack-years_measurement	NA	1	1266	0.000789889	0.65582	2	1266	0.00157978	0.351198	0.5	0.956039
blood_pressure	NA	4	3205	0.00124805	0.66949	12	3205	0.00374415	0.00336125	0.333333	0.0606039
platelet_reactivity_measurement	NA	1	1309	0.000763942	0.673588	NA	NA	NA	NA	NA	NA
heart_failure	Cardiovascular_disease	5	3844	0.00130073	0.674316	7	3844	0.00182102	0.310403	0.714286	0.690038
handedness	Other_trait	6	4476	0.00134048	0.677893	10	4476	0.00223414	0.131876	0.6	0.380562
white_matter_integrity	NA	3	2611	0.00114899	0.678451	4	2611	0.00153198	0.436821	0.75	0.93291
cotinine_measurement	NA	1	1325	0.000754717	0.680006	NA	NA	NA	NA	NA	NA
taxonomic_microbiome_measurement	NA	2	1982	0.00100908	0.681271	NA	NA	NA	NA	NA	NA
response_to_selective_serotonin_reuptake_inhibitor	NA	6	4496	0.00133452	0.682285	3	4496	0.00066726	0.939921	2	0.568342
feeling_emotionally_hurt_measurement	NA	7	5117	0.00136799	0.683622	2	5117	0.000390854	0.990805	3.5	0.216027
susceptibility_to_hepatitis_B_infection_measurement	NA	1	1351	0.000740192	0.690215	14	1351	0.0103627	1.61058e-08	0.0714286	0.00128094
anti-neutrophil_antibody_associated_vasculitis	NA	1	1355	0.000738007	0.691761	NA	NA	NA	NA	NA	NA
stroke_outcome_severity_measurement	NA	1	1359	0.000735835	0.693301	2	1359	0.00147167	0.392722	0.5	0.956039
asparaginase_hypersensitivity	NA	1	1361	0.000734754	0.694069	6	1361	0.00440852	0.00849837	0.166667	0.110455
empathy_measurement	NA	4	3302	0.00121139	0.694328	5	3302	0.00151423	0.468629	0.8	0.923961
urinary_metabolite_measurement	Other_measurement	13	8839	0.00147075	0.696804	26	8839	0.00294151	0.0024327	0.5	0.0343204
diffusing_capacity_of_the_lung_for_carbon_monoxide	NA	1	1388	0.000720461	0.704277	1	1388	0.000720461	0.670773	1	1
non-alcoholic_fatty_liver_disease	NA	2	2061	0.000970403	0.70628	3	2061	0.0014556	0.446897	0.666667	0.943272
total_cortical_area_measurement	NA	3	2742	0.00109409	0.714465	2	2742	0.000729395	0.832875	1.5	1
peripheral_neuropathy	NA	2	2090	0.000956938	0.715074	1	2090	0.000478469	0.861427	2	1
Oral_cleft	NA	1	1438	0.00069541	0.72243	3	1438	0.00208623	0.218769	0.333333	0.572903
seasonal_gut_microbiome_measurement	NA	4	3421	0.00116925	0.723004	1	3421	0.000292312	0.977387	4	0.410545
memory_performance	NA	4	3429	0.00116652	0.72486	13	3429	0.00379119	0.00226467	0.307692	0.0384193
diabetes_mellitus	NA	3	2795	0.00107335	0.728165	4	2795	0.00143113	0.494936	0.75	0.93291
psychotic_symptoms	NA	1	1456	0.000686813	0.728731	NA	NA	NA	NA	NA	NA
blood_osmolality_measurement	NA	1	1460	0.000684932	0.730115	4	1460	0.00273973	0.0988302	0.25	0.334163
common_carotid_intimal_medial_thickness	NA	1	1476	0.000677507	0.735589	NA	NA	NA	NA	NA	NA
serum_urea_measurement	Other_measurement	5	4120	0.00121359	0.73587	17	4120	0.00412621	0.000270399	0.294118	0.0126908
gout	Metabolic_disorder	6	4759	0.00126077	0.736424	7	4759	0.0014709	0.533961	0.857143	0.908696
insomnia	Neurological_disorder	5	4123	0.00121271	0.736491	7	4123	0.00169779	0.378722	0.714286	0.690038
gestational_age	NA	2	2186	0.000914913	0.74273	2	2186	0.000914913	0.703099	1	1
bone_fracture	NA	1	1501	0.000666223	0.743952	NA	NA	NA	NA	NA	NA
eye_color	NA	4	3522	0.00113572	0.745786	2	3522	0.000567859	0.931308	2	0.741563
response_to_efavirenz	NA	1	1507	0.00066357	0.745926	5	1507	0.00331785	0.0420504	0.2	0.192624
hippocampal_atrophy	NA	1	1507	0.00066357	0.745926	NA	NA	NA	NA	NA	NA
refractive_error_measurement	NA	27	17770	0.00151941	0.756672	29	17770	0.00163196	0.489194	0.931034	0.710884
cytokine_measurement	Other_measurement	20	13550	0.00147601	0.757838	26	13550	0.00191882	0.196191	0.769231	0.341679
diastolic_blood_pressure_change_measurement	NA	1	1569	0.000637349	0.76556	2	1569	0.0012747	0.48332	0.5	0.956039
creatine_kinase_measurement	NA	2	2289	0.000873744	0.769976	5	2289	0.00218436	0.184549	0.4	0.400811
albuminuria	NA	1	1589	0.000629327	0.771605	7	1589	0.00440529	0.00575358	0.142857	0.0632009
sugar_consumption_measurement	NA	1	1591	0.000628536	0.772202	4	1591	0.00251414	0.128474	0.25	0.334163
age_at_assessment	Other_measurement	7	5598	0.00125045	0.77233	10	5598	0.00178635	0.329812	0.7	0.537938
insomnia_measurement	Other_measurement	26	17334	0.00149994	0.772749	25	17334	0.00144225	0.724851	1.04	1
synophrys_measurement	NA	1	1601	0.00062461	0.775167	NA	NA	NA	NA	NA	NA
macula_measurement	Other_measurement	12	8803	0.00136317	0.778887	25	8803	0.00283994	0.00442374	0.48	0.030576
cerebral_amyloid_deposition_measurement	NA	1	1631	0.000613121	0.783859	7	1631	0.00429185	0.00668083	0.142857	0.0632009
overall_survival	NA	2	2354	0.000849618	0.785924	1	2354	0.000424809	0.901919	2	1
susceptibility_to_childhood_ear_infection_measurement	Other_measurement	5	4384	0.00114051	0.786545	7	4384	0.00159672	0.443342	0.714286	0.690038
ventricular_rate_measurement	NA	3	3071	0.00097688	0.791585	4	3071	0.00130251	0.577366	0.75	0.93291
t-tau_measurement	NA	2	2385	0.000838574	0.793201	1	2385	0.000419287	0.905872	2	1
cleft_lip	Other_trait	19	13291	0.00142954	0.795289	12	13291	0.000902867	0.985713	1.58333	0.369194
dentures	NA	4	3772	0.00106045	0.796133	12	3772	0.00318134	0.0121086	0.333333	0.0606039
response_to_beta_blocker	NA	1	1678	0.000595948	0.796883	1	1678	0.000595948	0.767117	1	1
educational_attainment	NA	3	3104	0.000966495	0.798307	8	3104	0.00257732	0.0784623	0.375	0.189739
conduct_disorder	NA	1	1684	0.000593824	0.798495	1	1684	0.000593824	0.768822	1	1
QRS_duration	Cardiovascular_measurement	8	6439	0.00124243	0.802323	5	6439	0.000776518	0.955392	1.6	0.660651
response_to_trauma_exposure	NA	1	1729	0.000578369	0.810223	2	1729	0.00115674	0.547784	0.5	0.956039
Astigmatism	NA	3	3173	0.000945477	0.811796	6	3173	0.00189095	0.278205	0.5	0.446009
QT_interval	Cardiovascular_measurement	11	8487	0.0012961	0.817789	15	8487	0.00176741	0.340116	0.733333	0.453383
response_to_diuretic	NA	1	1802	0.000554939	0.827956	NA	NA	NA	NA	NA	NA
response_to_cisplatin	NA	2	2549	0.000784621	0.828331	1	2549	0.000392311	0.924415	2	1
loneliness_measurement	NA	5	4649	0.0010755	0.829601	3	4649	0.0006453	0.949236	1.66667	0.792627
cannabis_dependence_measurement	NA	1	1825	0.000547945	0.833226	8	1825	0.00438356	0.00401426	0.125	0.0361411
BMI-adjusted_waist-hip_ratio	Body_measurement	151	92432	0.00163363	0.833998	162	92432	0.00175264	0.228548	0.932099	0.267805
neuroblastoma	NA	1	1835	0.000544959	0.835471	4	1835	0.00217984	0.192692	0.25	0.334163
prostate_specific_antigen_measurement	NA	1	1845	0.000542005	0.837689	3	1845	0.00162602	0.367287	0.333333	0.572903
periodontitis	NA	3	3339	0.000898473	0.841229	5	3339	0.00149745	0.479164	0.6	0.657365
response_to_clozapine	NA	1	1863	0.000536769	0.841613	9	1863	0.00483092	0.00136031	0.111111	0.0206712
trauma_exposure_measurement	NA	3	3342	0.000897666	0.841724	3	3342	0.000897666	0.804487	1	1
autosomal_dominant_compelling_helio-ophthalmic_outburst_syndrome	NA	2	2639	0.000757863	0.845343	NA	NA	NA	NA	NA	NA
Headache	NA	3	3371	0.000889944	0.846435	4	3371	0.00118659	0.658156	0.75	0.93291
hip_bone_mineral_density	NA	4	4092	0.000977517	0.848725	13	4092	0.00317693	0.0100531	0.307692	0.0384193
neurofibrillary_tangles_measurement	NA	1	1899	0.000526593	0.849204	NA	NA	NA	NA	NA	NA
puberty_onset_measurement	NA	4	4104	0.000974659	0.850456	3	4104	0.000730994	0.908561	1.33333	1
small_vessel_stroke	NA	1	1914	0.000522466	0.852267	5	1914	0.00261233	0.102818	0.2	0.192624
balding_measurement	Other_measurement	39	26312	0.00148221	0.852836	36	26312	0.0013682	0.865076	1.08333	1
malaria	NA	1	1937	0.000516262	0.856855	2	1937	0.00103252	0.624059	0.5	0.956039
intraocular_pressure_measurement	Other_measurement	26	18475	0.00140731	0.864088	29	18475	0.00156969	0.57418	0.896552	0.614098
interleukin-6_measurement	NA	2	2775	0.000720721	0.868264	2	2775	0.000720721	0.838762	1	1
sleep_apnea_measurement	NA	1	2026	0.000493583	0.873404	1	2026	0.000493583	0.849526	1	1
health_study_participation	Other_trait	6	5741	0.00104511	0.880465	20	5741	0.00348371	0.000876605	0.3	0.00675306
mathematical_ability	Biological_process	133	83376	0.00159518	0.883057	145	83376	0.00173911	0.269441	0.917241	0.241402
physical_activity_measurement	Other_measurement	23	16930	0.00135854	0.885642	38	16930	0.00224454	0.0293575	0.605263	0.0418971
clostridium_difficile_infection	NA	1	2114	0.000473037	0.888015	1	2114	0.000473037	0.865663	1	1
amino_acid_measurement	NA	3	3674	0.000816549	0.888926	12	3674	0.00326619	0.00993172	0.25	0.028677
large_artery_stroke	NA	1	2127	0.000470146	0.890036	7	2127	0.00329102	0.0278643	0.142857	0.0632009
sensory_perception_of_smell	NA	1	2139	0.000467508	0.891872	NA	NA	NA	NA	NA	NA
alcohol_consumption_measurement	Other_measurement	75	49028	0.00152974	0.892066	44	49028	0.000897446	0.999997	1.70455	0.0170765
anti-thyroglobulin_antibody_measurement	NA	1	2166	0.000461681	0.895897	NA	NA	NA	NA	NA	NA
thyroid_peroxidase_antibody_measurement	NA	1	2171	0.000460617	0.896627	NA	NA	NA	NA	NA	NA
obesity	Metabolic_disorder	6	5939	0.00101027	0.899677	12	5939	0.00202054	0.195449	0.5	0.189275
eye_morphology_measurement	NA	1	2195	0.000455581	0.900066	NA	NA	NA	NA	NA	NA
sex_interaction_measurement	Other_measurement	16	12747	0.0012552	0.904942	17	12747	0.00133365	0.784893	0.941176	0.855188
neuropsychological_test	NA	4	4561	0.000877001	0.905054	3	4561	0.00065775	0.944054	1.33333	1
response_to_antipsychotic_drug	NA	1	2273	0.000439947	0.910516	1	2273	0.000439947	0.890847	1	1
virologic_response_measurement	NA	1	2291	0.000436491	0.912777	6	2291	0.00261894	0.0911487	0.166667	0.110455
age_at_first_sexual_intercourse_measurement	Other_measurement	17	13768	0.00123475	0.924693	13	13768	0.000944218	0.981777	1.30769	0.710128
cognitive_decline_measurement	Other_measurement	6	6263	0.000958007	0.92544	6	6263	0.000958007	0.893815	1	1
chronotype_measurement	Other_measurement	55	37877	0.00145207	0.926181	49	37877	0.00129366	0.959986	1.12245	0.870928
attention_deficit_hyperactivity_disorder	Neurological_disorder	94	61738	0.00152256	0.927124	65	61738	0.00105284	0.999961	1.44615	0.0717857
hip_bone_size	NA	2	3271	0.000611434	0.92838	11	3271	0.00336289	0.00995945	0.181818	0.0196577
grip_strength_measurement	Other_measurement	16	13189	0.00121313	0.928715	28	13189	0.00212298	0.0831363	0.571429	0.0621347
reading_and_spelling_ability	NA	2	3277	0.000610314	0.928921	4	3277	0.00122063	0.633945	0.5	0.626789
smoking_behavior	Biological_process	41	29316	0.00139855	0.931065	49	29316	0.00167144	0.444749	0.836735	0.300831
cortical_thickness	Other_measurement	64	43681	0.00146517	0.933099	76	43681	0.00173989	0.314884	0.842105	0.194994
viral_load	NA	2	3341	0.000598623	0.934462	4	3341	0.00119725	0.650543	0.5	0.626789
neuroimaging_measurement	Other_measurement	81	54222	0.00149386	0.935928	86	54222	0.00158607	0.642811	0.94186	0.475255
longitudinal_BMI_measurement	NA	1	2544	0.000393082	0.939378	3	2544	0.00117925	0.60967	0.333333	0.572903
Barrett's_esophagus	NA	1	2634	0.000379651	0.946826	2	2634	0.000759301	0.812301	0.5	0.956039
intracranial_volume_measurement	NA	3	4348	0.000689972	0.948434	1	4348	0.000229991	0.994054	3	0.662827
smoking_status_measurement	Other_measurement	93	62282	0.00149321	0.950259	80	62282	0.00128448	0.990932	1.1625	0.626957
pathological_myopia	NA	1	2681	0.000372995	0.950361	1	2681	0.000372995	0.936776	1	1
pelvic_organ_prolapse	NA	1	2721	0.000367512	0.953191	4	2721	0.00147005	0.4718	0.25	0.334163
optic_cup_area_measurement	NA	1	2723	0.000367242	0.953328	4	2723	0.00146897	0.47243	0.25	0.334163
fasting_blood_insulin_measurement	NA	3	4546	0.000659921	0.959272	2	4546	0.000439947	0.980674	1.5	1
creatinine_clearance_measurement	NA	1	2841	0.000351989	0.960784	NA	NA	NA	NA	NA	NA
Myopia	Other_trait	21	17536	0.00119754	0.963379	16	17536	0.000912409	0.994229	1.3125	0.644194
daytime_rest_measurement	Other_measurement	12	11495	0.00104393	0.967217	11	11495	0.000956938	0.967244	1.09091	1
pulmonary_function_measurement	Other_measurement	7	7878	0.00088855	0.967801	6	7878	0.000761615	0.975639	1.16667	1
sodium_measurement	NA	4	5564	0.000718907	0.968068	9	5564	0.00161754	0.444557	0.444444	0.22104
colorectal_health	NA	2	3924	0.000509684	0.969379	1	3924	0.000254842	0.988987	2	1
risk-taking_behaviour	Biological_process	38	29058	0.00130773	0.969861	34	29058	0.00117007	0.981112	1.11765	0.935237
alcohol_drinking	Biological_process	33	25851	0.00127655	0.9707	24	25851	0.000928397	0.998864	1.375	0.414903
quality_of_life_during_menstruation_measurement	NA	1	3115	0.000321027	0.97394	5	3115	0.00160514	0.414645	0.2	0.192624
peak_expiratory_flow	Other_measurement	7	8201	0.000853554	0.976609	10	8201	0.00121936	0.798617	0.7	0.537938
mosquito_bite_reaction_itch_intensity_measurement	NA	4	5874	0.000680967	0.977682	3	5874	0.000510725	0.987786	1.33333	1
fat_body_mass	NA	1	3310	0.000302115	0.980584	5	3310	0.00151057	0.470912	0.2	0.192624
mood_instability_measurement	NA	9	10047	0.00089579	0.983016	3	10047	0.000298597	0.999949	3	0.18283
Hypermetropia	NA	3	5284	0.000567752	0.983673	11	5284	0.00208176	0.175542	0.272727	0.0466827
alcohol_dependence	NA	6	7837	0.000765599	0.984846	2	7837	0.0002552	0.999786	3	0.332025
diet_measurement	Other_measurement	18	16887	0.00106591	0.986803	25	16887	0.00148043	0.677096	0.72	0.262163
response_to_vaccine	Response_to_drug	5	7219	0.000692617	0.987787	10	7219	0.00138523	0.652364	0.5	0.247864
response_to_diisocyanate	NA	1	3628	0.000275634	0.98805	3	3628	0.000826902	0.851564	0.333333	0.572903
mental_or_behavioural_disorder	NA	3	5618	0.000533998	0.989372	3	5618	0.000533998	0.983387	1	1
alcohol_use_disorder_measurement	Other_measurement	18	17469	0.0010304	0.991684	13	17469	0.000744175	0.999308	1.38462	0.589722
attempted_suicide	NA	1	4058	0.000246427	0.993857	2	4058	0.000492854	0.964216	0.5	0.956039
antisocial_behaviour_measurement	Other_measurement	39	32531	0.00119886	0.994203	34	32531	0.00104516	0.997767	1.14706	0.846526
risky_sexual_behaviour_measurement	NA	5	7890	0.000633714	0.994443	3	7890	0.000380228	0.999053	1.66667	0.792627
substance_abuse	Neurological_disorder	39	32656	0.00119427	0.994644	34	32656	0.00104116	0.997946	1.14706	0.846526
self_reported_educational_attainment	Other_measurement	218	146135	0.00149177	0.995866	204	146135	0.00139597	0.995207	1.06863	1
cognitive_function_measurement	Other_measurement	80	60154	0.00132992	0.995993	84	60154	0.00139642	0.943954	0.952381	0.524889
optic_disc_size_measurement	NA	3	6509	0.0004609	0.996748	6	6509	0.000921801	0.913794	0.5	0.446009
disease_progression_measurement	NA	2	5833	0.000342877	0.997916	11	5833	0.00188582	0.268192	0.181818	0.0196577
body_mass_index	Body_measurement	224	152953	0.0014645	0.99858	223	152953	0.00145796	0.977887	1.00448	0.573078
Alopecia	Other_disease	7	11127	0.0006291	0.999075	9	11127	0.000808843	0.98838	0.777778	0.706104
insulin_measurement	NA	2	6611	0.000302526	0.999343	11	6611	0.00166389	0.418528	0.181818	0.0196577
bone_density	Other_measurement	11	14881	0.000739198	0.999389	17	14881	0.0011424	0.933585	0.647059	0.266159
androgenetic_alopecia	NA	1	5966	0.000167616	0.999707	2	5966	0.000335233	0.997059	0.5	0.956039
nose_morphology_measurement	NA	2	7260	0.000275482	0.999753	4	7260	0.000550964	0.992805	0.5	0.626789
biological_sex	NA	4	9378	0.00042653	0.999756	11	9378	0.00117296	0.851366	0.363636	0.0945777
body_fat_percentage	Body_measurement	30	34003	0.000882275	0.999989	39	34003	0.00114696	0.991432	0.769231	0.221357
facial_morphology_measurement	NA	2	9470	0.000211193	0.999992	12	9470	0.00126716	0.789195	0.166667	0.0116199
adolescent_idiopathic_scoliosis	Other_disease	67	67698	0.00098969	1	58	67698	0.000856746	1	1.15517	0.722799
1,5_anhydroglucitol_measurement	NA	NA	NA	NA	NA	1	581	0.00172117	0.251393	NA	NA
3-hydroxy-1-methylpropylmercapturic_acid_measurement	NA	NA	NA	NA	NA	2	2679	0.000746547	0.821122	NA	NA
3-hydroxypropylmercapturic_acid_measurement	NA	NA	NA	NA	NA	11	3563	0.00308729	0.0181515	NA	NA
abdominal_aortic_calcification_measurement	NA	NA	NA	NA	NA	2	44	0.0454545	5.7643e-05	NA	NA
Abdominal_symptom	NA	NA	NA	NA	NA	2	64	0.03125	0.000176894	NA	NA
acute-on-chronic_liver_failure	NA	NA	NA	NA	NA	6	45	0.133333	1.49089e-12	NA	NA
acute_coronary_syndrome	NA	NA	NA	NA	NA	5	141	0.035461	1.69318e-07	NA	NA
acute_graft_vs._host_disease	NA	NA	NA	NA	NA	2	1492	0.00134048	0.450766	NA	NA
ADAMTS13_activity_measurement	NA	NA	NA	NA	NA	3	50	0.06	1.64716e-06	NA	NA
Addison_disease	NA	NA	NA	NA	NA	1	182	0.00549451	0.037318	NA	NA
adenosine_diphosphate_measurement	NA	NA	NA	NA	NA	1	257	0.00389105	0.0687665	NA	NA
aggressive_periodontitis	NA	NA	NA	NA	NA	1	212	0.00471698	0.049063	NA	NA
airway_imaging_measurement	NA	NA	NA	NA	NA	1	454	0.00220264	0.174746	NA	NA
airway_wall_thickness_measurement	NA	NA	NA	NA	NA	2	248	0.00806452	0.00850413	NA	NA
alpha-2-HS-glycoprotein_measurement	NA	NA	NA	NA	NA	1	44	0.0227273	0.00249136	NA	NA
alpha-2-macroglobulin_receptor-associated_protein_measurement	NA	NA	NA	NA	NA	2	76	0.0263158	0.000294071	NA	NA
alpha_synuclein_measurement	NA	NA	NA	NA	NA	1	498	0.00200803	0.200969	NA	NA
Alzheimer's_disease_neuropathologic_change	NA	NA	NA	NA	NA	1	434	0.00230415	0.163018	NA	NA
anemia_(phenotype)	NA	NA	NA	NA	NA	1	55	0.0181818	0.0038638	NA	NA
angiogenin_measurement	NA	NA	NA	NA	NA	1	32	0.03125	0.00132364	NA	NA
angiopoietin-1_receptor_measurement	NA	NA	NA	NA	NA	2	479	0.00417537	0.0466421	NA	NA
anterior_chamber_depth_measurement	NA	NA	NA	NA	NA	1	67	0.0149254	0.00567744	NA	NA
anthranilic_acid_measurement	NA	NA	NA	NA	NA	1	383	0.00261097	0.133849	NA	NA
anti-anoctamin_2_antibody_measurement	NA	NA	NA	NA	NA	1	271	0.00369004	0.0753449	NA	NA
anti-human_herpes_virus_7_antibody_measurement	NA	NA	NA	NA	NA	2	30	0.0666667	1.79807e-05	NA	NA
antiphospholipid_antibody_measurement	NA	NA	NA	NA	NA	1	650	0.00153846	0.293566	NA	NA
antipsychotic_drug_related_weight_gain	NA	NA	NA	NA	NA	1	775	0.00129032	0.368792	NA	NA
asparagine_measurement	NA	NA	NA	NA	NA	2	452	0.00442478	0.0404609	NA	NA
asymmetric_dimethylarginine_measurement	NA	NA	NA	NA	NA	1	233	0.00429185	0.0579688	NA	NA
axial_length_measurement	NA	NA	NA	NA	NA	1	847	0.00118064	0.410707	NA	NA
behavioural_disinhibition_measurement	NA	NA	NA	NA	NA	1	906	0.00110375	0.444005	NA	NA
beta-aminoisobutyric_acid_measurement	NA	NA	NA	NA	NA	2	387	0.00516796	0.0274252	NA	NA
beta-nerve_growth_factor_measurement	NA	NA	NA	NA	NA	3	427	0.00702576	0.00595986	NA	NA
bitter_beverage_consumption_measurement	NA	NA	NA	NA	NA	4	1031	0.00387973	0.0302687	NA	NA
blood_sedimentation	NA	NA	NA	NA	NA	1	361	0.00277008	0.12167	NA	NA
body_composition_measurement	NA	NA	NA	NA	NA	1	1275	0.000784314	0.62528	NA	NA
brain_connectivity_measurement	NA	NA	NA	NA	NA	5	669	0.00747384	0.00100187	NA	NA
brain_neoplasm	NA	NA	NA	NA	NA	1	53	0.0188679	0.00359329	NA	NA
brain_serotonin_transporter_measurement	NA	NA	NA	NA	NA	2	298	0.00671141	0.0139119	NA	NA
butyrylcholinesterase_measurement	NA	NA	NA	NA	NA	2	337	0.00593472	0.0192137	NA	NA
C-C_motif_chemokine_18_measurement	NA	NA	NA	NA	NA	1	53	0.0188679	0.00359329	NA	NA
C-C_motif_chemokine_21_measurement	NA	NA	NA	NA	NA	1	120	0.00833333	0.0173019	NA	NA
C-C_motif_chemokine_3-like_1_measurement	NA	NA	NA	NA	NA	1	29	0.0344828	0.00108705	NA	NA
C-C_motif_chemokine_7_measurement	NA	NA	NA	NA	NA	2	249	0.00803213	0.00859735	NA	NA
C-C_motif_chemokine_8_measurement	NA	NA	NA	NA	NA	1	73	0.0136986	0.00670395	NA	NA
calcaneal_bone_quantitative_ultrasound_measurement	NA	NA	NA	NA	NA	1	152	0.00657895	0.0268587	NA	NA
cancer_antigen_15.3_measurement	NA	NA	NA	NA	NA	1	79	0.0126582	0.00780801	NA	NA
Cannabis_use	NA	NA	NA	NA	NA	2	2001	0.0009995	0.645672	NA	NA
carbohydrate_intake_measurement	NA	NA	NA	NA	NA	3	1328	0.00225904	0.181646	NA	NA
cardiac_arrhythmia	NA	NA	NA	NA	NA	1	927	0.00107875	0.455603	NA	NA
cardiovascular_disease_biomarker_measurement	NA	NA	NA	NA	NA	1	607	0.00164745	0.267294	NA	NA
carpal_tunnel_syndrome	NA	NA	NA	NA	NA	1	894	0.00111857	0.437317	NA	NA
caspase-3_measurement	NA	NA	NA	NA	NA	1	131	0.00763359	0.0203883	NA	NA
cataract	NA	NA	NA	NA	NA	10	1811	0.00552181	0.000292221	NA	NA
cathepsin_S_measurement	NA	NA	NA	NA	NA	5	292	0.0171233	1.14114e-05	NA	NA
CC16_measurement	NA	NA	NA	NA	NA	2	434	0.00460829	0.0365874	NA	NA
CCL17_measurement	NA	NA	NA	NA	NA	1	102	0.00980392	0.0127296	NA	NA
CCL5_measurement	NA	NA	NA	NA	NA	1	378	0.0026455	0.131057	NA	NA
Central_precocious_puberty	NA	NA	NA	NA	NA	1	371	0.00269542	0.127171	NA	NA
cerebral_amyloid_angiopathy	NA	NA	NA	NA	NA	1	1022	0.000978474	0.50625	NA	NA
Chagas_cardiomyopathy	NA	NA	NA	NA	NA	1	557	0.00179533	0.236737	NA	NA
childhood_aggressive_behaviour_measurement	NA	NA	NA	NA	NA	1	2157	0.000463607	0.872956	NA	NA
childhood_trauma_measurement	NA	NA	NA	NA	NA	1	1411	0.000708717	0.679464	NA	NA
chin_morphology_measurement	NA	NA	NA	NA	NA	3	2269	0.00132217	0.520368	NA	NA
Chlamydia_pneumoniae_seropositivity	NA	NA	NA	NA	NA	1	51	0.0196078	0.00333203	NA	NA
choroid_plexus_volume_measurement	NA	NA	NA	NA	NA	1	392	0.00255102	0.138908	NA	NA
cirrhosis_of_liver	NA	NA	NA	NA	NA	2	1406	0.00142248	0.413456	NA	NA
colonic_neoplasm	NA	NA	NA	NA	NA	1	463	0.00215983	0.180067	NA	NA
colorectal_mucinous_adenocarcinoma	NA	NA	NA	NA	NA	2	189	0.010582	0.00403033	NA	NA
complement_factor_H_measurement	NA	NA	NA	NA	NA	1	1043	0.000958773	0.517024	NA	NA
congenital_heart_disease	NA	NA	NA	NA	NA	4	815	0.00490798	0.0124118	NA	NA
corneal_endothelial_cell_measurement	NA	NA	NA	NA	NA	2	829	0.00241255	0.160836	NA	NA
coronary_thrombosis	NA	NA	NA	NA	NA	1	432	0.00231481	0.161853	NA	NA
Corticobasal_degeneration	NA	NA	NA	NA	NA	2	2095	0.000954654	0.675789	NA	NA
cuneus_cortex_volume_measurement	NA	NA	NA	NA	NA	1	870	0.00114943	0.423809	NA	NA
cutaneous_Leishmaniasis	NA	NA	NA	NA	NA	1	767	0.00130378	0.364059	NA	NA
Cystic_fibrosis	NA	NA	NA	NA	NA	3	995	0.00301508	0.0860565	NA	NA
decreased_fine_motor_function	NA	NA	NA	NA	NA	2	171	0.0116959	0.00304651	NA	NA
Dementia	NA	NA	NA	NA	NA	1	434	0.00230415	0.163018	NA	NA
dentate_gyrus_volume_measurement	NA	NA	NA	NA	NA	1	206	0.00485437	0.0466185	NA	NA
deoxycholate_measurement	NA	NA	NA	NA	NA	2	454	0.00440529	0.0409036	NA	NA
Diarrhea	NA	NA	NA	NA	NA	1	261	0.00383142	0.0706259	NA	NA
dickkopf‐related_protein_1_measurement	NA	NA	NA	NA	NA	1	426	0.00234742	0.158368	NA	NA
differentiated_thyroid_carcinoma	NA	NA	NA	NA	NA	1	1365	0.000732601	0.661892	NA	NA
digestive_system_disease	NA	NA	NA	NA	NA	2	536	0.00373134	0.0611078	NA	NA
digestive_system_infectious_disease	NA	NA	NA	NA	NA	1	242	0.00413223	0.0619438	NA	NA
digit_length_ratio	NA	NA	NA	NA	NA	1	333	0.003003	0.1066	NA	NA
dihydrotestosterone_measurement	NA	NA	NA	NA	NA	1	45	0.0222222	0.00260436	NA	NA
disease_free_survival	NA	NA	NA	NA	NA	3	1129	0.00265722	0.120918	NA	NA
diverticulitis	NA	NA	NA	NA	NA	1	310	0.00322581	0.0946353	NA	NA
drug_dependence	NA	NA	NA	NA	NA	1	791	0.00126422	0.378216	NA	NA
drug_use_measurement	NA	NA	NA	NA	NA	1	562	0.00177936	0.239788	NA	NA
Duchenne_muscular_dystrophy	NA	NA	NA	NA	NA	2	917	0.00218103	0.196885	NA	NA
dysmenorrheic_pain_measurement	NA	NA	NA	NA	NA	1	1274	0.000784929	0.624856	NA	NA
early_cardiac_repolarization_measurement	NA	NA	NA	NA	NA	5	279	0.0179211	8.82225e-06	NA	NA
edema	NA	NA	NA	NA	NA	2	80	0.025	0.000341985	NA	NA
egg_allergy_measurement	NA	NA	NA	NA	NA	1	570	0.00175439	0.244672	NA	NA
endometrial_endometrioid_carcinoma	NA	NA	NA	NA	NA	2	266	0.0075188	0.0102743	NA	NA
energy_expenditure_measurement	NA	NA	NA	NA	NA	1	291	0.00343643	0.0850695	NA	NA
energy_intake_measurement	NA	NA	NA	NA	NA	3	847	0.00354191	0.054331	NA	NA
entorhinal_cortical_volume	NA	NA	NA	NA	NA	2	50	0.04	8.46739e-05	NA	NA
eotaxin_measurement	NA	NA	NA	NA	NA	1	619	0.00161551	0.274633	NA	NA
Epithelioid_Cell_Uveal_Melanoma	NA	NA	NA	NA	NA	1	376	0.00265957	0.129944	NA	NA
esophageal_adenocarcinoma	NA	NA	NA	NA	NA	2	2716	0.000736377	0.828107	NA	NA
event-related_brain_oscillation	NA	NA	NA	NA	NA	1	55	0.0181818	0.0038638	NA	NA
excessive_daytime_sleepiness_measurement	NA	NA	NA	NA	NA	1	291	0.00343643	0.0850695	NA	NA
exercise	NA	NA	NA	NA	NA	2	98	0.0204082	0.000619151	NA	NA
exercise_test	NA	NA	NA	NA	NA	3	379	0.00791557	0.00392965	NA	NA
extranodal_nasal_NK/T_cell_lymphoma	NA	NA	NA	NA	NA	1	490	0.00204082	0.196165	NA	NA
facial_attractiveness_measurement	NA	NA	NA	NA	NA	2	266	0.0075188	0.0102743	NA	NA
facial_pigmentation_measurement	NA	NA	NA	NA	NA	2	740	0.0027027	0.126742	NA	NA
Fc_receptor-like_protein_3_measurement	NA	NA	NA	NA	NA	1	13	0.0769231	0.000212567	NA	NA
fear_of_minor_pain_measurement	NA	NA	NA	NA	NA	3	567	0.00529101	0.0155221	NA	NA
female_fertility	NA	NA	NA	NA	NA	1	965	0.00103627	0.476227	NA	NA
fertility_measurement	NA	NA	NA	NA	NA	1	1092	0.000915751	0.541548	NA	NA
fibronectin_fragment_3_measurement	NA	NA	NA	NA	NA	1	55	0.0181818	0.0038638	NA	NA
folding_of_antihelix	NA	NA	NA	NA	NA	1	154	0.00649351	0.0275128	NA	NA
folic_acid_measurement	NA	NA	NA	NA	NA	2	1146	0.0017452	0.297231	NA	NA
follistatin_measurement	NA	NA	NA	NA	NA	1	220	0.00454545	0.0523927	NA	NA
food_allergy_measurement	NA	NA	NA	NA	NA	1	695	0.00143885	0.320912	NA	NA
fractional_shortening	NA	NA	NA	NA	NA	1	74	0.0135135	0.00688262	NA	NA
Fuchs_endothelial_corneal_dystrophy	NA	NA	NA	NA	NA	1	198	0.00505051	0.0434318	NA	NA
fusiform_gyrus_volume_measurement	NA	NA	NA	NA	NA	1	181	0.00552486	0.0369478	NA	NA
gamma-aminoisobutyric_acid_measurement	NA	NA	NA	NA	NA	1	200	0.005	0.0442206	NA	NA
ganglion_cell_inner_plexiform_layer_thickness_measurement	NA	NA	NA	NA	NA	4	1124	0.00355872	0.0412795	NA	NA
gastric_adenocarcinoma	NA	NA	NA	NA	NA	1	109	0.00917431	0.0144353	NA	NA
generalised_epilepsy	NA	NA	NA	NA	NA	1	685	0.00145985	0.314855	NA	NA
gentisic_acid_measurement	NA	NA	NA	NA	NA	2	282	0.0070922	0.0120138	NA	NA
glucagon-like_peptide-1_measurement	NA	NA	NA	NA	NA	2	434	0.00460829	0.0365874	NA	NA
glucose-dependent_insulinotropic_peptide_measurement	NA	NA	NA	NA	NA	3	878	0.00341686	0.060349	NA	NA
glucose_metabolism_measurement	NA	NA	NA	NA	NA	2	873	0.00229095	0.178609	NA	NA
glucose_tolerance_test	NA	NA	NA	NA	NA	5	2250	0.00222222	0.175066	NA	NA
GM11992	NA	NA	NA	NA	NA	1	432	0.00231481	0.161853	NA	NA
goiter	NA	NA	NA	NA	NA	1	663	0.0015083	0.301487	NA	NA
haptoglobin_measurement	NA	NA	NA	NA	NA	2	191	0.0104712	0.00415015	NA	NA
head_circumference	NA	NA	NA	NA	NA	3	120	0.025	5.35577e-05	NA	NA
hematological_measurement	NA	NA	NA	NA	NA	2	635	0.00314961	0.0904767	NA	NA
hepatitis_A_virus_cellular_receptor_2_measurement	NA	NA	NA	NA	NA	1	95	0.0105263	0.011119	NA	NA
hepcidin:transferrin_saturation_ratio	NA	NA	NA	NA	NA	1	166	0.0060241	0.0315697	NA	NA
Herpes_Zoster	NA	NA	NA	NA	NA	1	135	0.00740741	0.0215634	NA	NA
Hirschsprung_disease	NA	NA	NA	NA	NA	1	692	0.00144509	0.319096	NA	NA
homocysteine_measurement	NA	NA	NA	NA	NA	5	1277	0.00391543	0.0212122	NA	NA
HSV1_seropositivity	NA	NA	NA	NA	NA	2	103	0.0194175	0.00071549	NA	NA
HSV2_virologic_severity_measurement	NA	NA	NA	NA	NA	2	137	0.0145985	0.00162639	NA	NA
human_papilloma_virus_infection	NA	NA	NA	NA	NA	2	1474	0.00135685	0.443034	NA	NA
HVA_measurement	NA	NA	NA	NA	NA	1	1062	0.00094162	0.526637	NA	NA
hydroxy-leucine_measurement	NA	NA	NA	NA	NA	1	1480	0.000675676	0.704414	NA	NA
hyperlipidemia	NA	NA	NA	NA	NA	1	72	0.0138889	0.00652743	NA	NA
IgG_bisecting_N-acetyl_glucosamine_measurement	NA	NA	NA	NA	NA	3	176	0.0170455	0.000233951	NA	NA
IgG_digalactosylation_measurement	NA	NA	NA	NA	NA	3	177	0.0169492	0.000239045	NA	NA
IgG_disialylation_measurement	NA	NA	NA	NA	NA	3	111	0.027027	3.95141e-05	NA	NA
IgG_galactosylation_measurement	NA	NA	NA	NA	NA	3	302	0.00993377	0.0017443	NA	NA
IgG_monogalactosylation_measurement	NA	NA	NA	NA	NA	3	200	0.015	0.000379568	NA	NA
IgG_sialylation_measurement	NA	NA	NA	NA	NA	3	242	0.0123967	0.000774075	NA	NA
infantile_hypertrophic_pyloric_stenosis	NA	NA	NA	NA	NA	1	804	0.00124378	0.385829	NA	NA
insulin_resistance	NA	NA	NA	NA	NA	3	1156	0.00259516	0.128579	NA	NA
interleukin_18_measurement	NA	NA	NA	NA	NA	6	1293	0.00464037	0.00652406	NA	NA
interleukin_18_receptor_1_measurement	NA	NA	NA	NA	NA	1	221	0.00452489	0.0528145	NA	NA
interleukin_25_measurement	NA	NA	NA	NA	NA	1	48	0.0208333	0.00295761	NA	NA
intermittent_Staphylococcus_aureus_carrier_status	NA	NA	NA	NA	NA	1	406	0.00246305	0.146857	NA	NA
internal_carotid_intimal_medial_thickness	NA	NA	NA	NA	NA	1	247	0.00404858	0.0641912	NA	NA
isthmus_cingulate_cortex_volume_measurement	NA	NA	NA	NA	NA	2	680	0.00294118	0.105432	NA	NA
Keloid	NA	NA	NA	NA	NA	2	285	0.00701754	0.0123575	NA	NA
Ketonuria	NA	NA	NA	NA	NA	1	405	0.00246914	0.146286	NA	NA
L_lactate_dehydrogenase_measurement	NA	NA	NA	NA	NA	2	1118	0.00178891	0.284676	NA	NA
lactose_measurement	NA	NA	NA	NA	NA	1	207	0.00483092	0.0470227	NA	NA
language_measurement	NA	NA	NA	NA	NA	1	215	0.00465116	0.0503024	NA	NA
lateral_orbital_frontal_cortex_volume_measurement	NA	NA	NA	NA	NA	2	742	0.00269542	0.127478	NA	NA
laterality_measurement	NA	NA	NA	NA	NA	5	135	0.037037	1.3091e-07	NA	NA
lentiform_nucleus_measurement	NA	NA	NA	NA	NA	1	284	0.00352113	0.0816239	NA	NA
leptin_measurement	NA	NA	NA	NA	NA	1	2162	0.000462535	0.87378	NA	NA
leukocyte_immunoglobulin-like_receptor_subfamily_B_member_1_measurement	NA	NA	NA	NA	NA	1	224	0.00446429	0.054087	NA	NA
Lewy_body_dementia_measurement	NA	NA	NA	NA	NA	2	456	0.00438596	0.0413487	NA	NA
liver_enzyme_measurement	NA	NA	NA	NA	NA	1	669	0.00149477	0.305138	NA	NA
liver_fat_measurement	NA	NA	NA	NA	NA	1	357	0.00280112	0.119486	NA	NA
lobar_intracerebral_hemorrhage	NA	NA	NA	NA	NA	1	5	0.2	2.74945e-05	NA	NA
lymphoma	NA	NA	NA	NA	NA	3	1130	0.00265487	0.121199	NA	NA
mammographic_density_percentage	NA	NA	NA	NA	NA	2	1000	0.002	0.232454	NA	NA
medial_orbital_frontal_cortex_volume_measurement	NA	NA	NA	NA	NA	1	681	0.00146843	0.312428	NA	NA
member_5_measurement	NA	NA	NA	NA	NA	3	27	0.111111	1.29409e-07	NA	NA
methadone_dose_measurement	NA	NA	NA	NA	NA	4	1205	0.0033195	0.0526058	NA	NA
methionine_measurement	NA	NA	NA	NA	NA	3	326	0.00920245	0.00229881	NA	NA
MHPG_measurement	NA	NA	NA	NA	NA	1	1305	0.000766284	0.637815	NA	NA
monokine_induced_by_gamma_interferon_measurement	NA	NA	NA	NA	NA	2	412	0.00485437	0.032126	NA	NA
mucocutaneous_lymph_node_syndrome	NA	NA	NA	NA	NA	7	2158	0.00324374	0.0299608	NA	NA
multiple_system_atrophy	NA	NA	NA	NA	NA	4	711	0.00562588	0.00719503	NA	NA
Myasthenia_gravis	NA	NA	NA	NA	NA	2	513	0.00389864	0.0550443	NA	NA
myeloproliferative_disorder	NA	NA	NA	NA	NA	2	694	0.00288184	0.11027	NA	NA
N-acylethanolamine-hydrolyzing_acid_amidase_measurement	NA	NA	NA	NA	NA	4	187	0.0213904	1.77244e-05	NA	NA
narcolepsy_with_cataplexy	NA	NA	NA	NA	NA	7	1224	0.00571895	0.00119571	NA	NA
nausea_and_vomiting_of_pregnancy_severity_measurement	NA	NA	NA	NA	NA	2	782	0.00255754	0.142494	NA	NA
neurofilament_light_chain_measurement	NA	NA	NA	NA	NA	3	342	0.00877193	0.00272935	NA	NA
NG-monomethyl-arginine_measurement	NA	NA	NA	NA	NA	1	320	0.003125	0.099788	NA	NA
nodular_sclerosis_Hodgkin_lymphoma	NA	NA	NA	NA	NA	2	311	0.00643087	0.0155723	NA	NA
non-alcoholic_steatohepatitis	NA	NA	NA	NA	NA	2	413	0.00484262	0.0323222	NA	NA
non-substance_related_disinhibited_behaviour	NA	NA	NA	NA	NA	1	855	0.00116959	0.415281	NA	NA
number_of_children_ever_born_measurement	NA	NA	NA	NA	NA	2	295	0.00677966	0.0135438	NA	NA
occipital_lobe_volume_measurement	NA	NA	NA	NA	NA	1	152	0.00657895	0.0268587	NA	NA
ocular_sarcoidosis	NA	NA	NA	NA	NA	2	1350	0.00148148	0.388729	NA	NA
oligoclonal_band_measurement	NA	NA	NA	NA	NA	2	513	0.00389864	0.0550443	NA	NA
opioid_overdose_severity_measurement	NA	NA	NA	NA	NA	1	351	0.002849	0.116229	NA	NA
optic_disc_area_measurement	NA	NA	NA	NA	NA	1	2178	0.000459137	0.876383	NA	NA
Orofacial_clefting_syndrome	NA	NA	NA	NA	NA	2	336	0.00595238	0.0190657	NA	NA
oropharynx_cancer	NA	NA	NA	NA	NA	3	1393	0.00215363	0.203332	NA	NA
panic_disorder	NA	NA	NA	NA	NA	2	707	0.00282885	0.114838	NA	NA
pappalysin‐1_measurement	NA	NA	NA	NA	NA	2	332	0.0060241	0.0184801	NA	NA
pars_opercularis_volume_measurement	NA	NA	NA	NA	NA	4	741	0.00539811	0.00850281	NA	NA
pars_triangularis_volume_measurement	NA	NA	NA	NA	NA	1	267	0.00374532	0.0734454	NA	NA
peak_insulin_response_measurement	NA	NA	NA	NA	NA	1	359	0.00278552	0.120577	NA	NA
peanut_allergy_measurement	NA	NA	NA	NA	NA	4	697	0.00573888	0.00663564	NA	NA
pepsinogen_I/II_ratio	NA	NA	NA	NA	NA	3	245	0.0122449	0.000810237	NA	NA
pericardial_adipose_tissue_measurement	NA	NA	NA	NA	NA	1	484	0.00206612	0.192572	NA	NA
phenylalanine_measurement	NA	NA	NA	NA	NA	1	284	0.00352113	0.0816239	NA	NA
phosphoglyceric_acid_measurement	NA	NA	NA	NA	NA	1	199	0.00502513	0.0438256	NA	NA
Pituitary_Gland_Adenoma	NA	NA	NA	NA	NA	5	234	0.0213675	3.23807e-06	NA	NA
placenta_growth_factor_measurement	NA	NA	NA	NA	NA	6	415	0.0144578	7.69657e-06	NA	NA
plasma_beta-amyloid_1-40_measurement	NA	NA	NA	NA	NA	6	430	0.0139535	9.67497e-06	NA	NA
plasma_betaine_measurement	NA	NA	NA	NA	NA	4	801	0.00499376	0.0115939	NA	NA
platelet_aggregation	NA	NA	NA	NA	NA	2	1152	0.00173611	0.299926	NA	NA
platinum_measurement	NA	NA	NA	NA	NA	1	401	0.00249377	0.144007	NA	NA
pneumococcal_bacteremia	NA	NA	NA	NA	NA	1	100	0.01	0.0122596	NA	NA
polyomavirus_2_seropositivity	NA	NA	NA	NA	NA	2	409	0.00488998	0.0315411	NA	NA
post-traumatic_stress_disorder_symptom_measurement	NA	NA	NA	NA	NA	1	638	0.0015674	0.286243	NA	NA
Posterior_cortical_atrophy	NA	NA	NA	NA	NA	2	926	0.00215983	0.200677	NA	NA
PR_segment	NA	NA	NA	NA	NA	1	609	0.00164204	0.268517	NA	NA
premature_cardiac_contractions	NA	NA	NA	NA	NA	1	118	0.00847458	0.0167641	NA	NA
primary_ovarian_insufficiency	NA	NA	NA	NA	NA	1	516	0.00193798	0.211826	NA	NA
prion_disease	NA	NA	NA	NA	NA	4	507	0.00788955	0.00173646	NA	NA
protein_C_measurement	NA	NA	NA	NA	NA	1	532	0.0018797	0.221522	NA	NA
protein_intake_measurement	NA	NA	NA	NA	NA	3	906	0.00331126	0.066075	NA	NA
prothrombin_time_measurement	NA	NA	NA	NA	NA	1	873	0.00114548	0.425507	NA	NA
psychosis	NA	NA	NA	NA	NA	4	541	0.00739372	0.00229706	NA	NA
psychosis_predisposition_measurement	NA	NA	NA	NA	NA	1	630	0.0015873	0.281357	NA	NA
rapid_kidney_function_decline	NA	NA	NA	NA	NA	1	44	0.0227273	0.00249136	NA	NA
reasoning	NA	NA	NA	NA	NA	1	350	0.00285714	0.115688	NA	NA
receptor_superfamily	NA	NA	NA	NA	NA	3	27	0.111111	1.29409e-07	NA	NA
remission	NA	NA	NA	NA	NA	1	930	0.00107527	0.457248	NA	NA
renal_system_measurement	NA	NA	NA	NA	NA	2	1240	0.0016129	0.339515	NA	NA
response_to_abacavir	NA	NA	NA	NA	NA	1	906	0.00110375	0.444005	NA	NA
response_to_alcohol	NA	NA	NA	NA	NA	2	983	0.00203459	0.22507	NA	NA
response_to_angiotensin-converting_enzyme_inhibitor	NA	NA	NA	NA	NA	1	1465	0.000682594	0.699132	NA	NA
response_to_cytosine_arabinoside	NA	NA	NA	NA	NA	1	396	0.00252525	0.141169	NA	NA
response_to_dabigatran_etexilate	NA	NA	NA	NA	NA	2	46	0.0434783	6.59054e-05	NA	NA
response_to_darapladib	NA	NA	NA	NA	NA	1	261	0.00383142	0.0706259	NA	NA
response_to_exercise	NA	NA	NA	NA	NA	1	199	0.00502513	0.0438256	NA	NA
response_to_olanzapine	NA	NA	NA	NA	NA	1	243	0.00411523	0.0623911	NA	NA
response_to_opioid	NA	NA	NA	NA	NA	2	427	0.00468384	0.0351351	NA	NA
response_to_pazopanib	NA	NA	NA	NA	NA	5	65	0.0769231	1.58976e-09	NA	NA
response_to_rhododendrol	NA	NA	NA	NA	NA	1	188	0.00531915	0.0395691	NA	NA
response_to_ribavirin	NA	NA	NA	NA	NA	1	15	0.0666667	0.000285516	NA	NA
response_to_sulfonylurea	NA	NA	NA	NA	NA	2	3179	0.000629129	0.897426	NA	NA
retinal_layer_thickness_measurement	NA	NA	NA	NA	NA	4	1982	0.00201816	0.23585	NA	NA
retinal_nerve_fibre_layer_thickness_measurement	NA	NA	NA	NA	NA	3	1161	0.00258398	0.130019	NA	NA
rostral_middle_frontal_gyrus_volume_measurement	NA	NA	NA	NA	NA	2	445	0.00449438	0.0389308	NA	NA
ruminative_stress_response	NA	NA	NA	NA	NA	1	25	0.04	0.000806796	NA	NA
scavenger_receptor_class_F_member_1_measurement	NA	NA	NA	NA	NA	2	79	0.0253165	0.000329569	NA	NA
Schizoaffective_disorder-bipolar_type	NA	NA	NA	NA	NA	1	134	0.00746269	0.021267	NA	NA
serine_measurement	NA	NA	NA	NA	NA	7	1030	0.00679612	0.000395871	NA	NA
serum_copper_measurement	NA	NA	NA	NA	NA	2	751	0.00266312	0.130805	NA	NA
serum_homoarginine_measurement	NA	NA	NA	NA	NA	2	157	0.0127389	0.00239496	NA	NA
serum_IgG_measurement	NA	NA	NA	NA	NA	5	649	0.00770416	0.000858063	NA	NA
Sickle_cell_anemia	NA	NA	NA	NA	NA	2	235	0.00851064	0.00734642	NA	NA
sitting_height_ratio	NA	NA	NA	NA	NA	4	1183	0.00338123	0.049368	NA	NA
sleep_measurement	NA	NA	NA	NA	NA	1	1256	0.000796178	0.617168	NA	NA
social_communication_impairment	NA	NA	NA	NA	NA	1	911	0.00109769	0.446779	NA	NA
soluble_triggering_receptor_expressed_on_myeloid_cells_2_measurement	NA	NA	NA	NA	NA	2	2199	0.000909504	0.706853	NA	NA
South_Texas_Assessment_of_Neurocognition	NA	NA	NA	NA	NA	1	38	0.0263158	0.00186368	NA	NA
spontaneous_preterm_birth	NA	NA	NA	NA	NA	2	1316	0.00151976	0.373589	NA	NA
sRAGE_measurement	NA	NA	NA	NA	NA	1	32	0.03125	0.00132364	NA	NA
stenosing_tenosynovitis	NA	NA	NA	NA	NA	1	380	0.00263158	0.132172	NA	NA
sulfate_measurement	NA	NA	NA	NA	NA	1	206	0.00485437	0.0466185	NA	NA
sun_exposure_measurement	NA	NA	NA	NA	NA	4	476	0.00840336	0.00131931	NA	NA
suntan	NA	NA	NA	NA	NA	2	2387	0.000837872	0.757119	NA	NA
superior_frontal_gyrus_volume_measurement	NA	NA	NA	NA	NA	1	338	0.00295858	0.109252	NA	NA
superior_temporal_gyrus_volume_measurement	NA	NA	NA	NA	NA	1	839	0.0011919	0.406116	NA	NA
supraventricular_ectopy	NA	NA	NA	NA	NA	1	217	0.00460829	0.0511348	NA	NA
temporal_pole_volume_measurement	NA	NA	NA	NA	NA	1	328	0.00304878	0.103965	NA	NA
Tetralogy_of_Fallot	NA	NA	NA	NA	NA	1	411	0.00243309	0.149719	NA	NA
thoracic_aortic_aneurysm	NA	NA	NA	NA	NA	1	555	0.0018018	0.235518	NA	NA
threonine_measurement	NA	NA	NA	NA	NA	2	337	0.00593472	0.0192137	NA	NA
thrombomodulin_measurement	NA	NA	NA	NA	NA	1	373	0.00268097	0.128279	NA	NA
Tinnitus	NA	NA	NA	NA	NA	1	787	0.00127065	0.375865	NA	NA
tissue_factor_measurement	NA	NA	NA	NA	NA	2	290	0.00689655	0.0129429	NA	NA
trans/trans-18:2_fatty_acid_measurement	NA	NA	NA	NA	NA	1	435	0.00229885	0.163601	NA	NA
treatment-resistant_hypertension	NA	NA	NA	NA	NA	2	1320	0.00151515	0.375374	NA	NA
triacylglycerol_46:0_measurement	NA	NA	NA	NA	NA	3	250	0.012	0.000873128	NA	NA
triacylglycerol_46:1_measurement	NA	NA	NA	NA	NA	2	373	0.00536193	0.0249656	NA	NA
triacylglycerol_48:0_measurement	NA	NA	NA	NA	NA	2	824	0.00242718	0.158852	NA	NA
triacylglycerol_48:1_measurement	NA	NA	NA	NA	NA	2	161	0.0124224	0.00257128	NA	NA
triacylglycerol_48:2_measurement	NA	NA	NA	NA	NA	2	474	0.00421941	0.0454642	NA	NA
triacylglycerol_50:3_measurement	NA	NA	NA	NA	NA	2	532	0.0037594	0.0600317	NA	NA
triacylglycerol_52:5_measurement	NA	NA	NA	NA	NA	1	333	0.003003	0.1066	NA	NA
triacylglycerol_54:8_measurement	NA	NA	NA	NA	NA	1	378	0.0026455	0.131057	NA	NA
triacylglycerol_56:5_measurement	NA	NA	NA	NA	NA	1	360	0.00277778	0.121123	NA	NA
triglyceride_change_measurement	NA	NA	NA	NA	NA	1	907	0.00110254	0.444561	NA	NA
tryptase_beta-2_measurement	NA	NA	NA	NA	NA	4	29	0.137931	1.44929e-09	NA	NA
Tuberculosis	NA	NA	NA	NA	NA	2	2337	0.000855798	0.744475	NA	NA
tumor_necrosis_factor	NA	NA	NA	NA	NA	3	27	0.111111	1.29409e-07	NA	NA
tumor_necrosis_factor_beta_measurement	NA	NA	NA	NA	NA	1	138	0.00724638	0.0224627	NA	NA
tumor_necrosis_factor_receptor_II_measurement	NA	NA	NA	NA	NA	3	252	0.0119048	0.00089922	NA	NA
urinary_potassium_to_creatinine_ratio	NA	NA	NA	NA	NA	2	209	0.00956938	0.00532622	NA	NA
Urinary_retention	NA	NA	NA	NA	NA	2	375	0.00533333	0.0253093	NA	NA
uterine_prolapse	NA	NA	NA	NA	NA	1	552	0.00181159	0.233689	NA	NA
Uveal_Melanoma	NA	NA	NA	NA	NA	1	885	0.00112994	0.432271	NA	NA
vascular_cell_adhesion_molecule-1_measurement	NA	NA	NA	NA	NA	1	10	0.1	0.000123042	NA	NA
vascular_endothelial_growth_factor_A_measurement	NA	NA	NA	NA	NA	1	298	0.0033557	0.0885582	NA	NA
ventral_diencephalon_volume_measurement	NA	NA	NA	NA	NA	2	102	0.0196078	0.000695509	NA	NA
vitamin_supplement_exposure_measurement	NA	NA	NA	NA	NA	3	727	0.00412655	0.03428	NA	NA
