# Supplementary material for: Comprehensive mapping of genetic variation at Epromoters reveals pleiotropic association with multiple disease traits
Source: Nucleic Acids Res. 2024 Dec 27;53(4):gkae1270. doi: 10.1093/nar/gkae1270 (PMC11879118; doi:10.1093/nar/gkae1270)
Supplement: gkae1270_Supplemental_Files [file gkae1270_supplemental_files.zip › Supplemental Table 7.xlsx]

## Sheet: Description
Supplemental Table 7: The summary information of collected MPRA datasets and allelic-skewed SNPs
Table description
Table MPRA_datasets
The summary information of collected MPRA datasets
Table allelic-skewed SNPs
allelic-skewed SNP	The SNP ID or rsID of allelic-skewed SNPs
source_and_cell_lines	The source and cell lines of allelic-skewed SNPs detected in

## Sheet: MPRA_datasets
The summary information of collected MPRA datasets
study	Cell lines	methods	tested SNPs	significant SNPs	original file from the study
Abell et al. 2022	GM12878	MPRA	30523	1264	Supplementary Table S4
Arensbergen et al. 2019	K562	SuRE-seq	5919293	19237	https://osf.io/6y9td/files/osfstorage
Arensbergen et al. 2019	HepG2	SuRE-seq	5919293	14183	https://osf.io/6y9td/files/osfstorage
Bourges et al. 2020	stimulated CD4 T cells	MPRA	264	122	Dataset EV1
Choi et al. 2020	melanoma cell line	MPRA	832	39	Supplementary Information Table5
Kalita et al. 2018	LCLs-GM18507	STARR-seq	43500	2720	Supplemental_Table_S1
Khetan et al. 2021	MIN6 β cells	MPRA	6621	879	Supplementary Data 3
Liu et al. 2017	HEK293T	STARR-seq	10673	39	Additional file 2 Dataset S1
Lu et al. 2021	GM12878	MPRA	3073	51	Supplementary Data 11
Lu et al. 2021	Jurkat T cells	MPRA	3073	92	Supplementary Data 11
Lu et al. 2021	Jurkat T cells IFNa	MPRA	3073	102	Supplementary Data 11
Mouri et al. 2022	Jurkat T cells	MPRA	18312	313	Supplementary Table 3
Myint et al. 2019	K562	MPRA	1079	148	Table S1
Myint et al. 2019	SH-SY5Y	MPRA	1079	53	Table S1
Tewhey et al. 2016	LCLs	MPRA	32373	842	Supplementary Table S1
Ulirsch et al. 2016	K562	MPRA	2756	32	Table S2
Zhang et al. 2018	LNCaP cells	STARR-seq	374	20	Supplementary Data 4
Cooper et al. 2022	HEK293T	MPRA	5706	320	Data S2
Long et al. 2022	Melanoma	MPRA	1992	134	Table S6
Long et al. 2022	Melanocyte	MPRA	1992	208	Table S7
Penner-Goeke et al. 2022	U2OS-GR cells	STARR-seq	3662	225	Table S3
Penner-Goeke et al. 2022	U138MG cells	STARR-seq	3662	10	Table S3
Mattioli et al. 2019	HepG2	MPRA	1783	331	Table S5
Mattioli et al. 2019	K562	MPRA	1783	123	Table S5
Total significant allelic SNPs: 37829

## Sheet: allelic-skewed SNPs
The merged list of allelic-skewed SNPs
allelic-skewed SNP	source_and_cell_lines
1:220950206:C	Khetan2021_MIN6-B
12:6394322:T	Khetan2021_MIN6-B
13:113274195:A	Khetan2021_MIN6-B
13:24757924:T	Khetan2021_MIN6-B
18:49141821:G	Khetan2021_MIN6-B
18:75630849:G	Khetan2021_MIN6-B
19:7616347:A	Khetan2021_MIN6-B
3:107297251:G	Khetan2021_MIN6-B
3:42201609:G	Khetan2021_MIN6-B
7:126581384:G	Khetan2021_MIN6-B
7:9738196:A	Khetan2021_MIN6-B
chr1:160888038:D	Tewhey2016_LCLs
chr1:205753876:D	Tewhey2016_LCLs
chr1:21766605:D	Tewhey2016_LCLs
chr1:21797561:D	Tewhey2016_LCLs
chr1:41567455:I	Tewhey2016_LCLs
chr1:7973343:I	Tewhey2016_LCLs
chr11:107735081:D	Tewhey2016_LCLs
chr11:62110105:D	Tewhey2016_LCLs
chr11:7487100:D	Tewhey2016_LCLs
chr11:8013478:D	Tewhey2016_LCLs
chr12:109197264:D	Tewhey2016_LCLs
chr14:89771316:D	Tewhey2016_LCLs
chr15:43677788:I	Tewhey2016_LCLs
chr16:70190401	Tewhey2016_LCLs
chr17:36438743:I	Tewhey2016_LCLs
chr17:36904739:D	Tewhey2016_LCLs
chr17:41150464:D	Tewhey2016_LCLs
chr17:43797157:D	Tewhey2016_LCLs
chr17:43954982:D	Tewhey2016_LCLs
chr17:44016601:I	Tewhey2016_LCLs
chr17:44094133:D	Tewhey2016_LCLs
chr17:44102682:I	Tewhey2016_LCLs
chr17:44104576:D	Tewhey2016_LCLs
chr17:44156132:I	Tewhey2016_LCLs
chr17:44172492:I	Tewhey2016_LCLs
chr17:44243354:I	Tewhey2016_LCLs
chr17:44256811:I	Tewhey2016_LCLs
chr17:47014829:I	Tewhey2016_LCLs
chr17:63560291:D	Tewhey2016_LCLs
chr17:80429066:D	Tewhey2016_LCLs
chr19:18512817:D	Tewhey2016_LCLs
chr19:20151618:I	Tewhey2016_LCLs
chr19:49378699:D	Tewhey2016_LCLs
chr19:50432386:D	Tewhey2016_LCLs
chr19:50497976:D	Tewhey2016_LCLs
chr19:50528949:D	Tewhey2016_LCLs
chr2:128122984:D	Tewhey2016_LCLs
chr2:27656823:I	Tewhey2016_LCLs
chr20:633909:I	Tewhey2016_LCLs
chr22:50310881:D	Tewhey2016_LCLs
chr3:134320103:D	Tewhey2016_LCLs
chr5:125915685:D	Tewhey2016_LCLs
chr5:34008206:D	Tewhey2016_LCLs
chr5:79263161:I	Tewhey2016_LCLs
chr5:96232250:I	Tewhey2016_LCLs
chr6:138725317:I	Tewhey2016_LCLs
chr6:26474096:I	Tewhey2016_LCLs
chr6:29825635:I	Tewhey2016_LCLs
chr7:2764616:I	Tewhey2016_LCLs
chr8:110533892:I	Tewhey2016_LCLs
chr8:11353110:D	Tewhey2016_LCLs
chr8:145653973:I	Tewhey2016_LCLs
chr8:61397279:I	Tewhey2016_LCLs
chr8:66913397:D	Tewhey2016_LCLs
chr8:71661108:I	Tewhey2016_LCLs
chr9:123605711:D	Tewhey2016_LCLs
esv3627790	Mouri2022_Jurkat
rs1-148409926	Penner-Goeke2022_U2OS-GR
rs1-148443906	Penner-Goeke2022_U2OS-GR
rs1-148541113	Penner-Goeke2022_U2OS-GR
rs1-148552339	Penner-Goeke2022_U2OS-GR
rs1-148575582	Penner-Goeke2022_U2OS-GR
rs10000071	Arensbergen2019_K562
rs10000095	Arensbergen2019_K562
rs1000011	Arensbergen2019_HepG2
rs10000206	Arensbergen2019_HepG2
rs10000232	Arensbergen2019_HepG2, Arensbergen2019_K562
rs10002021	Arensbergen2019_HepG2
rs10002064	Arensbergen2019_HepG2
rs1000222	Arensbergen2019_K562
rs1000232	Arensbergen2019_K562
rs10002418	Arensbergen2019_HepG2
rs1000262	Arensbergen2019_K562
rs1000361	Arensbergen2019_HepG2
rs10003757	Arensbergen2019_HepG2
rs10004342	Mouri2022_Jurkat
rs10004524	Arensbergen2019_K562
rs1000457	Arensbergen2019_K562
rs1000464	Penner-Goeke2022_U2OS-GR
rs10005163	Arensbergen2019_K562
rs10005174	Arensbergen2019_K562
rs10005641	Arensbergen2019_K562
rs10005973	Arensbergen2019_HepG2
rs10006141	Arensbergen2019_HepG2
rs10006337	Arensbergen2019_HepG2, Arensbergen2019_K562
rs10006615	Arensbergen2019_HepG2
rs10006686	Arensbergen2019_K562
rs10006717	Arensbergen2019_HepG2
rs10007063	Arensbergen2019_HepG2
rs10007289	Arensbergen2019_K562
rs10007743	Arensbergen2019_HepG2
rs10007800	Arensbergen2019_K562
rs10008366	Arensbergen2019_K562
rs10009353	Arensbergen2019_HepG2
rs10009455	Arensbergen2019_HepG2
rs10010191	Arensbergen2019_K562
rs10010209	Arensbergen2019_HepG2
rs10010243	Arensbergen2019_K562
rs10010630	Arensbergen2019_K562
rs10010677	Arensbergen2019_HepG2, Arensbergen2019_K562
rs10010835	Arensbergen2019_K562
rs10010970	Arensbergen2019_K562
rs10011337	Arensbergen2019_K562
rs10012017	Mattioli2019_HepG2
rs10012159	Khetan2021_MIN6-B
rs10012919	Arensbergen2019_K562
rs10013573	Khetan2021_MIN6-B
rs10013713	Arensbergen2019_HepG2
rs10014514	Arensbergen2019_K562
rs10014615	Arensbergen2019_K562
rs1001545	Arensbergen2019_K562
rs1001546	Arensbergen2019_HepG2
rs1001549	Khetan2021_MIN6-B
rs10015939	Tewhey2016_LCLs
rs10016376	Arensbergen2019_HepG2
rs10016456	Arensbergen2019_K562
rs10016787	Arensbergen2019_HepG2
rs10016991	Arensbergen2019_HepG2
rs1001710	Arensbergen2019_K562
rs10017264	Khetan2021_MIN6-B
rs10017316	Arensbergen2019_K562
rs10017530	Arensbergen2019_HepG2
rs1001812	Arensbergen2019_HepG2
rs1001829	Arensbergen2019_HepG2
rs10018597	Khetan2021_MIN6-B
rs10018756	Arensbergen2019_HepG2
rs10018969	Arensbergen2019_HepG2
rs10019552	Arensbergen2019_HepG2
rs1002226	Khetan2021_MIN6-B
rs10022384	Abell2022_GM12878
rs10023206	Arensbergen2019_K562
rs10023320	Arensbergen2019_HepG2, Arensbergen2019_K562
rs10023440	Arensbergen2019_HepG2
rs10023721	Arensbergen2019_K562
rs10024127	Arensbergen2019_K562
rs1002422	Khetan2021_MIN6-B
rs10024419	Arensbergen2019_HepG2
rs10024628	Arensbergen2019_K562
rs10025292	Arensbergen2019_K562
rs10025653	Arensbergen2019_HepG2
rs10025845	Arensbergen2019_HepG2
rs10026166	Arensbergen2019_HepG2, Arensbergen2019_K562
rs1002636	Arensbergen2019_K562
rs1002706	Mattioli2019_HepG2
rs1002707	Mattioli2019_HepG2
rs10027736	Arensbergen2019_HepG2
rs10028350	Arensbergen2019_HepG2
rs10029059	Arensbergen2019_HepG2
rs10029258	Arensbergen2019_K562
rs10029557	Abell2022_GM12878
rs10032087	Arensbergen2019_HepG2
rs10032398	Arensbergen2019_K562
rs10032425	Arensbergen2019_HepG2
rs10034055	Arensbergen2019_HepG2
rs10034362	Arensbergen2019_K562
rs10034399	Arensbergen2019_K562
rs10035637	Arensbergen2019_HepG2
rs10035719	Arensbergen2019_K562
rs10035891	Arensbergen2019_HepG2, Arensbergen2019_K562
rs10036748	Lu2021_GM12878
rs10036919	Arensbergen2019_HepG2
rs1003704	Arensbergen2019_K562
rs10037441	Arensbergen2019_HepG2
rs10038033	Arensbergen2019_K562
rs10038159	Arensbergen2019_HepG2
rs10038280	Arensbergen2019_HepG2
rs10038560	Arensbergen2019_K562
rs10038669	Arensbergen2019_K562
rs10039149	Arensbergen2019_K562
rs10039331	Arensbergen2019_K562
rs10039607	Arensbergen2019_HepG2
rs1004003	Arensbergen2019_HepG2
rs10040148	Arensbergen2019_K562
rs10040197	Arensbergen2019_K562
rs10040442	Khetan2021_MIN6-B
rs10040609	Arensbergen2019_K562
rs10041458	Arensbergen2019_HepG2
rs1004197	Arensbergen2019_HepG2
rs10042563	Abell2022_GM12878
rs10042891	Arensbergen2019_K562
rs10043128	Arensbergen2019_HepG2
rs10043414	Arensbergen2019_K562
rs10043789	Arensbergen2019_K562
rs10043836	Arensbergen2019_K562
rs10044460	Arensbergen2019_K562
rs10045045	Arensbergen2019_HepG2
rs10045086	Tewhey2016_LCLs
rs10045100	Arensbergen2019_HepG2
rs1004558	Arensbergen2019_K562
rs1004571	Arensbergen2019_K562
rs10045761	Arensbergen2019_HepG2
rs10046027	Arensbergen2019_K562
rs10046491	Arensbergen2019_K562
rs10047091	Arensbergen2019_K562
rs10047868	Arensbergen2019_K562
rs10048592	Arensbergen2019_HepG2
rs10048743	Lu2021_Jurkat-IFNa, Lu2021_Jurkat
rs10048942	Arensbergen2019_HepG2
rs10048977	Arensbergen2019_HepG2
rs10049233	Arensbergen2019_HepG2
rs10049285	Arensbergen2019_K562
rs10049288	Arensbergen2019_HepG2, Arensbergen2019_K562
rs10050372	Arensbergen2019_HepG2, Arensbergen2019_K562
rs10050708	Arensbergen2019_HepG2, Arensbergen2019_K562
rs10050787	Arensbergen2019_HepG2
rs10050791	Arensbergen2019_K562
rs10050853	Arensbergen2019_HepG2
rs10052207	Arensbergen2019_HepG2
rs1005298	Arensbergen2019_HepG2
rs1005410	Arensbergen2019_K562
rs10054166	Arensbergen2019_HepG2
rs10055012	Khetan2021_MIN6-B
rs10055343	Arensbergen2019_HepG2
rs10056373	Arensbergen2019_HepG2, Arensbergen2019_K562
rs10056572	Arensbergen2019_HepG2, Arensbergen2019_K562
rs10056755	Long2022_Melanocyte, Long2022_Melanoma
rs10057528	Arensbergen2019_HepG2
rs10058711	Arensbergen2019_K562
rs10059268	Arensbergen2019_HepG2
rs10059614	Arensbergen2019_K562
rs10059663	Arensbergen2019_HepG2
rs10059825	Arensbergen2019_K562
rs10059874	Arensbergen2019_K562
rs10060138	Arensbergen2019_K562
rs10061590	Arensbergen2019_K562
rs10061592	Arensbergen2019_K562
rs10061906	Arensbergen2019_K562
rs10063731	Arensbergen2019_K562
rs10063822	Arensbergen2019_HepG2
rs10063892	Arensbergen2019_HepG2
rs10063937	Arensbergen2019_K562
rs10064473	Arensbergen2019_K562
rs10064599	Arensbergen2019_K562
rs10065405	Arensbergen2019_K562
rs10066210	Arensbergen2019_HepG2, Arensbergen2019_K562
rs10066317	Arensbergen2019_HepG2, Arensbergen2019_K562
rs10067153	Arensbergen2019_HepG2, Arensbergen2019_K562
rs10068432	Kalita2018_LCLs
rs10068803	Arensbergen2019_K562
rs10069228	Arensbergen2019_K562
rs10070290	Arensbergen2019_HepG2
rs1007034	Arensbergen2019_HepG2
rs1007035	Arensbergen2019_HepG2
rs10070876	Arensbergen2019_HepG2
rs10071300	Arensbergen2019_HepG2, Arensbergen2019_K562
rs1007157	Arensbergen2019_HepG2
rs10072357	Arensbergen2019_HepG2
rs1007261	Arensbergen2019_K562
rs10072734	Arensbergen2019_HepG2
rs10073070	Arensbergen2019_K562
rs10073156	Arensbergen2019_K562
rs10073245	Arensbergen2019_K562
rs10073782	Khetan2021_MIN6-B
rs10073898	Long2022_Melanocyte
rs10074252	Arensbergen2019_K562
rs10074326	Arensbergen2019_HepG2
rs10074510	Arensbergen2019_HepG2
rs10074558	Arensbergen2019_HepG2, Arensbergen2019_K562
rs10074660	Arensbergen2019_HepG2, Arensbergen2019_K562
rs10074818	Arensbergen2019_HepG2
rs10074938	Arensbergen2019_HepG2, Arensbergen2019_K562
rs10075914	Arensbergen2019_K562
rs10076262	Arensbergen2019_HepG2
rs10076283	Arensbergen2019_HepG2
rs10076619	Arensbergen2019_HepG2
rs10076684	Arensbergen2019_K562
rs10077686	Arensbergen2019_HepG2
rs10078669	Arensbergen2019_K562
rs10078768	Arensbergen2019_HepG2, Arensbergen2019_K562
rs10079128	Arensbergen2019_HepG2
rs1007924	Abell2022_GM12878
rs1008014	Arensbergen2019_K562
rs10080707	Tewhey2016_LCLs
rs10080927	Arensbergen2019_K562
rs10081157	Arensbergen2019_HepG2, Arensbergen2019_K562
rs10081370	Penner-Goeke2022_U2OS-GR
rs10081696	Arensbergen2019_K562
rs1008210	Arensbergen2019_K562
rs1008219	Arensbergen2019_K562
rs1008309	Arensbergen2019_HepG2
rs10083121	Arensbergen2019_HepG2
rs1008325	Arensbergen2019_HepG2
rs10083310	Arensbergen2019_HepG2
rs10083313	Arensbergen2019_HepG2
rs10084760	Arensbergen2019_K562
rs10084995	Arensbergen2019_HepG2
rs10085266	Arensbergen2019_K562
rs10085448	Arensbergen2019_HepG2
rs10085558	Arensbergen2019_HepG2
rs10085705	Penner-Goeke2022_U2OS-GR
rs10085739	Arensbergen2019_HepG2
rs10085975	Arensbergen2019_HepG2
rs10085976	Arensbergen2019_HepG2
rs10086343	Arensbergen2019_HepG2
rs10086619	Myint2019_K562
rs10087276	Arensbergen2019_HepG2, Tewhey2016_LCLs
rs10088604	Arensbergen2019_K562
rs10088678	Arensbergen2019_K562
rs10088714	Arensbergen2019_HepG2
rs10088730	Arensbergen2019_K562
rs10088805	Arensbergen2019_K562
rs10089119	Arensbergen2019_HepG2
rs1008917	Abell2022_GM12878, Arensbergen2019_K562, Tewhey2016_LCLs
rs10089428	Arensbergen2019_K562
rs10089551	Arensbergen2019_HepG2
rs10090155	Arensbergen2019_K562
rs10090203	Arensbergen2019_K562
rs10090305	Arensbergen2019_K562
rs10090438	Arensbergen2019_HepG2
rs10090865	Arensbergen2019_HepG2
rs10090991	Arensbergen2019_HepG2
rs10090998	Arensbergen2019_HepG2
rs10090999	Arensbergen2019_HepG2
rs10091386	Arensbergen2019_K562
rs10091394	Arensbergen2019_HepG2
rs10092807	Arensbergen2019_HepG2
rs10092931	Arensbergen2019_HepG2, Arensbergen2019_K562
rs10093556	Arensbergen2019_HepG2
rs10093820	Arensbergen2019_HepG2
rs10094805	Abell2022_GM12878
rs10095072	Arensbergen2019_K562
rs10095086	Arensbergen2019_HepG2
rs10095186	Arensbergen2019_HepG2
rs10095209	Arensbergen2019_HepG2
rs10095456	Arensbergen2019_K562
rs10095968	Arensbergen2019_HepG2, Arensbergen2019_K562
rs10095977	Arensbergen2019_HepG2, Arensbergen2019_K562
rs10096164	Arensbergen2019_HepG2
rs10096242	Arensbergen2019_HepG2
rs10096710	Arensbergen2019_HepG2
rs10096718	Arensbergen2019_HepG2
rs10096833	Arensbergen2019_HepG2
rs10096918	Arensbergen2019_HepG2, Arensbergen2019_K562
rs10098356	Arensbergen2019_HepG2, Tewhey2016_LCLs
rs10098447	Arensbergen2019_K562
rs10098668	Arensbergen2019_K562
rs10098893	Arensbergen2019_HepG2
rs1009891	Arensbergen2019_HepG2
rs10099032	Arensbergen2019_HepG2
rs10099301	Arensbergen2019_K562
rs10099448	Arensbergen2019_K562
rs10100334	Arensbergen2019_K562
rs10100364	Arensbergen2019_HepG2
rs10100563	Arensbergen2019_HepG2
rs1010075	Arensbergen2019_HepG2
rs10100793	Arensbergen2019_K562
rs10101446	Arensbergen2019_K562
rs10101539	Arensbergen2019_K562
rs1010167	Tewhey2016_LCLs
rs10102360	Arensbergen2019_K562
rs101028	Arensbergen2019_K562
rs10103396	Arensbergen2019_K562
rs10103755	Arensbergen2019_HepG2
rs10104206	Arensbergen2019_K562
rs10104337	Arensbergen2019_HepG2, Arensbergen2019_K562
rs10104421	Arensbergen2019_HepG2
rs10105071	Arensbergen2019_HepG2
rs10105519	Arensbergen2019_HepG2, Arensbergen2019_K562
rs10105720	Arensbergen2019_K562
rs1010589	Arensbergen2019_HepG2
rs10106127	Arensbergen2019_HepG2
rs10106428	Arensbergen2019_K562
rs1010645	Mattioli2019_HepG2, Mattioli2019_K562
rs1010745	Arensbergen2019_HepG2, Arensbergen2019_K562
rs10107729	Arensbergen2019_K562
rs10107863	Arensbergen2019_HepG2
rs10108011	Khetan2021_MIN6-B
rs10108277	Arensbergen2019_K562
rs10108517	Mouri2022_Jurkat
rs1010930	Arensbergen2019_HepG2
rs1010955	Tewhey2016_LCLs
rs10109681	Arensbergen2019_HepG2
rs10110528	Arensbergen2019_K562
rs10111000	Arensbergen2019_HepG2
rs10111857	Arensbergen2019_K562
rs10113463	Arensbergen2019_HepG2
rs10113773	Arensbergen2019_HepG2, Arensbergen2019_K562
rs10113923	Arensbergen2019_K562
rs10114407	Arensbergen2019_K562
rs1011454	Penner-Goeke2022_U2OS-GR
rs10114626	Arensbergen2019_HepG2
rs10115655	Arensbergen2019_K562
rs10116505	Arensbergen2019_HepG2
rs10116662	Arensbergen2019_HepG2
rs10116740	Arensbergen2019_HepG2
rs10116765	Arensbergen2019_HepG2
rs10117535	Arensbergen2019_K562
rs10117548	Arensbergen2019_K562
rs10118107	Arensbergen2019_K562
rs10118871	Arensbergen2019_HepG2
rs10119302	Arensbergen2019_HepG2
rs10119322	Arensbergen2019_HepG2
rs10119586	Arensbergen2019_HepG2, Arensbergen2019_K562
rs10119693	Arensbergen2019_HepG2, Arensbergen2019_K562
rs10120329	Arensbergen2019_HepG2
rs10122267	Arensbergen2019_K562
rs10122376	Arensbergen2019_K562
rs10122521	Arensbergen2019_HepG2, Arensbergen2019_K562
rs10123342	Arensbergen2019_K562
rs10123745	Arensbergen2019_HepG2, Arensbergen2019_K562
rs10124022	Arensbergen2019_HepG2, Arensbergen2019_K562
rs1012409	Arensbergen2019_K562
rs10124136	Arensbergen2019_K562
rs10124391	Arensbergen2019_K562
rs10124919	Arensbergen2019_K562
rs10126210	Arensbergen2019_K562
rs10127876	Arensbergen2019_K562
rs10128657	Arensbergen2019_K562
rs10129557	Arensbergen2019_HepG2
rs10130238	Arensbergen2019_HepG2, Arensbergen2019_K562
rs10130252	Arensbergen2019_K562
rs10130341	Arensbergen2019_K562
rs10130410	Arensbergen2019_K562
rs10130432	Arensbergen2019_HepG2
rs10130594	Arensbergen2019_HepG2
rs10130939	Arensbergen2019_HepG2
rs10131053	Arensbergen2019_K562
rs10131102	Arensbergen2019_K562
rs1013128	Arensbergen2019_K562
rs10131630	Arensbergen2019_HepG2
rs10132187	Arensbergen2019_HepG2
rs10132330	Arensbergen2019_HepG2
rs10132407	Arensbergen2019_HepG2
rs10132513	Arensbergen2019_HepG2, Arensbergen2019_K562
rs10132899	Khetan2021_MIN6-B
rs10133387	Arensbergen2019_K562
rs10133533	Arensbergen2019_HepG2
rs10133795	Arensbergen2019_K562
rs10134052	Arensbergen2019_HepG2
rs10134419	Bourges2020_CD4
rs10135135	Arensbergen2019_HepG2
rs10135680	Arensbergen2019_HepG2
rs10135753	Arensbergen2019_K562
rs10135849	Arensbergen2019_K562
rs10136571	Arensbergen2019_K562
rs10137094	Arensbergen2019_HepG2
rs10137225	Khetan2021_MIN6-B
rs10137906	Bourges2020_CD4
rs10138574	Bourges2020_CD4
rs1013899	Arensbergen2019_HepG2
rs10139302	Arensbergen2019_K562
rs1013938	Arensbergen2019_HepG2
rs10140107	Arensbergen2019_K562
rs10140610	Arensbergen2019_K562
rs10140705	Arensbergen2019_K562
rs10140850	Arensbergen2019_K562
rs10142119	Bourges2020_CD4
rs1014290	Arensbergen2019_HepG2, Arensbergen2019_K562
rs10143182	Arensbergen2019_HepG2, Arensbergen2019_K562
rs10143212	Arensbergen2019_K562
rs10143382	Arensbergen2019_K562
rs10143401	Arensbergen2019_K562
rs1014344	Arensbergen2019_K562
rs1014346	Arensbergen2019_K562
rs10143559	Arensbergen2019_K562
rs10143824	Arensbergen2019_HepG2, Arensbergen2019_K562
rs10144782	Arensbergen2019_K562
rs10144862	Arensbergen2019_HepG2
rs10145016	Arensbergen2019_K562
rs10145314	Arensbergen2019_K562
rs1014607	Arensbergen2019_HepG2
rs10146592	Arensbergen2019_K562
rs10146759	Abell2022_GM12878
rs10146847	Arensbergen2019_K562
rs10146892	Arensbergen2019_HepG2
rs10146921	Arensbergen2019_K562
rs10147124	Arensbergen2019_K562
rs10147550	Arensbergen2019_K562
rs10148070	Arensbergen2019_HepG2
rs10148938	Arensbergen2019_K562
rs10149476	Arensbergen2019_K562
rs10149880	Khetan2021_MIN6-B
rs10150848	Arensbergen2019_K562
rs10150955	Bourges2020_CD4
rs1015122	Arensbergen2019_HepG2
rs10151592	Arensbergen2019_HepG2
rs10151627	Arensbergen2019_K562
rs10151673	Arensbergen2019_HepG2
rs10151846	Arensbergen2019_K562
rs10152377	Arensbergen2019_HepG2
rs10152383	Arensbergen2019_HepG2
rs10152771	Arensbergen2019_HepG2
rs10153026	Arensbergen2019_K562
rs10153033	Arensbergen2019_K562
rs10153037	Arensbergen2019_K562
rs10153729	Arensbergen2019_K562
rs10154898	Arensbergen2019_HepG2
rs10155016	Arensbergen2019_K562
rs10157067	Arensbergen2019_HepG2
rs10157146	Arensbergen2019_K562
rs10157987	Arensbergen2019_K562
rs10158009	Arensbergen2019_HepG2
rs10158029	Arensbergen2019_HepG2, Arensbergen2019_K562
rs10158248	Arensbergen2019_K562
rs10158417	Arensbergen2019_K562
rs10158516	Arensbergen2019_K562
rs10158770	Arensbergen2019_HepG2
rs1015941	Arensbergen2019_K562
rs10159636	Arensbergen2019_HepG2, Arensbergen2019_K562
rs10159875	Arensbergen2019_HepG2, Arensbergen2019_K562
rs10159880	Arensbergen2019_HepG2, Arensbergen2019_K562
rs10159992	Abell2022_GM12878
rs10160075	Arensbergen2019_K562
rs10160381	Arensbergen2019_K562
rs10160502	Arensbergen2019_HepG2
rs10160648	Arensbergen2019_K562
rs10160650	Arensbergen2019_K562
rs10161031	Arensbergen2019_HepG2, Arensbergen2019_K562
rs1016110	Arensbergen2019_HepG2, Arensbergen2019_K562, Tewhey2016_LCLs
rs10161325	Arensbergen2019_K562
rs10162778	Arensbergen2019_K562
rs10162825	Arensbergen2019_HepG2
rs10162860	Arensbergen2019_HepG2
rs10163829	Arensbergen2019_HepG2, Arensbergen2019_K562
rs10163867	Arensbergen2019_K562
rs10164033	Arensbergen2019_K562
rs10164318	Arensbergen2019_HepG2
rs10164640	Arensbergen2019_HepG2
rs10165324	Arensbergen2019_K562
rs10165690	Arensbergen2019_HepG2
rs10166209	Arensbergen2019_K562
rs1016666	Arensbergen2019_HepG2, Arensbergen2019_K562
rs10166997	Arensbergen2019_K562
rs10167218	Arensbergen2019_K562
rs10167294	Arensbergen2019_HepG2
rs10168790	Arensbergen2019_K562
rs10168946	Arensbergen2019_HepG2
rs10169344	Arensbergen2019_K562
rs10169777	Abell2022_GM12878
rs10169833	Arensbergen2019_HepG2
rs10169925	Arensbergen2019_HepG2
rs10170646	Arensbergen2019_K562
rs10170648	Arensbergen2019_K562
rs10170652	Arensbergen2019_K562
rs10170774	Arensbergen2019_K562
rs10170881	Arensbergen2019_HepG2
rs10171582	Arensbergen2019_K562
rs10171857	Arensbergen2019_HepG2
rs10172023	Arensbergen2019_HepG2
rs10172757	Arensbergen2019_K562
rs10172965	Arensbergen2019_HepG2
rs10173339	Arensbergen2019_HepG2
rs10173427	Arensbergen2019_HepG2
rs10173669	Arensbergen2019_K562
rs10173847	Arensbergen2019_HepG2
rs10173850	Arensbergen2019_HepG2
rs10174201	Arensbergen2019_K562
rs10174533	Abell2022_GM12878
rs10175042	Arensbergen2019_HepG2
rs10175636	Arensbergen2019_HepG2
rs10175667	Arensbergen2019_HepG2
rs10177696	Arensbergen2019_K562
rs1017784	Arensbergen2019_K562
rs10178069	Arensbergen2019_K562
rs10179330	Arensbergen2019_HepG2
rs10180298	Arensbergen2019_K562
rs10180413	Arensbergen2019_HepG2
rs10180537	Arensbergen2019_K562
rs1018089	Arensbergen2019_K562
rs10180924	Penner-Goeke2022_U2OS-GR
rs10181378	Arensbergen2019_K562
rs10181475	Arensbergen2019_K562
rs10181478	Arensbergen2019_HepG2
rs1018314	Arensbergen2019_HepG2
rs10183151	Arensbergen2019_HepG2, Arensbergen2019_K562
rs10183344	Arensbergen2019_K562
rs10183437	Arensbergen2019_K562
rs10183506	Arensbergen2019_K562
rs10183592	Arensbergen2019_K562
rs10184138	Arensbergen2019_K562
rs10184139	Arensbergen2019_K562
rs10184232	Arensbergen2019_HepG2
rs1018439	Arensbergen2019_HepG2, Arensbergen2019_K562, Tewhey2016_LCLs
rs10184529	Arensbergen2019_K562
rs10185083	Arensbergen2019_HepG2
rs1018562	Arensbergen2019_K562
rs1018563	Arensbergen2019_K562
rs10185835	Arensbergen2019_HepG2, Arensbergen2019_K562
rs10185864	Arensbergen2019_HepG2
rs10186071	Arensbergen2019_HepG2
rs10186623	Arensbergen2019_HepG2
rs10187060	Arensbergen2019_K562
rs10187274	Arensbergen2019_HepG2
rs10187356	Arensbergen2019_HepG2
rs1018804	Arensbergen2019_HepG2
rs10188100	Arensbergen2019_HepG2
rs10188412	Abell2022_GM12878
rs10189140	Abell2022_GM12878
rs10189498	Arensbergen2019_K562
rs10189836	Arensbergen2019_K562
rs10189854	Arensbergen2019_HepG2
rs10190395	Abell2022_GM12878
rs10190907	Arensbergen2019_K562
rs10190959	Abell2022_GM12878
rs10191051	Arensbergen2019_K562
rs10191483	Arensbergen2019_HepG2, Arensbergen2019_K562
rs1019210	Arensbergen2019_K562
rs10192637	Arensbergen2019_K562
rs10193572	Arensbergen2019_HepG2
rs10193848	Arensbergen2019_K562
rs10193858	Arensbergen2019_K562
rs10194328	Khetan2021_MIN6-B
rs10194354	Arensbergen2019_K562
rs10194375	Arensbergen2019_K562
rs10194769	Arensbergen2019_HepG2
rs10195011	Arensbergen2019_HepG2
rs10195205	Arensbergen2019_HepG2, Arensbergen2019_K562
rs1019573	Arensbergen2019_HepG2
rs10196157	Arensbergen2019_K562
rs10196577	Tewhey2016_LCLs
rs10196633	Arensbergen2019_HepG2
rs10196799	Myint2019_SH-SY5Y
rs10196831	Arensbergen2019_K562
rs10196940	Arensbergen2019_K562
rs10197158	Arensbergen2019_HepG2, Arensbergen2019_K562
rs10197171	Abell2022_GM12878
rs10197238	Lu2021_Jurkat-IFNa, Lu2021_Jurkat
rs10197291	Arensbergen2019_HepG2
rs10197480	Khetan2021_MIN6-B
rs10197693	Arensbergen2019_HepG2, Arensbergen2019_K562
rs10197706	Arensbergen2019_HepG2
rs10197806	Arensbergen2019_HepG2
rs10198635	Tewhey2016_LCLs
rs10198889	Arensbergen2019_HepG2
rs10199384	Arensbergen2019_HepG2, Arensbergen2019_K562
rs10199859	Arensbergen2019_HepG2
rs10200004	Arensbergen2019_K562
rs10201832	Arensbergen2019_K562
rs10201990	Arensbergen2019_HepG2
rs10202129	Arensbergen2019_K562
rs10202854	Arensbergen2019_HepG2
rs10203162	Arensbergen2019_K562
rs10203199	Arensbergen2019_HepG2
rs10203379	Arensbergen2019_HepG2
rs10203828	Arensbergen2019_HepG2
rs10204409	Abell2022_GM12878
rs10204854	Arensbergen2019_K562
rs10204992	Arensbergen2019_K562
rs10205182	Arensbergen2019_K562
rs10205268	Arensbergen2019_K562
rs10205331	Arensbergen2019_K562
rs10205410	Arensbergen2019_K562
rs10205801	Myint2019_K562
rs10206507	Arensbergen2019_HepG2
rs10206937	Arensbergen2019_HepG2
rs10207178	Arensbergen2019_HepG2
rs10207901	Arensbergen2019_K562
rs10208229	Arensbergen2019_K562
rs10208256	Lu2021_Jurkat-IFNa, Lu2021_Jurkat
rs10208509	Arensbergen2019_HepG2
rs10208831	Arensbergen2019_K562
rs10209252	Abell2022_GM12878
rs10209395	Abell2022_GM12878
rs10209453	Arensbergen2019_HepG2
rs10209550	Arensbergen2019_K562
rs10209629	Arensbergen2019_HepG2
rs10209779	Arensbergen2019_K562
rs10210149	Khetan2021_MIN6-B
rs10210306	Arensbergen2019_K562
rs10210586	Mattioli2019_HepG2
rs10210710	Arensbergen2019_HepG2
rs1021134	Arensbergen2019_K562
rs10212773	Arensbergen2019_K562
rs10213264	Arensbergen2019_HepG2
rs10213476	Arensbergen2019_HepG2, Arensbergen2019_K562
rs10213477	Arensbergen2019_HepG2, Arensbergen2019_K562
rs10213667	Arensbergen2019_HepG2
rs10213959	Arensbergen2019_K562
rs10214273	Mouri2022_Jurkat
rs10214869	Arensbergen2019_K562
rs10215022	Arensbergen2019_K562
rs1021572	Arensbergen2019_K562
rs10215854	Arensbergen2019_K562
rs10216058	Arensbergen2019_K562
rs1021630	Arensbergen2019_HepG2, Arensbergen2019_K562
rs1021631	Arensbergen2019_HepG2, Arensbergen2019_K562
rs10216659	Arensbergen2019_HepG2
rs10217059	Arensbergen2019_HepG2
rs10217067	Arensbergen2019_HepG2, Arensbergen2019_K562
rs10217162	Arensbergen2019_HepG2
rs10218092	Arensbergen2019_HepG2
rs1021891	Arensbergen2019_HepG2
rs1021955	Bourges2020_CD4
rs10219741	Khetan2021_MIN6-B
rs10220917	Arensbergen2019_K562
rs10221055	Arensbergen2019_HepG2, Arensbergen2019_K562
rs10222086	Arensbergen2019_K562
rs10224022	Arensbergen2019_K562
rs10224199	Arensbergen2019_K562
rs10224255	Arensbergen2019_HepG2
rs10224310	Cooper2022_HEK293T
rs10224368	Arensbergen2019_HepG2
rs10225089	Arensbergen2019_K562
rs1022517	Abell2022_GM12878, Tewhey2016_LCLs
rs10226236	Arensbergen2019_HepG2
rs10226254	Khetan2021_MIN6-B
rs10226610	Arensbergen2019_HepG2
rs10227256	Arensbergen2019_HepG2, Arensbergen2019_K562
rs10227326	Abell2022_GM12878
rs10227404	Arensbergen2019_K562
rs10227478	Arensbergen2019_K562
rs10227565	Arensbergen2019_K562
rs10227724	Arensbergen2019_HepG2
rs10228203	Arensbergen2019_K562
rs1022826	Arensbergen2019_HepG2
rs10228939	Long2022_Melanocyte, Long2022_Melanoma
rs10229029	Arensbergen2019_K562
rs10230170	Arensbergen2019_K562
rs10230331	Arensbergen2019_K562
rs10231092	Arensbergen2019_K562
rs10231356	Arensbergen2019_HepG2
rs10231738	Arensbergen2019_K562
rs1023325	Arensbergen2019_K562
rs10233850	Arensbergen2019_HepG2, Arensbergen2019_K562
rs10234189	Arensbergen2019_K562
rs10235460	Arensbergen2019_K562
rs10235725	Arensbergen2019_K562
rs10235858	Penner-Goeke2022_U2OS-GR
rs10239087	Arensbergen2019_HepG2
rs10239132	Khetan2021_MIN6-B
rs10239973	Arensbergen2019_HepG2
rs10240075	Long2022_Melanocyte
rs10240449	Arensbergen2019_HepG2, Arensbergen2019_K562
rs10240557	Arensbergen2019_HepG2
rs10240780	Arensbergen2019_HepG2
rs1024465	Arensbergen2019_K562
rs10245024	Arensbergen2019_HepG2
rs10245775	Arensbergen2019_K562
rs10246474	Arensbergen2019_HepG2
rs10246912	Arensbergen2019_HepG2
rs10248619	Khetan2021_MIN6-B
rs10248692	Arensbergen2019_K562
rs10249404	Tewhey2016_LCLs
rs10249647	Arensbergen2019_HepG2
rs10250254	Arensbergen2019_HepG2
rs10250848	Arensbergen2019_K562
rs10252133	Arensbergen2019_HepG2, Arensbergen2019_K562
rs1025319	Arensbergen2019_K562
rs1025396	Arensbergen2019_K562
rs10254025	Arensbergen2019_K562
rs10254519	Arensbergen2019_K562
rs10256134	Arensbergen2019_K562
rs10256996	Mattioli2019_HepG2
rs10257064	Arensbergen2019_K562
rs10257700	Arensbergen2019_K562
rs10258451	Arensbergen2019_HepG2
rs10260418	Arensbergen2019_K562
rs10260690	Arensbergen2019_HepG2
rs10260977	Arensbergen2019_K562
rs10261153	Arensbergen2019_K562
rs10261479	Arensbergen2019_HepG2
rs10262017	Arensbergen2019_HepG2
rs10262086	Arensbergen2019_HepG2
rs10262141	Arensbergen2019_K562
rs10262350	Arensbergen2019_HepG2
rs10263712	Arensbergen2019_HepG2, Arensbergen2019_K562
rs10263729	Arensbergen2019_K562
rs10263851	Arensbergen2019_K562
rs1026388	Arensbergen2019_HepG2, Arensbergen2019_K562
rs10264371	Arensbergen2019_K562
rs10264505	Arensbergen2019_HepG2
rs10266182	Arensbergen2019_HepG2
rs10267563	Arensbergen2019_HepG2
rs10268461	Arensbergen2019_HepG2
rs1026871	Arensbergen2019_HepG2
rs10269021	Arensbergen2019_K562
rs10269138	Arensbergen2019_HepG2
rs10269250	Arensbergen2019_HepG2
rs10269257	Arensbergen2019_HepG2
rs10269258	Arensbergen2019_HepG2, Arensbergen2019_K562
rs10269613	Arensbergen2019_K562
rs10270115	Arensbergen2019_HepG2
rs10270122	Arensbergen2019_K562
rs10270222	Arensbergen2019_HepG2
rs10271045	Arensbergen2019_K562
rs10271377	Arensbergen2019_HepG2
rs10271385	Arensbergen2019_HepG2
rs10271989	Arensbergen2019_K562
rs10273316	Arensbergen2019_HepG2
rs10273519	Arensbergen2019_HepG2
rs10273520	Abell2022_GM12878
rs10274883	Penner-Goeke2022_U2OS-GR
rs10275422	Arensbergen2019_HepG2
rs10275445	Arensbergen2019_HepG2
rs1027586	Arensbergen2019_K562
rs10276890	Arensbergen2019_K562
rs10276919	Arensbergen2019_HepG2, Arensbergen2019_K562
rs10278126	Arensbergen2019_HepG2
rs10278185	Arensbergen2019_HepG2
rs10278906	Arensbergen2019_K562
rs10278993	Arensbergen2019_HepG2
rs10279011	Arensbergen2019_K562
rs1027927	Arensbergen2019_K562
rs10279418	Arensbergen2019_HepG2, Arensbergen2019_K562
rs10279572	Arensbergen2019_HepG2
rs10280418	Arensbergen2019_K562
rs1028056	Arensbergen2019_HepG2, Arensbergen2019_K562
rs10280638	Arensbergen2019_K562
rs1028090	Arensbergen2019_K562
rs10282336	Tewhey2016_LCLs
rs1028265	Arensbergen2019_HepG2
rs10283122	Arensbergen2019_K562
rs10283129	Arensbergen2019_K562
rs10283362	Arensbergen2019_HepG2
rs1028595	Arensbergen2019_HepG2
rs1029092	Arensbergen2019_K562
rs1030443	Arensbergen2019_HepG2
rs10305673	Long2022_Melanoma
rs10305714	Long2022_Melanocyte
rs10306130	Arensbergen2019_K562
rs10306131	Arensbergen2019_K562
rs1032577	Mattioli2019_HepG2
rs1032623	Arensbergen2019_HepG2
rs1033162	Arensbergen2019_HepG2
rs1033163	Arensbergen2019_HepG2
rs1033519	Arensbergen2019_HepG2, Arensbergen2019_K562, Tewhey2016_LCLs
rs1034447	Arensbergen2019_K562
rs1034754	Arensbergen2019_K562
rs1034919	Arensbergen2019_HepG2, Arensbergen2019_K562, Mouri2022_Jurkat
rs1035152	Arensbergen2019_HepG2
rs1035490	Arensbergen2019_HepG2
rs1035491	Arensbergen2019_HepG2
rs1036175	Khetan2021_MIN6-B
rs1036493	Arensbergen2019_HepG2, Arensbergen2019_K562
rs1036582	Khetan2021_MIN6-B
rs1037432	Arensbergen2019_HepG2
rs1038157	Arensbergen2019_K562
rs1039033	Arensbergen2019_K562
rs103947	Penner-Goeke2022_U2OS-GR
rs1039549	Arensbergen2019_K562
rs10401277	Arensbergen2019_HepG2
rs10401347	Arensbergen2019_K562
rs10401846	Arensbergen2019_HepG2
rs10402843	Arensbergen2019_HepG2, Arensbergen2019_K562
rs10403073	Arensbergen2019_K562
rs10403114	Arensbergen2019_K562
rs10403516	Arensbergen2019_K562
rs10404296	Arensbergen2019_HepG2
rs10405798	Arensbergen2019_HepG2
rs1040727	Tewhey2016_LCLs
rs10407385	Arensbergen2019_K562
rs10407439	Cooper2022_HEK293T
rs10407701	Tewhey2016_LCLs
rs10408472	Cooper2022_HEK293T
rs1040862	Arensbergen2019_K562
rs10409076	Arensbergen2019_K562
rs10409085	Tewhey2016_LCLs
rs10409509	Mattioli2019_HepG2
rs10410304	Abell2022_GM12878
rs10411020	Tewhey2016_LCLs
rs10411204	Tewhey2016_LCLs
rs10411350	Arensbergen2019_HepG2
rs10411630	Mouri2022_Jurkat
rs10411875	Arensbergen2019_HepG2
rs10412340	Arensbergen2019_K562
rs10412413	Cooper2022_HEK293T
rs10412761	Arensbergen2019_K562
rs10413360	Arensbergen2019_HepG2
rs10413385	Arensbergen2019_HepG2
rs10413680	Arensbergen2019_K562
rs10414066	Arensbergen2019_HepG2, Arensbergen2019_K562
rs10414428	Arensbergen2019_HepG2
rs10414484	Arensbergen2019_K562
rs10414493	Tewhey2016_LCLs
rs10414535	Arensbergen2019_HepG2, Arensbergen2019_K562
rs10414596	Arensbergen2019_HepG2
rs1041460	Arensbergen2019_HepG2, Arensbergen2019_K562
rs1041461	Arensbergen2019_HepG2, Arensbergen2019_K562
rs1041462	Arensbergen2019_HepG2, Arensbergen2019_K562
rs10414987	Arensbergen2019_K562
rs10415333	Arensbergen2019_HepG2, Arensbergen2019_K562
rs10415598	Arensbergen2019_HepG2, Arensbergen2019_K562
rs10415615	Arensbergen2019_HepG2
rs1041584	Arensbergen2019_HepG2
rs10416297	Arensbergen2019_K562
rs10416592	Arensbergen2019_K562
rs10417043	Arensbergen2019_K562
rs10417172	Tewhey2016_LCLs
rs10417295	Arensbergen2019_K562
rs10417381	Arensbergen2019_K562
rs10417536	Arensbergen2019_HepG2
rs10417602	Cooper2022_HEK293T
rs10417907	Tewhey2016_LCLs
rs10418038	Arensbergen2019_K562
rs10418156	Arensbergen2019_HepG2, Arensbergen2019_K562
rs10418205	Arensbergen2019_K562
rs1041828	Arensbergen2019_HepG2
rs1041829	Arensbergen2019_HepG2
rs1041830	Arensbergen2019_HepG2
rs1041846	Arensbergen2019_K562
rs10418621	Arensbergen2019_HepG2
rs10419274	Arensbergen2019_HepG2
rs10419304	Arensbergen2019_HepG2
rs10419414	Arensbergen2019_HepG2
rs10419962	Arensbergen2019_K562
rs1042085	Arensbergen2019_K562
rs10421398	Arensbergen2019_HepG2, Arensbergen2019_K562
rs10421415	Arensbergen2019_HepG2
rs10421500	Arensbergen2019_K562
rs10421933	Arensbergen2019_K562
rs10422195	Arensbergen2019_HepG2
rs10422331	Arensbergen2019_HepG2
rs10422858	Arensbergen2019_HepG2
rs10423208	Cooper2022_HEK293T
rs10423436	Arensbergen2019_K562
rs10424013	Tewhey2016_LCLs
rs10425175	Arensbergen2019_K562
rs10425729	Arensbergen2019_K562
rs10426048	Arensbergen2019_K562
rs10426256	Arensbergen2019_HepG2
rs10426824	Arensbergen2019_HepG2
rs10426831	Arensbergen2019_HepG2
rs10426930	Arensbergen2019_K562
rs10427000	Arensbergen2019_HepG2, Arensbergen2019_K562
rs10427533	Arensbergen2019_HepG2
rs10428126	Khetan2021_MIN6-B
rs10428372	Arensbergen2019_K562
rs10428991	Arensbergen2019_K562
rs10429475	Arensbergen2019_K562
rs10429904	Arensbergen2019_K562
rs10431057	Arensbergen2019_HepG2
rs10432007	Arensbergen2019_HepG2
rs10432018	Arensbergen2019_HepG2
rs1043235	Arensbergen2019_HepG2
rs10432479	Arensbergen2019_K562
rs10432963	Arensbergen2019_HepG2
rs10433550	Arensbergen2019_HepG2
rs10434013	Arensbergen2019_K562
rs10434014	Arensbergen2019_K562
rs10434236	Arensbergen2019_K562
rs10434448	Arensbergen2019_K562
rs10434710	Arensbergen2019_HepG2, Arensbergen2019_K562
rs10434982	Arensbergen2019_HepG2
rs10435885	Arensbergen2019_HepG2
rs10437414	Arensbergen2019_HepG2
rs10437467	Arensbergen2019_HepG2
rs10437468	Arensbergen2019_HepG2
rs10437598	Arensbergen2019_HepG2
rs10437661	Arensbergen2019_K562
rs10438182	Arensbergen2019_HepG2
rs10438440	Penner-Goeke2022_U2OS-GR
rs10438803	Arensbergen2019_HepG2
rs10438902	Tewhey2016_LCLs
rs10439166	Arensbergen2019_HepG2
rs10439276	Arensbergen2019_K562
rs10439298	Arensbergen2019_K562
rs10440150	Arensbergen2019_HepG2, Arensbergen2019_K562
rs10440485	Arensbergen2019_HepG2
rs10442381	Arensbergen2019_K562
rs10443963	Arensbergen2019_K562
rs10445411	Arensbergen2019_K562
rs10445727	Arensbergen2019_K562
rs10445728	Arensbergen2019_K562
rs10445791	Myint2019_K562
rs10446082	Arensbergen2019_K562
rs10446426	Abell2022_GM12878
rs10446539	Arensbergen2019_K562
rs10446612	Arensbergen2019_K562
rs10448048	Arensbergen2019_HepG2
rs10448598	Arensbergen2019_HepG2
rs1044864	Mouri2022_Jurkat
rs1044876	Arensbergen2019_HepG2
rs10450575	Arensbergen2019_HepG2
rs10451283	Mouri2022_Jurkat
rs10452153	Arensbergen2019_K562
rs1045216	Arensbergen2019_K562
rs10452593	Arensbergen2019_K562
rs10453198	Arensbergen2019_K562
rs10453877	Arensbergen2019_K562
rs10454227	Arensbergen2019_HepG2
rs10454642	Khetan2021_MIN6-B
rs10454777	Arensbergen2019_K562
rs10455168	Long2022_Melanocyte
rs10455580	Arensbergen2019_K562
rs10456254	Khetan2021_MIN6-B
rs10456484	Arensbergen2019_K562
rs10457147	Abell2022_GM12878
rs10457234	Arensbergen2019_K562
rs10457476	Arensbergen2019_HepG2, Arensbergen2019_K562
rs10458063	Arensbergen2019_HepG2, Arensbergen2019_K562
rs1045823	Abell2022_GM12878
rs10458593	Arensbergen2019_K562
rs10458911	Arensbergen2019_K562
rs10458921	Arensbergen2019_K562
rs10459060	Arensbergen2019_K562
rs10459965	Arensbergen2019_K562
rs10460181	Arensbergen2019_HepG2
rs10461619	Arensbergen2019_K562
rs10463224	Arensbergen2019_K562
rs10463269	Arensbergen2019_HepG2
rs10463901	Arensbergen2019_K562
rs10464387	Arensbergen2019_K562
rs10465593	Arensbergen2019_HepG2
rs10466127	Abell2022_GM12878
rs1046657	Arensbergen2019_K562
rs10466746	Arensbergen2019_K562
rs10466747	Arensbergen2019_K562
rs10466748	Arensbergen2019_K562
rs10467001	Arensbergen2019_K562
rs1046773	Tewhey2016_LCLs
rs10467890	Arensbergen2019_HepG2
rs1046793	Long2022_Melanocyte, Long2022_Melanoma
rs10468582	Arensbergen2019_HepG2
rs10468674	Arensbergen2019_K562
rs10468989	Arensbergen2019_HepG2
rs1047038	Arensbergen2019_K562
rs10470431	Arensbergen2019_K562
rs10470803	Arensbergen2019_K562
rs10471022	Arensbergen2019_K562
rs10471461	Arensbergen2019_K562
rs10473195	Arensbergen2019_K562
rs10474099	Arensbergen2019_HepG2
rs10474352	Arensbergen2019_HepG2
rs10474353	Arensbergen2019_HepG2
rs10475117	Arensbergen2019_HepG2
rs1047586	Abell2022_GM12878
rs1047709	Arensbergen2019_K562
rs10478842	Arensbergen2019_K562
rs10478843	Arensbergen2019_K562
rs1048009	Khetan2021_MIN6-B
rs1048108	Arensbergen2019_HepG2
rs10481163	Zhang2018_LNCaP
rs10481164	Zhang2018_LNCaP
rs10482083	Arensbergen2019_K562
rs1048245	Arensbergen2019_K562
rs10483015	Arensbergen2019_HepG2
rs10483099	Arensbergen2019_K562
rs10483269	Arensbergen2019_K562
rs10484698	Arensbergen2019_K562
rs10485644	Arensbergen2019_K562
rs10488561	Arensbergen2019_K562
rs10488581	Arensbergen2019_K562
rs10488809	Arensbergen2019_K562
rs1048899	Arensbergen2019_K562
rs1048941	Arensbergen2019_K562
rs10490067	Arensbergen2019_HepG2
rs10490866	Arensbergen2019_K562
rs10491210	Arensbergen2019_HepG2
rs10492269	Arensbergen2019_K562
rs10492775	Arensbergen2019_K562
rs10493056	Arensbergen2019_HepG2, Arensbergen2019_K562
rs1049306	Arensbergen2019_K562
rs1049307	Arensbergen2019_K562
rs10494166	Arensbergen2019_K562
rs10494876	Arensbergen2019_K562
rs10495115	Arensbergen2019_HepG2
rs10495443	Arensbergen2019_K562
rs10495525	Arensbergen2019_K562
rs10495690	Arensbergen2019_HepG2
rs10496196	Arensbergen2019_HepG2, Arensbergen2019_K562
rs10496530	Arensbergen2019_K562
rs10496571	Arensbergen2019_K562
rs10496620	Arensbergen2019_K562
rs10496634	Arensbergen2019_HepG2
rs10496805	Arensbergen2019_HepG2
rs10497655	Arensbergen2019_HepG2
rs10497709	Arensbergen2019_HepG2
rs10498163	Myint2019_K562
rs1049927	Tewhey2016_LCLs
rs10500286	Kalita2018_LCLs
rs10500377	Arensbergen2019_K562
rs10500489	Arensbergen2019_K562
rs1050054	Arensbergen2019_HepG2
rs10502221	Arensbergen2019_K562
rs10502449	Arensbergen2019_HepG2, Arensbergen2019_K562
rs10502673	Arensbergen2019_K562
rs10503349	Arensbergen2019_HepG2
rs10503825	Arensbergen2019_HepG2
rs10503965	Arensbergen2019_HepG2
rs10504066	Arensbergen2019_HepG2, Arensbergen2019_K562
rs10504389	Arensbergen2019_HepG2, Arensbergen2019_K562, Khetan2021_MIN6-B, Tewhey2016_LCLs
rs1050449	Abell2022_GM12878
rs10504609	Arensbergen2019_K562
rs10504812	Arensbergen2019_HepG2
rs10505452	Arensbergen2019_K562
rs10505770	Arensbergen2019_HepG2
rs10505827	Arensbergen2019_HepG2
rs1050676	Arensbergen2019_K562
rs10506878	Arensbergen2019_HepG2
rs10508200	Arensbergen2019_HepG2
rs1050838	Arensbergen2019_HepG2
rs10508467	Arensbergen2019_HepG2, Arensbergen2019_K562
rs10509149	Arensbergen2019_HepG2
rs10510108	Arensbergen2019_HepG2
rs10510201	Arensbergen2019_K562
rs10510350	Arensbergen2019_K562
rs10510527	Arensbergen2019_HepG2
rs10511434	Arensbergen2019_K562
rs10512221	Arensbergen2019_HepG2
rs10512224	Arensbergen2019_HepG2
rs10512717	Arensbergen2019_K562
rs1051412	Arensbergen2019_K562
rs1051559	Arensbergen2019_K562
rs10515955	Arensbergen2019_HepG2, Arensbergen2019_K562
rs10516195	Arensbergen2019_HepG2
rs10516532	Abell2022_GM12878
rs10517509	Arensbergen2019_HepG2
rs10517984	Arensbergen2019_HepG2
rs10518712	Arensbergen2019_K562
rs10519	Arensbergen2019_HepG2
rs10519053	Arensbergen2019_HepG2
rs1051952	Arensbergen2019_K562
rs10519905	Arensbergen2019_K562
rs1051995	Abell2022_GM12878
rs10520465	Arensbergen2019_HepG2
rs10521095	Arensbergen2019_K562
rs10521117	Arensbergen2019_K562
rs10521299	Arensbergen2019_HepG2
rs1052823	Arensbergen2019_K562
rs1052887	Arensbergen2019_K562
rs1052912	Arensbergen2019_K562
rs105311	Abell2022_GM12878
rs1053386	Arensbergen2019_K562
rs1053871	Arensbergen2019_K562
rs10546118	Mouri2022_Jurkat
rs10556	Arensbergen2019_K562
rs10556352	Abell2022_GM12878
rs1055752	Arensbergen2019_K562
rs1056008	Tewhey2016_LCLs
rs1056103	Arensbergen2019_K562
rs1056879	Arensbergen2019_K562
rs1057147	Tewhey2016_LCLs
rs1057335	Arensbergen2019_K562
rs1057569	Abell2022_GM12878
rs1057881	Arensbergen2019_K562
rs1057897	Tewhey2016_LCLs
rs1057902	Tewhey2016_LCLs
rs1058502	Arensbergen2019_HepG2
rs10585135	Abell2022_GM12878
rs1059000	Arensbergen2019_K562
rs1059432	Abell2022_GM12878
rs10596	Arensbergen2019_K562
rs1059702	Lu2021_GM12878, Lu2021_Jurkat-IFNa, Lu2021_Jurkat
rs10609464	Abell2022_GM12878
rs1061026	Abell2022_GM12878
rs1061554	Arensbergen2019_K562
rs1061924	Arensbergen2019_K562
rs1062918	Abell2022_GM12878
rs10630	Choi2020_melanoma
rs1064337	Abell2022_GM12878
rs1065177	Arensbergen2019_K562
rs10669880	Abell2022_GM12878
rs1067001	Arensbergen2019_HepG2
rs1067645	Arensbergen2019_K562
rs1070073	Arensbergen2019_K562
rs1072250	Arensbergen2019_HepG2
rs1072307	Arensbergen2019_HepG2
rs1072903	Arensbergen2019_K562
rs1072980	Arensbergen2019_HepG2, Arensbergen2019_K562
rs1073123	Arensbergen2019_K562
rs1073159	Abell2022_GM12878
rs1073205	Arensbergen2019_HepG2
rs10732273	Arensbergen2019_K562
rs10732278	Arensbergen2019_K562
rs10732976	Arensbergen2019_K562
rs10733402	Arensbergen2019_K562
rs10733482	Arensbergen2019_HepG2
rs10733587	Arensbergen2019_K562
rs10733743	Arensbergen2019_HepG2
rs1073378	Arensbergen2019_K562
rs10735043	Arensbergen2019_K562
rs10735334	Arensbergen2019_K562
rs10735522	Arensbergen2019_K562
rs10735587	Arensbergen2019_HepG2
rs10736484	Arensbergen2019_HepG2
rs10736485	Arensbergen2019_HepG2
rs10736569	Arensbergen2019_K562
rs10737103	Arensbergen2019_HepG2
rs10737155	Arensbergen2019_HepG2
rs10737892	Arensbergen2019_HepG2
rs10738052	Arensbergen2019_K562
rs10738185	Arensbergen2019_K562
rs10738520	Arensbergen2019_HepG2
rs10738717	Arensbergen2019_K562
rs10738718	Arensbergen2019_K562
rs10739193	Arensbergen2019_K562
rs10739415	Khetan2021_MIN6-B
rs10739959	Arensbergen2019_HepG2
rs10739972	Arensbergen2019_HepG2
rs10740202	Arensbergen2019_HepG2
rs10740305	Arensbergen2019_K562
rs10740649	Arensbergen2019_HepG2
rs10740723	Arensbergen2019_HepG2
rs10741191	Arensbergen2019_HepG2
rs10741619	Arensbergen2019_K562
rs10741950	Arensbergen2019_HepG2
rs10741951	Arensbergen2019_HepG2, Arensbergen2019_K562
rs10742221	Arensbergen2019_K562
rs10742747	Khetan2021_MIN6-B
rs10742799	Mouri2022_Jurkat
rs10743417	Abell2022_GM12878
rs10743874	Arensbergen2019_K562
rs10744553	Arensbergen2019_K562
rs10744889	Arensbergen2019_K562
rs10744904	Arensbergen2019_K562
rs1074501	Arensbergen2019_K562
rs10745744	Arensbergen2019_HepG2
rs10746730	Arensbergen2019_HepG2
rs10746805	Arensbergen2019_HepG2
rs10747021	Arensbergen2019_HepG2, Arensbergen2019_K562
rs10747761	Arensbergen2019_K562
rs10747992	Arensbergen2019_K562
rs10748468	Arensbergen2019_HepG2
rs10748561	Arensbergen2019_K562
rs10748562	Arensbergen2019_K562
rs10749394	Arensbergen2019_HepG2, Arensbergen2019_K562
rs10749621	Arensbergen2019_K562
rs10749999	Arensbergen2019_HepG2
rs10750181	Arensbergen2019_HepG2, Arensbergen2019_K562
rs10750217	Mouri2022_Jurkat
rs10750450	Myint2019_SH-SY5Y
rs10750622	Arensbergen2019_HepG2
rs1075068	Arensbergen2019_HepG2
rs10751359	Arensbergen2019_K562
rs10751505	Abell2022_GM12878
rs10751710	Arensbergen2019_HepG2, Arensbergen2019_K562
rs10752199	Arensbergen2019_K562
rs10752211	Arensbergen2019_K562
rs10752282	Arensbergen2019_HepG2
rs10752283	Arensbergen2019_HepG2
rs10752394	Arensbergen2019_HepG2
rs10752749	Mouri2022_Jurkat
rs10752868	Arensbergen2019_K562
rs10753180	Arensbergen2019_HepG2
rs10753475	Khetan2021_MIN6-B
rs10753747	Arensbergen2019_K562
rs10753751	Arensbergen2019_HepG2
rs10753766	Abell2022_GM12878
rs10753783	Arensbergen2019_K562
rs10754399	Arensbergen2019_K562
rs10754472	Arensbergen2019_K562
rs10755234	Arensbergen2019_K562
rs10756017	Arensbergen2019_K562
rs10756441	Arensbergen2019_K562
rs10756442	Arensbergen2019_K562
rs10756471	Arensbergen2019_HepG2
rs10757051	Arensbergen2019_K562
rs10757229	Arensbergen2019_HepG2
rs10757252	Arensbergen2019_K562
rs10757741	Arensbergen2019_HepG2, Arensbergen2019_K562
rs10757803	Arensbergen2019_HepG2
rs10757804	Arensbergen2019_HepG2
rs10757864	Arensbergen2019_K562
rs10757865	Arensbergen2019_K562
rs10758260	Khetan2021_MIN6-B
rs10758481	Arensbergen2019_HepG2, Arensbergen2019_K562
rs10758522	Arensbergen2019_K562
rs10758641	Arensbergen2019_K562
rs10758750	Arensbergen2019_HepG2
rs10758908	Arensbergen2019_K562
rs10758947	Arensbergen2019_HepG2
rs10758948	Arensbergen2019_HepG2
rs10759202	Arensbergen2019_K562
rs10759650	Arensbergen2019_HepG2
rs10759870	Arensbergen2019_K562
rs10760207	Arensbergen2019_HepG2, Arensbergen2019_K562
rs10760289	Arensbergen2019_HepG2
rs10761321	Arensbergen2019_HepG2, Arensbergen2019_K562
rs10761525	Arensbergen2019_HepG2
rs10761602	Lu2021_Jurkat-IFNa
rs10761726	Arensbergen2019_K562
rs10762386	Arensbergen2019_HepG2
rs10763543	Arensbergen2019_HepG2
rs10763726	Arensbergen2019_HepG2, Arensbergen2019_K562
rs10763824	Arensbergen2019_HepG2
rs10763958	Arensbergen2019_K562
rs10764002	Arensbergen2019_HepG2
rs10764381	Arensbergen2019_K562
rs10764610	Arensbergen2019_HepG2
rs10764699	Arensbergen2019_K562
rs10765022	Arensbergen2019_K562
rs10766139	Arensbergen2019_HepG2
rs10766426	Arensbergen2019_HepG2
rs10766440	Arensbergen2019_HepG2
rs10766626	Khetan2021_MIN6-B
rs1076685	Arensbergen2019_HepG2, Khetan2021_MIN6-B
rs10767139	Arensbergen2019_HepG2
rs10767630	Arensbergen2019_HepG2
rs10768159	Arensbergen2019_HepG2
rs10768218	Arensbergen2019_HepG2
rs10769072	Arensbergen2019_K562
rs1076981	Arensbergen2019_K562
rs10769865	Arensbergen2019_K562
rs10770091	Arensbergen2019_HepG2, Arensbergen2019_K562
rs10770196	Long2022_Melanocyte
rs10770709	Arensbergen2019_K562
rs10770754	Arensbergen2019_HepG2
rs10770755	Arensbergen2019_HepG2
rs10770829	Arensbergen2019_K562
rs10770830	Arensbergen2019_K562
rs10770831	Arensbergen2019_K562
rs10770832	Arensbergen2019_K562
rs10770948	Arensbergen2019_K562
rs10771371	Khetan2021_MIN6-B
rs10771421	Arensbergen2019_K562
rs10772047	Arensbergen2019_HepG2
rs10772157	Arensbergen2019_HepG2
rs10772335	Arensbergen2019_K562
rs10772552	Arensbergen2019_K562
rs10772566	Arensbergen2019_HepG2, Arensbergen2019_K562
rs10772624	Arensbergen2019_HepG2, Arensbergen2019_K562
rs10773051	Arensbergen2019_K562
rs10773052	Arensbergen2019_K562
rs10773100	Arensbergen2019_K562
rs10773138	Kalita2018_LCLs
rs10773139	Kalita2018_LCLs
rs10773594	Arensbergen2019_K562
rs10773691	Arensbergen2019_HepG2
rs10773692	Arensbergen2019_HepG2, Arensbergen2019_K562
rs10773751	Arensbergen2019_HepG2
rs10773827	Arensbergen2019_K562
rs10773847	Arensbergen2019_K562
rs10774311	Arensbergen2019_HepG2
rs10774643	Arensbergen2019_K562
rs10774644	Arensbergen2019_K562
rs10774824	Arensbergen2019_HepG2
rs10777070	Arensbergen2019_HepG2
rs10777581	Arensbergen2019_HepG2
rs10777725	Arensbergen2019_K562
rs10777759	Arensbergen2019_HepG2
rs10778949	Khetan2021_MIN6-B
rs1077909	Arensbergen2019_K562
rs10779355	Arensbergen2019_HepG2, Arensbergen2019_K562
rs10779591	Abell2022_GM12878
rs10779788	Arensbergen2019_K562
rs10779918	Arensbergen2019_K562
rs10780446	Arensbergen2019_HepG2, Arensbergen2019_K562
rs10780771	Arensbergen2019_K562
rs10780842	Arensbergen2019_HepG2
rs10780843	Arensbergen2019_HepG2
rs10781364	Arensbergen2019_HepG2, Arensbergen2019_K562
rs10781436	Arensbergen2019_HepG2
rs10781577	Arensbergen2019_K562
rs10782161	Arensbergen2019_HepG2
rs1078240	Khetan2021_MIN6-B
rs10782562	Arensbergen2019_HepG2, Arensbergen2019_K562
rs10782788	Arensbergen2019_K562
rs10782959	Arensbergen2019_K562
rs10783134	Arensbergen2019_K562
rs1078323	Myint2019_K562
rs10783232	Arensbergen2019_K562
rs10783510	Arensbergen2019_HepG2
rs1078378	Tewhey2016_LCLs
rs10784064	Arensbergen2019_K562
rs10784071	Arensbergen2019_K562
rs10784359	Penner-Goeke2022_U2OS-GR
rs10784684	Arensbergen2019_HepG2, Arensbergen2019_K562
rs10785368	Arensbergen2019_HepG2
rs10785412	Arensbergen2019_HepG2
rs10785801	Arensbergen2019_HepG2
rs10785891	Arensbergen2019_K562
rs10785913	Arensbergen2019_HepG2
rs10786327	Arensbergen2019_HepG2
rs10786689	Arensbergen2019_K562, Mouri2022_Jurkat
rs10786716	Myint2019_K562
rs10786996	Arensbergen2019_HepG2
rs10787099	Arensbergen2019_K562
rs10787360	Arensbergen2019_HepG2
rs10787365	Arensbergen2019_HepG2, Arensbergen2019_K562
rs1078739	Arensbergen2019_K562
rs10787890	Arensbergen2019_HepG2
rs10788054	Arensbergen2019_HepG2
rs10788114	Arensbergen2019_HepG2
rs10788116	Arensbergen2019_K562
rs10788271	Arensbergen2019_K562
rs10788601	Arensbergen2019_K562
rs10788663	Arensbergen2019_K562
rs10788794	Long2022_Melanocyte
rs10788826	Arensbergen2019_K562
rs10789082	Arensbergen2019_K562
rs10789668	Arensbergen2019_HepG2
rs10789897	Arensbergen2019_K562
rs10790008	Khetan2021_MIN6-B
rs10790419	Arensbergen2019_HepG2, Arensbergen2019_K562
rs10790420	Arensbergen2019_HepG2, Arensbergen2019_K562
rs10790421	Arensbergen2019_HepG2, Arensbergen2019_K562
rs10790578	Arensbergen2019_HepG2
rs10791824	Tewhey2016_LCLs
rs10792783	Arensbergen2019_K562
rs10792858	Arensbergen2019_K562
rs10792979	Arensbergen2019_HepG2
rs10793068	Arensbergen2019_K562
rs10793337	Arensbergen2019_K562
rs10793361	Arensbergen2019_K562
rs10793957	Penner-Goeke2022_U2OS-GR
rs10794033	Abell2022_GM12878
rs10794225	Arensbergen2019_HepG2, Arensbergen2019_K562
rs10794450	Arensbergen2019_HepG2
rs10795090	Arensbergen2019_K562
rs10795121	Arensbergen2019_K562
rs10795207	Arensbergen2019_HepG2
rs10795470	Arensbergen2019_HepG2
rs10795579	Arensbergen2019_HepG2
rs10796202	Arensbergen2019_K562
rs10796266	Arensbergen2019_HepG2, Arensbergen2019_K562
rs10796894	Arensbergen2019_HepG2
rs10797024	Arensbergen2019_K562
rs10797053	Arensbergen2019_HepG2
rs10797429	Mouri2022_Jurkat
rs10797920	Arensbergen2019_K562
rs10798124	Khetan2021_MIN6-B
rs10798500	Arensbergen2019_K562
rs10798651	Abell2022_GM12878
rs10798719	Arensbergen2019_HepG2
rs10798922	Arensbergen2019_K562, Mattioli2019_HepG2, Mattioli2019_K562
rs10799455	Arensbergen2019_HepG2
rs10799816	Arensbergen2019_K562
rs10800676	Arensbergen2019_HepG2
rs10802352	Arensbergen2019_K562
rs10802583	Arensbergen2019_HepG2
rs10802694	Arensbergen2019_K562
rs10803297	Arensbergen2019_K562
rs10803352	Arensbergen2019_K562
rs10803454	Arensbergen2019_HepG2
rs10803456	Arensbergen2019_HepG2
rs10803697	Arensbergen2019_HepG2
rs10803941	Arensbergen2019_HepG2, Arensbergen2019_K562
rs1080500	Arensbergen2019_HepG2
rs10805128	Arensbergen2019_K562
rs10805129	Arensbergen2019_K562
rs10806398	Arensbergen2019_HepG2, Arensbergen2019_K562
rs10806681	Arensbergen2019_K562
rs10808204	Arensbergen2019_K562
rs10809179	Arensbergen2019_K562
rs10809355	Arensbergen2019_HepG2
rs10809929	Arensbergen2019_HepG2
rs10810446	Khetan2021_MIN6-B
rs10811497	Arensbergen2019_HepG2
rs10811569	Arensbergen2019_HepG2
rs10811596	Long2022_Melanocyte
rs10811660	Khetan2021_MIN6-B
rs10811661	Khetan2021_MIN6-B
rs10812300	Arensbergen2019_K562
rs10812316	Arensbergen2019_HepG2
rs10812374	Arensbergen2019_K562
rs10813184	Arensbergen2019_HepG2, Arensbergen2019_K562
rs10813439	Arensbergen2019_K562
rs1081358	Arensbergen2019_HepG2
rs10813831	Mattioli2019_HepG2
rs10813859	Arensbergen2019_K562
rs10814074	Abell2022_GM12878
rs10814167	Arensbergen2019_K562
rs10814318	Arensbergen2019_HepG2
rs10814377	Arensbergen2019_HepG2, Arensbergen2019_K562
rs10814545	Abell2022_GM12878
rs10814560	Abell2022_GM12878
rs10814648	Arensbergen2019_K562
rs10815346	Arensbergen2019_HepG2
rs10815383	Arensbergen2019_HepG2
rs10815787	Arensbergen2019_HepG2
rs10816329	Arensbergen2019_K562
rs10816639	Arensbergen2019_K562
rs10816830	Arensbergen2019_HepG2
rs10816904	Arensbergen2019_K562
rs10817046	Arensbergen2019_K562
rs10817410	Arensbergen2019_K562
rs10817411	Arensbergen2019_K562
rs10817513	Arensbergen2019_HepG2
rs10818465	Arensbergen2019_HepG2
rs10818490	Arensbergen2019_HepG2
rs10818670	Arensbergen2019_K562
rs10818746	Arensbergen2019_HepG2
rs10819272	Arensbergen2019_HepG2
rs10819330	Abell2022_GM12878, Tewhey2016_LCLs
rs10819769	Arensbergen2019_HepG2
rs10819932	Arensbergen2019_K562
rs10820599	Arensbergen2019_K562
rs10820600	Arensbergen2019_K562
rs10820632	Abell2022_GM12878
rs10820940	Arensbergen2019_K562
rs10821067	Arensbergen2019_K562
rs10821143	Arensbergen2019_HepG2
rs10821310	Arensbergen2019_K562
rs10822104	Arensbergen2019_HepG2, Arensbergen2019_K562
rs10822521	Arensbergen2019_HepG2
rs10822766	Arensbergen2019_K562
rs10823321	Arensbergen2019_HepG2
rs10823532	Arensbergen2019_K562
rs10824306	Arensbergen2019_K562
rs10824369	Arensbergen2019_HepG2
rs10824792	Arensbergen2019_HepG2
rs10824956	Arensbergen2019_HepG2
rs10825816	Arensbergen2019_HepG2
rs10825918	Arensbergen2019_HepG2
rs10826527	Arensbergen2019_HepG2
rs10826857	Arensbergen2019_K562
rs10827447	Arensbergen2019_HepG2
rs10827953	Arensbergen2019_K562
rs10828350	Arensbergen2019_HepG2
rs10828372	Arensbergen2019_HepG2
rs10828404	Arensbergen2019_K562
rs10828405	Arensbergen2019_HepG2, Arensbergen2019_K562
rs10828406	Arensbergen2019_HepG2, Arensbergen2019_K562
rs10829035	Arensbergen2019_K562
rs10829400	Arensbergen2019_HepG2
rs10829821	Arensbergen2019_K562
rs10831256	Arensbergen2019_HepG2
rs10831409	Arensbergen2019_HepG2
rs10831519	Arensbergen2019_K562
rs10831581	Arensbergen2019_K562
rs10831582	Arensbergen2019_K562
rs10831724	Arensbergen2019_HepG2
rs10831725	Arensbergen2019_HepG2
rs10832326	Arensbergen2019_HepG2, Arensbergen2019_K562
rs10832380	Arensbergen2019_K562
rs10832447	Arensbergen2019_HepG2
rs10832701	Khetan2021_MIN6-B
rs10832707	Arensbergen2019_HepG2
rs10832938	Arensbergen2019_HepG2, Arensbergen2019_K562
rs10832962	Arensbergen2019_K562
rs10834046	Arensbergen2019_K562
rs10834088	Arensbergen2019_K562
rs10834235	Arensbergen2019_HepG2
rs10834236	Arensbergen2019_HepG2
rs10834237	Arensbergen2019_HepG2
rs10834535	Arensbergen2019_HepG2
rs10834637	Arensbergen2019_HepG2
rs1083515	Arensbergen2019_HepG2
rs10835231	Arensbergen2019_K562
rs10835234	Arensbergen2019_K562
rs10835678	Arensbergen2019_K562
rs10835846	Arensbergen2019_HepG2, Arensbergen2019_K562
rs10836035	Arensbergen2019_HepG2, Arensbergen2019_K562
rs10836117	Arensbergen2019_HepG2
rs10836123	Arensbergen2019_HepG2, Arensbergen2019_K562
rs10837579	Arensbergen2019_HepG2
rs10837723	Arensbergen2019_HepG2
rs10837943	Arensbergen2019_HepG2
rs10837955	Arensbergen2019_HepG2
rs10838406	Arensbergen2019_K562
rs10838586	Arensbergen2019_HepG2
rs10838661	Arensbergen2019_K562
rs10838726	Cooper2022_HEK293T
rs10838757	Abell2022_GM12878
rs10838866	Arensbergen2019_K562
rs10838906	Arensbergen2019_K562
rs10839183	Arensbergen2019_K562
rs10840007	Arensbergen2019_HepG2
rs10840079	Khetan2021_MIN6-B
rs10840239	Arensbergen2019_K562
rs10840263	Arensbergen2019_K562
rs10840282	Arensbergen2019_K562
rs10840484	Arensbergen2019_K562
rs10840615	Arensbergen2019_K562
rs10841499	Arensbergen2019_HepG2
rs10842991	Khetan2021_MIN6-B
rs10844405	Arensbergen2019_HepG2
rs10844406	Arensbergen2019_HepG2
rs10844555	Arensbergen2019_HepG2
rs1084480	Arensbergen2019_HepG2
rs10845152	Arensbergen2019_HepG2, Arensbergen2019_K562
rs10845232	Arensbergen2019_HepG2
rs10845893	Khetan2021_MIN6-B
rs10846694	Arensbergen2019_K562
rs10847241	Arensbergen2019_K562
rs10847247	Arensbergen2019_K562
rs10847643	Arensbergen2019_HepG2, Arensbergen2019_K562
rs10847691	Lu2021_Jurkat-IFNa
rs10847914	Arensbergen2019_K562
rs10848033	Arensbergen2019_HepG2
rs10848270	Arensbergen2019_K562
rs10848271	Arensbergen2019_K562
rs10849231	Arensbergen2019_HepG2
rs10849468	Abell2022_GM12878
rs10849487	Arensbergen2019_HepG2
rs10850454	Arensbergen2019_HepG2
rs10850564	Arensbergen2019_K562
rs10850584	Arensbergen2019_K562
rs10850585	Arensbergen2019_K562
rs10851845	Arensbergen2019_HepG2, Arensbergen2019_K562
rs10852623	Abell2022_GM12878, Arensbergen2019_K562
rs10852705	Arensbergen2019_HepG2
rs10852846	Arensbergen2019_HepG2
rs10853782	Mattioli2019_HepG2, Mattioli2019_K562
rs10853783	Mattioli2019_HepG2, Mattioli2019_K562
rs10853784	Mattioli2019_HepG2, Mattioli2019_K562
rs10853837	Lu2021_Jurkat-IFNa
rs10854168	Liu2017__HEK293T
rs10854176	Arensbergen2019_HepG2
rs1085419	Arensbergen2019_K562
rs10857002	Arensbergen2019_K562
rs10857020	Arensbergen2019_K562
rs10857054	Arensbergen2019_HepG2
rs10857374	Arensbergen2019_HepG2
rs10857613	Arensbergen2019_HepG2
rs10857765	Arensbergen2019_HepG2, Arensbergen2019_K562
rs10857847	Arensbergen2019_HepG2
rs10857963	Abell2022_GM12878
rs10857977	Arensbergen2019_HepG2
rs10858106	Arensbergen2019_K562
rs10858160	Arensbergen2019_K562
rs10858385	Arensbergen2019_HepG2
rs10858474	Arensbergen2019_K562
rs10858556	Arensbergen2019_K562
rs10859342	Arensbergen2019_HepG2
rs10859353	Arensbergen2019_K562
rs10859965	Long2022_Melanoma
rs10860989	Arensbergen2019_K562
rs10861208	Arensbergen2019_HepG2
rs10861227	Arensbergen2019_HepG2
rs10861241	Arensbergen2019_K562
rs10861242	Arensbergen2019_K562
rs10861243	Arensbergen2019_K562
rs10861485	Arensbergen2019_K562
rs10861987	Arensbergen2019_K562
rs10861991	Arensbergen2019_HepG2
rs10862061	Arensbergen2019_K562
rs10862062	Arensbergen2019_K562
rs10862063	Arensbergen2019_K562
rs10862064	Arensbergen2019_K562
rs10863324	Arensbergen2019_HepG2
rs10863766	Arensbergen2019_K562
rs10863876	Arensbergen2019_HepG2
rs10863896	Arensbergen2019_HepG2
rs10864006	Abell2022_GM12878
rs10864010	Abell2022_GM12878
rs10864295	Arensbergen2019_HepG2
rs10864971	Arensbergen2019_HepG2
rs10865179	Arensbergen2019_HepG2
rs10865197	Arensbergen2019_K562
rs10865331	Bourges2020_CD4
rs10865345	Arensbergen2019_HepG2
rs10865594	Arensbergen2019_HepG2, Arensbergen2019_K562
rs10865791	Arensbergen2019_K562
rs10866478	Arensbergen2019_HepG2
rs10866916	Mouri2022_Jurkat
rs10866956	Arensbergen2019_HepG2
rs10867067	Arensbergen2019_HepG2
rs10867084	Arensbergen2019_K562
rs10867190	Arensbergen2019_HepG2
rs10867234	Arensbergen2019_HepG2, Arensbergen2019_K562
rs10868138	Arensbergen2019_K562
rs10868229	Arensbergen2019_HepG2
rs10868287	Arensbergen2019_HepG2
rs10868604	Arensbergen2019_K562
rs10869136	Arensbergen2019_K562
rs10870159	Arensbergen2019_K562
rs10870596	Arensbergen2019_HepG2, Arensbergen2019_K562
rs10871518	Arensbergen2019_K562
rs10871799	Arensbergen2019_K562
rs10872033	Arensbergen2019_HepG2
rs1087312	Arensbergen2019_K562
rs10873133	Penner-Goeke2022_U2OS-GR
rs10873824	Arensbergen2019_HepG2
rs10875179	Khetan2021_MIN6-B
rs10875403	Arensbergen2019_K562
rs10875550	Arensbergen2019_HepG2
rs10875595	Arensbergen2019_K562
rs10876030	Arensbergen2019_K562
rs10876228	Arensbergen2019_K562
rs10876394	Arensbergen2019_K562
rs10876450	Cooper2022_HEK293T
rs10876451	Cooper2022_HEK293T
rs10876469	Arensbergen2019_K562
rs10876897	Abell2022_GM12878
rs10877017	Tewhey2016_LCLs
rs10877098	Arensbergen2019_K562
rs108775	Arensbergen2019_K562
rs10877851	Arensbergen2019_HepG2
rs10877927	Arensbergen2019_HepG2
rs10878024	Arensbergen2019_HepG2
rs10878054	Arensbergen2019_HepG2, Arensbergen2019_K562
rs10878055	Arensbergen2019_HepG2, Arensbergen2019_K562
rs10878194	Arensbergen2019_K562
rs10878591	Arensbergen2019_K562
rs10878614	Khetan2021_MIN6-B
rs10878748	Mouri2022_Jurkat
rs10878883	Arensbergen2019_HepG2
rs10879727	Arensbergen2019_HepG2
rs10879850	Arensbergen2019_K562
rs10880052	Arensbergen2019_K562
rs10880961	Abell2022_GM12878, Arensbergen2019_HepG2, Arensbergen2019_K562
rs10881384	Arensbergen2019_HepG2
rs10882152	Arensbergen2019_HepG2
rs10882153	Arensbergen2019_HepG2
rs10882804	Arensbergen2019_K562
rs10882840	Arensbergen2019_HepG2
rs10883049	Arensbergen2019_HepG2
rs10883368	Arensbergen2019_K562
rs10883384	Arensbergen2019_K562
rs10883444	Arensbergen2019_HepG2, Arensbergen2019_K562
rs10883966	Arensbergen2019_HepG2
rs10884385	Arensbergen2019_K562
rs10884386	Arensbergen2019_K562
rs10884859	Arensbergen2019_K562
rs10884988	Arensbergen2019_HepG2
rs10884997	Arensbergen2019_K562
rs10884998	Arensbergen2019_K562
rs10885183	Arensbergen2019_HepG2
rs10885184	Arensbergen2019_HepG2
rs10885276	Arensbergen2019_HepG2
rs10885785	Arensbergen2019_HepG2
rs10885861	Arensbergen2019_HepG2
rs10885862	Arensbergen2019_HepG2
rs10886040	Arensbergen2019_HepG2
rs10886268	Arensbergen2019_HepG2
rs10886442	Arensbergen2019_K562
rs10886605	Arensbergen2019_K562
rs1088672	Arensbergen2019_HepG2, Arensbergen2019_K562
rs10886847	Arensbergen2019_K562
rs10887039	Arensbergen2019_HepG2
rs10887386	Arensbergen2019_HepG2
rs10887416	Arensbergen2019_K562
rs10887464	Arensbergen2019_HepG2
rs10887775	Khetan2021_MIN6-B
rs10888632	Abell2022_GM12878
rs1088921	Arensbergen2019_HepG2
rs10889261	Arensbergen2019_HepG2, Arensbergen2019_K562
rs10889321	Arensbergen2019_HepG2, Arensbergen2019_K562
rs10889322	Arensbergen2019_K562
rs10889356	Arensbergen2019_HepG2
rs10889685	Arensbergen2019_K562
rs10889869	Tewhey2016_LCLs
rs10889893	Arensbergen2019_K562
rs10890196	Abell2022_GM12878
rs10890255	Arensbergen2019_K562
rs10890427	Arensbergen2019_HepG2
rs10891050	Arensbergen2019_K562
rs10891886	Arensbergen2019_HepG2
rs10892064	Arensbergen2019_HepG2
rs10892074	Arensbergen2019_K562
rs10892173	Arensbergen2019_K562
rs10892990	Arensbergen2019_HepG2
rs1089305	Abell2022_GM12878
rs10893274	Arensbergen2019_K562
rs10893507	Arensbergen2019_K562
rs10894257	Arensbergen2019_K562
rs10894258	Arensbergen2019_K562
rs10894647	Arensbergen2019_HepG2
rs10894718	Arensbergen2019_K562
rs10895528	Arensbergen2019_HepG2
rs10895535	Arensbergen2019_HepG2
rs10895742	Arensbergen2019_HepG2
rs10895749	Arensbergen2019_K562
rs1089605	Arensbergen2019_K562
rs10896333	Arensbergen2019_HepG2
rs10896656	Arensbergen2019_K562
rs10896949	Tewhey2016_LCLs
rs10897213	Arensbergen2019_HepG2
rs10897452	Arensbergen2019_K562
rs10897685	Arensbergen2019_HepG2
rs10897798	Arensbergen2019_HepG2
rs10898129	Arensbergen2019_HepG2
rs10898261	Arensbergen2019_K562
rs10898910	Arensbergen2019_K562
rs10899044	Arensbergen2019_K562
rs10899095	Khetan2021_MIN6-B
rs10899154	Arensbergen2019_K562
rs10899450	Tewhey2016_LCLs
rs10899476	Tewhey2016_LCLs
rs10899985	Arensbergen2019_HepG2
rs10900157	Arensbergen2019_HepG2, Arensbergen2019_K562
rs10900392	Arensbergen2019_HepG2
rs10900443	Long2022_Melanocyte
rs10900444	Long2022_Melanocyte
rs10900851	Myint2019_K562
rs10900937	Arensbergen2019_K562
rs10901077	Arensbergen2019_HepG2
rs10901152	Arensbergen2019_HepG2, Arensbergen2019_K562
rs10901153	Arensbergen2019_HepG2, Arensbergen2019_K562
rs10901266	Arensbergen2019_HepG2
rs10901319	Arensbergen2019_HepG2
rs10901381	Arensbergen2019_HepG2
rs10901554	Arensbergen2019_HepG2, Arensbergen2019_K562
rs10901761	Arensbergen2019_K562
rs10901819	Tewhey2016_LCLs
rs10902090	Arensbergen2019_K562
rs10902245	Arensbergen2019_HepG2
rs10902790	Arensbergen2019_HepG2
rs10902914	Arensbergen2019_HepG2
rs10903109	Arensbergen2019_K562
rs10903385	Arensbergen2019_HepG2, Arensbergen2019_K562
rs10903431	Arensbergen2019_HepG2
rs10903515	Arensbergen2019_HepG2
rs10904052	Arensbergen2019_HepG2, Arensbergen2019_K562
rs10904103	Arensbergen2019_HepG2
rs10904773	Arensbergen2019_K562
rs10905118	Arensbergen2019_HepG2
rs10905400	Arensbergen2019_HepG2
rs10905419	Arensbergen2019_K562
rs10905496	Arensbergen2019_K562
rs10905576	Arensbergen2019_HepG2
rs10905626	Arensbergen2019_HepG2
rs10905706	Arensbergen2019_HepG2
rs10905879	Tewhey2016_LCLs
rs10906160	Arensbergen2019_HepG2
rs10906383	Arensbergen2019_K562
rs10906455	Arensbergen2019_HepG2
rs10906676	Arensbergen2019_K562
rs10906694	Arensbergen2019_HepG2, Arensbergen2019_K562
rs10907358	Arensbergen2019_HepG2
rs10907930	Arensbergen2019_K562
rs1090823	Arensbergen2019_K562
rs10908290	Arensbergen2019_K562
rs10908437	Arensbergen2019_HepG2
rs10908445	Liu2017__HEK293T
rs10908449	Arensbergen2019_K562
rs10908517	Arensbergen2019_K562
rs10908737	Arensbergen2019_K562
rs10908821	Tewhey2016_LCLs
rs10909013	Arensbergen2019_K562
rs10909810	Arensbergen2019_HepG2
rs10910099	Tewhey2016_LCLs
rs10910113	Khetan2021_MIN6-B
rs10910294	Arensbergen2019_HepG2
rs10910431	Arensbergen2019_K562
rs10910466	Arensbergen2019_HepG2
rs10910516	Arensbergen2019_K562
rs10910936	Abell2022_GM12878
rs10911005	Arensbergen2019_HepG2
rs10911400	Arensbergen2019_K562
rs10912117	Arensbergen2019_K562
rs10912897	Arensbergen2019_K562
rs10913769	Arensbergen2019_K562
rs10914149	Arensbergen2019_HepG2
rs10914150	Arensbergen2019_HepG2
rs10914186	Arensbergen2019_K562
rs10914394	Arensbergen2019_K562
rs10914414	Arensbergen2019_HepG2
rs10914415	Arensbergen2019_HepG2
rs10914634	Mattioli2019_HepG2, Mattioli2019_K562
rs10915368	Arensbergen2019_K562
rs10915828	Arensbergen2019_HepG2, Arensbergen2019_K562
rs10916436	Arensbergen2019_K562
rs10916725	Arensbergen2019_K562
rs10917087	Arensbergen2019_HepG2
rs10919212	Arensbergen2019_K562
rs10919298	Arensbergen2019_HepG2
rs10919830	Arensbergen2019_K562
rs10919944	Arensbergen2019_K562
rs10920141	Arensbergen2019_K562
rs10922946	Arensbergen2019_HepG2
rs10923408	Arensbergen2019_K562
rs10923545	Arensbergen2019_K562
rs10924014	Arensbergen2019_K562
rs10924181	Arensbergen2019_K562
rs10924618	Arensbergen2019_K562
rs10924756	Arensbergen2019_HepG2
rs10924809	Khetan2021_MIN6-B
rs10925643	Arensbergen2019_K562
rs10927221	Arensbergen2019_K562
rs10927499	Arensbergen2019_K562
rs10928354	Arensbergen2019_HepG2, Arensbergen2019_K562
rs10928478	Arensbergen2019_K562
rs10928499	Khetan2021_MIN6-B
rs10928627	Arensbergen2019_K562
rs10928971	Arensbergen2019_HepG2
rs10929009	Cooper2022_HEK293T
rs10929355	Arensbergen2019_HepG2
rs10929368	Arensbergen2019_HepG2
rs10929741	Arensbergen2019_HepG2
rs1092985	Arensbergen2019_HepG2, Arensbergen2019_K562
rs10930730	Arensbergen2019_HepG2
rs10931175	Arensbergen2019_HepG2
rs10931597	Myint2019_K562
rs10931653	Arensbergen2019_K562
rs10931889	Myint2019_K562
rs10932019	Mouri2022_Jurkat
rs10932194	Abell2022_GM12878
rs10932614	Arensbergen2019_HepG2
rs10932930	Arensbergen2019_HepG2, Arensbergen2019_K562
rs10932969	Khetan2021_MIN6-B
rs1093309	Arensbergen2019_HepG2
rs10933389	Arensbergen2019_K562
rs10933542	Arensbergen2019_HepG2
rs10933546	Arensbergen2019_HepG2
rs10933640	Khetan2021_MIN6-B
rs10933669	Arensbergen2019_K562
rs10933867	Arensbergen2019_K562
rs10934366	Arensbergen2019_K562
rs10934576	Arensbergen2019_K562
rs10934907	Arensbergen2019_K562
rs10935348	Arensbergen2019_HepG2
rs10935398	Arensbergen2019_K562
rs10936061	Tewhey2016_LCLs
rs10936184	Arensbergen2019_HepG2
rs10936360	Arensbergen2019_K562
rs10936576	Arensbergen2019_HepG2
rs10937302	Arensbergen2019_HepG2, Arensbergen2019_K562
rs10937877	Arensbergen2019_HepG2
rs10937906	Arensbergen2019_HepG2
rs10938072	Arensbergen2019_HepG2
rs10938146	Arensbergen2019_K562
rs10938319	Arensbergen2019_HepG2, Arensbergen2019_K562
rs10938963	Arensbergen2019_HepG2, Arensbergen2019_K562
rs10940393	Arensbergen2019_HepG2
rs10940417	Khetan2021_MIN6-B
rs10941407	Arensbergen2019_K562
rs10941780	Arensbergen2019_K562
rs10941949	Arensbergen2019_HepG2
rs10941992	Arensbergen2019_K562
rs10942245	Arensbergen2019_HepG2
rs10942414	Arensbergen2019_HepG2
rs10942702	Arensbergen2019_K562
rs10942887	Arensbergen2019_K562
rs10942903	Arensbergen2019_K562
rs10942957	Arensbergen2019_HepG2
rs10943583	Arensbergen2019_HepG2, Arensbergen2019_K562
rs10943787	Arensbergen2019_HepG2
rs10943847	Arensbergen2019_K562
rs10944259	Arensbergen2019_K562
rs10945581	Arensbergen2019_HepG2
rs10946199	Mouri2022_Jurkat
rs10946587	Arensbergen2019_HepG2
rs10947128	Arensbergen2019_HepG2
rs10947987	Arensbergen2019_K562
rs10948061	Abell2022_GM12878, Tewhey2016_LCLs
rs10948062	Arensbergen2019_K562
rs10948128	Arensbergen2019_K562
rs10949220	Arensbergen2019_HepG2, Arensbergen2019_K562
rs10949809	Arensbergen2019_HepG2
rs10949938	Arensbergen2019_K562
rs10950550	Khetan2021_MIN6-B
rs1095068	Arensbergen2019_HepG2
rs10950776	Arensbergen2019_K562
rs10950777	Arensbergen2019_HepG2, Arensbergen2019_K562
rs10950778	Arensbergen2019_K562
rs10951102	Arensbergen2019_K562
rs10951103	Arensbergen2019_K562
rs10951197	Arensbergen2019_HepG2
rs10951434	Arensbergen2019_K562
rs10951456	Arensbergen2019_K562
rs10951598	Arensbergen2019_K562
rs10951667	Arensbergen2019_K562
rs10951668	Arensbergen2019_K562
rs10952365	Arensbergen2019_HepG2, Arensbergen2019_K562
rs10952441	Arensbergen2019_HepG2
rs10952442	Arensbergen2019_HepG2
rs10952443	Arensbergen2019_HepG2
rs10952540	Arensbergen2019_HepG2
rs10953284	Arensbergen2019_HepG2
rs1095374	Arensbergen2019_K562
rs10954299	Long2022_Melanoma
rs10954333	Arensbergen2019_K562
rs10954334	Arensbergen2019_HepG2, Arensbergen2019_K562
rs1095475	Arensbergen2019_K562
rs10954912	Abell2022_GM12878
rs10954915	Abell2022_GM12878
rs1095533	Arensbergen2019_K562
rs10955813	Arensbergen2019_K562
rs10955851	Arensbergen2019_K562
rs10955894	Arensbergen2019_HepG2
rs10956144	Arensbergen2019_HepG2
rs10956754	Arensbergen2019_K562
rs10956927	Khetan2021_MIN6-B
rs10957029	Arensbergen2019_K562
rs10957566	Arensbergen2019_HepG2, Arensbergen2019_K562
rs10958978	Arensbergen2019_K562
rs10959710	Arensbergen2019_K562
rs10960749	Long2022_Melanocyte
rs10960751	Long2022_Melanocyte, Long2022_Melanoma
rs10960752	Long2022_Melanocyte, Long2022_Melanoma
rs10960886	Arensbergen2019_K562
rs10960889	Arensbergen2019_K562
rs10961098	Arensbergen2019_HepG2
rs10961187	Arensbergen2019_HepG2
rs10961252	Arensbergen2019_HepG2, Arensbergen2019_K562
rs10961346	Arensbergen2019_K562
rs1096137	Arensbergen2019_HepG2
rs10961706	Arensbergen2019_HepG2
rs10961965	Abell2022_GM12878, Tewhey2016_LCLs
rs10962598	Arensbergen2019_K562
rs10963010	Arensbergen2019_K562
rs10963012	Arensbergen2019_HepG2
rs10963013	Arensbergen2019_HepG2
rs10963014	Arensbergen2019_HepG2
rs1096314	Arensbergen2019_HepG2
rs10963328	Arensbergen2019_K562
rs10963704	Arensbergen2019_K562
rs10964182	Arensbergen2019_K562
rs1096456	Arensbergen2019_HepG2
rs10965246	Khetan2021_MIN6-B
rs10965303	Arensbergen2019_HepG2
rs10966900	Arensbergen2019_K562
rs10968182	Arensbergen2019_HepG2, Arensbergen2019_K562
rs10969702	Arensbergen2019_K562
rs10969814	Arensbergen2019_K562
rs10970284	Arensbergen2019_K562
rs10970356	Arensbergen2019_HepG2
rs10970771	Arensbergen2019_HepG2
rs10970772	Arensbergen2019_HepG2
rs10970779	Arensbergen2019_K562
rs10971231	Arensbergen2019_HepG2
rs10971795	Arensbergen2019_K562
rs10972866	Arensbergen2019_HepG2
rs10972998	Arensbergen2019_K562
rs10973065	Arensbergen2019_K562
[truncated: 35,831 more rows]
