# Supplementary material for: Comprehensive mapping of genetic variation at Epromoters reveals pleiotropic association with multiple disease traits
Source: Nucleic Acids Res. 2024 Dec 27;53(4):gkae1270. doi: 10.1093/nar/gkae1270 (PMC11879118; doi:10.1093/nar/gkae1270)
Supplement: gkae1270_Supplemental_Files [file gkae1270_supplemental_files.zip › Supplemental Table 8.xlsx]

## Sheet: Description
Supplemental Table 8: OAS3 Epromoter sequences assessed by luciferase reporter assays
Description
Plasmid pGL4.12 used for luciferase experiments testing promoter activity of the OAS3 Epromoter Major alleles.
Plasmid pGL4.12 used for luciferase experiments testing promoter activity of the OAS3 Epromoter minor alleles.
Plasmid pGL4-sv40 used for luciferase experiments testing enhancer activity of the OAS3 Epromoter major alleles.
Plasmid pGL4-sv40 used for luciferase experiments testing enhancer activity of the OAS3 Epromoter minor alleles.

## Sheet: pGL4_12 luc2CP_OAS3 Maj
Plasmid pGL4.12 used for luciferase experiments testing promoter activity of the OAS3 Epromoter Major alleles.
GGCCTAACTGGCCGGTACCCCTGCACGTTTCTGAAATGCTCAGAGTACGTTACTCAGTATGTACCCATACGTTCTGTGGGTATACTTTGTTAGGTTGTGATTAGTTCGTTGGAGCTGGTGGTTGCAGGGACGGCTGGAAGCAAGGAGATGAAGGAGAGGAAGTCGTAGCTGGGAAGGGGACCAGGAAGTGGGTGTCAGGTCCAAGAGCTGCTAGAAAGAAACGAAACTGAAAGCAGGGAATTTCCCAAGTTTGGGGAAGACAGGAACTGCAGCGCCCCTCCCCGTTTCACGCCACGCGCGGGACCGAGGACCTAGGACCTGGCCAGCTGGGCGTGGTTCGGAGAGCCGGGCGGGAAAACGAAACCAGAAATCCGAAGGCCGCGCCAGAGCCCTGCTTCC…

## Sheet: pGL4_12 luc2CP_OAS3 Min
Plasmid pGL4.12 used for luciferase experiments testing promoter activity of the OAS3 Epromoter minor alleles.
GGCCTAACTGGCCGGTACCCCTGCACGTTTCTGAAATGCTCAGAGTACGTTACTCAGTATGTACCCATATGTTCTGTGGGTATACTTTGTTAGGTTGTGATTAGTTCGTTGGAGCTGGTGGTTGCAGGGACGGCTGGAAGCAAGGAGATGAAGGAGAGGAAGTCGTAGCTGGGAAGGGGACCAGGAAGTGGGTGTCAGGTCCAAGAGCTGCTAGAAAGAAACGAAACTGAAAGCAGGGAATTTCCCAAGTTTGGGGAAGACAGGAACTGCAGCGCCCCTCCCCGTTTCACGCCACGCGCGGGACCGAGGACCTAGGACCTGGCCAGCTGGGCGTGGTTCGGAGAGCCGGGCGGGAAAACGAAACCAGAAATCCGAAGGCCGCGCCAGAGCCCTGCTTCC…

## Sheet: pGL4sv40_OAS3 Maj
Plasmid pGL4-sv40 used for luciferase experiments testing enhancer activity of the OAS3 Epromoter major alleles.
GGCCTAACTGGCCGGTACCTGAGCTCGCTAGCCTCGAGGATATCAAgatctTgcatctcaattagtcagcaaccatagtcccgcccctaactccgcccatcccgcccctaactccgcccagttccgcccattctccgccccatcgctgactaattttttttatttatgcagaggccgaggccgcctcggcctctgagctattccagaagtagtgaggaggcttttttggaggcctaggcttttgcaaAaagctTGGCAATCCGGTACTGTTGGTAAAGCCACCATGGAAGATGCCAAAAACATTAAGAAGGGCCCAGCGCCATTCTACCCACTCGAAGACGGGACCGCCGGCGAGCAGCTGCACAAAGCCATGAAGCGCTACGCCCTGGTGCCCGGCAC…

## Sheet: pGL4sv40_OAS3 Min
Plasmid pGL4-sv40 used for luciferase experiments testing enhancer activity of the OAS3 Epromoter minor alleles.
GGCCTAACTGGCCGGTACCTGAGCTCGCTAGCCTCGAGGATATCAAgatctTgcatctcaattagtcagcaaccatagtcccgcccctaactccgcccatcccgcccctaactccgcccagttccgcccattctccgccccatcgctgactaattttttttatttatgcagaggccgaggccgcctcggcctctgagctattccagaagtagtgaggaggcttttttggaggcctaggcttttgcaaAaagctTGGCAATCCGGTACTGTTGGTAAAGCCACCATGGAAGATGCCAAAAACATTAAGAAGGGCCCAGCGCCATTCTACCCACTCGAAGACGGGACCGCCGGCGAGCAGCTGCACAAAGCCATGAAGCGCTACGCCCTGGTGCCCGGCAC…
